# Supplementary material for: Systems Analysis Reveals Contraceptive-Induced Alteration of Cervicovaginal Gene Expression in a Randomized Trial
Source: Front Reprod Health. 2022 Mar 3;4:781687. doi: 10.3389/frph.2022.781687 (PMC9580795; doi:10.3389/frph.2022.781687)
Supplement: Supplementary file 1 [file Table_1.XLSX]

## Sheet: PP
DESeq results - per-protocol
absolute Fold-change > 1.5 [log2FC <-0.58 or > 0.58]
lfcSE <1
padj < 0.05
		PER-PROTOCOL (PP)
			NET-EN vs. COC					CCVR vs. COC					CCVR vs. NET-EN
Ensembl ID	Gene Symbol	baseMean	log2FC	lfcSE	stat	pvalue	padj	log2FC	lfcSE	stat	pvalue	padj	log2FC	lfcSE	stat	pvalue	padj
ENSG00000134824	FADS2	343.799	-1.13643	0.23365	-4.86382	1.1514e-06	0.015635	-0.54044	0.250076	-2.1611	0.0306876	0.308524	0.595993	0.241262	2.47031	0.0134996	0.187179
ENSG00000130772	MED18	87.7024	-0.713141	0.217688	-3.27598	0.00105297	0.428685	-0.698127	0.233448	-2.9905	0.00278523	0.0987808	0.0150138	0.225603	0.0665497	0.94694	0.988138
ENSG00000186395	KRT10	205.032	0.984315	0.240322	4.09581	4.207e-05	0.0748109	0.441733	0.257635	1.71457	0.0864238	0.46782	-0.542582	0.247665	-2.19079	0.0284673	0.256639
ENSG00000170054	SERPINA9	24.652	2.62927	0.826799	3.18006	0.00147246	0.539653	4.85485	0.880385	5.51446	3.49847e-08	0.000172761	2.22558	0.831283	2.67729	0.00742205	0.146039
ENSG00000088827	SIGLEC1	48.0573	-0.976633	0.35783	-2.72932	0.00634651	0.768549	-0.848012	0.383417	-2.21172	0.0269859	0.290614	0.128621	0.370575	0.347085	0.728527	0.919249
ENSG00000186910	SERPINA11	79.4788	-3.50898	0.784085	-4.47525	7.63218e-06	0.0258266	1.72052	0.832214	2.0674	0.0386961	0.337948	5.2295	0.808103	6.47133	9.71439e-11	6.90985e-07
ENSG00000180616	SSTR2	10.6088	-2.29403	0.494482	-4.63926	3.49666e-06	0.0165812	-1.15737	0.522085	-2.21683	0.026635	0.287926	1.13666	0.514939	2.20737	0.0272884	0.253339
ENSG00000184979	USP18	72.2884	-1.17157	0.304291	-3.85016	0.00011804	0.166714	-1.06818	0.326136	-3.27525	0.00105567	0.0600717	0.103392	0.315446	0.327766	0.743089	0.925786
ENSG00000137959	IFI44L	226.094	-1.38611	0.374034	-3.70585	0.000210683	0.230553	-1.13735	0.400568	-2.83934	0.00452071	0.126323	0.248764	0.386364	0.643861	0.519666	0.82878
ENSG00000164692	COL1A2	16940.6	-1.89597	0.400475	-4.7343	2.19809e-06	0.015635	-0.686212	0.428873	-1.60003	0.109591	0.513092	1.20976	0.413271	2.92727	0.00341954	0.102198
ENSG00000134321	RSAD2	270.541	-0.617587	0.357509	-1.72747	0.0840828	0.999543	-0.231651	0.382805	-0.605142	0.545085	0.860038	0.385936	0.368986	1.04594	0.295591	0.679381
ENSG00000163283	ALPP	2125.87	-2.2608	0.509412	-4.43806	9.07725e-06	0.0258266	-0.207287	0.545478	-0.38001	0.703938	0.922545	2.05351	0.525686	3.90635	9.37011e-05	0.0151476
ENSG00000169245	CXCL10	129.337	0.412508	0.43621	0.945663	0.344321	0.999543	1.65924	0.466541	3.55648	0.000375863	0.0358861	1.24674	0.449089	2.77615	0.00550075	0.125197
ENSG00000181481	RNF135	163.979	-0.500391	0.118096	-4.23716	2.26365e-05	0.0536712	-0.396203	0.126599	-3.1296	0.00175043	0.0768569	0.104187	0.122391	0.851265	0.394622	0.756386
ENSG00000108700	CCL8	8.90146	-1.01829	0.619801	-1.64293	0.100397	0.999543	0.530907	0.655439	0.810003	0.417939	0.801685	1.5492	0.636565	2.43369	0.0149459	0.195424
ENSG00000105650	PDE4C	6.64984	-2.39987	0.641344	-3.74194	0.000182603	0.216476	-0.466952	0.668434	-0.698576	0.484817	0.834383	1.93292	0.663065	2.91513	0.00355542	0.104409
ENSG00000143320	CRABP2	274.508	1.44388	0.41007	3.52105	0.000429841	0.329645	0.476103	0.439347	1.08366	0.278516	0.714007	-0.967776	0.422997	-2.2879	0.0221432	0.231115
ENSG00000138435	CHRNA1	10.6522	-2.88503	0.689495	-4.18427	2.86082e-05	0.0581399	1.13018	0.707369	1.59773	0.110104	0.513907	4.01522	0.706627	5.68222	1.32954e-08	4.72849e-05
ENSG00000105366	SIGLEC8	23.269	-1.91513	0.487104	-3.93167	8.43578e-05	0.133342	-1.04275	0.519507	-2.0072	0.0447287	0.36223	0.872378	0.504672	1.72861	0.0838797	0.405251
ENSG00000167914	GSDMA	14.7321	-2.05117	0.577461	-3.55205	0.00038224	0.329645	-1.85308	0.618948	-2.99392	0.00275422	0.0983472	0.198092	0.601851	0.329138	0.742051	0.925786
ENSG00000119922	IFIT2	1168.8	-1.07379	0.345893	-3.10439	0.00190674	0.567995	-0.13142	0.370371	-0.354834	0.722714	0.928536	0.942367	0.356947	2.64007	0.00828884	0.153476
ENSG00000185745	IFIT1	466.341	-1.23466	0.376072	-3.28306	0.00102687	0.428685	-0.907538	0.402729	-2.25347	0.0242295	0.273609	0.327127	0.388218	0.842638	0.399431	0.759975
ENSG00000137965	IFI44	340.884	-0.764429	0.227917	-3.35398	0.000796569	0.419703	-0.682546	0.24414	-2.79572	0.00517844	0.131316	0.0818828	0.235442	0.347783	0.728003	0.919072
ENSG00000132031	MATN3	16.6991	-2.28725	0.622021	-3.67713	0.000235876	0.239683	0.859835	0.653657	1.31542	0.188368	0.633828	3.14709	0.639504	4.92114	8.60435e-07	0.000816037
ENSG00000129151	BBOX1	8.40495	1.78346	0.567747	3.1413	0.00168197	0.567995	-0.237728	0.62076	-0.382963	0.701747	0.92162	-2.02119	0.589136	-3.43077	0.000601864	0.0467875
ENSG00000119917	IFIT3	549.234	-1.01427	0.331202	-3.0624	0.00219572	0.567995	-0.206049	0.354593	-0.581088	0.561181	0.866533	0.808223	0.341802	2.36459	0.0180499	0.212037
ENSG00000188488	SERPINA5	128.694	-2.49842	0.652579	-3.82853	0.000128908	0.166714	-0.328277	0.697834	-0.470422	0.638053	0.901412	2.17014	0.673441	3.22247	0.0012709	0.0650354
ENSG00000066697	MSANTD3	38.1554	-0.606523	0.180303	-3.36392	0.00076845	0.419703	-0.149883	0.191985	-0.780702	0.434978	0.81013	0.456641	0.186465	2.44894	0.0143277	0.191872
ENSG00000111331	OAS3	848.776	-0.730026	0.244468	-2.98618	0.00282491	0.594597	-0.450823	0.261797	-1.72203	0.0850639	0.465442	0.279203	0.252334	1.10648	0.268517	0.658421
ENSG00000174944	P2RY14	69.7793	-0.912883	0.305988	-2.98339	0.00285072	0.594597	-0.161041	0.326946	-0.492563	0.622322	0.894375	0.751842	0.315875	2.38019	0.0173037	0.207015
ENSG00000138646	HERC5	449.905	-0.951698	0.310772	-3.06236	0.00219596	0.567995	-0.574514	0.33278	-1.72641	0.0842738	0.463963	0.377184	0.3208	1.17576	0.23969	0.629758
ENSG00000101210	EEF1A2	36.7385	-1.71852	0.508118	-3.38212	0.000719283	0.419703	-2.26718	0.546388	-4.14939	3.33355e-05	0.0100584	-0.548664	0.528438	-1.03827	0.299142	0.682642
ENSG00000105697	HAMP	85.5648	-1.20304	0.353414	-3.40405	0.000663939	0.41066	0.0709086	0.377405	0.187885	0.850967	0.96669	1.27395	0.364576	3.49433	0.000475255	0.0425105
ENSG00000142224	IL19	670.719	-1.13598	0.321961	-3.52832	0.000418214	0.329645	-0.708662	0.344767	-2.05548	0.0398326	0.341772	0.427319	0.332328	1.28584	0.1985	0.585581
ENSG00000185164	NOMO2	896.974	-0.412804	0.119054	-3.46738	0.000525561	0.35603	-0.0134155	0.127437	-0.105272	0.91616	0.981275	0.399389	0.122852	3.25097	0.00115011	0.0622144
ENSG00000170340	B3GNT2	225.913	-0.331815	0.0999385	-3.3202	0.000899544	0.426564	-0.137519	0.106991	-1.28533	0.198678	0.643759	0.194296	0.10327	1.88145	0.0599113	0.354391
ENSG00000113161	HMGCR	898.997	-0.343458	0.115598	-2.97115	0.00296686	0.60295	-0.117127	0.123781	-0.946248	0.344022	0.755803	0.226331	0.119315	1.89692	0.0578384	0.349685
ENSG00000157601	MX1	1233.87	-0.710847	0.26422	-2.69036	0.00713757	0.781069	-0.411394	0.282952	-1.45394	0.145964	0.573694	0.299453	0.272693	1.09813	0.272147	0.661605
ENSG00000089041	P2RX7	176.783	-0.711759	0.288495	-2.46714	0.0136196	0.907106	0.0737747	0.308627	0.239042	0.811073	0.957052	0.785534	0.297649	2.63913	0.00831191	0.153476
ENSG00000036448	MYOM2	45.6164	-1.47696	0.481463	-3.06765	0.00215746	0.567995	-0.514075	0.514463	-0.999247	0.317675	0.741183	0.962887	0.497302	1.93622	0.0528405	0.3349
ENSG00000108691	CCL2	298.967	-1.09799	0.416306	-2.63745	0.00835314	0.79717	-0.088276	0.445647	-0.198085	0.842979	0.96524	1.00971	0.429608	2.35031	0.0187577	0.216773
ENSG00000185507	IRF7	152.779	-0.591086	0.220548	-2.68008	0.00736051	0.788295	-0.164	0.235989	-0.694947	0.487088	0.83485	0.427087	0.227691	1.87573	0.0606921	0.356338
ENSG00000185885	IFITM1	418.965	-0.54607	0.207708	-2.62902	0.00856304	0.79717	-0.258334	0.222406	-1.16154	0.245423	0.68427	0.287737	0.214417	1.34195	0.179611	0.562685
ENSG00000168522	FNTA	84.1713	-0.32606	0.0980968	-3.32386	0.000887802	0.426564	-0.138918	0.104982	-1.32325	0.185752	0.629469	0.187142	0.1016	1.84194	0.0654838	0.36742
ENSG00000068079	IFI35	180.217	-0.517678	0.1958	-2.64391	0.00819533	0.793108	-0.347871	0.209704	-1.65887	0.0971423	0.490052	0.169807	0.202315	0.83932	0.40129	0.761877
ENSG00000132530	XAF1	310.898	-0.592535	0.226937	-2.61101	0.00902745	0.817991	-0.422316	0.243045	-1.73761	0.0822802	0.460935	0.170219	0.234347	0.726356	0.467621	0.80254
ENSG00000117228	GBP1	3687.6	-0.617536	0.305719	-2.01995	0.0433887	0.999543	0.76629	0.327372	2.34073	0.0192459	0.247328	1.38383	0.315467	4.38659	1.15139e-05	0.00496356
ENSG00000154451	GBP5	2210.45	-0.649861	0.303984	-2.13781	0.0325321	0.999543	0.571053	0.325501	1.75438	0.0793647	0.455316	1.22091	0.313672	3.89233	9.92881e-05	0.0156941
ENSG00000143847	PPFIA4	29.5846	-1.33205	0.366358	-3.63592	0.000276989	0.262697	-0.645311	0.390923	-1.65073	0.0987929	0.492203	0.686739	0.379384	1.81014	0.0702737	0.377883
ENSG00000073734	ABCB11	15.0739	-1.64257	0.565053	-2.90693	0.00364996	0.641042	-1.17496	0.60427	-1.94444	0.051843	0.383194	0.467606	0.586284	0.797577	0.425116	0.777839
ENSG00000203786	KPRP	1110.72	-1.77358	0.604737	-2.93281	0.00335912	0.605626	-3.89	0.647943	-6.00361	1.92977e-09	2.7453e-05	-2.11642	0.624429	-3.38937	0.000700536	0.0498291
ENSG00000140105	WARS	1525.51	-0.527302	0.207126	-2.54581	0.0109025	0.860718	0.389499	0.221749	1.75649	0.079005	0.455291	0.916802	0.213706	4.29002	1.78661e-05	0.00581756
ENSG00000204161	C10orf128	60.4855	-0.731443	0.276276	-2.64751	0.00810876	0.790667	-0.497533	0.295825	-1.68185	0.0925987	0.481121	0.23391	0.285839	0.818328	0.41317	0.769439
ENSG00000142089	IFITM3	2627.27	-0.496476	0.197338	-2.51586	0.0118742	0.879804	-0.0347148	0.211319	-0.164277	0.869513	0.969229	0.461761	0.203643	2.2675	0.0233595	0.237027
ENSG00000177646	ACAD9	585.053	0.294627	0.10888	2.70599	0.00681016	0.776839	0.278848	0.116642	2.39062	0.0168197	0.234816	-0.0157793	0.112216	-0.140615	0.888174	0.97292
ENSG00000205038	PKHD1L1	2230.09	-1.75516	0.499379	-3.51469	0.000440268	0.329645	-0.0133472	0.53475	-0.0249596	0.980087	0.996814	1.74181	0.51533	3.38	0.000724869	0.0502856
ENSG00000116774	OLFML3	81.8291	-1.23823	0.356729	-3.47108	0.000518365	0.35603	-0.597875	0.381577	-1.56685	0.11715	0.525898	0.64036	0.36857	1.73742	0.0823134	0.40185
ENSG00000133056	PIK3C2B	713.624	0.536385	0.165001	3.25081	0.00115077	0.451358	0.383276	0.176749	2.16847	0.0301228	0.306309	-0.153109	0.170155	-0.899821	0.368216	0.738143
ENSG00000145632	PLK2	631.005	0.88195	0.289967	3.04156	0.00235358	0.585662	0.633077	0.310562	2.03849	0.0415014	0.347498	-0.248873	0.29911	-0.832045	0.405383	0.76536
ENSG00000006831	ADIPOR2	278.814	-0.694363	0.2641	-2.62917	0.00855931	0.79717	-0.947359	0.28304	-3.34709	0.000816647	0.0536983	-0.252996	0.272904	-0.92705	0.353901	0.729457
ENSG00000205758	CRYZL1	147.15	0.273627	0.0898759	3.0445	0.00233066	0.585662	-0.0904334	0.0972179	-0.930213	0.352261	0.762053	-0.364061	0.0929686	-3.91595	9.00474e-05	0.0148955
ENSG00000174175	SELP	85.5424	-1.44368	0.429602	-3.36051	0.000777994	0.419703	-0.117943	0.459122	-0.256888	0.797265	0.953535	1.32574	0.443328	2.99043	0.00278589	0.0936929
ENSG00000136059	VILL	245.697	0.529273	0.161444	3.27836	0.00104412	0.428685	-0.0387765	0.173346	-0.223695	0.822995	0.960473	-0.568049	0.166645	-3.40874	0.000652646	0.0481064
ENSG00000107201	DDX58	836.403	-0.43683	0.196883	-2.21873	0.0265052	0.981616	-0.0291661	0.210807	-0.138355	0.88996	0.974171	0.407664	0.203172	2.00649	0.0448036	0.311675
ENSG00000100307	CBX7	10.71	0.614614	0.24926	2.46575	0.0136725	0.907106	0.057867	0.272946	0.212009	0.8321	0.962537	-0.556747	0.256518	-2.1704	0.0299765	0.26097
ENSG00000169385	RNASE2	117.881	-1.1112	0.367098	-3.02699	0.00247004	0.585662	-0.620817	0.392946	-1.5799	0.114129	0.521137	0.490384	0.379149	1.29338	0.195879	0.583109
ENSG00000134326	CMPK2	110.118	-0.815357	0.310709	-2.62419	0.0086856	0.79717	-0.651903	0.332798	-1.95886	0.0501297	0.380204	0.163454	0.321132	0.508995	0.610756	0.868826
ENSG00000088298	EDEM2	453.999	-0.264945	0.101605	-2.6076	0.00911801	0.820584	0.0742175	0.1087	0.682772	0.494751	0.838804	0.339163	0.104789	3.23662	0.00120954	0.0630287
ENSG00000143344	RGL1	390.32	-0.465154	0.172054	-2.70354	0.00686043	0.776839	-0.263991	0.184248	-1.4328	0.151915	0.581689	0.201163	0.177651	1.13235	0.257488	0.647291
ENSG00000148053	NTRK2	26.3861	1.54944	0.601787	2.57473	0.0100319	0.849432	0.52058	0.645932	0.805936	0.42028	0.801685	-1.02886	0.619567	-1.66061	0.0967925	0.434102
ENSG00000086696	HSD17B2	82.7776	-1.2175	0.371698	-3.27552	0.00105469	0.428685	0.686856	0.396292	1.73321	0.0830589	0.46319	1.90436	0.38296	4.97273	6.60153e-07	0.000779179
ENSG00000149485	FADS1	124.07	-0.508737	0.203206	-2.50355	0.0122953	0.883398	-0.124723	0.217389	-0.573735	0.566147	0.868515	0.384014	0.209792	1.83045	0.067183	0.370274
ENSG00000085872	CHERP	225.56	0.2829	0.102537	2.75901	0.00579771	0.755223	0.302929	0.109879	2.75695	0.00583441	0.139731	0.0200296	0.105389	0.190054	0.849267	0.962376
ENSG00000156587	UBE2L6	739.268	-0.320376	0.148049	-2.16399	0.0304654	0.999543	-0.0314084	0.158516	-0.19814	0.842936	0.96524	0.288968	0.15278	1.8914	0.0585713	0.350836
ENSG00000106077	ABHD11	123.279	0.543928	0.198688	2.7376	0.00618894	0.768549	0.149819	0.213285	0.702435	0.482408	0.833314	-0.394109	0.204823	-1.92415	0.0543362	0.337401
ENSG00000055732	MCOLN3	9.76806	-1.04365	0.394166	-2.64774	0.00810327	0.790667	-0.419334	0.418899	-1.00104	0.316808	0.740788	0.624312	0.409031	1.52632	0.12693	0.486778
ENSG00000100596	SPTLC2	1298.76	-0.22605	0.0811031	-2.7872	0.00531659	0.727249	0.0941497	0.0868109	1.08454	0.278126	0.713918	0.3202	0.0836621	3.8273	0.000129554	0.0188876
ENSG00000166828	SCNN1G	1809.14	-0.876562	0.262974	-3.33326	0.000858341	0.426564	-0.574136	0.281621	-2.03868	0.0414817	0.347498	0.302426	0.271405	1.1143	0.265151	0.654825
ENSG00000011566	MAP4K3	499.502	0.323393	0.115476	2.80053	0.00510191	0.725798	0.0371556	0.123846	0.300014	0.764167	0.941704	-0.286238	0.119143	-2.40247	0.0162848	0.203901
ENSG00000137628	DDX60	773.626	-0.361754	0.161705	-2.23712	0.0252783	0.969295	-0.183798	0.173172	-1.06136	0.288526	0.720699	0.177955	0.166908	1.06619	0.286339	0.672453
ENSG00000203872	C6orf163	10.068	-1.04396	0.347194	-3.00685	0.00263971	0.586758	-0.423708	0.368042	-1.15125	0.24963	0.686542	0.620254	0.361009	1.71811	0.0857767	0.410171
ENSG00000126562	WNK4	9.28278	1.54361	0.552297	2.79489	0.00519168	0.727249	0.601256	0.595117	1.01032	0.312344	0.738967	-0.942354	0.565224	-1.66722	0.0954702	0.431573
ENSG00000111335	OAS2	543.952	-0.493112	0.217261	-2.26967	0.0232275	0.969295	-0.513662	0.232728	-2.20713	0.0273046	0.292717	-0.0205493	0.224327	-0.0916045	0.927012	0.982923
ENSG00000103811	CTSH	2121.79	-0.436835	0.152892	-2.85715	0.00427458	0.676561	-0.21889	0.163732	-1.33688	0.181263	0.625006	0.217945	0.157792	1.38121	0.167213	0.54818
ENSG00000120217	CD274	182.636	-0.688292	0.322344	-2.13527	0.0327389	0.999543	0.531384	0.344712	1.54153	0.123187	0.535594	1.21968	0.332392	3.66939	0.000243131	0.0272345
ENSG00000101670	LIPG	87.9521	-0.974831	0.34436	-2.83085	0.00464252	0.691551	0.778837	0.367239	2.12079	0.0339396	0.321838	1.75367	0.354674	4.94445	7.636e-07	0.000779179
ENSG00000153993	SEMA3D	26.9069	-1.36151	0.498411	-2.73169	0.006301	0.768549	1.05253	0.526771	1.99807	0.0457091	0.364699	2.41403	0.511739	4.71731	2.38983e-06	0.00190997
ENSG00000124216	SNAI1	25.0804	-0.921561	0.354073	-2.60274	0.00924808	0.820584	0.641325	0.374799	1.71112	0.0870593	0.469893	1.56289	0.363488	4.29969	1.71037e-05	0.00581756
ENSG00000170509	HSD17B13	6.51801	0.776379	0.938801	0.82699	0.408243	0.999543	-3.46944	1.06277	-3.26454	0.00109644	0.0603222	-4.24582	1.02577	-4.13915	3.486e-05	0.00812981
ENSG00000168062	BATF2	32.0775	-0.540426	0.319521	-1.69136	0.0907683	0.999543	0.500004	0.33978	1.47155	0.141142	0.565341	1.04043	0.328313	3.16901	0.00152957	0.0718142
ENSG00000092295	TGM1	1065.34	-1.26802	0.456097	-2.78015	0.00543338	0.736145	0.74968	0.488335	1.53517	0.124741	0.539087	2.0177	0.47063	4.28723	1.80918e-05	0.00581756
ENSG00000049323	LTBP1	450.243	-0.764827	0.235684	-3.24514	0.00117393	0.451358	0.31983	0.252152	1.2684	0.204654	0.646667	1.08466	0.243121	4.46138	8.14326e-06	0.00428785
ENSG00000076258	FMO4	76.4123	0.914366	0.301397	3.03375	0.00241531	0.585662	-0.149227	0.324086	-0.460456	0.645189	0.904281	-1.06359	0.311321	-3.41639	0.000634581	0.0480242
ENSG00000186891	TNFRSF18	105.976	-0.781089	0.247268	-3.15888	0.00158378	0.549533	0.202503	0.263916	0.767299	0.442904	0.814098	0.983592	0.254909	3.8586	0.000114041	0.0168994
ENSG00000144229	THSD7B	23.5227	-1.45809	0.471174	-3.09459	0.00197086	0.567995	0.314144	0.500008	0.628278	0.529822	0.854078	1.77224	0.485324	3.65165	0.00026056	0.0282956
ENSG00000080546	SESN1	137.614	0.331762	0.127745	2.59707	0.00940217	0.820584	-0.188017	0.137816	-1.36426	0.172487	0.614219	-0.519779	0.132207	-3.93155	8.43995e-05	0.0144659
ENSG00000177409	SAMD9L	981.802	-0.420992	0.20243	-2.07969	0.0375536	0.999543	-0.0233649	0.216755	-0.107794	0.914159	0.980597	0.397627	0.208895	1.90347	0.0569789	0.346421
ENSG00000171867	PRNP	681.891	-0.284048	0.118672	-2.39356	0.0166858	0.940423	0.0177633	0.127038	0.139826	0.888797	0.973441	0.301812	0.122447	2.46482	0.013708	0.18851
ENSG00000176473	WDR25	39.7196	-0.531804	0.162293	-3.27681	0.00104987	0.428685	-0.0304247	0.172384	-0.176494	0.859906	0.968441	0.50138	0.167427	2.99462	0.00274788	0.0926336
ENSG00000152778	IFIT5	322.189	-0.349158	0.180925	-1.92985	0.0536255	0.999543	-0.0662133	0.1937	-0.341834	0.732476	0.932263	0.282944	0.186723	1.51531	0.129693	0.490955
ENSG00000055332	EIF2AK2	577.43	-0.306535	0.147132	-2.0834	0.0372147	0.999543	-0.103939	0.157554	-0.659705	0.509443	0.845107	0.202595	0.151859	1.3341	0.182171	0.566987
ENSG00000026751	SLAMF7	666.404	-0.617636	0.274619	-2.24906	0.0245086	0.969295	0.0793889	0.294019	0.270013	0.78715	0.949099	0.697025	0.283375	2.45972	0.0139044	0.189749
ENSG00000178445	GLDC	80.7145	-1.03053	0.365818	-2.81705	0.00484664	0.703553	-0.164469	0.391017	-0.420618	0.674034	0.914578	0.866059	0.377588	2.29366	0.02181	0.229246
ENSG00000243364	EFNA4	18.4348	0.520726	0.213712	2.43658	0.0148271	0.920992	0.024058	0.232429	0.103507	0.917561	0.981546	-0.496668	0.22037	-2.25379	0.0242096	0.240506
ENSG00000185532	PRKG1	11.0952	1.17847	0.486319	2.42325	0.0153825	0.927684	-0.363163	0.529663	-0.685648	0.492935	0.837913	-1.54163	0.505291	-3.05099	0.00228092	0.0848381
ENSG00000083444	PLOD1	1704.5	-0.394223	0.124433	-3.16815	0.00153413	0.545613	-0.070616	0.133238	-0.529998	0.596114	0.883816	0.323607	0.128414	2.52003	0.0117345	0.175558
ENSG00000158428	CATIP	7.57926	-0.916031	0.431736	-2.12174	0.0338594	0.999543	-0.11516	0.457019	-0.25198	0.801056	0.953812	0.800871	0.445887	1.79613	0.0724736	0.382564
ENSG00000138035	PNPT1	300.968	-0.277373	0.149806	-1.85155	0.0640912	0.999543	-0.032743	0.160376	-0.204163	0.838226	0.964771	0.24463	0.154597	1.58237	0.113564	0.466792
ENSG00000105329	TGFB1	1062.11	-0.416799	0.179025	-2.32816	0.0199037	0.941038	-0.197671	0.191716	-1.03106	0.302513	0.730162	0.219128	0.184769	1.18595	0.23564	0.62646
ENSG00000196862	RGPD4	9.72337	1.92032	0.675358	2.84341	0.00446337	0.678468	1.04009	0.725382	1.43385	0.151615	0.581689	-0.88023	0.689573	-1.27649	0.201784	0.588474
ENSG00000187325	TAF9B	98.6328	0.361129	0.137129	2.6335	0.0084511	0.79717	0.0532051	0.147633	0.360388	0.718557	0.926763	-0.307924	0.141378	-2.17802	0.0294047	0.259243
ENSG00000183077	AFMID	131.057	0.429438	0.174485	2.46117	0.0138484	0.907106	0.127377	0.187312	0.680024	0.496489	0.83941	-0.302062	0.179868	-1.67936	0.0930826	0.426609
ENSG00000255974	CYP2A6	76.2768	-1.09571	0.483995	-2.2639	0.0235805	0.969295	-0.132938	0.517742	-0.256765	0.79736	0.953535	0.962776	0.49949	1.92752	0.0539149	0.336909
ENSG00000248099	INSL3	12.0545	-0.721723	0.359091	-2.00986	0.044446	0.999543	-0.33928	0.383259	-0.885251	0.376021	0.776158	0.382444	0.372451	1.02683	0.304501	0.687182
ENSG00000156973	PDE6D	61.7792	0.366317	0.124921	2.93239	0.00336364	0.605626	0.162948	0.134721	1.20952	0.226462	0.664943	-0.203369	0.128217	-1.58613	0.11271	0.465568
ENSG00000158480	SPATA2	44.266	0.364079	0.12559	2.89896	0.00374405	0.649547	0.173447	0.135722	1.27796	0.201264	0.645005	-0.190632	0.128585	-1.48254	0.138196	0.503652
ENSG00000152684	PELO	64.8608	-0.355847	0.13167	-2.70257	0.00688048	0.776839	-0.165105	0.140937	-1.17148	0.241405	0.680455	0.190741	0.13632	1.39922	0.161746	0.539003
ENSG00000167384	ZNF180	101.551	0.303595	0.13072	2.32249	0.0202068	0.945599	0.129827	0.140508	0.923989	0.355492	0.762435	-0.173768	0.134573	-1.29125	0.196617	0.583571
ENSG00000166847	DCTN5	241.674	0.257334	0.0971196	2.64966	0.00805733	0.790667	0.160152	0.104225	1.5366	0.124391	0.538525	-0.0971818	0.0999929	-0.971887	0.331107	0.709906
ENSG00000179057	IGSF22	6.52479	-1.19229	0.518305	-2.30037	0.0214274	0.9647	-0.539207	0.551081	-0.978454	0.32785	0.747294	0.653085	0.538249	1.21335	0.224996	0.61542
ENSG00000108771	DHX58	59.3226	-0.507858	0.199916	-2.54036	0.0110739	0.860718	-0.47538	0.214516	-2.21606	0.0266877	0.288275	0.0324779	0.207425	0.156577	0.875579	0.970016
ENSG00000219607	PPP1R3G	8.02631	-1.55273	0.506404	-3.06619	0.00216808	0.567995	-1.80294	0.54773	-3.29167	0.00099596	0.0588928	-0.250215	0.535316	-0.467415	0.640203	0.881633
ENSG00000258890	CEP95	197.829	0.242746	0.0935764	2.59409	0.00948414	0.822692	0.179715	0.100437	1.78933	0.073562	0.441808	-0.0630309	0.0962437	-0.654909	0.512526	0.824261
ENSG00000078081	LAMP3	273.441	-0.337405	0.215765	-1.56376	0.117874	0.999543	-0.235386	0.231102	-1.01854	0.308423	0.734822	0.102019	0.222763	0.457971	0.646973	0.883795
ENSG00000121753	ADGRB2	6.73299	-0.872846	0.372974	-2.34023	0.0192719	0.941038	-1.10608	0.406358	-2.72193	0.00649027	0.145503	-0.233231	0.39849	-0.585287	0.558354	0.846998
ENSG00000105245	NUMBL	76.437	-0.921472	0.304938	-3.02183	0.00251248	0.585662	-0.776239	0.326682	-2.37613	0.0174953	0.238231	0.145232	0.315538	0.460269	0.645323	0.882812
ENSG00000099194	SCD	372.946	-0.623781	0.231609	-2.69325	0.00707586	0.781069	-0.410885	0.248031	-1.65658	0.0976035	0.490616	0.212896	0.239125	0.890314	0.373297	0.741373
ENSG00000185633	NDUFA4L2	55.1467	-1.31545	0.443678	-2.96487	0.00302813	0.605626	-0.873407	0.474885	-1.8392	0.0658864	0.427278	0.442038	0.45866	0.96376	0.335166	0.712721
ENSG00000168447	SCNN1B	6409.23	-0.845381	0.274532	-3.07935	0.00207451	0.567995	-0.555194	0.294003	-1.8884	0.0589724	0.406267	0.290187	0.283311	1.02427	0.305708	0.687915
ENSG00000177548	RABEP2	93.7804	0.327524	0.148085	2.21173	0.0269853	0.986455	0.363037	0.158659	2.28816	0.0221281	0.261385	0.0355129	0.151953	0.233709	0.815211	0.951655
ENSG00000144476	ACKR3	84.935	-1.12703	0.383702	-2.93724	0.00331146	0.605626	-1.2264	0.411293	-2.98182	0.00286537	0.100649	-0.0993765	0.396973	-0.250336	0.802328	0.947742
ENSG00000151117	TMEM86A	50.3467	-0.863727	0.358817	-2.40715	0.0160774	0.927684	-0.864527	0.384672	-2.24744	0.024612	0.275886	-0.00079963	0.371538	-0.00215222	0.998283	0.999477
ENSG00000106278	PTPRZ1	33.0617	1.31655	0.516415	2.5494	0.0107907	0.860718	0.860837	0.553467	1.55535	0.119862	0.530139	-0.455714	0.531065	-0.858113	0.39083	0.753012
ENSG00000118495	PLAGL1	161.512	-0.594171	0.236961	-2.50747	0.01216	0.883398	-0.536638	0.253881	-2.11374	0.0345376	0.324932	0.0575334	0.244902	0.234924	0.814268	0.951162
ENSG00000164707	SLC13A4	15.848	-0.982797	0.345268	-2.84648	0.00442058	0.678468	-0.875553	0.370524	-2.36301	0.0181269	0.241004	0.107244	0.36043	0.297545	0.76605	0.932956
ENSG00000115267	IFIH1	880.254	-0.401021	0.187489	-2.1389	0.0324434	0.999543	0.0888486	0.200732	0.442624	0.658038	0.909294	0.489869	0.193458	2.53217	0.0113359	0.172742
ENSG00000103888	CEMIP	314.724	-0.722645	0.312878	-2.30967	0.0209063	0.961591	0.222615	0.334852	0.664816	0.506168	0.843728	0.94526	0.322803	2.92829	0.00340831	0.102077
ENSG00000012232	EXTL3	580.157	-0.258171	0.10814	-2.38737	0.0169693	0.940423	-0.0378251	0.115782	-0.326692	0.743901	0.935533	0.220346	0.111601	1.97441	0.0483357	0.322363
ENSG00000115415	STAT1	5890.57	-0.315983	0.176403	-1.79126	0.0732519	0.999543	0.19456	0.188905	1.02994	0.303039	0.730683	0.510543	0.182032	2.80468	0.00503661	0.121255
ENSG00000106868	SUSD1	328.336	-0.249624	0.102245	-2.44142	0.0146298	0.920992	-0.222283	0.109611	-2.02793	0.0425677	0.352895	0.0273407	0.105687	0.258695	0.795871	0.945183
ENSG00000251493	FOXD1	5.09608	2.57825	0.855692	3.01305	0.00258633	0.585662	2.41415	0.913052	2.64405	0.00819216	0.164864	-0.164095	0.846533	-0.193844	0.846298	0.961003
ENSG00000167419	LPO	42.7133	-1.94125	0.659894	-2.94177	0.00326345	0.605626	0.111548	0.704445	0.158349	0.874182	0.969229	2.0528	0.680756	3.01547	0.0025658	0.0887315
ENSG00000164169	PRMT9	166.494	0.350415	0.132369	2.64727	0.00811454	0.790667	0.100666	0.142176	0.708037	0.478922	0.831113	-0.249749	0.136439	-1.83048	0.0671784	0.370274
ENSG00000177575	CD163	1646.13	-0.564755	0.288271	-1.95911	0.0501003	0.999543	-0.295136	0.308713	-0.956021	0.339061	0.753858	0.269618	0.297496	0.906293	0.364781	0.735897
ENSG00000153132	CLGN	98.7715	-1.17776	0.377289	-3.12165	0.00179844	0.567995	0.786081	0.402536	1.95282	0.0508409	0.381266	1.96384	0.38877	5.05143	4.38522e-07	0.000693157
ENSG00000167634	NLRP7	155.206	1.2969	0.421167	3.0793	0.0020749	0.567995	0.18109	0.451488	0.401096	0.688349	0.91889	-1.11581	0.434515	-2.56794	0.0102304	0.165911
ENSG00000057252	SOAT1	922.895	-0.308666	0.137018	-2.25274	0.0242755	0.969295	-0.0756186	0.14672	-0.515393	0.606279	0.888034	0.233047	0.141407	1.64806	0.0993395	0.439879
ENSG00000047936	ROS1	7.00058	-2.99443	1.06582	-2.80952	0.00496158	0.712963	-0.956037	1.12665	-0.848567	0.396122	0.789469	2.0384	1.10203	1.84968	0.0643596	0.36531
ENSG00000130821	SLC6A8	1199.76	-0.81147	0.260966	-3.10949	0.00187411	0.567995	-1.12271	0.279535	-4.01633	5.91114e-05	0.0143517	-0.311236	0.269409	-1.15525	0.247987	0.638527
ENSG00000152348	ATG10	53.667	-0.506675	0.208153	-2.43415	0.0149269	0.920992	-0.421036	0.223203	-1.88634	0.0592493	0.406795	0.085639	0.215823	0.396802	0.691514	0.905388
ENSG00000213859	KCTD11	57.6766	-1.09259	0.395938	-2.7595	0.00578904	0.755223	-0.735329	0.423853	-1.73487	0.0827641	0.462089	0.357262	0.409335	0.872787	0.382779	0.747689
ENSG00000100116	GCAT	45.5004	-0.686288	0.229339	-2.99246	0.0027674	0.594597	-0.627009	0.24605	-2.5483	0.010825	0.188502	0.0592783	0.238249	0.248808	0.803509	0.948157
ENSG00000166311	SMPD1	396.104	-0.420772	0.158933	-2.64748	0.0081095	0.790667	-0.414787	0.17029	-2.43577	0.0148602	0.219524	0.00598477	0.164192	0.0364499	0.970924	0.994267
ENSG00000174837	ADGRE1	489.346	-0.716548	0.346872	-2.06574	0.0388531	0.999543	0.218166	0.371353	0.58749	0.556875	0.863799	0.934714	0.357915	2.61156	0.00901311	0.157915
ENSG00000163840	DTX3L	912.891	-0.211328	0.120472	-1.75416	0.0794037	0.999543	0.103977	0.128975	0.806177	0.420141	0.801685	0.315304	0.124288	2.53689	0.0111843	0.172009
ENSG00000172731	LRRC20	59.4783	-1.2101	0.436299	-2.77355	0.00554479	0.744152	-1.70854	0.468413	-3.64751	0.000264797	0.028977	-0.498441	0.452261	-1.10211	0.270415	0.659849
ENSG00000119396	RAB14	400.276	0.185096	0.0742615	2.49249	0.012685	0.897792	0.105217	0.0796905	1.32032	0.186727	0.630818	-0.079879	0.0765164	-1.04395	0.29651	0.679956
ENSG00000106809	OGN	4.99074	1.17182	0.530477	2.20899	0.0271755	0.986455	0.542464	0.57389	0.945241	0.344536	0.756022	-0.629352	0.538665	-1.16835	0.242664	0.634112
ENSG00000119457	SLC46A2	44.376	-1.37487	0.454943	-3.02207	0.00251052	0.585662	0.359164	0.48478	0.74088	0.458766	0.823343	1.73403	0.468933	3.69782	0.000217455	0.0257793
ENSG00000074842	MYDGF	485.328	-0.376437	0.130262	-2.88985	0.00385429	0.650087	0.0410127	0.139389	0.294233	0.76858	0.943463	0.417449	0.134391	3.10623	0.00189492	0.0809515
ENSG00000177791	MYOZ1	27.6171	-0.547652	0.640411	-0.855157	0.392464	0.999543	-1.09484	0.687185	-1.59322	0.11111	0.515206	-0.547187	0.662686	-0.825712	0.408968	0.767509
ENSG00000167632	TRAPPC9	876.061	0.196642	0.0817637	2.40501	0.0161722	0.927684	0.0602251	0.0876555	0.687066	0.492041	0.837695	-0.136417	0.0843461	-1.61735	0.105803	0.451996
ENSG00000155975	VPS37A	345.643	-0.192807	0.0817747	-2.35779	0.0183843	0.941038	-0.150252	0.0876849	-1.71354	0.086613	0.468102	0.0425555	0.0845228	0.50348	0.614627	0.869991
ENSG00000106086	PLEKHA8	109.37	0.381883	0.155508	2.45571	0.0140605	0.909206	0.106912	0.167093	0.639835	0.52228	0.849958	-0.274971	0.160267	-1.71571	0.0862148	0.411332
ENSG00000150337	FCGR1A	569.983	-0.466797	0.278012	-1.67905	0.093142	0.999543	0.580691	0.297584	1.95135	0.0510155	0.381353	1.04749	0.286795	3.65239	0.000259816	0.0282956
ENSG00000205544	TMEM256	33.7273	0.390731	0.157359	2.48306	0.0130258	0.904405	0.2366	0.169594	1.3951	0.162987	0.59922	-0.154131	0.160936	-0.957721	0.338204	0.715382
ENSG00000151806	GUF1	151.55	0.353718	0.138534	2.5533	0.0106708	0.860718	0.238209	0.148597	1.60306	0.108922	0.511901	-0.115509	0.142589	-0.810087	0.41789	0.773504
ENSG00000248144	ADH1C	309.11	0.708869	0.309283	2.29197	0.0219073	0.9647	0.246151	0.331359	0.742853	0.457571	0.822658	-0.462718	0.319072	-1.4502	0.147003	0.515726
ENSG00000091181	IL5RA	37.7833	-1.12398	0.373144	-3.0122	0.00259361	0.585662	-0.662453	0.399079	-1.65996	0.0969231	0.489641	0.461531	0.386169	1.19515	0.232028	0.623101
ENSG00000186407	CD300E	164.946	-0.59218	0.32075	-1.84624	0.0648579	0.999543	0.197515	0.343184	0.575537	0.564928	0.868078	0.789695	0.33088	2.38665	0.0170026	0.206671
ENSG00000228253	MT-ATP8	51.1783	0.5642	0.249076	2.26517	0.0235021	0.969295	0.300803	0.267368	1.12505	0.260567	0.698672	-0.263396	0.25623	-1.02797	0.303964	0.687035
ENSG00000123610	TNFAIP6	798.524	-1.01506	0.50037	-2.02862	0.0424969	0.999543	0.625989	0.535756	1.16842	0.242637	0.6823	1.64105	0.516316	3.17839	0.00148097	0.0706989
ENSG00000100453	GZMB	385.53	-0.543327	0.257172	-2.1127	0.0346263	0.999543	0.0867398	0.275275	0.315103	0.752684	0.938817	0.630067	0.265351	2.37447	0.0175743	0.208691
ENSG00000173171	MTX1	63.2631	-0.232598	0.141131	-1.64811	0.0993308	0.999543	0.101064	0.150589	0.671127	0.502139	0.842386	0.333663	0.145243	2.29728	0.021603	0.229246
ENSG00000135476	ESPL1	313.403	-0.852549	0.393438	-2.16692	0.0302409	0.999543	-1.31542	0.421544	-3.12048	0.00180558	0.0776486	-0.462869	0.406328	-1.13915	0.25464	0.644478
ENSG00000169184	MN1	9.33928	1.74951	0.692771	2.52537	0.0115576	0.865357	0.759554	0.74481	1.0198	0.307825	0.734013	-0.989952	0.709719	-1.39485	0.163061	0.541356
ENSG00000176783	RUFY1	630.132	-0.195347	0.0772104	-2.53006	0.0114044	0.865357	-0.0898758	0.0827134	-1.08659	0.277217	0.713274	0.105471	0.0797189	1.32304	0.185823	0.571201
ENSG00000137509	PRCP	836.142	-0.290232	0.114073	-2.54427	0.0109506	0.860718	-0.189571	0.122182	-1.55154	0.120771	0.531788	0.10066	0.117767	0.85474	0.392695	0.754833
ENSG00000197951	ZNF71	19.3292	0.457883	0.2087	2.19397	0.0282373	0.996783	0.220847	0.22541	0.979754	0.327208	0.747294	-0.237036	0.213546	-1.11	0.266999	0.656923
ENSG00000141456	PELP1	213.381	0.244363	0.102688	2.37966	0.0173284	0.941038	0.165866	0.110182	1.50539	0.132225	0.550583	-0.0784965	0.105715	-0.742529	0.457767	0.797867
ENSG00000111845	PAK1IP1	235.461	-0.404635	0.147327	-2.74651	0.00602335	0.765072	-0.0808099	0.157649	-0.512596	0.608234	0.889011	0.323825	0.152074	2.12939	0.0332219	0.2726
ENSG00000162688	AGL	8.21962	1.16741	0.409893	2.84808	0.00439845	0.678468	0.605425	0.442431	1.36841	0.171185	0.612577	-0.561982	0.41624	-1.35014	0.176971	0.559824
ENSG00000161558	TMEM143	8.69107	-0.543137	0.2252	-2.4118	0.0158741	0.927684	-0.606495	0.245152	-2.47395	0.0133628	0.208986	-0.0633574	0.240538	-0.263398	0.792244	0.943213
ENSG00000172661	FAM21C	3707.64	-0.246031	0.108784	-2.26165	0.0237193	0.969295	0.0800718	0.116488	0.687384	0.491841	0.837568	0.326103	0.112252	2.9051	0.00367139	0.106312
ENSG00000171302	CANT1	757.658	-0.340258	0.157398	-2.16176	0.0306363	0.999543	-0.0881286	0.168542	-0.522889	0.601052	0.886302	0.252129	0.162441	1.55213	0.120631	0.47829
ENSG00000163481	RNF25	88.3533	0.21274	0.102752	2.07043	0.0384123	0.999543	-0.0770873	0.111215	-0.693137	0.488224	0.835337	-0.289827	0.106286	-2.72686	0.00639409	0.133965
ENSG00000181381	DDX60L	1645.94	-0.454664	0.239756	-1.89636	0.0579127	0.999543	0.358067	0.256717	1.39479	0.163079	0.59922	0.812731	0.24739	3.28522	0.00101903	0.0595834
ENSG00000171843	MLLT3	297.984	0.27658	0.111606	2.47819	0.0132052	0.904405	-0.267633	0.1201	-2.22843	0.0258521	0.282798	-0.544213	0.115459	-4.71348	2.43517e-06	0.00190997
ENSG00000165548	TMEM63C	58.3433	-0.773746	0.273809	-2.82586	0.00471534	0.691551	0.401451	0.291419	1.37757	0.168335	0.608063	1.1752	0.281815	4.1701	3.04467e-05	0.00721892
ENSG00000206052	DOK6	6.06952	-1.60026	0.554219	-2.88741	0.00388425	0.650087	0.313562	0.576435	0.543967	0.586464	0.879925	1.91382	0.568872	3.36424	0.000767547	0.0512635
ENSG00000111537	IFNG	11.7856	-0.955883	0.449086	-2.12851	0.0332949	0.999543	-0.00936932	0.476098	-0.0196794	0.984299	0.997197	0.946513	0.463091	2.04391	0.0409629	0.299498
ENSG00000183696	UPP1	1050.47	-0.960135	0.401787	-2.38966	0.0168639	0.940423	-1.66621	0.430371	-3.87158	0.000108133	0.0187597	-0.70608	0.414749	-1.70243	0.0886754	0.4173
ENSG00000117394	SLC2A1	1204.17	-0.688658	0.243658	-2.82633	0.0047085	0.691551	-1.02669	0.261004	-3.93362	8.36756e-05	0.0161388	-0.338032	0.251546	-1.34382	0.179007	0.562403
ENSG00000086102	NFX1	801.187	0.139795	0.0691748	2.0209	0.04329	0.999543	0.0563095	0.0741766	0.759127	0.447776	0.816257	-0.083486	0.0713481	-1.17012	0.241952	0.632874
ENSG00000071894	CPSF1	463.709	0.254918	0.110468	2.30761	0.0210206	0.961591	0.0863881	0.118447	0.729337	0.465795	0.826127	-0.16853	0.113939	-1.47913	0.139105	0.504824
ENSG00000136868	SLC31A1	567.77	-0.3576	0.148555	-2.40719	0.016076	0.927684	-0.0879419	0.159056	-0.552898	0.580334	0.875638	0.269658	0.153322	1.75877	0.0786159	0.393799
ENSG00000063176	SPHK2	50.5011	0.316569	0.141956	2.23005	0.025744	0.976623	0.215174	0.15269	1.40923	0.158768	0.594222	-0.101395	0.1455	-0.696869	0.485885	0.811316
ENSG00000072195	SPEG	18.4481	0.950085	0.393104	2.41688	0.0156543	0.927684	0.0881991	0.424497	0.207773	0.835406	0.963555	-0.861886	0.405235	-2.12688	0.0334303	0.273636
ENSG00000112759	SLC29A1	332.215	-0.454232	0.159828	-2.84201	0.00448306	0.678468	-0.372825	0.171221	-2.17744	0.0294477	0.304557	0.0814073	0.16512	0.49302	0.621999	0.87394
ENSG00000165507	C10orf10	29.7441	1.03516	0.35164	2.9438	0.00324212	0.605626	0.795306	0.376979	2.10968	0.0348856	0.324932	-0.239852	0.360077	-0.666112	0.505339	0.819563
ENSG00000182208	MOB2	174.377	-0.419549	0.167163	-2.50982	0.0120794	0.883398	-0.471906	0.179264	-2.63247	0.00847665	0.167521	-0.0523578	0.172955	-0.302726	0.762099	0.932115
ENSG00000145780	FEM1C	256.276	-0.117205	0.174147	-0.673026	0.500931	0.999543	-0.089153	0.18657	-0.477852	0.632756	0.899669	0.0280523	0.179759	0.156055	0.87599	0.970321
ENSG00000240849	TMEM189	31.9387	-0.506629	0.205023	-2.47108	0.0134705	0.907106	-0.547104	0.220634	-2.4797	0.0131495	0.208986	-0.0404753	0.213828	-0.189289	0.849866	0.962519
ENSG00000187608	ISG15	200.955	-0.853837	0.375132	-2.2761	0.0228403	0.969295	-0.933247	0.401879	-2.32221	0.0202215	0.251241	-0.0794106	0.387466	-0.204948	0.837613	0.958675
ENSG00000083812	ZNF324	65.1	0.503894	0.147953	3.40577	0.000659769	0.41066	0.201442	0.159451	1.26334	0.206467	0.646667	-0.302452	0.151954	-1.99042	0.046545	0.316754
ENSG00000074657	ZNF532	432.39	0.461617	0.175626	2.6284	0.00857873	0.79717	0.0628531	0.188253	0.333876	0.738473	0.933907	-0.398764	0.18121	-2.20055	0.0277675	0.254207
ENSG00000148356	LRSAM1	455.996	0.272327	0.119287	2.28296	0.022433	0.968837	0.135856	0.127862	1.06252	0.288	0.720699	-0.136471	0.123013	-1.1094	0.267258	0.65722
ENSG00000088356	PDRG1	36.515	-0.200006	0.128373	-1.558	0.119233	0.999543	-0.184255	0.138319	-1.3321	0.182827	0.625934	0.0157511	0.133488	0.117996	0.906071	0.97747
ENSG00000182732	RGS6	85.3801	-0.923219	0.322851	-2.85958	0.00424202	0.676561	0.483795	0.344445	1.40456	0.160152	0.595639	1.40701	0.332668	4.22949	2.34226e-05	0.00617055
ENSG00000155957	TMBIM4	10.547	-0.546718	0.244709	-2.23416	0.0254727	0.971512	-0.222153	0.260554	-0.852621	0.39387	0.788071	0.324565	0.254404	1.27579	0.202031	0.588747
ENSG00000172273	HINFP	122.362	-0.264153	0.111822	-2.36226	0.0181641	0.941038	-0.106197	0.119755	-0.886784	0.375195	0.775578	0.157956	0.115565	1.36681	0.171684	0.55496
ENSG00000140259	MFAP1	292.361	0.239127	0.0866667	2.75915	0.00579512	0.755223	0.32204	0.0928172	3.46961	0.000521209	0.0414102	0.0829129	0.0890324	0.931266	0.351716	0.727466
ENSG00000166343	MSS51	12.7032	0.893116	0.370717	2.40916	0.0159893	0.927684	0.54583	0.398815	1.36863	0.171116	0.612577	-0.347286	0.378157	-0.918365	0.358428	0.731681
ENSG00000156875	MFSD14A	691.463	-0.180213	0.103599	-1.73952	0.0819438	0.999543	-0.0427545	0.110952	-0.385343	0.699983	0.921309	0.137458	0.106918	1.28564	0.198569	0.585581
ENSG00000224470	ATXN1L	187.758	-0.176903	0.0796453	-2.22114	0.0263414	0.981616	-0.2685	0.0857553	-3.131	0.00174213	0.0767293	-0.0915962	0.0826807	-1.10783	0.267936	0.657784
ENSG00000168495	POLR3D	105.601	0.228989	0.106957	2.14095	0.0322782	0.999543	0.0445474	0.115223	0.386619	0.699038	0.921309	-0.184442	0.11023	-1.67325	0.0942779	0.429183
ENSG00000134330	IAH1	116.527	-0.21366	0.102333	-2.08789	0.0368082	0.999543	-0.0404501	0.109542	-0.369267	0.711929	0.92526	0.17321	0.105642	1.6396	0.101089	0.44276
ENSG00000061656	SPAG4	37.2443	-0.662708	0.237526	-2.79004	0.00527014	0.727249	-0.21033	0.253515	-0.829656	0.406733	0.794806	0.452378	0.245611	1.84184	0.0654979	0.36742
ENSG00000189325	C6orf222	12.3078	1.55541	0.686442	2.26589	0.0234579	0.969295	0.78304	0.737044	1.06241	0.288052	0.720699	-0.772366	0.704015	-1.09709	0.272603	0.661605
ENSG00000102794	ACOD1	7.9899	0.0198406	0.635843	0.0312036	0.975107	0.999543	1.04087	0.675647	1.54055	0.123427	0.536307	1.02103	0.649338	1.57241	0.115856	0.472117
ENSG00000110203	FOLR3	154.218	-1.01229	0.441881	-2.29086	0.0219712	0.9647	0.223992	0.472788	0.47377	0.635664	0.900819	1.23628	0.455895	2.71177	0.00669251	0.138383
ENSG00000035687	ADSS	741.99	0.205006	0.0758158	2.70401	0.00685092	0.776839	-0.0382689	0.0813661	-0.47033	0.638119	0.901412	-0.243275	0.0782582	-3.10863	0.0018796	0.0809515
ENSG00000069188	SDK2	115.16	-0.755905	0.278277	-2.71638	0.00660004	0.776839	0.115188	0.297401	0.387315	0.698523	0.921309	0.871093	0.28703	3.03485	0.00240652	0.0862346
ENSG00000105708	ZNF14	108.291	0.313283	0.134581	2.32785	0.0199201	0.941038	-0.0684339	0.14503	-0.471861	0.637026	0.901304	-0.381717	0.139038	-2.74542	0.00604343	0.12944
ENSG00000144130	NT5DC4	6.05991	-1.49768	0.59453	-2.5191	0.0117655	0.876312	-0.0820751	0.62653	-0.130999	0.895776	0.976471	1.41561	0.613271	2.30829	0.0209833	0.226786
ENSG00000113396	SLC27A6	27.4418	-1.41166	0.494057	-2.85728	0.00427286	0.676561	0.0840779	0.525879	0.159881	0.872975	0.969229	1.49574	0.509478	2.93582	0.00332664	0.101338
ENSG00000104972	LILRB1	629.368	-0.362782	0.236703	-1.53265	0.125363	0.999543	0.0981005	0.253438	0.38708	0.698697	0.921309	0.460883	0.244242	1.88699	0.0591614	0.352179
ENSG00000034510	TMSB10	3810.78	-0.180444	0.0900568	-2.00367	0.0451051	0.999543	0.0443322	0.0964378	0.459698	0.645733	0.904582	0.224776	0.0929282	2.41882	0.0155711	0.199397
ENSG00000151322	NPAS3	81.8004	-1.22589	0.414245	-2.95934	0.00308304	0.605626	-0.107943	0.442569	-0.243902	0.807307	0.955629	1.11795	0.427492	2.61513	0.00891933	0.157915
ENSG00000144369	FAM171B	14.9025	-0.965521	0.369252	-2.6148	0.00892785	0.814151	-0.285429	0.392644	-0.726941	0.467262	0.826467	0.680092	0.382136	1.77971	0.0751232	0.387534
ENSG00000197937	ZNF347	100.3	0.294935	0.135982	2.16892	0.0300885	0.999543	0.0735615	0.146235	0.503035	0.61494	0.891422	-0.221374	0.140145	-1.57961	0.114197	0.468445
ENSG00000155093	PTPRN2	66.7089	0.898906	0.336239	2.67342	0.00750828	0.788295	0.257996	0.360852	0.714963	0.474632	0.828773	-0.64091	0.346554	-1.84938	0.0644031	0.36531
ENSG00000101126	ADNP	911.827	0.189168	0.0803257	2.35501	0.0185223	0.941038	0.0618609	0.0861088	0.718404	0.472508	0.828433	-0.127307	0.0828625	-1.53636	0.12445	0.483014
ENSG00000122884	P4HA1	987.882	-0.35831	0.161632	-2.21683	0.0266346	0.981616	-0.0988805	0.17308	-0.5713	0.567796	0.869573	0.25943	0.166808	1.55526	0.119884	0.476776
ENSG00000107185	RGP1	272.686	0.189944	0.0796552	2.38458	0.0170985	0.940423	0.0973765	0.0855446	1.13831	0.25499	0.693121	-0.092568	0.0820478	-1.12822	0.259227	0.649483
ENSG00000137331	IER3	1386.35	-0.721082	0.342003	-2.1084	0.034996	0.999543	-0.330789	0.366249	-0.903181	0.36643	0.770611	0.390292	0.352946	1.10581	0.268807	0.658699
ENSG00000106635	BCL7B	171.209	-0.192305	0.0977263	-1.96779	0.0490922	0.999543	-0.1106	0.104777	-1.05557	0.291163	0.722481	0.0817052	0.101007	0.808904	0.41857	0.773734
ENSG00000153291	SLC25A27	13.9039	0.964196	0.436148	2.21071	0.0270562	0.986455	0.631191	0.468453	1.3474	0.177853	0.619586	-0.333004	0.445682	-0.747179	0.454956	0.795599
ENSG00000221866	PLXNA4	335.23	-1.06914	0.391967	-2.72763	0.00637911	0.768549	1.09671	0.419303	2.61555	0.00890845	0.171956	2.16585	0.404273	5.35739	8.44323e-08	0.000200189
ENSG00000172183	ISG20	442.827	-0.348731	0.201139	-1.73378	0.0829567	0.999543	0.298555	0.21525	1.38701	0.165438	0.602881	0.647286	0.207461	3.12004	0.00180826	0.0788113
ENSG00000174282	ZBTB4	222.55	0.165367	0.0913836	1.80959	0.070359	0.999543	-0.163888	0.0984835	-1.66411	0.0960898	0.488379	-0.329255	0.0945613	-3.48192	0.000497839	0.0429228
ENSG00000102595	UGGT2	349.751	-0.448671	0.149691	-2.99731	0.00272372	0.594597	0.0498249	0.160128	0.311157	0.755681	0.939917	0.498496	0.154427	3.22803	0.00124647	0.0644809
ENSG00000133106	EPSTI1	793.719	-0.367517	0.230704	-1.59302	0.111155	0.999543	0.0704034	0.247023	0.285008	0.775638	0.944792	0.437921	0.238059	1.83955	0.0658342	0.368186
ENSG00000105711	SCN1B	72.2991	-0.715828	0.312421	-2.29123	0.0219503	0.9647	-0.00778951	0.333908	-0.0233284	0.981388	0.997032	0.708038	0.32235	2.19649	0.0280567	0.255201
ENSG00000002549	LAP3	1449.62	-0.296482	0.175016	-1.69403	0.0902594	0.999543	0.0630935	0.187406	0.336667	0.736368	0.933256	0.359576	0.180597	1.99104	0.0464764	0.316754
ENSG00000189241	TSPYL1	633.233	0.181967	0.0886001	2.0538	0.0399946	0.999543	-0.01713	0.095039	-0.180241	0.856963	0.968032	-0.199097	0.091438	-2.1774	0.0294506	0.259243
ENSG00000165983	PTER	149.524	0.2644	0.113009	2.33965	0.0193019	0.941038	0.0808379	0.121457	0.665566	0.505689	0.843472	-0.183562	0.116459	-1.5762	0.11498	0.470299
ENSG00000136478	TEX2	397.325	-0.375963	0.148707	-2.52822	0.0114643	0.865357	-0.556287	0.159444	-3.48891	0.000484996	0.04021	-0.180323	0.153735	-1.17295	0.240817	0.631263
ENSG00000168887	C2orf68	31.213	0.292678	0.130368	2.24502	0.0247667	0.969295	0.107988	0.141315	0.764166	0.444769	0.814112	-0.18469	0.133659	-1.3818	0.167033	0.548018
ENSG00000263001	GTF2I	789.995	0.204858	0.100408	2.04026	0.0413244	0.999543	0.0323573	0.107626	0.300645	0.763685	0.941557	-0.172501	0.1036	-1.66506	0.0959011	0.431641
ENSG00000038427	VCAN	5354.25	-0.510517	0.260062	-1.96306	0.0496389	0.999543	0.256324	0.278496	0.920388	0.35737	0.76347	0.766841	0.268365	2.85746	0.00427049	0.113327
ENSG00000116711	PLA2G4A	589.927	-0.592635	0.206451	-2.87059	0.00409708	0.676561	0.106058	0.220971	0.479964	0.631253	0.899189	0.698693	0.213013	3.28005	0.00103789	0.059618
ENSG00000144597	EAF1	128.235	-0.317724	0.163164	-1.94727	0.0515027	0.999543	-0.016654	0.174552	-0.0954099	0.923989	0.982813	0.30107	0.168361	1.78824	0.0737373	0.384949
ENSG00000120458	MSANTD2	36.8504	0.356099	0.193566	1.83968	0.0658158	0.999543	0.121285	0.208527	0.581624	0.56082	0.866363	-0.234814	0.199151	-1.17908	0.238367	0.628305
ENSG00000243955	GSTA1	66.5918	1.34193	0.600134	2.23605	0.0253485	0.969376	0.898904	0.642889	1.39823	0.162045	0.597679	-0.443025	0.618376	-0.716432	0.473725	0.80667
ENSG00000253910	PCDHGB2	7.64095	1.04366	0.495916	2.10451	0.035334	0.999543	-0.143302	0.539782	-0.265482	0.790638	0.95053	-1.18696	0.513557	-2.31126	0.0208185	0.226709
ENSG00000166979	EVA1C	113.694	0.474382	0.209975	2.25923	0.0238693	0.969295	-0.0829992	0.225634	-0.367849	0.712986	0.925317	-0.557381	0.216822	-2.57069	0.0101497	0.165479
ENSG00000130309	COLGALT1	776.608	-0.243646	0.126054	-1.93287	0.0532527	0.999543	-0.0436853	0.134982	-0.323637	0.746213	0.936783	0.199961	0.130087	1.53713	0.124263	0.482796
ENSG00000163348	PYGO2	29.4492	0.277592	0.141279	1.96485	0.0494313	0.999543	-0.00305271	0.15365	-0.019868	0.984149	0.997187	-0.280645	0.145773	-1.92522	0.0542019	0.337369
ENSG00000176248	ANAPC2	186.465	0.237978	0.114491	2.07857	0.0376567	0.999543	0.0600707	0.122969	0.488504	0.625193	0.896184	-0.177907	0.118049	-1.50706	0.131794	0.493786
ENSG00000155659	VSIG4	261.366	-0.442904	0.256233	-1.72852	0.0838948	0.999543	-0.198245	0.27438	-0.72252	0.469975	0.827118	0.244659	0.264485	0.92504	0.354945	0.729961
ENSG00000177425	PAWR	116.083	0.365148	0.174021	2.09829	0.0358791	0.999543	0.205153	0.186681	1.09895	0.271792	0.708412	-0.159996	0.179235	-0.892659	0.37204	0.7407
ENSG00000178919	FOXE1	51.4582	1.34334	0.565308	2.37629	0.0174876	0.941038	0.546066	0.60601	0.901083	0.367544	0.771769	-0.797272	0.5826	-1.36847	0.171164	0.554286
ENSG00000134058	CDK7	444.605	-0.317073	0.134353	-2.36	0.0182748	0.941038	-0.177006	0.143895	-1.23011	0.218657	0.659059	0.140067	0.138718	1.00973	0.312627	0.69451
ENSG00000135144	DTX1	41.6839	0.831239	0.397688	2.09018	0.0366019	0.999543	1.68152	0.424524	3.96095	7.46518e-05	0.0157202	0.850281	0.406718	2.09059	0.0365645	0.284611
ENSG00000151846	PABPC3	8.89471	-0.511781	0.264257	-1.93667	0.0527851	0.999543	0.00966866	0.279122	0.0346395	0.972367	0.995547	0.521449	0.27213	1.91618	0.0553427	0.340749
ENSG00000167904	TMEM68	67.2387	0.360907	0.135314	2.66717	0.00764922	0.788534	0.0823768	0.145916	0.564551	0.572379	0.872324	-0.27853	0.139347	-1.99882	0.0456273	0.313556
ENSG00000114450	GNB4	219.447	-0.279825	0.160925	-1.73886	0.0820601	0.999543	0.076011	0.172183	0.441454	0.658885	0.909498	0.355836	0.165984	2.14379	0.0320495	0.267792
ENSG00000147872	PLIN2	300.65	-0.279039	0.147763	-1.88843	0.0589688	0.999543	0.0871169	0.158113	0.550979	0.581648	0.876631	0.366156	0.152412	2.40242	0.0162871	0.203901
ENSG00000118276	B4GALT6	16.0961	-0.565847	0.29589	-1.91235	0.0558311	0.999543	0.0764224	0.314042	0.243351	0.807733	0.955798	0.642269	0.304642	2.10827	0.0350073	0.281047
ENSG00000132170	PPARG	35.8052	-0.658527	0.327148	-2.01293	0.0441218	0.999543	-0.670019	0.350924	-1.9093	0.0562235	0.396155	-0.0114918	0.339108	-0.0338883	0.972966	0.994643
ENSG00000147649	MTDH	1040.75	-0.154676	0.0674602	-2.29285	0.0218566	0.9647	0.0957864	0.0722022	1.32664	0.184628	0.627902	0.250463	0.0695667	3.60032	0.000317824	0.0318235
ENSG00000172785	CBWD1	710.634	-0.316579	0.122405	-2.58631	0.0097009	0.836394	0.0787652	0.13101	0.601216	0.547696	0.86043	0.395344	0.12628	3.13068	0.00174401	0.0780198
ENSG00000185008	ROBO2	55.4597	-1.21557	0.407932	-2.97984	0.00288396	0.594597	0.0685959	0.435355	0.157563	0.874801	0.96923	1.28417	0.420787	3.05183	0.00227453	0.0848381
ENSG00000059122	FLYWCH1	96.8493	0.219189	0.128461	1.70627	0.0879582	0.999543	-0.0581968	0.138417	-0.420446	0.674159	0.914578	-0.277386	0.132706	-2.09022	0.036598	0.284611
ENSG00000164074	ABHD18	133.004	0.274694	0.0996477	2.75665	0.00583963	0.755223	0.212056	0.107011	1.98163	0.0475209	0.370159	-0.0626378	0.102306	-0.612261	0.540365	0.839309
ENSG00000160460	SPTBN4	9.82699	-1.18637	0.466153	-2.54503	0.0109268	0.860718	-1.05226	0.500074	-2.1042	0.0353606	0.325382	0.134115	0.486844	0.275478	0.782949	0.93957
ENSG00000130303	BST2	604.631	-0.401606	0.15043	-2.66972	0.00759149	0.788295	-0.258648	0.161111	-1.6054	0.108405	0.511624	0.142958	0.155311	0.920467	0.357329	0.730948
ENSG00000145287	PLAC8	1338.64	0.482574	0.176868	2.72844	0.00636347	0.768549	-0.108587	0.189493	-0.573038	0.566619	0.868612	-0.59116	0.182537	-3.23859	0.00120124	0.0630287
ENSG00000114982	KANSL3	367.415	0.165696	0.0733088	2.26024	0.0238062	0.969295	-0.00951164	0.0788015	-0.120704	0.903926	0.978187	-0.175207	0.0756542	-2.31589	0.020564	0.225554
ENSG00000117318	ID3	77.9906	0.334104	0.177856	1.87851	0.060312	0.999543	0.24559	0.190788	1.28724	0.198011	0.642641	-0.0885142	0.182951	-0.483813	0.628519	0.877347
ENSG00000100427	MLC1	37.4169	-1.10158	0.45297	-2.4319	0.0150197	0.920992	-0.492723	0.484388	-1.01721	0.309055	0.735097	0.608857	0.468067	1.30079	0.19333	0.580113
ENSG00000131979	GCH1	337.018	-0.285151	0.185289	-1.53896	0.123815	0.999543	0.296338	0.198241	1.49483	0.134958	0.553447	0.581488	0.191062	3.04345	0.00233885	0.0854765
ENSG00000077942	FBLN1	4112.03	-0.893789	0.324871	-2.75121	0.00593758	0.760973	0.304132	0.347891	0.874214	0.382002	0.779216	1.19792	0.335244	3.57328	0.000352532	0.0338859
ENSG00000137809	ITGA11	5.5292	-1.78827	0.688183	-2.59854	0.00936208	0.820584	0.251764	0.71881	0.350251	0.72615	0.929908	2.04004	0.707558	2.88321	0.00393649	0.110021
ENSG00000103245	NARFL	75.9561	0.235955	0.113265	2.08322	0.0372316	0.999543	-0.0215018	0.122421	-0.175638	0.860578	0.968441	-0.257457	0.116944	-2.20154	0.0276978	0.254207
ENSG00000189056	RELN	429.518	-1.50713	0.614498	-2.45262	0.014182	0.912908	-0.912388	0.658031	-1.38654	0.165581	0.602906	0.594742	0.634218	0.937755	0.34837	0.724537
ENSG00000171657	GPR82	19.6204	0.666351	0.328872	2.02617	0.0427474	0.999543	0.562781	0.352672	1.59576	0.110542	0.514415	-0.10357	0.336238	-0.308026	0.758062	0.929672
ENSG00000124256	ZBP1	200.555	-0.503922	0.25904	-1.94535	0.0517333	0.999543	-0.301179	0.277403	-1.08571	0.277607	0.713761	0.202743	0.267465	0.758016	0.448441	0.79189
ENSG00000235109	ZSCAN31	76.9718	0.548275	0.262227	2.09084	0.0365422	0.999543	-0.224095	0.28206	-0.794493	0.426908	0.805464	-0.77237	0.27105	-2.84955	0.00437813	0.114259
ENSG00000149658	YTHDF1	139.484	0.19394	0.0723613	2.68016	0.00735864	0.788295	0.0372423	0.0781636	0.476467	0.633742	0.899808	-0.156698	0.0745339	-2.10237	0.0355209	0.282198
ENSG00000168411	RFWD3	284.907	0.23896	0.117339	2.03649	0.041701	0.999543	0.339255	0.12565	2.7	0.00693401	0.151062	0.100295	0.120758	0.830545	0.406231	0.765825
ENSG00000078808	SDF4	551.596	-0.234193	0.0982316	-2.38409	0.0171214	0.940423	0.0849343	0.105112	0.808038	0.419068	0.801685	0.319127	0.101311	3.14997	0.00163287	0.0744525
ENSG00000099290	FAM21A	3008.66	-0.200166	0.0949824	-2.1074	0.0350825	0.999543	0.0328737	0.101711	0.323208	0.746538	0.936907	0.23304	0.0980112	2.37769	0.0174216	0.20783
ENSG00000183401	CCDC159	115.273	-0.262804	0.12948	-2.02969	0.0423879	0.999543	-0.107509	0.13867	-0.775286	0.438171	0.812718	0.155296	0.133774	1.16088	0.245692	0.635956
ENSG00000128272	ATF4	962.692	-0.171303	0.073918	-2.31748	0.0204777	0.955133	-0.0298451	0.0791631	-0.377008	0.706168	0.924087	0.141458	0.0762835	1.85438	0.0636854	0.363997
ENSG00000140577	CRTC3	441.098	0.194845	0.0865391	2.25152	0.0243525	0.969295	0.0268288	0.0928767	0.288865	0.772685	0.944116	-0.168016	0.0892761	-1.88198	0.0598386	0.354387
ENSG00000135114	OASL	206.315	-0.479546	0.265996	-1.80283	0.0714143	0.999543	-0.420951	0.284932	-1.47737	0.139576	0.562656	0.058595	0.274699	0.213306	0.831088	0.957211
ENSG00000174004	NRROS	72.3743	-0.433468	0.238674	-1.81615	0.0693475	0.999543	-0.114907	0.255368	-0.449966	0.652735	0.907438	0.318561	0.246429	1.29271	0.196111	0.583109
ENSG00000006007	GDE1	244.178	-0.284157	0.106918	-2.6577	0.00786761	0.790667	-0.0883669	0.114464	-0.77201	0.440109	0.81336	0.19579	0.110403	1.77341	0.0761601	0.389469
ENSG00000186818	LILRB4	710.973	-0.396082	0.2814	-1.40754	0.159267	0.999543	-0.0523952	0.301335	-0.173877	0.861962	0.968737	0.343687	0.290394	1.18352	0.236602	0.627277
ENSG00000198183	BPIFA1	446.581	-1.97514	0.832031	-2.37388	0.0176023	0.941038	4.82829	0.888171	5.43622	5.44237e-08	0.000193558	6.80343	0.857579	7.9333	2.13403e-15	3.03586e-11
ENSG00000100604	CHGA	169.687	-1.09591	0.467807	-2.34266	0.0191468	0.941038	1.73312	0.499718	3.4682	0.000523958	0.0414102	2.82903	0.482091	5.86825	4.40407e-09	2.08841e-05
ENSG00000125827	TMX4	1559.04	-0.499982	0.192164	-2.60185	0.00927232	0.820584	0.376723	0.205725	1.83119	0.0670715	0.428643	0.876705	0.198265	4.42189	9.7843e-06	0.00449005
ENSG00000120280	CXorf21	32.2297	-0.471756	0.24151	-1.95336	0.0507769	0.999543	0.186405	0.256939	0.725482	0.468156	0.826584	0.658161	0.248465	2.6489	0.00807535	0.151557
ENSG00000102524	TNFSF13B	249.278	-0.359728	0.258853	-1.3897	0.164621	0.999543	0.224488	0.277035	0.810322	0.417755	0.801685	0.584216	0.267016	2.18794	0.0286738	0.257539
ENSG00000182158	CREB3L2	308.73	0.35276	0.171582	2.05593	0.0397892	0.999543	-0.168419	0.184077	-0.914936	0.360225	0.765475	-0.521179	0.177176	-2.94159	0.00326527	0.100328
ENSG00000115380	EFEMP1	444.117	0.773223	0.328355	2.35484	0.0185306	0.941038	-0.252885	0.351851	-0.718728	0.472309	0.828433	-1.02611	0.338917	-3.02761	0.002465	0.0871346
ENSG00000165125	TRPV6	76.0404	0.947211	0.394497	2.40106	0.0163477	0.930857	-0.713555	0.424374	-1.68143	0.0926794	0.481364	-1.66077	0.408268	-4.06783	4.74525e-05	0.00992735
ENSG00000165929	TC2N	1690.72	0.272101	0.124489	2.18575	0.0288338	0.999543	-0.0810701	0.133381	-0.607811	0.543313	0.859507	-0.353171	0.128479	-2.74886	0.00598033	0.128903
ENSG00000179542	SLITRK4	50.2948	-0.995499	0.336832	-2.95547	0.00312189	0.605626	0.173319	0.35895	0.482851	0.629202	0.898447	1.16882	0.347217	3.36625	0.000761983	0.0512635
ENSG00000169174	PCSK9	22.6828	-1.08134	0.404797	-2.67131	0.00755561	0.788295	-0.0574274	0.430726	-0.133327	0.893935	0.975955	1.02391	0.417662	2.45153	0.0142251	0.191817
ENSG00000183762	KREMEN1	355.076	-0.316211	0.197293	-1.60274	0.108991	0.999543	-0.0700678	0.211255	-0.331675	0.740135	0.934647	0.246143	0.203613	1.20887	0.226711	0.617367
ENSG00000154305	MIA3	982.846	-0.200516	0.0843283	-2.37781	0.017416	0.941038	-0.00790707	0.0902948	-0.0875695	0.930219	0.98484	0.192609	0.0870174	2.21346	0.0268662	0.252276
ENSG00000137218	FRS3	13.2876	0.539231	0.253778	2.12482	0.0336019	0.999543	-0.125449	0.277647	-0.45183	0.651392	0.907068	-0.66468	0.263257	-2.52483	0.0115754	0.174256
ENSG00000158863	FAM160B2	155.587	0.317844	0.154504	2.05719	0.0396678	0.999543	-0.00360412	0.165937	-0.0217198	0.982671	0.997187	-0.321448	0.159445	-2.01605	0.0437951	0.308575
ENSG00000144136	SLC20A1	676.558	-0.261945	0.16506	-1.58696	0.112521	0.999543	-0.0524112	0.176755	-0.29652	0.766833	0.94303	0.209534	0.170341	1.23008	0.218666	0.607541
ENSG00000163156	SCNM1	333.502	-0.197439	0.106039	-1.86194	0.062612	0.999543	-0.0546811	0.113567	-0.481488	0.63017	0.898816	0.142758	0.109455	1.30426	0.192145	0.578765
ENSG00000052802	MSMO1	258.72	-0.498973	0.194343	-2.56749	0.0102438	0.85221	-0.119801	0.208016	-0.57592	0.564669	0.867999	0.379172	0.200596	1.89023	0.0587272	0.351178
ENSG00000100439	ABHD4	164.787	0.281991	0.126736	2.22502	0.0260797	0.978919	0.109586	0.136065	0.8054	0.420589	0.801695	-0.172405	0.130608	-1.32001	0.186831	0.573061
ENSG00000198042	MAK16	154.712	-0.228225	0.122647	-1.86083	0.0627676	0.999543	-0.0551402	0.131317	-0.419902	0.674557	0.914578	0.173085	0.126614	1.36703	0.171615	0.554864
ENSG00000128218	VPREB3	27.7672	1.34737	0.537984	2.50449	0.0122628	0.883398	2.08353	0.574655	3.62571	0.000288172	0.0308236	0.736156	0.549565	1.33952	0.1804	0.564162
ENSG00000110066	KMT5B	499.183	0.14578	0.0624443	2.33456	0.0195665	0.941038	0.0410473	0.0670571	0.612124	0.540456	0.858462	-0.104733	0.0643903	-1.62653	0.103837	0.447767
ENSG00000186806	VSIG10L	642.552	-1.05531	0.445912	-2.36662	0.0179512	0.941038	-1.3149	0.477602	-2.75314	0.00590271	0.140421	-0.259598	0.460287	-0.563992	0.572759	0.853291
ENSG00000137309	HMGA1	4633.12	-0.598068	0.264316	-2.2627	0.0236544	0.969295	-0.694925	0.283071	-2.45495	0.0140906	0.214617	-0.0968568	0.272777	-0.355077	0.722532	0.916307
ENSG00000189060	H1F0	1458.12	-0.575436	0.251369	-2.2892	0.0220675	0.965946	-0.633298	0.26922	-2.35234	0.0186557	0.244842	-0.0578617	0.259448	-0.223019	0.823521	0.954568
ENSG00000132275	RRP8	59.011	0.315038	0.15257	2.06487	0.038935	0.999543	0.461462	0.163179	2.82796	0.00468462	0.127015	0.146423	0.155834	0.939607	0.347419	0.723891
ENSG00000183060	LYSMD4	19.23	0.542539	0.259858	2.08783	0.0368133	0.999543	0.394818	0.2792	1.41411	0.157331	0.591071	-0.14772	0.265644	-0.556083	0.578154	0.855268
ENSG00000159516	SPRR2G	42.128	-1.26183	0.692807	-1.82133	0.0685573	0.999543	-0.581996	0.741432	-0.784962	0.432476	0.808757	0.679831	0.715379	0.950308	0.341956	0.718668
ENSG00000123360	PDE1B	16.8377	-0.474553	0.348476	-1.3618	0.173262	0.999543	-0.407819	0.373793	-1.09103	0.275259	0.71268	0.0667339	0.361427	0.18464	0.853512	0.963579
ENSG00000115155	OTOF	16.6696	-1.0671	0.500983	-2.13002	0.0331703	0.999543	-1.23522	0.538586	-2.29345	0.0218219	0.26008	-0.168119	0.521817	-0.322179	0.747317	0.927591
ENSG00000150471	ADGRL3	30.575	-1.57302	0.63473	-2.47824	0.0132031	0.904405	-1.02975	0.67919	-1.51615	0.129482	0.546237	0.543264	0.656299	0.82777	0.407801	0.766668
ENSG00000149925	ALDOA	15136	-0.339171	0.163429	-2.07534	0.0379552	0.999543	-0.368286	0.175023	-2.10421	0.03536	0.325382	-0.0291148	0.168655	-0.17263	0.862943	0.965428
ENSG00000142619	PADI3	77.6798	-1.31421	0.544348	-2.41429	0.015766	0.927684	-1.06591	0.582963	-1.82844	0.0674833	0.429494	0.248301	0.56235	0.441541	0.658821	0.889335
ENSG00000151657	KIN	158.789	0.201742	0.0812287	2.48363	0.0130051	0.904405	0.136514	0.087322	1.56334	0.117972	0.527383	-0.0652276	0.0834756	-0.781398	0.434568	0.782454
ENSG00000173068	BNC2	47.6323	-0.643639	0.296219	-2.17285	0.0297919	0.999543	-0.819192	0.318145	-2.57491	0.0100268	0.18194	-0.175554	0.307396	-0.571099	0.567933	0.851057
ENSG00000142530	FAM71E1	6.37982	0.852157	0.434116	1.96297	0.0496497	0.999543	0.991454	0.463394	2.13955	0.0323912	0.315831	0.139297	0.436091	0.319422	0.749407	0.928214
ENSG00000142677	IL22RA1	20.7925	-1.18663	0.548755	-2.16241	0.0305868	0.999543	-1.04963	0.587999	-1.78509	0.0742472	0.44355	0.137004	0.568514	0.240986	0.809566	0.949533
ENSG00000091844	RGS17	16.6352	-0.702027	0.352741	-1.9902	0.0465686	0.999543	-0.58179	0.37822	-1.53823	0.123992	0.537121	0.120237	0.366537	0.328036	0.742884	0.925786
ENSG00000073464	CLCN4	52.1493	-0.598262	0.224806	-2.66123	0.00778551	0.790667	0.426745	0.238678	1.78795	0.0737834	0.441955	1.02501	0.230915	4.43889	9.04229e-06	0.00428785
ENSG00000164125	FAM198B	155.203	-0.296685	0.19943	-1.48767	0.136839	0.999543	0.397427	0.213115	1.86485	0.0622027	0.416814	0.694112	0.205434	3.37875	0.000728161	0.0502856
ENSG00000204542	C6orf15	72.807	-1.19651	0.436363	-2.74202	0.00610632	0.768549	0.590152	0.465874	1.26676	0.20524	0.646667	1.78667	0.449831	3.97186	7.13128e-05	0.0131753
ENSG00000136147	PHF11	286.149	-0.16979	0.111962	-1.51649	0.129395	0.999543	0.0733684	0.119817	0.612338	0.540314	0.858462	0.243158	0.115451	2.10615	0.0351912	0.281335
ENSG00000088876	ZNF343	39.5315	0.340819	0.184021	1.85206	0.0640171	0.999543	-0.0733087	0.198945	-0.368487	0.71251	0.925272	-0.414127	0.190235	-2.17693	0.029486	0.259243
ENSG00000109323	MANBA	898.918	-0.202741	0.11997	-1.68993	0.0910422	0.999543	0.0870395	0.128444	0.677646	0.497996	0.840459	0.28978	0.123774	2.3412	0.019222	0.219993
ENSG00000141258	SGSM2	382.593	0.229088	0.11984	1.91161	0.0559257	0.999543	-0.165721	0.128657	-1.28809	0.197716	0.642023	-0.394809	0.123792	-3.1893	0.00142619	0.069276
ENSG00000138821	SLC39A8	1507.44	-0.487288	0.253981	-1.9186	0.0550347	0.999543	0.262444	0.271951	0.96504	0.334525	0.751604	0.749732	0.262073	2.86077	0.00422611	0.113089
ENSG00000080493	SLC4A4	809.299	-0.759163	0.28847	-2.63169	0.00849613	0.79717	0.127808	0.308841	0.413831	0.678998	0.915759	0.886971	0.297665	2.97976	0.00288471	0.0954129
ENSG00000165410	CFL2	316.848	0.50321	0.162964	3.08786	0.00201604	0.567995	0.084045	0.174784	0.48085	0.630623	0.899013	-0.419166	0.168116	-2.49332	0.0126556	0.182041
ENSG00000174516	PELI3	12.8647	0.372467	0.187928	1.98196	0.0474835	0.999543	-0.124586	0.207412	-0.600671	0.548059	0.860751	-0.497053	0.195545	-2.54189	0.0110255	0.170668
ENSG00000145703	IQGAP2	2196.55	-0.481999	0.189875	-2.53851	0.0111326	0.860718	-0.0205757	0.203322	-0.101198	0.919394	0.981708	0.461423	0.19594	2.35492	0.0185266	0.21445
ENSG00000276231	PIK3R6	70.0612	-0.518617	0.25093	-2.06678	0.0387553	0.999543	-0.262059	0.268613	-0.9756	0.329263	0.748274	0.256558	0.259299	0.989429	0.322453	0.703022
ENSG00000140464	PML	746.399	-0.182109	0.12165	-1.49699	0.134397	0.999543	0.0269493	0.130259	0.20689	0.836096	0.964038	0.209058	0.125521	1.66552	0.0958084	0.431641
ENSG00000141349	G6PC3	540.588	-0.367696	0.141574	-2.59719	0.00939886	0.820584	-0.00574608	0.151544	-0.037917	0.969754	0.994933	0.36195	0.146088	2.47761	0.0132265	0.186748
ENSG00000173262	SLC2A14	16.8536	-0.293645	0.776994	-0.377925	0.705486	0.999543	0.0486603	0.831725	0.0585053	0.953346	0.990855	0.342306	0.801659	0.426997	0.669382	0.894647
ENSG00000187678	SPRY4	4.61877	-1.23189	0.46028	-2.67639	0.00744207	0.788295	-0.503985	0.484654	-1.03989	0.298393	0.72812	0.727904	0.480344	1.51538	0.129676	0.490955
ENSG00000143839	REN	111.818	-1.23209	0.497274	-2.4777	0.0132234	0.904405	-0.188766	0.532042	-0.354796	0.722743	0.928536	1.04333	0.513206	2.03296	0.0420565	0.302317
ENSG00000205423	CNEP1R1	123.555	-0.274973	0.160819	-1.70983	0.0872976	0.999543	-0.0566192	0.172143	-0.328908	0.742225	0.935243	0.218353	0.166	1.31538	0.188382	0.574441
ENSG00000197746	PSAP	42828.1	-0.226042	0.140911	-1.60415	0.108681	0.999543	-0.00503559	0.150905	-0.0333693	0.97338	0.995636	0.221006	0.145413	1.51986	0.128547	0.489764
ENSG00000175376	EIF1AD	99.8295	0.260203	0.0959102	2.71299	0.00666796	0.776839	0.134494	0.103301	1.30196	0.19293	0.638047	-0.125709	0.0985128	-1.27607	0.201931	0.588662
ENSG00000179241	LDLRAD3	14.4199	-0.593795	0.285289	-2.08138	0.037399	0.999543	-0.228607	0.304332	-0.751177	0.452546	0.819399	0.365188	0.295583	1.23549	0.21665	0.6048
ENSG00000137558	PI15	9.85888	1.17177	0.950522	1.23277	0.217663	0.999543	0.823699	1.01852	0.80872	0.418676	0.801685	-0.348073	0.977876	-0.355948	0.721879	0.915689
ENSG00000088882	CPXM1	96.8232	0.59026	0.258256	2.28556	0.0222799	0.966499	0.11855	0.277209	0.427655	0.668902	0.913548	-0.47171	0.266327	-1.77117	0.0765326	0.390473
ENSG00000137077	CCL21	24.1058	-1.1403	0.517029	-2.20549	0.0274199	0.986455	-0.460372	0.552614	-0.833081	0.404799	0.793315	0.67993	0.534275	1.27262	0.203152	0.590338
ENSG00000143393	PI4KB	713.165	-0.174596	0.0767793	-2.27399	0.0229663	0.969295	-0.119918	0.0822752	-1.45752	0.144972	0.572564	0.0546777	0.0792877	0.689611	0.490439	0.813832
ENSG00000130021	PUDP	98.1136	0.220677	0.116692	1.8911	0.0586113	0.999543	0.110048	0.125459	0.877165	0.380397	0.777966	-0.110628	0.120093	-0.921193	0.35695	0.730675
ENSG00000078070	MCCC1	320.318	0.167554	0.094053	1.78149	0.0748332	0.999543	0.0914183	0.100886	0.906153	0.364855	0.769179	-0.0761357	0.0969542	-0.785275	0.432292	0.780979
ENSG00000169282	KCNAB1	9.26361	0.796002	0.414104	1.92223	0.0545773	0.999543	0.561344	0.44494	1.26162	0.207087	0.647051	-0.234658	0.422191	-0.55581	0.578341	0.855268
ENSG00000174529	TMEM81	9.21062	-0.41677	0.286931	-1.45251	0.14636	0.999543	-0.131881	0.306138	-0.430788	0.666622	0.91274	0.284889	0.297076	0.958978	0.33757	0.715098
ENSG00000090863	GLG1	2852.83	-0.17641	0.0697428	-2.52944	0.0114245	0.865357	-0.122214	0.0747033	-1.63599	0.101841	0.497925	0.054196	0.0719865	0.752863	0.451532	0.793419
ENSG00000165699	TSC1	761.621	0.219377	0.0993624	2.20785	0.027255	0.986455	0.165129	0.106462	1.55105	0.120889	0.531788	-0.0542482	0.102466	-0.529427	0.596509	0.862831
ENSG00000143520	FLG2	97.8375	-1.44545	0.6162	-2.34575	0.0189887	0.941038	-1.53482	0.660136	-2.32501	0.0200716	0.250118	-0.0893675	0.636578	-0.140387	0.888354	0.972956
ENSG00000122482	ZNF644	1451.57	0.124378	0.0619899	2.00642	0.0448118	0.999543	0.0929663	0.0664295	1.39947	0.161671	0.597541	-0.0314112	0.0639349	-0.491301	0.623214	0.874602
ENSG00000134955	SLC37A2	446.377	-0.585862	0.250626	-2.3376	0.0194081	0.941038	-0.588167	0.268456	-2.19093	0.0284571	0.299653	-0.00230458	0.25877	-0.00890589	0.992894	0.998479
ENSG00000225190	PLEKHM1	2154.51	-0.362046	0.192758	-1.87824	0.0603483	0.999543	-0.438629	0.206448	-2.12465	0.0336158	0.320737	-0.0765832	0.198945	-0.384946	0.700277	0.908044
ENSG00000008226	DLEC1	93.8995	-0.775746	0.331059	-2.34323	0.0191177	0.941038	-0.789375	0.35481	-2.22478	0.0260958	0.284693	-0.0136285	0.342402	-0.0398027	0.96825	0.993834
ENSG00000070669	ASNS	119.714	0.383176	0.184916	2.07216	0.0382503	0.999543	0.355658	0.198145	1.79494	0.0726634	0.439786	-0.0275188	0.19028	-0.144623	0.885009	0.972286
ENSG00000114933	INO80D	350.778	0.196558	0.0777964	2.52658	0.0115181	0.865357	0.145237	0.083461	1.74018	0.0818273	0.460653	-0.0513213	0.0801059	-0.640667	0.521739	0.830476
ENSG00000233493	TMEM238	10.7016	-0.742286	0.252144	-2.9439	0.00324107	0.605626	-0.708959	0.27208	-2.6057	0.00916857	0.175312	0.0333275	0.26686	0.124887	0.900613	0.976608
ENSG00000107443	CCNJ	46.7818	-0.36973	0.182848	-2.02206	0.0431697	0.999543	-0.359336	0.1964	-1.82962	0.0673073	0.428993	0.0103939	0.189852	0.0547475	0.95634	0.990299
ENSG00000160505	NLRP4	1.56382	3.29999	1.52364	2.16586	0.030322	0.999543	3.66145	1.62492	2.25331	0.0242395	0.273609	0.361461	1.53191	0.235954	0.813468	0.951162
ENSG00000116030	SUMO1	385.131	0.249228	0.093031	2.67898	0.00738469	0.788295	0.27423	0.0996756	2.75122	0.0059373	0.140553	0.0250019	0.0957521	0.261111	0.794007	0.943771
ENSG00000121691	CAT	2560.57	-0.351387	0.142822	-2.46032	0.0138814	0.907106	-0.0559681	0.152942	-0.365944	0.714407	0.925775	0.295419	0.147387	2.00438	0.0450296	0.311885
ENSG00000138496	PARP9	1325.69	-0.211017	0.139177	-1.51618	0.129475	0.999543	0.163738	0.149015	1.09881	0.271853	0.70844	0.374756	0.143595	2.60982	0.00905908	0.158094
ENSG00000196116	TDRD7	702.453	-0.177217	0.117867	-1.50353	0.132702	0.999543	0.0216092	0.12621	0.171216	0.864054	0.969026	0.198827	0.121618	1.63484	0.102082	0.444782
ENSG00000161048	NAPEPLD	62.3668	0.318619	0.185746	1.71535	0.0862816	0.999543	-0.0851213	0.200103	-0.425387	0.670555	0.91399	-0.40374	0.191928	-2.1036	0.0354131	0.282191
ENSG00000128394	APOBEC3F	148.522	0.332734	0.16681	1.99468	0.0460776	0.999543	0.165986	0.178914	0.927743	0.353541	0.762435	-0.166748	0.171913	-0.969953	0.33207	0.71057
ENSG00000166446	CDYL2	97.5405	0.402071	0.160131	2.51089	0.0120426	0.883398	0.200578	0.171954	1.16646	0.243428	0.68336	-0.201493	0.164813	-1.22256	0.221498	0.61023
ENSG00000113389	NPR3	65.4117	-1.36963	0.534824	-2.56089	0.0104403	0.860718	0.552003	0.571195	0.9664	0.333844	0.751395	1.92163	0.551476	3.48452	0.000493015	0.042766
ENSG00000100395	L3MBTL2	128.186	0.184096	0.0968831	1.90019	0.0574081	0.999543	-0.00948847	0.104403	-0.090883	0.927586	0.983462	-0.193585	0.0999849	-1.93614	0.0528505	0.3349
ENSG00000171208	NETO2	69.6063	-0.44789	0.260373	-1.72018	0.0853989	0.999543	0.493877	0.277669	1.77866	0.0752963	0.445391	0.941767	0.267916	3.51516	0.000439486	0.0403364
ENSG00000162929	KIAA1841	109.225	-0.292367	0.139895	-2.08989	0.0366273	0.999543	0.1944	0.149198	1.30297	0.192586	0.637457	0.486767	0.143941	3.38171	0.00072035	0.0502338
ENSG00000185291	IL3RA	214.311	-0.479635	0.260938	-1.83812	0.0660446	0.999543	0.0383381	0.279276	0.137277	0.890812	0.97453	0.517973	0.269238	1.92385	0.0543736	0.337486
ENSG00000089177	KIF16B	369.139	0.245614	0.123107	1.99513	0.0460291	0.999543	0.0432043	0.132019	0.327258	0.743473	0.935533	-0.20241	0.127007	-1.59369	0.111005	0.461876
ENSG00000198130	HIBCH	459.927	0.338465	0.191857	1.76416	0.0777059	0.999543	0.0299506	0.205587	0.145683	0.884171	0.972343	-0.308515	0.197975	-1.55835	0.119151	0.475502
ENSG00000100744	GSKIP	101.07	0.412145	0.204098	2.01935	0.043451	0.999543	0.106124	0.21905	0.484471	0.628052	0.897685	-0.306021	0.210454	-1.4541	0.145918	0.514966
ENSG00000047648	ARHGAP6	20.5654	0.60036	0.290399	2.06736	0.0387001	0.999543	-0.192687	0.314884	-0.61193	0.540584	0.858462	-0.793047	0.300893	-2.63564	0.00839784	0.154317
ENSG00000106605	BLVRA	700.546	-0.25887	0.100463	-2.57677	0.00997287	0.849432	-0.130596	0.107601	-1.2137	0.224861	0.662957	0.128274	0.103718	1.23676	0.216175	0.604084
ENSG00000010704	HFE	98.4675	-0.403732	0.164269	-2.45776	0.0139808	0.908178	-0.320462	0.17609	-1.81988	0.0687777	0.431515	0.0832705	0.170032	0.489735	0.624321	0.875207
ENSG00000167081	PBX3	102.127	-0.26793	0.152135	-1.76113	0.0782171	0.999543	-0.174441	0.163049	-1.06987	0.284678	0.71926	0.0934887	0.157276	0.594424	0.552228	0.843881
ENSG00000138669	PRKG2	8.19752	-1.55198	0.689084	-2.25223	0.0243077	0.969295	-1.20879	0.737402	-1.63926	0.10116	0.495879	0.343185	0.716851	0.478739	0.632124	0.877796
ENSG00000152229	PSTPIP2	515.559	-0.262847	0.191146	-1.37511	0.169098	0.999543	0.47664	0.204544	2.33025	0.0197928	0.249594	0.739487	0.197114	3.75156	0.000175735	0.0217391
ENSG00000165168	CYBB	4954.37	-0.329356	0.227616	-1.44698	0.147902	0.999543	0.145039	0.243752	0.595025	0.551827	0.861783	0.474394	0.234883	2.0197	0.0434143	0.307233
ENSG00000142494	SLC47A1	81.6259	-1.22143	0.475112	-2.57082	0.0101459	0.849432	0.00053277	0.507785	0.0010492	0.999163	0.999726	1.22196	0.490217	2.49269	0.0126778	0.182176
ENSG00000130649	CYP2E1	8.94724	0.89206	0.412112	2.16461	0.0304179	0.999543	-0.254002	0.451479	-0.562601	0.573707	0.873386	-1.14606	0.428634	-2.67375	0.00750076	0.14718
ENSG00000164309	CMYA5	219.63	0.912529	0.407665	2.23843	0.0251931	0.969295	-0.464553	0.437071	-1.06288	0.287837	0.720699	-1.37708	0.42093	-3.27152	0.00106971	0.0606282
ENSG00000148120	C9orf3	143.241	0.325224	0.17493	1.85916	0.0630041	0.999543	-0.0390794	0.187848	-0.208037	0.8352	0.963552	-0.364303	0.180573	-2.01748	0.0436456	0.308139
ENSG00000136193	SCRN1	279.604	0.327487	0.134582	2.43337	0.0149591	0.920992	0.0468107	0.144396	0.324183	0.7458	0.936504	-0.280677	0.13884	-2.02159	0.0432187	0.306669
ENSG00000131620	ANO1	364.536	-0.886278	0.348822	-2.54078	0.0110607	0.860718	-0.0252706	0.373399	-0.0676772	0.946043	0.989152	0.861007	0.359958	2.39197	0.0167583	0.205856
ENSG00000119787	ATL2	264.744	0.221398	0.116436	1.90146	0.057242	0.999543	0.0377256	0.124944	0.30194	0.762698	0.940954	-0.183672	0.120112	-1.52918	0.126221	0.486221
ENSG00000141570	CBX8	23.2196	0.50075	0.194795	2.57065	0.0101507	0.849432	0.204616	0.210688	0.971177	0.33146	0.749682	-0.296134	0.199454	-1.48472	0.137617	0.503017
ENSG00000145194	ECE2	8.5105	-0.573396	0.243142	-2.35828	0.01836	0.941038	-0.183783	0.257711	-0.713136	0.475761	0.829545	0.389613	0.252643	1.54215	0.123038	0.48126
ENSG00000118705	RPN2	8909.58	-0.307178	0.116996	-2.62554	0.00865114	0.79717	-0.0484684	0.125291	-0.386845	0.698871	0.921309	0.258709	0.120734	2.1428	0.0321295	0.268078
ENSG00000118762	PKD2	289.873	-0.27038	0.13661	-1.9792	0.047793	0.999543	-0.129172	0.146313	-0.882846	0.377319	0.777183	0.141208	0.141051	1.00111	0.316775	0.697707
ENSG00000071575	TRIB2	435.781	0.371678	0.157656	2.35753	0.0183969	0.941038	0.196731	0.168939	1.16451	0.244216	0.683919	-0.174947	0.162593	-1.07598	0.281937	0.66725
ENSG00000131351	HAUS8	59.6705	0.444452	0.204209	2.17646	0.0295212	0.999543	0.634517	0.218379	2.90558	0.00366567	0.114611	0.190065	0.208975	0.909511	0.36308	0.735054
ENSG00000057149	SERPINB3	6176.43	0.689816	0.324961	2.12276	0.0337737	0.999543	0.554185	0.348012	1.59243	0.111288	0.515694	-0.135631	0.335334	-0.404466	0.68587	0.902179
ENSG00000135047	CTSL	3232.36	-0.524697	0.324043	-1.61922	0.1054	0.999543	-0.326501	0.347026	-0.940856	0.346779	0.757249	0.198195	0.334403	0.592684	0.553393	0.843881
ENSG00000108559	NUP88	458.875	0.277268	0.120678	2.29758	0.0215857	0.9647	0.334919	0.129249	2.59127	0.0095622	0.178286	0.0576508	0.124336	0.463669	0.642885	0.881942
ENSG00000118322	ATP10B	704.195	0.87881	0.307627	2.85674	0.00428023	0.676561	-0.479928	0.329672	-1.45577	0.145455	0.573399	-1.35874	0.317569	-4.27855	1.88112e-05	0.00581756
ENSG00000123609	NMI	600.819	-0.177413	0.15146	-1.17135	0.241457	0.999543	0.24088	0.16212	1.48581	0.137329	0.559461	0.418293	0.156216	2.67765	0.00741396	0.146039
ENSG00000134371	CDC73	2226.82	-0.111389	0.059341	-1.87709	0.0605052	0.999543	0.0560963	0.0635438	0.882798	0.377346	0.777183	0.167485	0.0612201	2.73578	0.00622317	0.131742
ENSG00000142856	ITGB3BP	60.5017	-0.44231	0.201899	-2.19075	0.0284701	0.999543	-0.0337628	0.215652	-0.156562	0.87559	0.96924	0.408547	0.208345	1.96092	0.0498885	0.325466
ENSG00000088832	FKBP1A	462.824	-0.161051	0.0944106	-1.70586	0.0880345	0.999543	-0.070025	0.101143	-0.69234	0.488724	0.835706	0.0910262	0.0974606	0.933979	0.350315	0.726121
ENSG00000162433	AK4	27.8908	-0.505533	0.25942	-1.94871	0.0513306	0.999543	0.0117876	0.276558	0.0426224	0.966003	0.994161	0.517321	0.267523	1.93374	0.0531449	0.335481
ENSG00000115841	RMDN2	65.1459	-0.284862	0.169334	-1.68225	0.0925202	0.999543	-0.0509562	0.181154	-0.281286	0.778491	0.945394	0.233906	0.174806	1.33809	0.180867	0.564989
ENSG00000214872	SMTNL1	17.274	-0.574946	0.378332	-1.51969	0.12859	0.999543	-0.127559	0.40403	-0.315716	0.752218	0.938817	0.447387	0.390765	1.1449	0.252251	0.641838
ENSG00000109861	CTSC	2600.55	-0.222304	0.1248	-1.78128	0.074867	0.999543	-0.18636	0.133663	-1.39426	0.16324	0.59922	0.0359433	0.128803	0.279057	0.780201	0.938382
ENSG00000099875	MKNK2	2047.19	-0.322608	0.156113	-2.0665	0.0387813	0.999543	-0.2404	0.167194	-1.43785	0.150477	0.579504	0.0822089	0.161121	0.510232	0.609889	0.86841
ENSG00000163166	IWS1	645.367	0.167439	0.0752464	2.22522	0.0260668	0.978919	0.175421	0.0806352	2.17549	0.0295932	0.304557	0.00798179	0.0775315	0.102949	0.918003	0.981001
ENSG00000204856	FAM216A	13.2508	0.528905	0.269843	1.96004	0.0499907	0.999543	0.684112	0.288126	2.37435	0.0175799	0.238866	0.155207	0.272349	0.569884	0.568756	0.85139
ENSG00000178773	CPNE7	22.8968	0.531388	0.29603	1.79505	0.0726454	0.999543	0.39722	0.317794	1.24993	0.211327	0.652841	-0.134169	0.303218	-0.442484	0.658139	0.889335
ENSG00000198246	SLC29A3	305.239	-0.360569	0.187804	-1.91992	0.0548682	0.999543	-0.379077	0.201227	-1.88383	0.0595882	0.407781	-0.0185077	0.193989	-0.0954055	0.923993	0.981982
ENSG00000182134	TDRKH	62.6128	0.318807	0.148977	2.13998	0.0323561	0.999543	0.240427	0.159993	1.50273	0.132908	0.550869	-0.0783808	0.152876	-0.51271	0.608154	0.867527
ENSG00000010030	ETV7	43.96	-0.560076	0.310158	-1.80577	0.0709536	0.999543	0.131218	0.331097	0.396313	0.691874	0.919783	0.691294	0.319727	2.16214	0.0306074	0.262897
ENSG00000114738	MAPKAPK3	722.462	-0.182408	0.0932007	-1.95715	0.0503299	0.999543	-0.0392388	0.0998135	-0.393121	0.69423	0.920234	0.143169	0.0961863	1.48845	0.136631	0.501604
ENSG00000145439	CBR4	73.4368	0.213192	0.136142	1.56595	0.117361	0.999543	0.114194	0.146312	0.780483	0.435106	0.81013	-0.0989971	0.140116	-0.706536	0.479855	0.809008
ENSG00000104918	RETN	9.6889	-1.3172	0.649576	-2.02778	0.0425823	0.999543	-0.934195	0.694959	-1.34424	0.17887	0.621088	0.383005	0.673697	0.568512	0.569687	0.851657
ENSG00000144481	TRPM8	8.74708	1.02728	0.545204	1.88421	0.0595363	0.999543	-1.48309	0.616326	-2.40634	0.0161131	0.230264	-2.51037	0.589344	-4.2596	2.04789e-05	0.00582665
ENSG00000185962	LCE3A	121.527	-1.62319	0.744864	-2.17917	0.0293188	0.999543	-3.4558	0.799446	-4.32275	1.54099e-05	0.00685065	-1.83262	0.770792	-2.37758	0.0174268	0.20783
ENSG00000196208	GREB1	773.501	-0.95753	0.351379	-2.72506	0.00642889	0.768549	0.233405	0.376194	0.620438	0.534969	0.855608	1.19094	0.362577	3.28464	0.00102114	0.0595834
ENSG00000083093	PALB2	326.074	0.250166	0.113422	2.20562	0.0274106	0.986455	0.0151754	0.121712	0.124683	0.900775	0.977455	-0.234991	0.11703	-2.00795	0.0446481	0.311355
ENSG00000151694	ADAM17	778.811	-0.179028	0.0983815	-1.81973	0.0687996	0.999543	0.0141934	0.105343	0.134735	0.892821	0.975321	0.193222	0.101511	1.90345	0.056982	0.346421
ENSG00000148290	SURF1	693.973	-0.208869	0.085781	-2.43491	0.0148954	0.920992	-0.0236814	0.091849	-0.25783	0.796538	0.953032	0.185188	0.0885222	2.09199	0.0364392	0.284202
ENSG00000166435	XRRA1	136.737	-0.387348	0.157226	-2.46364	0.0137533	0.907106	-0.241944	0.168417	-1.43657	0.150839	0.580584	0.145404	0.162541	0.894564	0.37102	0.740142
ENSG00000138829	FBN2	250.501	-0.464289	0.227276	-2.04284	0.0410683	0.999543	-0.164512	0.243336	-0.676068	0.498998	0.840486	0.299777	0.2346	1.27782	0.201312	0.588461
ENSG00000175505	CLCF1	23.5418	0.465841	0.24225	1.92297	0.0544834	0.999543	0.578787	0.259124	2.23363	0.0255076	0.281505	0.112946	0.24669	0.457847	0.647063	0.883832
ENSG00000164199	ADGRV1	135.109	-0.748955	0.293082	-2.55545	0.0106051	0.860718	0.743625	0.312889	2.37664	0.017471	0.238231	1.49258	0.30192	4.94363	7.66801e-07	0.000779179
ENSG00000203837	PNLIPRP3	20.5011	-1.76267	0.821414	-2.14589	0.0318817	0.999543	-2.51992	0.88308	-2.85356	0.00432326	0.124966	-0.757255	0.853212	-0.887534	0.374791	0.742485
ENSG00000153029	MR1	251.687	-0.245402	0.10945	-2.24215	0.0249518	0.969295	-0.00743907	0.117129	-0.0635116	0.949359	0.99	0.237963	0.112929	2.1072	0.0351001	0.281206
ENSG00000245680	ZNF585B	115.225	0.188647	0.118421	1.59302	0.111155	0.999543	-0.154285	0.127761	-1.2076	0.227199	0.666145	-0.342931	0.122568	-2.79788	0.00514397	0.122714
ENSG00000155465	SLC7A7	748.585	-0.366033	0.214042	-1.7101	0.0872478	0.999543	0.0831581	0.229175	0.362859	0.71671	0.926397	0.449191	0.220861	2.03382	0.04197	0.302317
ENSG00000047634	SCML1	27.918	-0.365206	0.225935	-1.61642	0.106003	0.999543	0.0667902	0.240741	0.277436	0.781445	0.946934	0.431996	0.232701	1.85645	0.0633898	0.363037
ENSG00000180061	TMEM150B	9.887	-0.689683	0.373136	-1.84834	0.0645531	0.999543	0.003839	0.395809	0.00969911	0.992261	0.998987	0.693522	0.384671	1.8029	0.0714044	0.379454
ENSG00000183291	SEP15	501.885	-0.179299	0.0910528	-1.96918	0.0489325	0.999543	-0.0451468	0.0975197	-0.462951	0.6434	0.903347	0.134152	0.0939774	1.4275	0.153437	0.525897
ENSG00000164885	CDK5	93.2513	0.2594	0.12831	2.02166	0.0432118	0.999543	0.0421603	0.138118	0.305248	0.760177	0.940306	-0.217239	0.132284	-1.64222	0.100544	0.442157
ENSG00000149527	PLCH2	202.149	0.527325	0.303593	1.73695	0.0823966	0.999543	0.323002	0.325231	0.993145	0.320639	0.742629	-0.204323	0.313118	-0.652544	0.51405	0.825381
ENSG00000148834	GSTO1	622.655	-0.222682	0.142746	-1.55999	0.118763	0.999543	0.0177269	0.152843	0.115981	0.907668	0.979309	0.240409	0.147293	1.63218	0.102642	0.445283
ENSG00000189319	FAM53B	5.72478	0.733985	0.27609	2.6585	0.00784893	0.790667	0.420076	0.300544	1.39772	0.162198	0.597933	-0.313909	0.276013	-1.1373	0.255413	0.644478
ENSG00000176225	RTTN	205.105	0.312039	0.128207	2.43387	0.0149382	0.920992	0.237907	0.137457	1.73078	0.0834915	0.463422	-0.0741317	0.132003	-0.561593	0.574393	0.854055
ENSG00000113273	ARSB	276.721	-0.200998	0.1298	-1.54852	0.121498	0.999543	0.0507403	0.138928	0.365228	0.714941	0.925877	0.251738	0.133889	1.88021	0.0600799	0.354499
ENSG00000164509	IL31RA	17.4219	-1.28753	0.625433	-2.05862	0.0395311	0.999543	0.0374123	0.666687	0.0561168	0.955249	0.99112	1.32494	0.64512	2.05378	0.0399966	0.296108
ENSG00000120159	CAAP1	92.8446	0.170259	0.120495	1.413	0.157657	0.999543	0.0400199	0.129608	0.308777	0.757491	0.939917	-0.130239	0.12421	-1.04854	0.294392	0.678432
ENSG00000159958	TNFRSF13C	15.1563	0.928343	0.502665	1.84684	0.0647701	0.999543	1.3097	0.536762	2.44001	0.0146869	0.218096	0.38136	0.512063	0.744751	0.456422	0.79689
ENSG00000005469	CROT	288.121	0.523111	0.29007	1.8034	0.071326	0.999543	-0.319014	0.310952	-1.02593	0.304926	0.732075	-0.842125	0.299479	-2.81196	0.004924	0.120413
ENSG00000129437	KLK14	14.0445	-1.28778	0.640265	-2.01132	0.044292	0.999543	-1.63047	0.688307	-2.36881	0.0178454	0.23994	-0.342693	0.665995	-0.514558	0.606862	0.867012
ENSG00000169594	BNC1	41.2529	0.897266	0.481358	1.86403	0.0623172	0.999543	0.983468	0.515341	1.90838	0.0563419	0.396792	0.0862014	0.495106	0.174107	0.861782	0.965428
ENSG00000123700	KCNJ2	425.724	-0.293203	0.284873	-1.02924	0.303366	0.999543	0.825398	0.304872	2.70736	0.00678207	0.149572	1.1186	0.293791	3.80747	0.000140393	0.0197746
ENSG00000115956	PLEK	3370.47	-0.0728212	0.327549	-0.222321	0.824064	0.999543	1.36929	0.35075	3.90389	9.46576e-05	0.0170456	1.44211	0.337979	4.26687	1.98232e-05	0.00582665
ENSG00000184588	PDE4B	889.411	0.154971	0.320039	0.484224	0.628227	0.999543	1.30591	0.342644	3.81127	0.000138252	0.020824	1.15094	0.330128	3.48634	0.000489674	0.0427368
ENSG00000126262	FFAR2	340.118	-0.33435	0.352197	-0.949326	0.342455	0.999543	1.07647	0.376904	2.8561	0.00428883	0.124533	1.41082	0.36321	3.88432	0.000102617	0.0159344
ENSG00000115008	IL1A	479.462	-0.042137	0.491501	-0.0857312	0.93168	0.999543	2.31888	0.526093	4.40773	1.04461e-05	0.00550391	2.36101	0.506899	4.65776	3.19674e-06	0.00227384
ENSG00000164691	TAGAP	1187.64	-0.0795949	0.286924	-0.277407	0.781467	0.999543	1.20811	0.307187	3.93284	8.39496e-05	0.0161388	1.28771	0.295991	4.3505	1.35826e-05	0.00552073
ENSG00000182782	HCAR2	1183.63	0.13503	0.386817	0.34908	0.72703	0.999543	1.93501	0.414157	4.67217	2.98028e-06	0.00264984	1.79998	0.399048	4.51068	6.46189e-06	0.00381734
ENSG00000170430	MGMT	94.753	0.218067	0.126218	1.7277	0.0840418	0.999543	-0.399998	0.136949	-2.92078	0.00349161	0.111521	-0.618065	0.131391	-4.70402	2.55092e-06	0.00190997
ENSG00000168421	RHOH	87.2034	0.0552865	0.262741	0.210422	0.833338	0.999543	0.788965	0.280632	2.81139	0.00493278	0.129102	0.733679	0.270066	2.71667	0.00659426	0.136828
ENSG00000125538	IL1B	12882.2	0.200205	0.468696	0.427154	0.669267	0.999543	2.19342	0.501931	4.36997	1.24264e-05	0.00589258	1.99322	0.483659	4.12112	3.77029e-05	0.00841505
ENSG00000255398	HCAR3	927.755	0.188039	0.415922	0.452101	0.651196	0.999543	2.01074	0.445305	4.51542	6.31902e-06	0.00359577	1.8227	0.42905	4.24823	2.1547e-05	0.00595075
ENSG00000073756	PTGS2	6267.45	-0.235956	0.369109	-0.639257	0.522655	0.999543	1.66065	0.395268	4.20131	2.65375e-05	0.00898863	1.8966	0.380882	4.9795	6.37473e-07	0.000779179
ENSG00000162711	NLRP3	729.258	-0.0873345	0.316596	-0.275855	0.78266	0.999543	0.998502	0.338943	2.94593	0.0032199	0.106152	1.08584	0.326588	3.32479	0.000884857	0.0545997
ENSG00000113368	LMNB1	1135.71	0.00724906	0.212547	0.0341057	0.972793	0.999543	0.950963	0.227533	4.17944	2.92224e-05	0.00923817	0.943714	0.219223	4.3048	1.67133e-05	0.00581756
ENSG00000203710	CR1	4319.52	-0.164174	0.262507	-0.625406	0.531705	0.999543	0.771587	0.281108	2.7448	0.00605471	0.141668	0.935761	0.270875	3.45458	0.000551149	0.0451771
ENSG00000182541	LIMK2	1257.15	-0.0124612	0.206149	-0.0604479	0.951799	0.999543	0.761282	0.220706	3.44931	0.000562028	0.0434946	0.773743	0.212651	3.63856	0.000274171	0.0291071
ENSG00000109046	WSB1	1161.3	-0.0426036	0.163004	-0.261366	0.79381	0.999543	0.591364	0.174494	3.38902	0.000701423	0.0486753	0.633968	0.168119	3.77094	0.000162636	0.0209738
ENSG00000012660	ELOVL5	725.441	-0.135047	0.140549	-0.960847	0.336629	0.999543	0.415277	0.150409	2.76098	0.0057629	0.138485	0.550323	0.144919	3.79747	0.000146183	0.02008
ENSG00000134755	DSC2	1975.65	0.266707	0.344376	0.774465	0.438656	0.999543	-1.0933	0.368874	-2.96388	0.00303785	0.102419	-1.36001	0.355442	-3.82624	0.000130113	0.0188876
ENSG00000155966	AFF2	449.343	-0.0678356	0.221298	-0.306535	0.759197	0.999543	0.952784	0.236756	4.02432	5.71395e-05	0.0143517	1.02062	0.228091	4.47462	7.6546e-06	0.00418825
ENSG00000151726	ACSL1	3410.81	0.0537311	0.252998	0.212378	0.831812	0.999543	0.966723	0.270919	3.56831	0.00035929	0.0347705	0.912992	0.261049	3.49739	0.000469827	0.0423023
ENSG00000121060	TRIM25	882.955	-0.10387	0.164514	-0.631373	0.527797	0.999543	0.554082	0.176087	3.14663	0.00165163	0.0743549	0.657952	0.16966	3.87807	0.000105288	0.0159344
ENSG00000197555	SIPA1L1	1400.56	-0.110091	0.10051	-1.09532	0.273375	0.999543	0.323926	0.107581	3.011	0.00260391	0.0957061	0.434017	0.103651	4.18731	2.82286e-05	0.00704527
ENSG00000145365	TIFA	41.3037	-0.240335	0.206804	-1.16214	0.24518	0.999543	0.489032	0.219636	2.22656	0.0259769	0.283831	0.729366	0.211739	3.44464	0.000571815	0.0458438
ENSG00000163568	AIM2	130.68	0.0543014	0.278904	0.194695	0.845631	0.999543	1.11367	0.297977	3.73745	0.000185899	0.0240419	1.05937	0.286875	3.6928	0.000221801	0.0258635
ENSG00000125780	TGM3	889.227	0.981317	0.538299	1.823	0.0683038	0.999543	-2.05832	0.57682	-3.5684	0.000359168	0.0347705	-3.03964	0.555806	-5.46889	4.52872e-08	0.000128851
ENSG00000068024	HDAC4	474.386	-0.109399	0.18452	-0.592886	0.553257	0.999543	0.685895	0.197411	3.47446	0.000511883	0.0409104	0.795295	0.190193	4.18152	2.89562e-05	0.00710225
ENSG00000050730	TNIP3	502.512	-0.44574	0.326923	-1.36344	0.172744	0.999543	0.822293	0.34992	2.34994	0.0187762	0.245506	1.26803	0.337225	3.7602	0.00016978	0.0213742
ENSG00000106351	AGFG2	428.041	0.345436	0.194544	1.77562	0.0757951	0.999543	-0.460676	0.208678	-2.20759	0.0272725	0.292593	-0.806113	0.200969	-4.01112	6.04302e-05	0.0116764
ENSG00000104320	NBN	1994.33	-0.201437	0.197008	-1.02248	0.306552	0.999543	0.533775	0.210941	2.53045	0.0113917	0.195177	0.735213	0.203263	3.61706	0.000297974	0.0311689
ENSG00000064886	CHI3L2	145.021	0.340578	0.317652	1.07217	0.283642	0.999543	1.63613	0.339367	4.82111	1.42758e-06	0.00184625	1.29555	0.32647	3.96835	7.23733e-05	0.0131998
ENSG00000146904	EPHA1	283.363	0.130548	0.249585	0.523061	0.600932	0.999543	-0.984628	0.267892	-3.67547	0.000237411	0.0273794	-1.11518	0.2581	-4.32071	1.55526e-05	0.00580235
ENSG00000167676	PLIN4	218.013	-0.223979	0.356664	-0.627981	0.530016	0.999543	1.17791	0.381541	3.08725	0.00202016	0.0830221	1.40189	0.367647	3.81315	0.000137209	0.0195193
ENSG00000108602	ALDH3A1	58.0826	0.333236	0.327895	1.01629	0.309492	0.999543	-1.11954	0.354122	-3.16146	0.00156981	0.072341	-1.45278	0.340923	-4.26131	2.03228e-05	0.00582665
ENSG00000165030	NFIL3	333.823	0.144203	0.210281	0.685764	0.492862	0.999543	1.06873	0.224901	4.75199	2.01429e-06	0.00217828	0.924523	0.216559	4.26915	1.96219e-05	0.00582665
ENSG00000163520	FBLN2	138.976	-0.323643	0.309321	-1.0463	0.295421	0.999543	-1.69645	0.332723	-5.09868	3.42026e-07	0.000973132	-1.3728	0.320789	-4.27946	1.87347e-05	0.00581756
ENSG00000134668	SPOCD1	4.41423	-0.843152	0.611611	-1.37858	0.168026	0.999543	1.74644	0.626057	2.78958	0.00527764	0.132416	2.58959	0.613101	4.22375	2.40268e-05	0.00621464
ENSG00000050438	SLC4A8	102.704	-0.6006	0.251728	-2.3859	0.0170372	0.940423	0.571057	0.268458	2.12718	0.0334054	0.319574	1.17166	0.259127	4.52156	6.13857e-06	0.00379684
ENSG00000188089	PLA2G4E	11.0566	-0.336989	0.797641	-0.422482	0.672674	0.999543	3.25556	0.838422	3.88296	0.000103193	0.0183504	3.59255	0.80839	4.44408	8.82688e-06	0.00428785
ENSG00000007306	CEACAM7	4542.79	-0.103638	0.375056	-0.276326	0.782298	0.999543	-1.93683	0.401712	-4.82144	1.42523e-06	0.00184625	-1.83319	0.387094	-4.73578	2.18212e-06	0.00190997
ENSG00000128052	KDR	215.336	0.119872	0.420894	0.284804	0.775795	0.999543	2.0488	0.450163	4.55123	5.33333e-06	0.00329878	1.92892	0.433587	4.44875	8.63697e-06	0.00428785
ENSG00000198814	GK	3505.48	-0.071345	0.32243	-0.221273	0.82488	0.999543	0.998577	0.345277	2.8921	0.0038267	0.117072	1.06992	0.332706	3.21582	0.00130072	0.0663225
ENSG00000118503	TNFAIP3	3473.89	0.0453419	0.320565	0.141444	0.887519	0.999543	1.11603	0.34328	3.25109	0.00114962	0.0623789	1.07069	0.330777	3.2369	0.00120837	0.0630287
ENSG00000196663	TECPR2	544.574	0.00862501	0.192125	0.0448927	0.964193	0.999543	0.611399	0.205633	2.97326	0.00294654	0.101649	0.602774	0.198094	3.04287	0.0023433	0.0854765
ENSG00000176788	BASP1	396.277	0.0504683	0.242489	0.208127	0.83513	0.999543	0.960382	0.259477	3.70122	0.000214564	0.0254647	0.909914	0.24995	3.64038	0.000272232	0.0291071
ENSG00000204371	EHMT2	306.678	0.168265	0.0884384	1.90262	0.0570896	0.999543	-0.244014	0.0952739	-2.56118	0.0104317	0.185039	-0.412279	0.0915618	-4.50274	6.70838e-06	0.00381734
ENSG00000166527	CLEC4D	67.6606	-0.395351	0.361323	-1.09418	0.273878	0.999543	0.707144	0.385933	1.8323	0.0669069	0.428553	1.1025	0.372083	2.96304	0.00304622	0.0968984
ENSG00000127334	DYRK2	152.157	0.171263	0.0954338	1.79458	0.0727207	0.999543	-0.324419	0.103418	-3.13696	0.00170708	0.0758904	-0.495682	0.0992221	-4.99569	5.86272e-07	0.000779179
ENSG00000143412	ANXA9	126.463	0.543144	0.335326	1.61975	0.105286	0.999543	-0.886394	0.360333	-2.45993	0.0138964	0.213258	-1.42954	0.34696	-4.12018	3.78577e-05	0.00841505
ENSG00000222009	BTBD19	52.2386	0.0274282	0.36555	0.0750327	0.940189	0.999543	1.22473	0.389997	3.14035	0.00168748	0.0755194	1.1973	0.375354	3.18979	0.00142378	0.069276
ENSG00000165997	ARL5B	237.014	0.0621349	0.260226	0.238773	0.811282	0.999543	1.02947	0.278322	3.69883	0.000216592	0.0254647	0.967331	0.268049	3.60878	0.000307635	0.0317132
ENSG00000055813	CCDC85A	12.4138	-0.676386	0.383782	-1.76242	0.0779981	0.999543	1.09722	0.401821	2.73062	0.00632146	0.143657	1.77361	0.390151	4.54595	5.46879e-06	0.00353632
ENSG00000125347	IRF1	2088.03	0.0525321	0.206337	0.254593	0.799037	0.999543	0.681748	0.220941	3.08566	0.00203099	0.0830254	0.629216	0.212882	2.9557	0.0031196	0.0968984
ENSG00000116679	IVNS1ABP	3896.25	0.27627	0.270997	1.01946	0.307986	0.999543	1.241	0.290198	4.2764	1.89944e-05	0.00794746	0.964731	0.279621	3.45014	0.000560297	0.0455473
ENSG00000169994	MYO7B	32.9374	-0.126789	0.379538	-0.334061	0.738333	0.999543	1.4215	0.403465	3.52322	0.000426334	0.0379064	1.54828	0.388441	3.98589	6.72275e-05	0.0125839
ENSG00000143556	S100A7	5249.54	-0.125802	0.421895	-0.298184	0.765563	0.999543	1.72275	0.451799	3.81309	0.000137239	0.020824	1.84855	0.435352	4.24611	2.17516e-05	0.00595075
ENSG00000140563	MCTP2	726.246	0.013334	0.159089	0.0838144	0.933204	0.999543	0.478705	0.170294	2.81104	0.00493817	0.129102	0.465371	0.164049	2.83677	0.00455718	0.116184
ENSG00000110047	EHD1	1769.66	-0.0610291	0.221706	-0.275271	0.783108	0.999543	0.727242	0.237387	3.06353	0.00218743	0.0879051	0.788271	0.228736	3.4462	0.000568519	0.0458438
ENSG00000198604	BAZ1A	2562.16	-0.0326802	0.157556	-0.20742	0.835682	0.999543	0.502649	0.168704	2.97948	0.00288739	0.100924	0.53533	0.162553	3.29327	0.000990287	0.0586993
ENSG00000170542	SERPINB9	458.686	-0.100888	0.239383	-0.421449	0.673427	0.999543	0.727658	0.256194	2.84026	0.00450769	0.126323	0.828545	0.24684	3.35661	0.000789033	0.0515162
ENSG00000151623	NR3C2	155.623	0.3464	0.18186	1.90476	0.0568113	0.999543	-0.467307	0.195792	-2.38676	0.0169978	0.235913	-0.813706	0.18832	-4.32088	1.5541e-05	0.00580235
ENSG00000187116	LILRA5	1303.27	-0.234188	0.320742	-0.730144	0.465302	0.999543	0.616374	0.343448	1.79467	0.0727071	0.439786	0.850562	0.330949	2.57007	0.0101678	0.165479
ENSG00000113916	BCL6	1439.68	0.116308	0.1954	0.595231	0.551689	0.999543	0.732524	0.209213	3.50132	0.000462953	0.0392852	0.616215	0.201567	3.05712	0.00223476	0.0843281
ENSG00000161905	ALOX15	53.2161	-1.07614	0.43638	-2.46606	0.0136607	0.907106	-0.635304	0.467036	-1.36029	0.173738	0.615744	0.440835	0.450969	0.977529	0.328307	0.707166
ENSG00000165181	C9orf84	56.9116	-0.265542	0.273989	-0.969171	0.33246	0.999543	0.303881	0.292719	1.03813	0.299209	0.728744	0.569423	0.282174	2.01799	0.0435926	0.307919
ENSG00000232810	TNF	97.9465	-0.201394	0.291293	-0.691379	0.489327	0.999543	0.702276	0.311216	2.25656	0.0240358	0.273546	0.90367	0.29987	3.01354	0.00258223	0.0887315
ENSG00000100503	NIN	2208.83	-0.0721402	0.118274	-0.609944	0.541899	0.999543	0.301885	0.126637	2.38385	0.0171325	0.236277	0.374025	0.122017	3.06535	0.00217415	0.0843281
ENSG00000172236	TPSAB1	36.7478	-0.497527	0.382674	-1.30013	0.193555	0.999543	-0.315097	0.409823	-0.76886	0.441976	0.813944	0.182431	0.395441	0.461334	0.644559	0.882276
ENSG00000139572	GPR84	133.528	-0.307629	0.444316	-0.692365	0.488708	0.999543	1.20875	0.475224	2.54355	0.0109734	0.190375	1.51638	0.457962	3.31115	0.000929127	0.0560075
ENSG00000091317	CMTM6	412.846	-0.0489615	0.130717	-0.374561	0.707987	0.999543	0.387654	0.139836	2.7722	0.00556781	0.136354	0.436616	0.134678	3.24192	0.00118727	0.0627886
ENSG00000066230	SLC9A3	349.451	-0.72595	0.359223	-2.02089	0.0432911	0.999543	0.711726	0.384357	1.85173	0.0640643	0.422975	1.43768	0.370513	3.88023	0.000104359	0.0159344
ENSG00000163590	PPM1L	68.9152	0.284466	0.258993	1.09835	0.27205	0.999543	-0.793144	0.279477	-2.83795	0.00454037	0.126323	-1.07761	0.268948	-4.00676	6.15586e-05	0.0116764
ENSG00000091436	AC013461.1	115.236	-0.0979077	0.162487	-0.602557	0.546804	0.999543	0.462547	0.173401	2.66749	0.00764194	0.157462	0.560455	0.166945	3.35713	0.000787567	0.0515162
ENSG00000184557	SOCS3	350.184	0.48837	0.352248	1.38644	0.165613	0.999543	1.78667	0.376983	4.73939	2.14367e-06	0.00217828	1.2983	0.36305	3.57609	0.000348765	0.0337519
ENSG00000112902	SEMA5A	126.33	0.442478	0.303785	1.45655	0.14524	0.999543	-1.18004	0.326985	-3.60885	0.000307559	0.0320279	-1.62252	0.31489	-5.15265	2.56834e-07	0.00052196
ENSG00000036672	USP2	91.0755	-0.898457	0.493693	-1.81987	0.0687786	0.999543	-2.67089	0.531081	-5.02915	4.92659e-07	0.00116809	-1.77243	0.51221	-3.46036	0.000539462	0.0449023
ENSG00000185966	LCE3E	995.924	-0.0932846	0.61966	-0.150542	0.880337	0.999543	-2.17062	0.663777	-3.27011	0.00107506	0.0602118	-2.07734	0.639627	-3.24773	0.00116329	0.0622144
ENSG00000140030	GPR65	206.967	-0.141388	0.258525	-0.546903	0.584445	0.999543	0.711381	0.276509	2.57272	0.0100902	0.182162	0.852769	0.266405	3.20102	0.0013694	0.0677511
ENSG00000149557	FEZ1	43.9509	-0.60931	0.372913	-1.63392	0.102275	0.999543	0.945965	0.396917	2.38328	0.0171591	0.236277	1.55527	0.383222	4.05842	4.94058e-05	0.0101862
ENSG00000183020	AP2A2	620.226	0.156562	0.0803546	1.94839	0.0513681	0.999543	-0.186807	0.0863164	-2.16421	0.0304482	0.306974	-0.343369	0.083043	-4.13484	3.55208e-05	0.00815031
ENSG00000137757	CASP5	238.657	-0.266238	0.359011	-0.741587	0.458338	0.999543	0.918695	0.384159	2.39145	0.0167821	0.234816	1.18493	0.370189	3.20089	0.00137004	0.0677511
ENSG00000026103	FAS	1359.81	-0.0993676	0.125656	-0.790794	0.429064	0.999543	0.244427	0.134534	1.81684	0.0692414	0.431515	0.343795	0.129625	2.65223	0.00799614	0.151255
ENSG00000169035	KLK7	441.527	-0.0855088	0.421195	-0.203015	0.839123	0.999543	1.74297	0.450835	3.86609	0.000110594	0.0187607	1.82848	0.434392	4.20928	2.56185e-05	0.00650802
ENSG00000138411	HECW2	104.41	0.610882	0.326672	1.87002	0.0614816	0.999543	-0.776291	0.351273	-2.20993	0.0271097	0.291727	-1.38717	0.338111	-4.10271	4.08335e-05	0.00880148
ENSG00000106258	CYP3A5	719.48	0.361247	0.353812	1.02102	0.307247	0.999543	-1.01635	0.379109	-2.68088	0.00734297	0.155448	-1.37759	0.365284	-3.77129	0.000162404	0.0209738
ENSG00000135604	STX11	279.773	-0.317774	0.253443	-1.25383	0.209904	0.999543	0.493105	0.271177	1.81839	0.069005	0.431515	0.810879	0.261346	3.1027	0.00191766	0.0809515
ENSG00000188219	POTEE	22.2418	-0.0055136	0.194916	-0.028287	0.977433	0.999543	0.652191	0.205601	3.17212	0.00151328	0.0712846	0.657704	0.196847	3.34119	0.000834205	0.0534654
ENSG00000169504	CLIC4	271.818	-0.0509057	0.136499	-0.372938	0.709195	0.999543	0.563741	0.145832	3.86569	0.000110776	0.0187607	0.614647	0.140412	4.37745	1.20075e-05	0.00502407
ENSG00000167653	PSCA	791.737	-0.334439	0.449597	-0.743864	0.456959	0.999543	-2.09293	0.481735	-4.34456	1.39556e-05	0.00640428	-1.75849	0.464228	-3.78798	0.000151878	0.0201926
ENSG00000145819	ARHGAP26	1848.75	-0.0851505	0.152458	-0.558517	0.576492	0.999543	0.403853	0.163238	2.47402	0.0133602	0.208986	0.489004	0.157286	3.10901	0.00187715	0.0809515
ENSG00000169550	MUC15	42.7298	0.373105	0.411829	0.905971	0.364951	0.999543	-1.15217	0.444207	-2.59378	0.00949279	0.177686	-1.52528	0.427698	-3.56625	0.000362123	0.0345743
ENSG00000142973	CYP4B1	582.611	0.40447	0.532088	0.760156	0.447161	0.999543	-1.92336	0.570189	-3.37319	0.000743019	0.0507714	-2.32783	0.549429	-4.23681	2.26718e-05	0.00608545
ENSG00000125144	MT1G	163.757	0.145186	0.548314	0.264786	0.791174	0.999543	-1.71315	0.588095	-2.91305	0.00357921	0.113403	-1.85833	0.566695	-3.27925	0.00104084	0.059618
ENSG00000081026	MAGI3	526.617	0.151726	0.272038	0.55774	0.577022	0.999543	-0.829535	0.291584	-2.84492	0.00444219	0.126323	-0.981262	0.280944	-3.49273	0.000478116	0.0425105
ENSG00000149554	CHEK1	83.8029	-0.214809	0.258348	-0.831471	0.405708	0.999543	0.83622	0.27553	3.03495	0.00240574	0.0910212	1.05103	0.265485	3.9589	7.52961e-05	0.0132242
ENSG00000069399	BCL3	488.508	0.102627	0.1985	0.517015	0.605146	0.999543	0.809288	0.212421	3.80983	0.000139061	0.020824	0.70666	0.204599	3.45389	0.000552566	0.0451771
ENSG00000165732	DDX21	1236.34	0.0751664	0.141778	0.530168	0.595996	0.999543	0.608027	0.15177	4.00623	6.1696e-05	0.0143517	0.53286	0.146203	3.64466	0.000267748	0.0288559
ENSG00000122133	PAEP	213.005	-0.814289	0.471664	-1.72642	0.084272	0.999543	1.11228	0.504624	2.20418	0.0275118	0.293611	1.92657	0.48645	3.96047	7.48028e-05	0.0132242
ENSG00000043039	BARX2	119.166	0.723528	0.365612	1.97895	0.0478215	0.999543	-0.486749	0.392398	-1.24045	0.21481	0.655206	-1.21028	0.377751	-3.2039	0.00135579	0.0677511
ENSG00000166634	SERPINB12	37.379	-1.07943	0.67955	-1.58845	0.112184	0.999543	-3.43751	0.735317	-4.67487	2.94139e-06	0.00264984	-2.35808	0.709749	-3.32241	0.000892431	0.0545997
ENSG00000150403	TMCO3	594.182	-0.275482	0.132083	-2.08567	0.0370089	0.999543	0.261086	0.141316	1.84753	0.0646708	0.424208	0.536567	0.136199	3.93957	8.16278e-05	0.0141614
ENSG00000173110	HSPA6	1006.61	0.479501	0.374732	1.27958	0.200691	0.999543	1.98978	0.401212	4.95942	7.07036e-07	0.00125729	1.51028	0.386533	3.90724	9.33553e-05	0.0151476
ENSG00000163331	DAPL1	21.1441	0.125882	0.695391	0.181023	0.85635	0.999543	-2.33055	0.75342	-3.09329	0.0019795	0.0819128	-2.45643	0.726309	-3.38207	0.000719419	0.0502338
ENSG00000123684	LPGAT1	417.337	-0.07366	0.107555	-0.684862	0.493431	0.999543	0.260589	0.115061	2.2648	0.0235249	0.271235	0.334249	0.11081	3.01641	0.0025579	0.0887315
ENSG00000137642	SORL1	14942.7	-0.183707	0.184253	-0.997036	0.318747	0.999543	0.457263	0.197317	2.31741	0.0204816	0.253366	0.64097	0.190135	3.37113	0.000748595	0.0512635
ENSG00000171049	FPR2	1280.41	-0.00156299	0.340286	-0.00459317	0.996335	0.999543	1.06015	0.364368	2.90956	0.0036194	0.113663	1.06171	0.35109	3.02404	0.00249422	0.0876118
ENSG00000198648	STK39	1023.72	0.317566	0.189786	1.67329	0.094271	0.999543	-0.352961	0.203364	-1.73561	0.0826325	0.461869	-0.670527	0.195915	-3.42254	0.000620384	0.0479651
ENSG00000135636	DYSF	3691.67	-0.107456	0.288502	-0.37246	0.70955	0.999543	0.718715	0.308949	2.32633	0.0200012	0.249594	0.82617	0.297701	2.77517	0.00551732	0.125197
ENSG00000198734	F5	1184.93	-0.215618	0.268244	-0.803812	0.421506	0.999543	0.447601	0.287228	1.55835	0.11915	0.529229	0.663219	0.276774	2.39624	0.016564	0.204812
ENSG00000101916	TLR8	444.262	-0.383405	0.27362	-1.40123	0.161145	0.999543	0.410212	0.29289	1.40056	0.161345	0.596799	0.793617	0.282267	2.81158	0.00492989	0.120413
ENSG00000160191	PDE9A	136.87	0.307922	0.1782	1.72796	0.0839951	0.999543	-0.432445	0.191888	-2.25363	0.0242197	0.273609	-0.740367	0.184546	-4.01183	6.02487e-05	0.0116764
ENSG00000087253	LPCAT2	604.898	-0.26245	0.182584	-1.43742	0.150599	0.999543	0.230437	0.195452	1.17899	0.2384	0.678177	0.492887	0.188354	2.61681	0.0088756	0.157813
ENSG00000153922	CHD1	1547.85	0.0932508	0.142819	0.65293	0.513802	0.999543	0.520415	0.15291	3.4034	0.000665536	0.047714	0.427164	0.14731	2.89976	0.0037345	0.107111
ENSG00000073605	GSDMB	146.575	0.292087	0.202837	1.44001	0.149864	0.999543	-0.633445	0.218353	-2.90101	0.00371957	0.115132	-0.925532	0.210147	-4.40421	1.06172e-05	0.00472003
ENSG00000127527	EPS15L1	641.155	0.00221514	0.1028	0.0215481	0.982808	0.999543	0.364062	0.109991	3.30993	0.000933209	0.0568078	0.361847	0.105912	3.41648	0.000634355	0.0480242
ENSG00000173848	NET1	1347.25	0.241407	0.2308	1.04596	0.29558	0.999543	-0.560702	0.247261	-2.26765	0.0233503	0.269847	-0.80211	0.23824	-3.36682	0.000760408	0.0512635
ENSG00000075213	SEMA3A	157.566	0.311827	0.380496	0.819527	0.412486	0.999543	-1.0194	0.408372	-2.49625	0.0125513	0.205471	-1.33123	0.393402	-3.38388	0.000714699	0.0502338
ENSG00000109320	NFKB1	1622.92	0.0115395	0.16117	0.0715982	0.942922	0.999543	0.543325	0.17256	3.14862	0.00164042	0.0740846	0.531785	0.166257	3.19857	0.00138112	0.0677511
ENSG00000140379	BCL2A1	1483.85	0.174406	0.379529	0.459533	0.645851	0.999543	1.36528	0.406399	3.35946	0.000780948	0.0526529	1.19088	0.391584	3.04118	0.00235654	0.0856265
ENSG00000104312	RIPK2	268.403	-0.260371	0.228161	-1.14117	0.253799	0.999543	0.441653	0.244098	1.80932	0.0704008	0.433707	0.702023	0.235238	2.98431	0.00284214	0.0946893
ENSG00000123975	CKS2	73.3084	0.0791359	0.207657	0.38109	0.703136	0.999543	0.884424	0.22115	3.9992	6.35565e-05	0.0143517	0.805288	0.212508	3.78945	0.000150983	0.0201926
ENSG00000118564	FBXL5	1366.04	-0.0326144	0.131229	-0.248531	0.803724	0.999543	0.395102	0.140492	2.81228	0.00491921	0.129102	0.427716	0.135356	3.15995	0.00157798	0.0733623
ENSG00000174130	TLR6	380.516	-0.186543	0.211061	-0.883836	0.376785	0.999543	0.47074	0.225863	2.08418	0.0371435	0.332329	0.657283	0.217637	3.0201	0.00252695	0.0878934
ENSG00000051523	CYBA	4103.21	-0.175083	0.126112	-1.38831	0.165043	0.999543	0.231833	0.135043	1.71673	0.0860278	0.466981	0.406916	0.130127	3.12706	0.00176564	0.078361
ENSG00000150977	RILPL2	415.076	-0.0400595	0.212501	-0.188515	0.850473	0.999543	0.691581	0.227392	3.04137	0.00235508	0.0905495	0.731641	0.219061	3.3399	0.000838098	0.0534654
ENSG00000064787	BCAS1	1735.22	0.450051	0.316087	1.42382	0.154499	0.999543	-0.756746	0.338585	-2.23502	0.0254157	0.281154	-1.2068	0.326243	-3.69907	0.000216391	0.0257793
ENSG00000155629	PIK3AP1	2111.87	-0.2265	0.260314	-0.870105	0.384243	0.999543	0.608126	0.278744	2.18167	0.0291341	0.30323	0.834627	0.268599	3.10733	0.00188783	0.0809515
ENSG00000140470	ADAMTS17	69.757	0.18962	0.220516	0.85989	0.38985	0.999543	-0.736327	0.238276	-3.09022	0.00200005	0.0824717	-0.925946	0.229286	-4.0384	5.38181e-05	0.0109374
ENSG00000115271	GCA	1150.62	0.00172947	0.268096	0.00645093	0.994853	0.999543	0.781282	0.287057	2.7217	0.00649477	0.145503	0.779553	0.27659	2.81845	0.00482568	0.11958
ENSG00000180357	ZNF609	705.206	0.127519	0.0608896	2.09427	0.0362358	0.999543	-0.124707	0.0654527	-1.9053	0.0567405	0.398023	-0.252227	0.0629251	-4.00837	6.11405e-05	0.0116764
ENSG00000142065	ZFP14	62.6588	0.226573	0.134168	1.68873	0.0912715	0.999543	-0.317411	0.145923	-2.1752	0.0296153	0.304557	-0.543984	0.139729	-3.89315	9.89515e-05	0.0156941
ENSG00000078699	CBFA2T2	186.939	0.109981	0.108953	1.00943	0.312768	0.999543	-0.280948	0.117406	-2.39297	0.0167127	0.234816	-0.390929	0.112877	-3.46331	0.000533575	0.0449023
ENSG00000196954	CASP4	3614.12	0.0624541	0.178246	0.350382	0.726052	0.999543	0.596884	0.190871	3.12716	0.00176503	0.0771431	0.53443	0.183913	2.90589	0.00366213	0.106312
ENSG00000148634	HERC4	815.085	-0.0523829	0.0667104	-0.785228	0.43232	0.999543	0.170938	0.071395	2.39426	0.0166539	0.234572	0.223321	0.0687401	3.24877	0.00115904	0.0622144
ENSG00000189377	CXCL17	911.325	0.607675	0.314604	1.93155	0.0534146	0.999543	-0.652688	0.337067	-1.93637	0.0528222	0.384766	-1.26036	0.324752	-3.881	0.00010403	0.0159344
ENSG00000197008	ZNF138	93.7717	0.00705091	0.15672	0.0449905	0.964115	0.999543	-0.547222	0.169285	-3.23255	0.0012269	0.0632416	-0.554273	0.16297	-3.40107	0.000671217	0.0488626
ENSG00000049283	EPN3	281.393	-0.612076	0.370611	-1.65153	0.0986301	0.999543	-1.98335	0.397555	-4.98886	6.07362e-07	0.00123433	-1.37127	0.383212	-3.57836	0.000345758	0.0336901
ENSG00000086548	CEACAM6	9779.85	0.239265	0.358154	0.668052	0.5041	0.999543	-1.15311	0.383572	-3.00624	0.00264501	0.0964721	-1.39237	0.36961	-3.76715	0.000165125	0.0209738
ENSG00000124702	KLHDC3	610.074	0.0650106	0.0766637	0.847997	0.39644	0.999543	-0.212595	0.0823502	-2.58159	0.00983454	0.181138	-0.277605	0.0792554	-3.50267	0.000460621	0.0420051
ENSG00000160999	SH2B2	109.469	0.0429031	0.246924	0.17375	0.862062	0.999543	0.834996	0.263791	3.16537	0.00154888	0.0721065	0.792093	0.253916	3.1195	0.00181156	0.0788113
ENSG00000163751	CPA3	347.13	-0.41354	0.316535	-1.30646	0.191396	0.999543	-0.284666	0.338998	-0.839727	0.401062	0.792064	0.128874	0.326713	0.394458	0.693243	0.906358
ENSG00000134757	DSG3	1386.56	0.231423	0.465411	0.497245	0.619016	0.999543	-1.14982	0.4985	-2.30657	0.0210788	0.256955	-1.38125	0.48035	-2.8755	0.00403385	0.111645
ENSG00000198843	SELT	328.692	-0.0273068	0.0815129	-0.334999	0.737626	0.999543	0.224771	0.0871662	2.57864	0.0099189	0.181138	0.252077	0.0838515	3.00623	0.00264505	0.0899882
ENSG00000173432	SAA1	4935.71	-0.420126	0.287489	-1.46136	0.143915	0.999543	0.725849	0.30786	2.35772	0.0183875	0.243105	1.14597	0.296659	3.86293	0.000112034	0.0167768
ENSG00000186480	INSIG1	196.839	-0.177604	0.201081	-0.883246	0.377103	0.999543	0.493979	0.214993	2.29765	0.0215818	0.259748	0.671583	0.20715	3.24202	0.00118686	0.0627886
ENSG00000141968	VAV1	1719.45	-0.115502	0.222203	-0.519806	0.603199	0.999543	0.596192	0.237923	2.50581	0.012217	0.201715	0.711694	0.229257	3.10435	0.00190697	0.0809515
ENSG00000162551	ALPL	876.22	0.0652381	0.314744	0.207273	0.835796	0.999543	0.826786	0.337009	2.45331	0.014155	0.214719	0.761548	0.324715	2.34528	0.0190126	0.2183
ENSG00000140749	IGSF6	825.827	-0.260467	0.27623	-0.942935	0.345714	0.999543	0.527471	0.295749	1.78351	0.0745041	0.443816	0.787938	0.284991	2.76478	0.00569607	0.12701
ENSG00000188404	SELL	3155.96	-0.327841	0.295288	-1.11024	0.266895	0.999543	0.453357	0.316215	1.4337	0.151658	0.581689	0.781198	0.304709	2.56375	0.0103547	0.166268
ENSG00000134339	SAA2	1283.29	-0.306099	0.307431	-0.995666	0.319412	0.999543	0.905162	0.329165	2.74988	0.00596178	0.140612	1.21126	0.31719	3.81873	0.000134142	0.0192758
ENSG00000188786	MTF1	476.688	-0.100833	0.153145	-0.658412	0.510273	0.999543	0.343013	0.163894	2.09289	0.0363591	0.329823	0.443845	0.157897	2.81097	0.00493916	0.120413
ENSG00000153443	UBALD1	10.5551	0.37425	0.342753	1.0919	0.274879	0.999543	1.65565	0.35893	4.61272	3.97424e-06	0.00274331	1.2814	0.339974	3.76909	0.000163841	0.0209738
ENSG00000148773	MKI67	1871.17	0.225995	0.291086	0.776387	0.437521	0.999543	1.33654	0.311682	4.28815	1.80167e-05	0.00776683	1.11054	0.300309	3.69801	0.000217299	0.0257793
ENSG00000135960	EDAR	20.9453	0.186656	0.443008	0.421337	0.673509	0.999543	-1.5204	0.481793	-3.1557	0.00160112	0.0727888	-1.70705	0.464124	-3.67801	0.000235064	0.026687
ENSG00000103569	AQP9	1768.13	-0.0239318	0.361009	-0.0662914	0.947146	0.999543	1.0837	0.386576	2.80334	0.00505767	0.12964	1.10764	0.372496	2.97355	0.00294379	0.0964939
ENSG00000117500	TMED5	382.094	-0.0915724	0.0934713	-0.979684	0.327242	0.999543	0.239645	0.0999492	2.39767	0.0164996	0.233323	0.331218	0.0962454	3.44139	0.000578737	0.0458438
ENSG00000177917	ARL6IP6	83.4979	-0.304198	0.181639	-1.67474	0.0939848	0.999543	0.210141	0.19387	1.08392	0.278399	0.713918	0.514339	0.187001	2.75046	0.00595117	0.128903
ENSG00000180138	CSNK1A1L	26.9016	-0.271791	0.46282	-0.58725	0.557036	0.999543	0.783098	0.493734	1.58607	0.112723	0.518266	1.05489	0.47587	2.21676	0.0266397	0.250812
ENSG00000116514	RNF19B	1152.09	-0.29039	0.210452	-1.37984	0.167636	0.999543	0.229887	0.225338	1.02019	0.307639	0.733938	0.520276	0.217146	2.39597	0.0165762	0.204812
ENSG00000226479	TMEM185B	116.852	-0.142704	0.148601	-0.960313	0.336897	0.999543	0.334848	0.15862	2.11101	0.0347717	0.324932	0.477552	0.152771	3.12593	0.00177245	0.078361
ENSG00000087157	PGS1	221.861	0.142726	0.19656	0.726121	0.467765	0.999543	0.630722	0.210273	2.99955	0.00270383	0.0976261	0.487996	0.20241	2.41093	0.0159121	0.201839
ENSG00000155307	SAMSN1	1293.7	0.188599	0.29819	0.63248	0.527073	0.999543	1.0426	0.31929	3.26535	0.00109328	0.0603222	0.853996	0.307638	2.77598	0.00550353	0.125197
ENSG00000231925	TAPBP	941.544	-0.137037	0.0951304	-1.44052	0.14972	0.999543	0.0688362	0.101858	0.675806	0.499164	0.840517	0.205874	0.0981409	2.09773	0.0359286	0.282699
ENSG00000127220	ABHD8	24.7399	0.269597	0.171626	1.57084	0.116219	0.999543	-0.323818	0.18835	-1.71923	0.085572	0.466104	-0.593415	0.179622	-3.30369	0.000954198	0.057276
ENSG00000065911	MTHFD2	340.077	-0.152915	0.144112	-1.06109	0.288648	0.999543	0.358111	0.154127	2.32348	0.0201535	0.250615	0.511027	0.148495	3.44138	0.00057875	0.0458438
ENSG00000108839	ALOX12	1834.77	-0.346844	0.563326	-0.615709	0.538087	0.999543	-2.00922	0.603357	-3.33007	0.000868242	0.0551881	-1.66238	0.581405	-2.85924	0.00424659	0.113131
ENSG00000111729	CLEC4A	105.938	-0.178056	0.267003	-0.666867	0.504857	0.999543	0.284744	0.28564	0.996863	0.318831	0.741183	0.4628	0.275231	1.68149	0.092667	0.425905
ENSG00000165119	HNRNPK	4431.74	0.0410327	0.0545774	0.751826	0.452156	0.999543	0.221229	0.0584412	3.7855	0.000153399	0.0220745	0.180197	0.0562917	3.20113	0.00136892	0.0677511
ENSG00000177694	NAALADL2	106.443	0.014979	0.272462	0.0549765	0.956157	0.999543	-0.948622	0.293115	-3.23635	0.00121069	0.0632416	-0.963601	0.282412	-3.41204	0.000644779	0.0480242
ENSG00000043462	LCP2	3717.94	0.0655802	0.251069	0.261204	0.793935	0.999543	0.729596	0.268861	2.71365	0.00665457	0.147834	0.664016	0.259067	2.5631	0.0103742	0.166268
ENSG00000090376	IRAK3	982.791	-0.210465	0.201393	-1.04504	0.296002	0.999543	0.438753	0.215609	2.03495	0.041856	0.348991	0.649218	0.207762	3.12481	0.00177918	0.078361
ENSG00000137414	FAM8A1	131.775	-0.188843	0.182073	-1.03718	0.29965	0.999543	0.342498	0.194556	1.76041	0.0783385	0.453363	0.531342	0.187467	2.83433	0.00459222	0.11664
ENSG00000077092	RARB	71.6981	0.507479	0.25709	1.97394	0.0483886	0.999543	-0.424346	0.276957	-1.53217	0.12548	0.539235	-0.931825	0.266196	-3.50052	0.00046435	0.0420755
ENSG00000168394	TAP1	4175.28	-0.132168	0.17524	-0.75421	0.450723	0.999543	0.325691	0.187657	1.73556	0.0826412	0.461869	0.457858	0.180825	2.53205	0.0113396	0.172742
ENSG00000107485	GATA3	499.022	0.516939	0.275232	1.87819	0.0603551	0.999543	-0.434274	0.294975	-1.47224	0.140956	0.565259	-0.951212	0.284147	-3.3476	0.000815143	0.0527101
ENSG00000174007	CEP19	37.7674	-0.361497	0.279165	-1.29492	0.195347	0.999543	0.481429	0.297251	1.6196	0.105318	0.504377	0.842926	0.286806	2.93901	0.00329261	0.100733
ENSG00000173757	STAT5B	1820.16	0.0331119	0.16205	0.204331	0.838095	0.999543	0.4987	0.173513	2.87414	0.00405126	0.120571	0.465589	0.167177	2.785	0.00535272	0.124425
ENSG00000172243	CLEC7A	602.198	0.030358	0.244324	0.124253	0.901115	0.999543	0.641894	0.261567	2.45403	0.0141265	0.214705	0.611536	0.252004	2.42669	0.0152374	0.19742
ENSG00000096063	SRPK1	759.716	0.0521266	0.0903385	0.577014	0.56393	0.999543	0.317593	0.0966869	3.28476	0.00102071	0.0590267	0.265466	0.0930814	2.85198	0.0043448	0.114039
ENSG00000185947	ZNF267	1188.38	-0.0867174	0.211996	-0.409051	0.682502	0.999543	0.463617	0.226989	2.04247	0.0411054	0.346675	0.550334	0.218715	2.51621	0.0118624	0.176521
ENSG00000108424	KPNB1	3915.02	-0.0982305	0.0833862	-1.17802	0.238789	0.999543	0.164826	0.0892898	1.84596	0.0648974	0.424864	0.263056	0.0860339	3.05759	0.00223124	0.0843281
ENSG00000261609	GAN	551.902	0.615304	0.280037	2.19722	0.0280045	0.991429	-0.385154	0.300118	-1.28334	0.199372	0.644151	-1.00046	0.289091	-3.4607	0.000538772	0.0449023
ENSG00000000460	C1orf112	76.9362	-0.298655	0.20751	-1.43924	0.150084	0.999543	0.511776	0.221073	2.31497	0.0206146	0.253972	0.810432	0.21318	3.80164	0.000143743	0.0200479
ENSG00000149564	ESAM	198.28	-0.366235	0.478541	-0.765317	0.444083	0.999543	-1.79881	0.513165	-3.50532	0.000456056	0.0390834	-1.43257	0.494575	-2.89657	0.00377264	0.10777
ENSG00000054267	ARID4B	1538.6	0.0793289	0.100657	0.788109	0.430633	0.999543	0.351013	0.107768	3.25711	0.00112553	0.0615839	0.271684	0.103802	2.61733	0.00886203	0.157813
ENSG00000148459	PDSS1	138.54	-0.124981	0.232637	-0.537236	0.591104	0.999543	0.218629	0.248964	0.878155	0.37986	0.777698	0.34361	0.239857	1.43256	0.151983	0.523512
ENSG00000144848	ATG3	1255.24	0.0467214	0.127365	0.36683	0.713746	0.999543	0.457745	0.13635	3.35714	0.000787545	0.0528472	0.411023	0.131348	3.12927	0.00175241	0.0781496
ENSG00000003402	CFLAR	1415.4	-0.0909609	0.174559	-0.52109	0.602304	0.999543	0.354094	0.186906	1.8945	0.0581586	0.402797	0.445055	0.180093	2.47125	0.0134642	0.187179
ENSG00000067900	ROCK1	1987.49	0.0255841	0.107328	0.238373	0.811592	0.999543	0.300736	0.114921	2.6169	0.00887335	0.171745	0.275152	0.110713	2.48526	0.0129456	0.184348
ENSG00000154359	LONRF1	216.456	-0.0954706	0.123134	-0.775341	0.438138	0.999543	0.29348	0.131609	2.22994	0.0257514	0.282452	0.388951	0.12673	3.06912	0.00214689	0.0843281
ENSG00000156222	SLC28A1	4.65782	1.29655	0.827691	1.56647	0.117239	0.999543	-1.26034	0.913597	-1.37954	0.167728	0.607255	-2.5569	0.874639	-2.92338	0.00346259	0.103091
ENSG00000157557	ETS2	1558.37	0.0582604	0.256805	0.226866	0.820528	0.999543	0.691959	0.274986	2.51635	0.0118579	0.199585	0.633699	0.264959	2.39169	0.0167712	0.205856
ENSG00000132510	KDM6B	3867.72	0.247937	0.25938	0.955883	0.339131	0.999543	1.0278	0.27776	3.70032	0.000215325	0.0254647	0.779866	0.267637	2.91389	0.00356954	0.104486
ENSG00000129292	PHF20L1	935.1	0.022108	0.124242	0.177943	0.858767	0.999543	0.396414	0.132996	2.98065	0.00287637	0.100786	0.374306	0.128108	2.92179	0.00348028	0.103208
ENSG00000152785	BMP3	100.097	0.276221	0.339191	0.814355	0.415442	0.999543	-1.16986	0.36488	-3.20615	0.00134523	0.0664486	-1.44608	0.351467	-4.11442	3.88155e-05	0.00849522
ENSG00000131370	SH3BP5	113.113	-0.0938835	0.17483	-0.536999	0.591268	0.999543	0.388361	0.186751	2.07957	0.0375651	0.334419	0.482244	0.179819	2.68184	0.00732193	0.145072
ENSG00000163823	CCR1	318.04	-0.181115	0.307852	-0.588317	0.556319	0.999543	0.706945	0.329494	2.14555	0.0319091	0.313935	0.88806	0.317491	2.79712	0.0051561	0.122714
ENSG00000104635	SLC39A14	57.7627	-0.54466	0.268465	-2.02879	0.0424795	0.999543	0.434041	0.286043	1.5174	0.129167	0.546232	0.978702	0.276226	3.54312	0.000395425	0.0375021
ENSG00000127124	HIVEP3	155.293	0.0157891	0.168925	0.0934678	0.925532	0.999543	0.551509	0.180485	3.05571	0.0022453	0.0894722	0.53572	0.173694	3.08428	0.00204044	0.0835815
ENSG00000111961	SASH1	2726.85	-0.319394	0.391864	-0.815063	0.415036	0.999543	-1.47596	0.419704	-3.51667	0.000436991	0.0383743	-1.15657	0.404434	-2.85972	0.00424016	0.113131
ENSG00000198961	PJA2	1303.62	-0.0172559	0.0813964	-0.211998	0.832108	0.999543	0.209836	0.0871433	2.40794	0.0160429	0.229604	0.227092	0.0839339	2.7056	0.00681811	0.140165
ENSG00000136636	KCTD3	641.899	0.115578	0.242726	0.476167	0.633956	0.999543	-0.645759	0.260121	-2.48254	0.0130451	0.208283	-0.761337	0.250628	-3.03772	0.00238374	0.0860688
ENSG00000168631	DPCR1	449.792	-0.26489	0.534179	-0.495882	0.619978	0.999543	-1.77826	0.572349	-3.10695	0.00189027	0.079091	-1.51337	0.551545	-2.74387	0.00607187	0.129697
ENSG00000005020	SKAP2	845.289	0.0178921	0.160781	0.111283	0.911392	0.999543	0.472463	0.17212	2.74496	0.0060518	0.141668	0.454571	0.165815	2.74144	0.00611712	0.130273
ENSG00000125505	MBOAT7	315.263	0.0165863	0.209054	0.07934	0.936762	0.999543	0.634484	0.22369	2.83644	0.00456199	0.126323	0.617898	0.21546	2.8678	0.00413335	0.112274
ENSG00000112096	SOD2	12189.4	-0.0408573	0.271489	-0.150494	0.880375	0.999543	0.823228	0.290739	2.8315	0.004633	0.126498	0.864086	0.280155	3.08431	0.00204027	0.0835815
ENSG00000144635	DYNC1LI1	389.226	0.00331856	0.115519	0.0287273	0.977082	0.999543	0.347735	0.123579	2.81386	0.004895	0.129102	0.344417	0.118973	2.89491	0.00379265	0.108035
ENSG00000135842	FAM129A	2189.07	0.0849336	0.214572	0.395828	0.692232	0.999543	0.672008	0.229765	2.92476	0.00344726	0.110782	0.587074	0.221386	2.65181	0.00800614	0.151255
ENSG00000125741	OPA3	17.2981	-0.0900218	0.184792	-0.487152	0.626151	0.999543	0.357999	0.195353	1.83258	0.0668654	0.428553	0.448021	0.187399	2.39073	0.0168151	0.206103
ENSG00000112062	MAPK14	681.543	0.0296208	0.114432	0.25885	0.795751	0.999543	0.303791	0.122495	2.48002	0.0131374	0.208986	0.27417	0.117968	2.32409	0.0201205	0.224448
ENSG00000064932	SBNO2	1758.99	0.0873503	0.172985	0.504959	0.613588	0.999543	0.598046	0.18522	3.22884	0.00124293	0.0638338	0.510696	0.178454	2.86179	0.0042126	0.113089
ENSG00000215114	UBXN2B	302.505	0.0609391	0.162421	0.375192	0.707517	0.999543	0.528465	0.173753	3.04147	0.00235423	0.0905495	0.467526	0.167292	2.79468	0.00519516	0.122972
ENSG00000171862	PTEN	2927.54	-0.0479976	0.134195	-0.357671	0.72059	0.999543	0.313663	0.143697	2.18281	0.0290496	0.303198	0.361661	0.138458	2.61207	0.00899964	0.157915
ENSG00000188886	ASTL	8.38907	-0.363723	0.60499	-0.601206	0.547703	0.999543	1.63576	0.637504	2.56588	0.0102915	0.183237	1.99948	0.615114	3.25058	0.00115168	0.0622144
ENSG00000136869	TLR4	1049.5	0.00457479	0.270231	0.0169292	0.986493	0.999543	0.684597	0.289348	2.366	0.0179816	0.24033	0.680023	0.278797	2.43913	0.0147225	0.194288
ENSG00000215853	RPTN	711.794	-0.753623	0.615641	-1.22413	0.220905	0.999543	-2.72106	0.659587	-4.1254	3.70087e-05	0.0107446	-1.96744	0.635624	-3.09529	0.00196623	0.0820282
ENSG00000254087	LYN	4486.43	-0.0540952	0.206236	-0.262297	0.793092	0.999543	0.575016	0.22085	2.60365	0.00922358	0.175469	0.629111	0.212807	2.95625	0.00311402	0.0968984
ENSG00000102580	DNAJC3	892.508	-0.130576	0.110229	-1.18459	0.236181	0.999543	0.243257	0.117981	2.06182	0.0392247	0.340864	0.373832	0.113673	3.28867	0.00100663	0.0594204
ENSG00000069943	PIGB	122.265	-0.101403	0.144612	-0.701211	0.483171	0.999543	0.240332	0.154555	1.55499	0.119948	0.53026	0.341736	0.148813	2.29642	0.0216521	0.229246
ENSG00000196189	SEMA4A	1431.51	-0.0784256	0.161495	-0.485621	0.627236	0.999543	0.37942	0.172913	2.19428	0.0282151	0.297987	0.457846	0.166607	2.74806	0.00599496	0.129023
ENSG00000131747	TOP2A	607.894	0.248978	0.28962	0.859672	0.38997	0.999543	1.2851	0.310014	4.14529	3.39382e-05	0.0100584	1.03612	0.298637	3.4695	0.000521421	0.0446852
ENSG00000059915	PSD	11.8448	0.247885	0.378517	0.654885	0.512542	0.999543	1.39166	0.399593	3.4827	0.000496389	0.0405841	1.14378	0.381582	2.99746	0.00272241	0.091993
ENSG00000090889	KIF4A	138.668	-0.145018	0.331201	-0.437855	0.661491	0.999543	1.02811	0.354068	2.90372	0.00368757	0.114791	1.17313	0.341119	3.43907	0.00058371	0.0458777
ENSG00000058272	PPP1R12A	1810.76	0.0650614	0.0971955	0.669386	0.503249	0.999543	0.297128	0.104071	2.85505	0.004303	0.124673	0.232067	0.100248	2.31492	0.0206171	0.225653
ENSG00000007933	FMO3	29.585	1.0584	0.599032	1.76685	0.0772536	0.999543	-1.13896	0.647249	-1.75969	0.0784605	0.453363	-2.19736	0.622442	-3.53022	0.000415221	0.0386074
ENSG00000124731	TREM1	1081.88	0.270799	0.37515	0.721841	0.470392	0.999543	1.49873	0.401689	3.73107	0.000190669	0.0242222	1.22793	0.387028	3.17272	0.00151016	0.0713737
ENSG00000071054	MAP4K4	3319.04	0.0361889	0.139277	0.259835	0.794991	0.999543	0.505467	0.149135	3.38933	0.000700645	0.0486753	0.469278	0.143694	3.26582	0.00109146	0.0608907
ENSG00000163221	S100A12	266.057	0.111912	0.283607	0.394602	0.693136	0.999543	0.708541	0.303555	2.33414	0.0195884	0.248628	0.596629	0.292392	2.04051	0.0412994	0.300491
ENSG00000096060	FKBP5	476.547	0.0392837	0.14755	0.266241	0.790054	0.999543	0.41889	0.157915	2.65264	0.00798659	0.162542	0.379606	0.152082	2.49606	0.0125581	0.181741
ENSG00000173166	RAPH1	159.507	0.165151	0.19203	0.860031	0.389772	0.999543	-0.455338	0.206366	-2.20646	0.0273519	0.292947	-0.620489	0.198672	-3.12319	0.00178904	0.078552
ENSG00000072110	ACTN1	2147.76	0.0107297	0.167539	0.0640432	0.948936	0.999543	0.463314	0.179398	2.5826	0.00980593	0.181138	0.452584	0.172854	2.6183	0.00883693	0.157813
ENSG00000188906	LRRK2	5585.06	-0.12728	0.26677	-0.477116	0.63328	0.999543	0.562631	0.285682	1.96943	0.0489033	0.37646	0.689911	0.275282	2.5062	0.0122038	0.179209
ENSG00000188100	FAM25A	102.523	0.599661	0.656147	0.913913	0.360763	0.999543	-1.22878	0.703686	-1.74621	0.080774	0.458902	-1.82845	0.677938	-2.69707	0.00699525	0.141294
ENSG00000077420	APBB1IP	2305.97	-0.0784305	0.217929	-0.359889	0.71893	0.999543	0.497212	0.233363	2.13063	0.0331192	0.318994	0.575643	0.224863	2.55997	0.0104682	0.166951
ENSG00000008438	PGLYRP1	16.224	-0.232696	0.39163	-0.594173	0.552396	0.999543	0.66819	0.416396	1.6047	0.10856	0.511688	0.900886	0.401298	2.24493	0.0247726	0.243517
ENSG00000204577	LILRB3	2250.06	-0.109261	0.309726	-0.352765	0.724264	0.999543	0.694625	0.33167	2.09433	0.0362309	0.329764	0.803885	0.319594	2.51533	0.011892	0.176678
ENSG00000181631	P2RY13	313.676	-0.168253	0.280894	-0.59899	0.54918	0.999543	0.467132	0.300673	1.55362	0.120274	0.531119	0.635385	0.289719	2.19311	0.0282995	0.255937
ENSG00000100368	CSF2RB	3840.03	-0.0879488	0.284713	-0.308903	0.757395	0.999543	0.704862	0.304892	2.31184	0.0207864	0.254716	0.79281	0.293792	2.69855	0.00696429	0.141294
ENSG00000082212	ME2	572.053	-0.0944261	0.113947	-0.828685	0.407282	0.999543	0.219055	0.121953	1.79623	0.0724574	0.439382	0.313481	0.117479	2.66839	0.00762148	0.148322
ENSG00000137312	FLOT1	2293.44	-0.103227	0.154336	-0.66885	0.503591	0.999543	0.380226	0.165256	2.30083	0.0214011	0.258798	0.483454	0.159235	3.03611	0.0023965	0.0862346
ENSG00000137752	CASP1	1239.1	-0.208576	0.175269	-1.19004	0.234033	0.999543	0.253721	0.187661	1.35202	0.176369	0.618056	0.462297	0.180833	2.55649	0.0105734	0.167834
ENSG00000073331	ALPK1	509.302	-0.00299952	0.164376	-0.0182479	0.985441	0.999543	0.386901	0.17595	2.19892	0.0278837	0.29558	0.3899	0.16949	2.30043	0.0214237	0.228607
ENSG00000166736	HTR3A	107.421	0.377509	0.549193	0.687388	0.491839	0.999543	2.05352	0.587242	3.49689	0.000470722	0.0395386	1.67601	0.565308	2.96478	0.00302903	0.0968984
ENSG00000176945	MUC20	2508.08	0.282737	0.311789	0.90682	0.364502	0.999543	-0.68996	0.333947	-2.06608	0.0388211	0.3384	-0.972697	0.321783	-3.02283	0.00250422	0.0877463
ENSG00000122862	SRGN	8603.29	0.115789	0.297637	0.389028	0.697255	0.999543	1.01607	0.31874	3.18778	0.00143372	0.0696112	0.900283	0.307135	2.93123	0.00337626	0.101728
ENSG00000125753	VASP	2412.61	0.00423075	0.19363	0.0218496	0.982568	0.999543	0.56227	0.20734	2.71183	0.0066913	0.148041	0.55804	0.199782	2.79325	0.00521818	0.123064
ENSG00000158669	GPAT4	388.661	-0.0649965	0.11507	-0.564841	0.572182	0.999543	0.293855	0.123093	2.38727	0.0169741	0.235913	0.358851	0.118543	3.02719	0.00246838	0.0871346
ENSG00000136051	KIAA1033	2330.72	-0.0740548	0.10395	-0.712406	0.476214	0.999543	0.227312	0.111304	2.04226	0.0411256	0.346675	0.301367	0.107242	2.81016	0.00495167	0.120414
ENSG00000145386	CCNA2	89.1268	0.381372	0.308811	1.23497	0.216841	0.999543	1.44604	0.329744	4.38534	1.15807e-05	0.00587116	1.06467	0.316953	3.35907	0.000782045	0.0515162
ENSG00000276903	HIST1H2AL	358.748	-0.0921903	0.28721	-0.320986	0.748221	0.999543	0.905354	0.307343	2.94575	0.00322174	0.106152	0.997544	0.296115	3.36878	0.00075503	0.0512635
ENSG00000127249	ATP13A4	456.583	0.311054	0.379891	0.818798	0.412902	0.999543	-0.867143	0.407093	-2.13009	0.0331644	0.319212	-1.1782	0.392236	-3.0038	0.00266631	0.0903119
ENSG00000214456	PLIN5	10.5703	0.17715	0.380045	0.466129	0.641123	0.999543	1.31768	0.400652	3.28885	0.00100597	0.0588928	1.14053	0.382841	2.97913	0.00289069	0.0954129
ENSG00000182472	CAPN12	14.5405	-0.385915	0.365031	-1.05721	0.290414	0.999543	0.850658	0.384446	2.21268	0.0269194	0.290118	1.23657	0.371477	3.3288	0.000872208	0.0545997
ENSG00000163605	PPP4R2	481.398	0.024572	0.0836566	0.293724	0.768969	0.999543	0.333785	0.0894618	3.73103	0.000190699	0.0242222	0.309213	0.0860722	3.59248	0.000327546	0.0321356
ENSG00000166900	STX3	777.135	-0.0905362	0.191311	-0.473241	0.636041	0.999543	0.433643	0.204811	2.11728	0.0342357	0.323398	0.524179	0.197338	2.65625	0.00790144	0.150275
ENSG00000169403	PTAFR	401.771	-0.158567	0.225216	-0.704066	0.481392	0.999543	0.411316	0.241065	1.70624	0.087963	0.470614	0.569883	0.23228	2.45343	0.01415	0.191167
ENSG00000104889	RNASEH2A	192.987	-0.163114	0.156904	-1.03958	0.298533	0.999543	0.432212	0.167612	2.57865	0.00991866	0.181138	0.595326	0.161476	3.68677	0.000227114	0.0262677
ENSG00000122566	HNRNPA2B1	5117.43	0.0902615	0.0752025	1.20024	0.230044	0.999543	0.303528	0.080529	3.76918	0.000163782	0.0224036	0.213267	0.0775798	2.749	0.00597772	0.128903
ENSG00000088325	TPX2	162.296	0.0335066	0.309767	0.108167	0.913863	0.999543	1.13674	0.331206	3.43212	0.000598873	0.0448398	1.10323	0.318979	3.45865	0.000542893	0.0449023
ENSG00000126368	NR1D1	708.308	-0.796268	0.453145	-1.7572	0.078883	0.999543	-2.01908	0.485479	-4.15896	3.19705e-05	0.00988723	-1.22282	0.467859	-2.61364	0.00895823	0.157915
ENSG00000169509	CRCT1	545.887	-0.553305	0.577502	-0.9581	0.338013	0.999543	-1.12441	0.618542	-1.81784	0.0690891	0.431515	-0.571104	0.596058	-0.958134	0.337995	0.715098
ENSG00000105835	NAMPT	21462.4	0.211193	0.284077	0.743438	0.457216	0.999543	0.949015	0.304223	3.11947	0.00181174	0.0776486	0.737822	0.293148	2.51689	0.0118395	0.176468
ENSG00000134121	CHL1	138.954	0.454087	0.42387	1.07129	0.28404	0.999543	-1.09468	0.454949	-2.40616	0.0161214	0.230264	-1.54877	0.438252	-3.53397	0.000409375	0.0385059
ENSG00000169925	BRD3	263.125	0.140917	0.117928	1.19494	0.232111	0.999543	-0.317447	0.126847	-2.50261	0.0123283	0.202988	-0.458364	0.122042	-3.7558	0.000172788	0.0215621
ENSG00000168404	MLKL	228.841	-0.187656	0.167753	-1.11865	0.26329	0.999543	0.226724	0.179462	1.26335	0.206462	0.646667	0.41438	0.17293	2.39623	0.0165645	0.204812
ENSG00000169607	CKAP2L	27.3406	0.151031	0.33138	0.455765	0.648559	0.999543	1.3293	0.351808	3.77848	0.000157792	0.0222252	1.17827	0.337582	3.49031	0.000482466	0.0426308
ENSG00000100365	NCF4	1236.03	-0.119405	0.244884	-0.487599	0.625834	0.999543	0.483931	0.262213	1.84556	0.0649555	0.425049	0.603336	0.252662	2.38792	0.0169441	0.206489
ENSG00000103313	MEFV	1903.3	-0.121499	0.311665	-0.389838	0.696656	0.999543	0.730588	0.33374	2.18909	0.0285901	0.300001	0.852087	0.321588	2.64962	0.00805825	0.151435
ENSG00000084676	NCOA1	1329.98	-0.00099214	0.107355	-0.00924165	0.992626	0.999543	0.284829	0.114939	2.47809	0.0132088	0.208986	0.285821	0.110724	2.58139	0.00984042	0.163082
ENSG00000138311	ZNF365	334.031	-0.457291	0.499896	-0.914773	0.360311	0.999543	-1.81316	0.53572	-3.38453	0.000713013	0.0490746	-1.35587	0.516279	-2.62623	0.00863373	0.157063
ENSG00000123146	ADGRE5	2818.02	-0.216593	0.200858	-1.07834	0.280884	0.999543	0.288284	0.215088	1.34031	0.180146	0.623505	0.504877	0.207261	2.43595	0.0148527	0.195101
ENSG00000196214	ZNF766	199.447	0.0668175	0.104166	0.641454	0.521228	0.999543	-0.261476	0.112176	-2.33094	0.0197566	0.249594	-0.328294	0.107885	-3.04301	0.00234227	0.0854765
ENSG00000109466	KLHL2	658.111	-0.0983308	0.121697	-0.807996	0.419093	0.999543	0.21319	0.130269	1.63653	0.101729	0.497925	0.311521	0.125502	2.48219	0.0130576	0.185757
ENSG00000164047	CAMP	20.2566	-0.259775	0.438231	-0.592781	0.553327	0.999543	0.970021	0.466282	2.08033	0.037495	0.334362	1.2298	0.449393	2.73657	0.00620832	0.131624
ENSG00000137878	GCOM1	54.9032	0.247806	0.523553	0.473316	0.635988	0.999543	-1.1795	0.562504	-2.09688	0.0360046	0.328888	-1.42731	0.541899	-2.6339	0.00844107	0.154547
ENSG00000132589	FLOT2	1019.93	-0.0186575	0.119607	-0.15599	0.876041	0.999543	0.279662	0.128052	2.18398	0.028964	0.302527	0.298319	0.123357	2.41833	0.0155917	0.199468
ENSG00000102786	INTS6	517.953	0.0977763	0.0720074	1.35786	0.174507	0.999543	0.286997	0.0770553	3.72456	0.000195658	0.0245256	0.189221	0.0740631	2.55486	0.0106231	0.167834
ENSG00000102393	GLA	438.199	0.0526247	0.226304	0.23254	0.816119	0.999543	0.827726	0.242184	3.41775	0.000631402	0.0463006	0.775101	0.233293	3.32244	0.000892345	0.0545997
ENSG00000204397	CARD16	974.421	-0.14362	0.215177	-0.667453	0.504483	0.999543	0.36056	0.230392	1.56499	0.117585	0.526946	0.504181	0.222	2.27109	0.0231417	0.236061
ENSG00000164684	ZNF704	90.5792	0.448789	0.262613	1.70893	0.0874631	0.999543	-0.491526	0.282586	-1.73938	0.0819673	0.460653	-0.940315	0.271822	-3.4593	0.000541582	0.0449023
ENSG00000151773	CCDC122	8.07191	-0.254059	0.335862	-0.756439	0.449386	0.999543	0.795364	0.350441	2.26961	0.0232313	0.268909	1.04942	0.33796	3.10517	0.0019017	0.0809515
ENSG00000104325	DECR1	485.278	-0.0935589	0.0792593	-1.18041	0.237835	0.999543	0.120313	0.0848239	1.41838	0.156079	0.589273	0.213872	0.0816839	2.61829	0.00883728	0.157813
ENSG00000160180	TFF3	2921.79	-0.834178	0.379679	-2.19706	0.0280159	0.991429	0.653234	0.406573	1.60668	0.108124	0.510978	1.48741	0.391792	3.79643	0.000146796	0.02008
ENSG00000164823	OSGIN2	224.245	-0.237904	0.145592	-1.63405	0.102249	0.999543	0.147171	0.155723	0.945083	0.344617	0.756022	0.385075	0.150095	2.56554	0.0103015	0.165911
ENSG00000166851	PLK1	69.9324	0.0364197	0.29505	0.123436	0.901762	0.999543	1.12654	0.314675	3.58002	0.000343566	0.0344195	1.09012	0.302789	3.60027	0.000317888	0.0318235
ENSG00000115590	IL1R2	583.699	0.156457	0.313713	0.498726	0.617972	0.999543	1.07941	0.335854	3.21393	0.0013093	0.0656433	0.922955	0.323569	2.85242	0.00433879	0.114039
ENSG00000094963	FMO2	120.565	1.08331	0.519818	2.08402	0.0371583	0.999543	-0.300228	0.557312	-0.538706	0.590089	0.881729	-1.38354	0.536645	-2.57813	0.00993374	0.163562
ENSG00000166825	ANPEP	2263.73	-0.168545	0.231658	-0.727559	0.466884	0.999543	0.575354	0.24806	2.31942	0.0203725	0.252455	0.743899	0.239029	3.11217	0.00185718	0.0805494
ENSG00000128573	FOXP2	14.7482	1.21973	0.695791	1.75302	0.0795994	0.999543	-0.892691	0.753066	-1.18541	0.235856	0.675787	-2.11242	0.723196	-2.92096	0.00348959	0.103208
ENSG00000179820	MYADM	403.653	-0.224067	0.198401	-1.12936	0.258745	0.999543	0.299958	0.212349	1.41257	0.157783	0.592249	0.524025	0.20463	2.56085	0.0104418	0.166741
ENSG00000100906	NFKBIA	9809.2	0.0228676	0.30191	0.075743	0.939624	0.999543	0.891373	0.323317	2.75696	0.00583417	0.139731	0.868505	0.311547	2.78772	0.0053081	0.123792
ENSG00000187912	CLEC17A	120.538	0.348067	0.396755	0.877283	0.380333	0.999543	1.53487	0.424239	3.61795	0.000296951	0.0312921	1.18681	0.408329	2.9065	0.00365499	0.106312
ENSG00000174799	CEP135	351.382	-0.0168247	0.149458	-0.112571	0.91037	0.999543	0.450257	0.159883	2.81617	0.00485999	0.129102	0.467082	0.153974	3.03351	0.00241723	0.0864008
ENSG00000180008	SOCS4	146.798	-0.123318	0.0916902	-1.34494	0.178643	0.999543	0.166202	0.0978846	1.69794	0.0895188	0.473418	0.289521	0.0942137	3.07302	0.00211903	0.0843281
ENSG00000158050	DUSP2	116.528	0.342064	0.333101	1.02691	0.304464	0.999543	1.42468	0.356063	4.0012	6.30231e-05	0.0143517	1.08261	0.342606	3.15994	0.00157802	0.0733623
ENSG00000120868	APAF1	1408.83	-0.0320991	0.148246	-0.216526	0.828578	0.999543	0.399509	0.158722	2.51704	0.0118344	0.199585	0.431608	0.152925	2.82236	0.00476718	0.119168
ENSG00000143771	CNIH4	181.615	-0.174871	0.122218	-1.43081	0.152484	0.999543	0.199013	0.130603	1.5238	0.127558	0.543206	0.373884	0.125837	2.97119	0.00296651	0.0968984
ENSG00000167769	ACER1	10.6309	-1.02147	0.680293	-1.50152	0.133222	0.999543	-2.99139	0.746832	-4.00544	6.19018e-05	0.0143517	-1.96992	0.723035	-2.72452	0.00643957	0.13472
ENSG00000127129	EDN2	168.031	-0.644072	0.566781	-1.13637	0.255802	0.999543	-2.38404	0.608002	-3.9211	8.81457e-05	0.0164995	-1.73997	0.586038	-2.96903	0.00298739	0.0968984
ENSG00000142945	KIF2C	76.4888	0.0556696	0.305973	0.181943	0.855628	0.999543	1.19212	0.326482	3.6514	0.000260817	0.0287626	1.13645	0.314184	3.61714	0.000297877	0.0311689
ENSG00000274641	HIST1H2BO	438.324	0.0448281	0.277558	0.161509	0.871692	0.999543	0.977013	0.297059	3.28895	0.00100561	0.0588928	0.932185	0.286177	3.25737	0.00112448	0.0620033
ENSG00000183778	B3GALT5	60.0115	0.187067	0.388738	0.481216	0.630363	0.999543	-1.05003	0.418305	-2.51021	0.012066	0.201025	-1.2371	0.402928	-3.07028	0.00213861	0.0843281
ENSG00000100852	ARHGAP5	1300.79	0.0880938	0.163973	0.537247	0.591097	0.999543	-0.381367	0.175685	-2.17074	0.0299507	0.305433	-0.469461	0.16927	-2.77344	0.00554668	0.125648
ENSG00000121989	ACVR2A	159.339	0.1247	0.196517	0.634551	0.525721	0.999543	-0.483135	0.211165	-2.28795	0.0221404	0.261385	-0.607835	0.203326	-2.98946	0.00279472	0.0937682
ENSG00000094755	GABRP	3791.53	0.402673	0.40041	1.00565	0.314583	0.999543	-0.929379	0.428841	-2.16719	0.0302205	0.306645	-1.33205	0.413227	-3.22353	0.00126619	0.0650284
ENSG00000188290	HES4	75.5995	-0.242623	0.330901	-0.733221	0.463424	0.999543	0.910027	0.353315	2.57568	0.0100042	0.18194	1.15265	0.340469	3.38547	0.000710558	0.0502338
ENSG00000108179	PPIF	1230.16	-0.0636318	0.299481	-0.212473	0.831738	0.999543	0.818937	0.320671	2.55382	0.0106548	0.187796	0.882569	0.308988	2.85632	0.00428582	0.113327
ENSG00000107020	PLGRKT	93.1112	-0.177014	0.143885	-1.23025	0.218604	0.999543	0.286475	0.153428	1.86716	0.0618786	0.415937	0.463489	0.147812	3.13566	0.00171469	0.0769501
ENSG00000157551	KCNJ15	451.164	0.00850534	0.234196	0.0363172	0.971029	0.999543	0.671783	0.250675	2.67989	0.00736457	0.155524	0.663278	0.241496	2.74653	0.0060229	0.129233
ENSG00000026559	KCNG1	8.50711	0.474808	0.538069	0.88243	0.377544	0.999543	-1.16715	0.58992	-1.97849	0.0478737	0.371753	-1.64196	0.566713	-2.89734	0.00376343	0.107723
ENSG00000143226	FCGR2A	4259.92	-0.0466066	0.283014	-0.164679	0.869196	0.999543	0.647732	0.303076	2.13719	0.0325822	0.316609	0.694338	0.292041	2.37754	0.0174288	0.20783
ENSG00000137462	TLR2	876.295	-0.142421	0.261484	-0.544664	0.585984	0.999543	0.583902	0.279964	2.08563	0.0370123	0.332329	0.726322	0.269767	2.69241	0.00709377	0.142135
ENSG00000096968	JAK2	645.976	-0.191543	0.139886	-1.36928	0.170911	0.999543	0.158135	0.149746	1.05602	0.290959	0.722481	0.349677	0.144298	2.4233	0.0153801	0.197828
ENSG00000134138	MEIS2	161.99	0.907689	0.471735	1.92415	0.0543356	0.999543	-0.87426	0.506011	-1.72775	0.0840332	0.463535	-1.78195	0.487365	-3.65629	0.000255892	0.0282956
ENSG00000165650	PDZD8	629.954	-0.196253	0.101642	-1.93083	0.0535044	0.999543	0.10551	0.108784	0.969899	0.332097	0.750025	0.301763	0.104832	2.87855	0.00399504	0.110792
ENSG00000157978	LDLRAP1	319.419	0.00550468	0.158136	0.0348097	0.972232	0.999543	-0.495702	0.16974	-2.92036	0.00349631	0.111521	-0.501207	0.163515	-3.06521	0.00217521	0.0843281
ENSG00000196872	KIAA1211L	96.0273	0.0954186	0.216782	0.440158	0.659822	0.999543	-0.553296	0.2333	-2.37161	0.017711	0.23994	-0.648714	0.22462	-2.88805	0.00387634	0.108672
ENSG00000119535	CSF3R	5238.99	-0.0371835	0.300841	-0.123599	0.901633	0.999543	0.719055	0.322168	2.23192	0.0256201	0.281635	0.756239	0.310439	2.43603	0.0148496	0.195101
ENSG00000127507	ADGRE2	2502.85	-0.0462498	0.268692	-0.172129	0.863336	0.999543	0.655298	0.287728	2.27749	0.0227569	0.265796	0.701547	0.277249	2.53039	0.0113936	0.172742
ENSG00000135365	PHF21A	1117.23	-0.0504185	0.147051	-0.342863	0.731701	0.999543	0.307057	0.157444	1.95026	0.0511447	0.381353	0.357475	0.151692	2.35658	0.0184439	0.213841
ENSG00000101336	HCK	1601.27	-0.0914591	0.261311	-0.350001	0.726338	0.999543	0.570089	0.279812	2.0374	0.0416101	0.348203	0.661548	0.269621	2.45363	0.0141424	0.191167
ENSG00000184357	HIST1H1B	474.476	0.216288	0.291531	0.741904	0.458145	0.999543	1.22051	0.312029	3.91153	9.17133e-05	0.0167271	1.00422	0.300563	3.34114	0.000834363	0.0534654
ENSG00000163162	RNF149	2237.76	0.0151244	0.19645	0.0769884	0.938633	0.999543	0.52012	0.210361	2.47251	0.0134169	0.208986	0.504995	0.202692	2.49144	0.0127226	0.182413
ENSG00000169429	CXCL8	7833.28	0.12138	0.526032	0.230746	0.817512	0.999543	1.88577	0.563332	3.34752	0.00081537	0.0536983	1.76439	0.542824	3.25038	0.00115251	0.0622144
ENSG00000160199	PKNOX1	135.965	-0.0685054	0.0935037	-0.73265	0.463772	0.999543	0.197036	0.0998468	1.97339	0.0484517	0.374605	0.265542	0.0959914	2.7663	0.00566955	0.12701
ENSG00000121211	MND1	23.1119	-0.38966	0.367373	-1.06067	0.288841	0.999543	0.894218	0.38959	2.29528	0.0217173	0.26008	1.28388	0.37601	3.41448	0.000639035	0.0480242
ENSG00000101236	RNF24	114.761	-0.240792	0.232537	-1.0355	0.300435	0.999543	0.343792	0.248597	1.38293	0.166686	0.605691	0.584585	0.239589	2.43995	0.0146893	0.19403
ENSG00000102265	TIMP1	1246.47	-0.321968	0.23565	-1.3663	0.171846	0.999543	0.444708	0.252308	1.76256	0.077975	0.452764	0.766676	0.243135	3.15329	0.00161441	0.0738476
ENSG00000166523	CLEC4E	542.472	-0.383102	0.32538	-1.1774	0.239037	0.999543	0.611653	0.348334	1.75594	0.079099	0.455316	0.994755	0.335681	2.96339	0.00304268	0.0968984
ENSG00000025708	TYMP	1278.68	-0.0793299	0.183387	-0.432583	0.665318	0.999543	0.388251	0.196355	1.97728	0.0480095	0.372604	0.46758	0.189196	2.47141	0.0134583	0.187179
ENSG00000146457	WTAP	708.763	0.0324737	0.169546	0.191533	0.848108	0.999543	0.519291	0.181491	2.86125	0.00421969	0.124284	0.486817	0.174834	2.78445	0.00536191	0.124435
ENSG00000141298	SSH2	2235.84	0.0386771	0.190132	0.203423	0.838805	0.999543	0.485165	0.203597	2.38297	0.0171735	0.236277	0.446488	0.196172	2.276	0.0228459	0.235001
ENSG00000155016	CYP2U1	18.3022	-0.218687	0.244076	-0.895982	0.370263	0.999543	0.51702	0.257779	2.00567	0.0448911	0.362235	0.735708	0.248439	2.96132	0.00306321	0.0968984
ENSG00000143549	TPM3	4987.4	0.00130353	0.0783856	0.0166297	0.986732	0.999543	0.206814	0.0839394	2.46385	0.0137453	0.212083	0.205511	0.0808729	2.54116	0.0110486	0.170668
ENSG00000158220	ESYT3	57.5986	-0.377684	0.528243	-0.714982	0.47462	0.999543	-1.83097	0.567901	-3.22409	0.00126373	0.0646684	-1.45328	0.547518	-2.65431	0.00794704	0.150739
ENSG00000145390	USP53	797.815	-0.0157413	0.316208	-0.0497815	0.960297	0.999543	-0.861365	0.338761	-2.54269	0.0110002	0.190608	-0.845624	0.326428	-2.59053	0.00958274	0.161104
ENSG00000065882	TBC1D1	846.644	0.0117848	0.123591	0.0953529	0.924034	0.999543	0.362234	0.132298	2.73802	0.00618105	0.143148	0.350449	0.127434	2.75005	0.00595862	0.128903
ENSG00000106348	IMPDH1	1498.42	-0.0449559	0.1644	-0.273454	0.784505	0.999543	0.359461	0.176031	2.04203	0.0411487	0.346675	0.404417	0.169609	2.3844	0.0171069	0.206941
ENSG00000172197	MBOAT1	310.026	0.158215	0.121847	1.29847	0.194124	0.999543	-0.312643	0.13094	-2.38767	0.0169555	0.235913	-0.470858	0.126014	-3.73654	0.000186567	0.0228802
ENSG00000170525	PFKFB3	3829	0.0354354	0.297793	0.118994	0.90528	0.999543	0.882737	0.318898	2.76809	0.00563864	0.136354	0.847302	0.307285	2.75738	0.00582658	0.128037
ENSG00000171346	KRT15	2136.64	0.151048	0.415374	0.363644	0.716124	0.999543	-1.11697	0.44489	-2.51067	0.0120501	0.201025	-1.26802	0.428694	-2.95787	0.00309772	0.0968984
ENSG00000205978	NYNRIN	221.163	0.438304	0.373923	1.17218	0.241126	0.999543	-0.829197	0.400998	-2.06784	0.0386554	0.337948	-1.2675	0.38629	-3.28122	0.0010336	0.059618
ENSG00000149177	PTPRJ	3326.35	-0.090245	0.174509	-0.517137	0.605061	0.999543	0.378123	0.186871	2.02344	0.0430276	0.355037	0.468368	0.180065	2.6011	0.00929243	0.159462
ENSG00000169715	MT1E	265.129	-0.493618	0.36012	-1.3707	0.170467	0.999543	-1.53271	0.386152	-3.96921	7.21128e-05	0.0155436	-1.0391	0.372198	-2.79179	0.00524181	0.123256
ENSG00000197121	PGAP1	68.413	-0.0519974	0.221097	-0.235179	0.81407	0.999543	-0.75774	0.238535	-3.17664	0.00148992	0.0707887	-0.705742	0.229827	-3.07076	0.00213515	0.0843281
ENSG00000169180	XPO6	3364.79	0.0442717	0.197738	0.223891	0.822842	0.999543	0.512352	0.211749	2.41962	0.0155369	0.225769	0.46808	0.204033	2.29414	0.0217824	0.229246
ENSG00000111186	WNT5B	52.6994	0.304073	0.393112	0.773502	0.439225	0.999543	-1.57937	0.424918	-3.71688	0.000201701	0.0247362	-1.88344	0.409317	-4.60142	4.19616e-06	0.0028426
ENSG00000133961	NUMB	1485.23	0.0117685	0.149151	0.0789031	0.93711	0.999543	0.404834	0.159698	2.535	0.0112447	0.194135	0.393066	0.153862	2.55466	0.0106291	0.167834
ENSG00000188215	DCUN1D3	189.746	-0.0537349	0.24523	-0.21912	0.826556	0.999543	0.600486	0.262331	2.28904	0.0220771	0.261248	0.654221	0.252695	2.58897	0.0096263	0.1613
ENSG00000188897	CTD-3088G3.8	38.6472	-0.23107	0.354485	-0.651847	0.5145	0.999543	0.751354	0.378061	1.98739	0.0468796	0.369022	0.982424	0.364318	2.69661	0.00700489	0.141294
ENSG00000177663	IL17RA	2156.32	-0.212528	0.183427	-1.15865	0.2466	0.999543	0.200752	0.19642	1.02206	0.306755	0.733323	0.41328	0.189272	2.18352	0.0289975	0.258333
ENSG00000116661	FBXO2	12.5447	0.34945	0.273878	1.27593	0.20198	0.999543	-0.53458	0.30153	-1.77289	0.0762468	0.447011	-0.88403	0.288097	-3.06852	0.00215125	0.0843281
ENSG00000198216	CACNA1E	69.1789	-0.394726	0.436688	-0.90391	0.366043	0.999543	0.621694	0.466925	1.33146	0.183037	0.626083	1.01642	0.450087	2.25827	0.0239285	0.239218
ENSG00000137868	STRA6	2284.43	-0.532192	0.250822	-2.12179	0.0338556	0.999543	0.448637	0.268572	1.67045	0.0948297	0.48492	0.980829	0.258813	3.78973	0.000150814	0.0201926
ENSG00000163421	PROK2	546.908	0.488601	0.363116	1.34558	0.178439	0.999543	1.42627	0.388765	3.66871	0.000243776	0.0277437	0.937664	0.374502	2.50376	0.0122881	0.180217
ENSG00000130119	GNL3L	527.677	-0.0124791	0.0860252	-0.145063	0.884661	0.999543	0.211789	0.092066	2.3004	0.0214255	0.258798	0.224268	0.0886236	2.53056	0.0113879	0.172742
ENSG00000187193	MT1X	143.739	-0.560565	0.3633	-1.54298	0.122835	0.999543	-1.52988	0.389893	-3.92385	8.71464e-05	0.0164995	-0.969316	0.375903	-2.57863	0.00991925	0.163562
ENSG00000110944	IL23A	51.3006	0.180584	0.417072	0.43298	0.66503	0.999543	1.57948	0.445112	3.54851	0.000387421	0.0359102	1.3989	0.428217	3.2668	0.00108769	0.0608907
ENSG00000172403	SYNPO2	88.1593	0.423551	0.345459	1.22605	0.220179	0.999543	-0.681409	0.371214	-1.83562	0.0664132	0.427509	-1.10496	0.357386	-3.09179	0.00198957	0.0821188
ENSG00000163964	PIGX	100.282	-0.0929304	0.140749	-0.660257	0.509089	0.999543	0.290054	0.150256	1.9304	0.0535573	0.386418	0.382985	0.144616	2.64829	0.00808992	0.15163
ENSG00000158321	AUTS2	430.679	0.0845786	0.117429	0.720255	0.471368	0.999543	-0.354174	0.126095	-2.80878	0.00497301	0.129102	-0.438752	0.121416	-3.61364	0.000301934	0.0313526
ENSG00000074660	SCARF1	165.999	-0.0887875	0.324862	-0.273308	0.784616	0.999543	0.797593	0.34755	2.2949	0.0217388	0.26008	0.886381	0.334833	2.64723	0.00811542	0.151701
ENSG00000114346	ECT2	370.129	-0.21477	0.130994	-1.63955	0.101099	0.999543	0.271566	0.140085	1.93858	0.0525521	0.384262	0.486336	0.134998	3.60253	0.00031513	0.0318235
ENSG00000157456	CCNB2	44.4508	0.345673	0.325808	1.06097	0.288703	0.999543	1.46329	0.347014	4.21682	2.4777e-05	0.00881195	1.11762	0.332975	3.35647	0.000789438	0.0515162
ENSG00000167232	ZNF91	4149.58	0.0964849	0.126524	0.762585	0.445711	0.999543	-0.217547	0.135522	-1.60526	0.108437	0.511624	-0.314032	0.130579	-2.40492	0.0161761	0.203706
ENSG00000160710	ADAR	7507.16	-0.0987188	0.107846	-0.915367	0.359999	0.999543	0.136157	0.115492	1.17893	0.238427	0.678177	0.234876	0.111286	2.11056	0.0348104	0.279924
ENSG00000155096	AZIN1	1070.16	-0.0655928	0.0994047	-0.659856	0.509346	0.999543	0.244837	0.106409	2.30091	0.0213966	0.258798	0.31043	0.102508	3.02836	0.00245888	0.0871346
ENSG00000118596	SLC16A7	148.913	0.381929	0.176616	2.16248	0.0305812	0.999543	-0.145073	0.189798	-0.764354	0.444657	0.814098	-0.527002	0.182456	-2.88838	0.00387228	0.108672
ENSG00000170006	TMEM154	364.086	-0.121181	0.226188	-0.535752	0.59213	0.999543	0.443486	0.242097	1.83186	0.0669729	0.42859	0.564666	0.233261	2.42075	0.0154884	0.198793
ENSG00000115091	ACTR3	4497.12	0.0387272	0.121771	0.318032	0.750461	0.999543	0.378698	0.130397	2.90419	0.00368208	0.114791	0.339971	0.125641	2.7059	0.00681193	0.140165
ENSG00000133135	RNF128	18.6903	-0.614698	0.572457	-1.07379	0.282917	0.999543	-2.33828	0.621774	-3.76066	0.000169464	0.0229599	-1.72358	0.60052	-2.87015	0.00410275	0.112274
ENSG00000107882	SUFU	264.85	0.215048	0.105723	2.03407	0.0419441	0.999543	-0.171073	0.113719	-1.50435	0.13249	0.550869	-0.386121	0.109301	-3.53265	0.000411423	0.0385059
ENSG00000129071	MBD4	632.794	-0.0368134	0.118255	-0.311306	0.755568	0.999543	0.333734	0.126552	2.63713	0.00836114	0.166824	0.370548	0.121893	3.03994	0.00236626	0.0856549
ENSG00000010539	ZNF200	86.8516	0.0707635	0.205917	0.343651	0.731109	0.999543	0.620133	0.219902	2.82004	0.0048017	0.128159	0.549369	0.211498	2.59752	0.00938998	0.16017
ENSG00000163625	WDFY3	2229.36	-0.00295328	0.1783	-0.0165635	0.986785	0.999543	0.437856	0.190926	2.29334	0.0218287	0.26008	0.44081	0.183964	2.39617	0.0165674	0.204812
ENSG00000139178	C1RL	147.489	-0.154092	0.120757	-1.27605	0.201937	0.999543	0.119689	0.129121	0.926946	0.353954	0.762435	0.27378	0.124388	2.20102	0.0277349	0.254207
ENSG00000075131	TIPIN	61.3828	-0.378669	0.245158	-1.54459	0.122445	0.999543	0.436724	0.261365	1.67094	0.0947339	0.484716	0.815393	0.252152	3.23373	0.00122184	0.0634373
ENSG00000104626	ERI1	150.136	-0.0449322	0.136037	-0.330294	0.741178	0.999543	0.382868	0.145295	2.6351	0.00841116	0.167178	0.4278	0.139822	3.05961	0.00221627	0.0843281
ENSG00000059804	SLC2A3	5208.05	0.252618	0.337815	0.747802	0.45458	0.999543	1.2333	0.361763	3.40914	0.000651677	0.0472998	0.980682	0.348587	2.8133	0.00490355	0.120413
ENSG00000163931	TKT	2144.1	-0.116298	0.14044	-0.828101	0.407614	0.999543	0.225414	0.150382	1.49894	0.13389	0.551839	0.341712	0.144903	2.35821	0.0183635	0.213605
ENSG00000115828	QPCT	464.53	-0.164591	0.229818	-0.716179	0.473881	0.999543	0.437772	0.246007	1.77951	0.0751562	0.444932	0.602363	0.237044	2.54114	0.0110491	0.170668
ENSG00000198019	FCGR1B	240.669	-0.407758	0.320413	-1.2726	0.203159	0.999543	0.485103	0.34289	1.41475	0.157142	0.59089	0.892862	0.330476	2.70174	0.00689772	0.140757
ENSG00000196670	ZFP62	276.068	0.221353	0.0886927	2.49573	0.0125699	0.897792	-0.0404124	0.0953953	-0.423631	0.671835	0.914508	-0.261765	0.0915751	-2.85848	0.00425679	0.113191
ENSG00000172757	CFL1	1690.33	0.0593965	0.0736784	0.806159	0.420151	0.999543	0.270309	0.0788828	3.42672	0.000610924	0.0455027	0.210913	0.0759633	2.77651	0.00549464	0.125197
ENSG00000169230	PRELID1	556.475	-0.0368989	0.106167	-0.347554	0.728175	0.999543	0.27319	0.113614	2.40455	0.0161925	0.231047	0.310089	0.109416	2.83403	0.0045965	0.11664
ENSG00000070269	TMEM260	447.093	-0.481134	0.245977	-1.95601	0.0504639	0.999543	0.382028	0.263236	1.45128	0.146703	0.574456	0.863162	0.253727	3.40194	0.0006691	0.0488626
ENSG00000072571	HMMR	57.8906	0.151406	0.322381	0.469649	0.638606	0.999543	1.22193	0.343905	3.5531	0.000380726	0.0359102	1.07052	0.33073	3.23684	0.0012086	0.0630287
ENSG00000083168	KAT6A	2232	0.0369888	0.0956539	0.386695	0.698982	0.999543	0.260694	0.102425	2.54522	0.0109208	0.189694	0.223705	0.0986714	2.26717	0.0233797	0.237063
ENSG00000145428	RNF175	35.5454	-0.463082	0.28063	-1.65015	0.0989124	0.999543	0.224526	0.299161	0.750519	0.452942	0.819582	0.687608	0.288922	2.37991	0.0173167	0.207015
ENSG00000133318	RTN3	1108.3	-0.0953801	0.116186	-0.820928	0.411687	0.999543	0.192982	0.124394	1.55137	0.120813	0.531788	0.288362	0.11985	2.40601	0.0161278	0.203706
ENSG00000136731	UGGT1	2164.05	-0.197671	0.0778504	-2.53911	0.0111135	0.860718	0.12031	0.0833441	1.44354	0.148869	0.577534	0.317981	0.0803132	3.95926	7.51826e-05	0.0132242
ENSG00000174125	TLR1	1102.62	-0.0519953	0.233913	-0.222284	0.824093	0.999543	0.504477	0.250461	2.01419	0.0439897	0.359861	0.556472	0.241331	2.30585	0.021119	0.226786
ENSG00000139354	GAS2L3	48.3035	-0.427237	0.231366	-1.84658	0.0648074	0.999543	0.253836	0.246508	1.02973	0.303139	0.730694	0.681073	0.238059	2.86094	0.00422385	0.113089
ENSG00000159459	UBR1	1597.37	-0.0463952	0.0893784	-0.519088	0.6037	0.999543	0.13522	0.0957073	1.41285	0.157701	0.592097	0.181615	0.0922011	1.96977	0.0488649	0.323591
ENSG00000111679	PTPN6	5023.22	-0.103561	0.190295	-0.54421	0.586297	0.999543	0.350123	0.203783	1.71812	0.0857754	0.466453	0.453684	0.196364	2.31043	0.0208646	0.226779
ENSG00000134532	SOX5	74.755	-0.297187	0.269607	-1.1023	0.270332	0.999543	0.511588	0.287779	1.77771	0.0754517	0.445554	0.808775	0.27743	2.91524	0.00355414	0.104409
ENSG00000213762	ZNF134	181.02	0.0725708	0.0902063	0.804498	0.42111	0.999543	-0.187073	0.0972731	-1.92317	0.0544583	0.39024	-0.259644	0.0934391	-2.77875	0.00545688	0.125197
ENSG00000172775	FAM192A	673.182	-0.0612432	0.0710601	-0.86185	0.38877	0.999543	0.132325	0.0760634	1.73967	0.0819164	0.460653	0.193569	0.0732355	2.6431	0.00821509	0.152569
ENSG00000161381	PLXDC1	62.8565	0.236138	0.264659	0.892237	0.372266	0.999543	-0.716902	0.285785	-2.50853	0.0121233	0.201025	-0.95304	0.27497	-3.46597	0.000528315	0.0449023
ENSG00000111913	FAM65B	835.561	-0.0871314	0.25958	-0.335664	0.737125	0.999543	0.491078	0.277937	1.76687	0.0772507	0.450397	0.578209	0.267808	2.15905	0.0308465	0.263715
ENSG00000068305	MEF2A	520.738	-0.00610212	0.0872788	-0.0699153	0.944261	0.999543	0.189282	0.0934257	2.02601	0.0427633	0.353898	0.195384	0.0899323	2.17257	0.029813	0.260836
ENSG00000114850	SSR3	424.211	-0.149939	0.0970647	-1.54474	0.12241	0.999543	0.242509	0.103781	2.33675	0.0194523	0.248336	0.392449	0.09998	3.92527	8.66321e-05	0.0146098
ENSG00000131042	LILRB2	2282.45	-0.389462	0.275927	-1.41147	0.158106	0.999543	0.252448	0.295477	0.854372	0.392899	0.787239	0.64191	0.28473	2.25445	0.024168	0.240506
ENSG00000135111	TBX3	365.12	0.684796	0.380833	1.79815	0.072153	0.999543	-0.53066	0.408126	-1.30024	0.19352	0.639322	-1.21546	0.393161	-3.0915	0.00199149	0.0821188
ENSG00000109805	NCAPG	112.136	0.0452997	0.297305	0.152368	0.878897	0.999543	1.02067	0.317703	3.21267	0.00131508	0.0656433	0.975374	0.305885	3.18869	0.00142918	0.069276
ENSG00000162981	FAM84A	155.835	0.0545739	0.354638	0.153886	0.8777	0.999543	-0.931892	0.380458	-2.44939	0.0143096	0.215694	-0.986466	0.36658	-2.691	0.00712383	0.142245
ENSG00000185585	OLFML2A	51.3461	0.25431	0.512827	0.495899	0.619966	0.999543	-1.18081	0.551196	-2.14227	0.0321714	0.314767	-1.43512	0.530987	-2.70275	0.00687689	0.140757
ENSG00000111052	LIN7A	46.5345	-0.324538	0.329777	-0.984113	0.32506	0.999543	0.425091	0.352161	1.20709	0.227397	0.66645	0.749629	0.339539	2.20779	0.0272593	0.253339
ENSG00000171469	ZNF561	415.482	0.183963	0.128238	1.43455	0.151416	0.999543	-0.18225	0.137586	-1.32462	0.185298	0.628864	-0.366213	0.132446	-2.765	0.00569227	0.12701
ENSG00000133321	RARRES3	873.939	0.311047	0.170407	1.82531	0.0679536	0.999543	-0.289461	0.182636	-1.58491	0.112987	0.518669	-0.600508	0.175923	-3.41346	0.000641426	0.0480242
ENSG00000146410	MTFR2	20.553	-0.0588251	0.343804	-0.171101	0.864144	0.999543	1.05734	0.364276	2.90258	0.00370105	0.114959	1.11616	0.350201	3.1872	0.00143655	0.069276
ENSG00000156931	VPS8	1098.05	-0.0270687	0.110251	-0.245519	0.806055	0.999543	0.224205	0.118042	1.89935	0.0575179	0.399941	0.251273	0.113715	2.20968	0.0271274	0.253339
ENSG00000159840	ZYX	1229.92	0.0611702	0.154507	0.395907	0.692174	0.999543	0.472461	0.165424	2.85605	0.00428942	0.124533	0.411291	0.159369	2.58075	0.00985873	0.163082
ENSG00000166986	MARS	1168.9	-0.0643416	0.0766733	-0.839165	0.401377	0.999543	0.139743	0.082089	1.70233	0.0886937	0.471861	0.204084	0.0790706	2.58104	0.00985041	0.163082
ENSG00000131759	RARA	334.965	-0.0403166	0.191571	-0.210452	0.833315	0.999543	0.456817	0.20501	2.22827	0.0258626	0.282798	0.497133	0.197486	2.51731	0.0118255	0.176468
ENSG00000026652	AGPAT4	56.1868	-0.291501	0.232896	-1.25164	0.210702	0.999543	0.474066	0.24818	1.91017	0.0561116	0.395742	0.765567	0.239312	3.19904	0.00137887	0.0677511
ENSG00000137807	KIF23	110.259	0.176498	0.262112	0.673369	0.500713	0.999543	1.05948	0.279972	3.78425	0.000154173	0.0220745	0.882986	0.269344	3.27829	0.00104438	0.059618
ENSG00000171444	MCC	165.313	0.212655	0.292423	0.727218	0.467093	0.999543	-0.579422	0.31373	-1.84688	0.0647644	0.424385	-0.792077	0.302188	-2.62114	0.00876364	0.157813
ENSG00000122694	GLIPR2	324.665	-0.122924	0.214589	-0.572834	0.566757	0.999543	0.384941	0.229668	1.67607	0.0937236	0.48302	0.507865	0.221282	2.2951	0.0217272	0.229246
ENSG00000274997	HIST1H2AH	522.224	0.0658574	0.275943	0.238663	0.811367	0.999543	1.00498	0.295358	3.40258	0.000667519	0.047714	0.939122	0.284544	3.30045	0.000965299	0.057699
ENSG00000176641	RNF152	15.3325	0.0201507	0.287127	0.0701805	0.94405	0.999543	-1.10245	0.316947	-3.47833	0.000504545	0.0409104	-1.1226	0.305299	-3.67705	0.00023595	0.026687
ENSG00000185634	SHC4	6.50642	-0.462967	0.623052	-0.743064	0.457443	0.999543	1.64118	0.653436	2.51161	0.0120181	0.201025	2.10415	0.631645	3.33122	0.000864676	0.0544286
ENSG00000188895	MSL1	1191.35	-0.0214834	0.157012	-0.136826	0.891168	0.999543	0.36564	0.168111	2.17499	0.029631	0.304557	0.387124	0.16197	2.3901	0.0168439	0.206103
ENSG00000026297	RNASET2	1431.15	-0.182519	0.166825	-1.09407	0.273925	0.999543	0.295129	0.178619	1.65228	0.0984778	0.492199	0.477648	0.172117	2.77513	0.00551795	0.125197
ENSG00000151948	GLT1D1	356.611	-0.184594	0.289719	-0.637149	0.524028	0.999543	0.473025	0.310138	1.52521	0.127207	0.542786	0.657619	0.298845	2.20054	0.0277687	0.254207
ENSG00000137501	SYTL2	631.087	0.479277	0.201023	2.3842	0.0171165	0.940423	-0.416565	0.215518	-1.93286	0.0532539	0.385935	-0.895842	0.207576	-4.31574	1.59069e-05	0.00580235
ENSG00000124721	DNAH8	34.7545	0.385264	0.565726	0.681008	0.495867	0.999543	1.67506	0.603774	2.77432	0.00553164	0.136147	1.2898	0.580289	2.22269	0.026237	0.249497
ENSG00000136040	PLXNC1	2744.66	-0.04517	0.245812	-0.183758	0.854203	0.999543	0.49543	0.263232	1.88211	0.0598214	0.408358	0.5406	0.253645	2.13133	0.0330622	0.272043
ENSG00000177427	MIEF2	36.3065	-0.156444	0.269752	-0.579957	0.561944	0.999543	-0.831713	0.291588	-2.85235	0.00433969	0.124966	-0.675269	0.281153	-2.40179	0.0163152	0.203901
ENSG00000173597	SULT1B1	202.728	0.0611576	0.283634	0.215621	0.829283	0.999543	0.669474	0.303536	2.20558	0.0274131	0.292949	0.608317	0.292366	2.08067	0.0374643	0.287005
ENSG00000136167	LCP1	12473.6	0.0353297	0.209298	0.168801	0.865953	0.999543	0.554021	0.224139	2.47177	0.0134446	0.208986	0.518691	0.215979	2.40158	0.0163243	0.203901
ENSG00000213928	IRF9	19.7059	-0.262546	0.256986	-1.02163	0.306954	0.999543	0.321285	0.272969	1.177	0.239194	0.678727	0.583831	0.263342	2.217	0.0266228	0.250812
ENSG00000171777	RASGRP4	317.43	-0.207223	0.292772	-0.707797	0.479071	0.999543	0.416801	0.313405	1.32991	0.183547	0.626543	0.624024	0.301999	2.06631	0.038799	0.291116
ENSG00000154655	L3MBTL4	57.9051	0.299488	0.179149	1.67172	0.0945791	0.999543	-0.177743	0.193367	-0.919198	0.357992	0.763952	-0.477231	0.185439	-2.57352	0.0100668	0.165123
ENSG00000112303	VNN2	1467.16	0.146219	0.262175	0.557715	0.577039	0.999543	0.704349	0.280741	2.5089	0.0121109	0.201025	0.55813	0.270498	2.06334	0.0390804	0.292622
ENSG00000099985	OSM	260.938	1.07653	0.514608	2.09195	0.0364428	0.999543	2.63164	0.550807	4.77778	1.77237e-06	0.00210114	1.5551	0.5303	2.93249	0.00336255	0.101728
ENSG00000137507	LRRC32	42.0834	-0.169389	0.40456	-0.418698	0.675437	0.999543	1.21309	0.431367	2.8122	0.0049204	0.129102	1.38248	0.415531	3.32702	0.000877812	0.0545997
ENSG00000090686	USP48	761.381	-0.0856401	0.0809035	-1.05855	0.289806	0.999543	0.1463	0.086597	1.68944	0.0911354	0.47697	0.23194	0.0834079	2.7808	0.00542259	0.124825
ENSG00000170631	ZNF16	51.1881	0.122728	0.173175	0.708695	0.478514	0.999543	-0.332946	0.187314	-1.77748	0.0754898	0.445554	-0.455674	0.179912	-2.53276	0.0113167	0.172742
ENSG00000171051	FPR1	2803.43	0.143742	0.308744	0.46557	0.641523	0.999543	0.885424	0.330624	2.67804	0.00740543	0.155843	0.741682	0.318578	2.3281	0.0199069	0.223297
ENSG00000204323	SMIM5	18.5256	0.1885	0.357065	0.527917	0.597557	0.999543	-0.836339	0.387881	-2.15618	0.0310698	0.310209	-1.02484	0.373093	-2.74688	0.00601656	0.129233
ENSG00000149260	CAPN5	573.35	0.192277	0.238255	0.807023	0.419653	0.999543	-0.513951	0.255339	-2.01282	0.0441332	0.360611	-0.706229	0.246001	-2.87084	0.00409386	0.112274
ENSG00000177455	CD19	246.237	0.493623	0.434678	1.13561	0.256122	0.999543	1.68377	0.465211	3.61937	0.000295325	0.0312921	1.19015	0.448008	2.65653	0.00789493	0.150275
ENSG00000151014	NOCT	61.2001	0.125005	0.221333	0.564782	0.572222	0.999543	0.669982	0.236166	2.83691	0.00455521	0.126323	0.544978	0.226895	2.40189	0.0163104	0.203901
ENSG00000205213	LGR4	258.24	0.185417	0.25661	0.722563	0.469948	0.999543	-0.593434	0.275231	-2.15613	0.0310732	0.310209	-0.778851	0.26513	-2.93762	0.00330741	0.100968
ENSG00000062716	VMP1	1818.12	0.022658	0.174205	0.130065	0.896515	0.999543	0.494018	0.186531	2.64845	0.0080862	0.163633	0.471361	0.179724	2.62269	0.00872378	0.157693
ENSG00000204160	ZDHHC18	745.446	0.0375693	0.224724	0.16718	0.867228	0.999543	0.600243	0.240595	2.49483	0.0126016	0.205671	0.562674	0.2318	2.42741	0.015207	0.197386
ENSG00000237649	KIFC1	113.926	0.218064	0.315843	0.690419	0.489931	0.999543	1.27678	0.337509	3.78296	0.000154973	0.0220745	1.05872	0.324793	3.25967	0.00111542	0.0617429
ENSG00000137101	CD72	110.1	0.203923	0.329491	0.618904	0.53598	0.999543	1.16398	0.352189	3.305	0.000949771	0.0570103	0.960059	0.338963	2.83234	0.00462082	0.116968
ENSG00000109519	GRPEL1	189.345	0.00283179	0.101833	0.0278082	0.977815	0.999543	0.378655	0.108704	3.48337	0.000495148	0.0405841	0.375824	0.104491	3.5967	0.000322284	0.031839
ENSG00000100918	REC8	239.983	-0.270821	0.183731	-1.47401	0.14048	0.999543	0.137126	0.196603	0.697479	0.485503	0.834407	0.407947	0.189496	2.15281	0.031334	0.264919
ENSG00000137575	SDCBP	4416.84	-0.0565648	0.191211	-0.295824	0.767364	0.999543	0.476884	0.20476	2.32898	0.01986	0.249594	0.533449	0.197303	2.7037	0.0068573	0.140757
ENSG00000188021	UBQLN2	812.21	-0.0412715	0.075543	-0.546331	0.584838	0.999543	0.15577	0.0808705	1.92617	0.0540836	0.38815	0.197042	0.0778737	2.53027	0.0113975	0.172742
ENSG00000146648	EGFR	797.257	0.401265	0.302286	1.32744	0.184364	0.999543	-0.421561	0.323835	-1.30178	0.192993	0.638047	-0.822826	0.312006	-2.63721	0.00835918	0.154038
ENSG00000123685	BATF3	5.83804	-0.281661	0.381234	-0.738814	0.46002	0.999543	0.709857	0.398334	1.78207	0.0747386	0.444511	0.991518	0.38454	2.57845	0.00992439	0.163562
ENSG00000164379	FOXQ1	41.583	0.662208	0.339703	1.94937	0.0512509	0.999543	-0.448122	0.366295	-1.22339	0.221182	0.660621	-1.11033	0.351866	-3.15555	0.00160198	0.0738476
ENSG00000155330	C16orf87	36.0551	-0.363478	0.238028	-1.52704	0.126752	0.999543	0.286497	0.25327	1.13119	0.257974	0.696251	0.649974	0.244566	2.65766	0.00786853	0.150275
ENSG00000205643	CDPF1	7.59401	0.681702	0.357579	1.90644	0.0565934	0.999543	-0.463823	0.396456	-1.16992	0.242033	0.681543	-1.14552	0.376156	-3.04534	0.00232414	0.0854765
ENSG00000162104	ADCY9	497.1	-0.412843	0.27906	-1.47941	0.139031	0.999543	-1.14324	0.29908	-3.82251	0.000132098	0.020824	-0.730394	0.288246	-2.53392	0.0112794	0.172742
ENSG00000108091	CCDC6	1071.9	-0.21603	0.189939	-1.13736	0.255386	0.999543	-0.788994	0.203529	-3.87657	0.000105938	0.0186058	-0.572964	0.196135	-2.92128	0.00348601	0.103208
ENSG00000143207	RFWD2	1094	0.0443033	0.108341	0.408925	0.682594	0.999543	0.283193	0.115997	2.44138	0.0146313	0.217725	0.23889	0.111728	2.13814	0.0325058	0.26998
ENSG00000112195	TREML2	53.3933	-0.0451987	0.345393	-0.130862	0.895885	0.999543	0.691165	0.36906	1.87277	0.0610998	0.413317	0.736364	0.355386	2.07201	0.0382645	0.29008
ENSG00000108375	RNF43	37.6732	0.188366	0.225381	0.835767	0.403286	0.999543	-0.518511	0.244261	-2.12277	0.0337729	0.321013	-0.706877	0.234689	-3.01197	0.00259559	0.0889756
ENSG00000100055	CYTH4	1713.56	-0.0700194	0.24549	-0.285223	0.775474	0.999543	0.476385	0.262877	1.8122	0.0699553	0.432877	0.546405	0.253301	2.15714	0.030995	0.264191
ENSG00000066336	SPI1	1318.51	-0.0161289	0.238807	-0.0675394	0.946152	0.999543	0.541188	0.25571	2.11641	0.0343097	0.323667	0.557317	0.246388	2.26195	0.0237005	0.238049
ENSG00000156471	PTDSS1	590.575	-0.126007	0.0933008	-1.35055	0.176841	0.999543	0.158901	0.0998442	1.59149	0.111499	0.516023	0.284908	0.0961856	2.96207	0.00305578	0.0968984
ENSG00000089351	GRAMD1A	1088.68	-0.171954	0.217884	-0.789202	0.429994	0.999543	0.389841	0.23329	1.67106	0.0947099	0.484716	0.561795	0.224796	2.49914	0.0124496	0.181092
ENSG00000101057	MYBL2	312.611	0.53312	0.420925	1.26654	0.205319	0.999543	1.90146	0.450489	4.22087	2.43361e-05	0.00881195	1.36834	0.433835	3.15405	0.00161021	0.0738476
ENSG00000261272	MUC22	4165.61	-0.0676646	0.491798	-0.137586	0.890568	0.999543	-1.28759	0.526703	-2.44461	0.0145008	0.217039	-1.21992	0.507534	-2.40363	0.0162334	0.203827
ENSG00000155252	PI4K2A	24.1661	0.205365	0.383918	0.534919	0.592706	0.999543	-0.766101	0.414674	-1.84748	0.0646778	0.424208	-0.971466	0.399061	-2.43438	0.0149173	0.195408
ENSG00000011422	PLAUR	2281.68	0.172423	0.382582	0.450682	0.652219	0.999543	1.299	0.409688	3.1707	0.00152075	0.0713998	1.12657	0.394762	2.8538	0.00431992	0.113814
ENSG00000154556	SORBS2	630.727	0.496007	0.267371	1.85513	0.0635777	0.999543	-0.221053	0.286473	-0.771636	0.44033	0.81336	-0.717061	0.275964	-2.59838	0.00936644	0.15996
ENSG00000112053	SLC26A8	28.1932	0.0812495	0.359767	0.225839	0.821327	0.999543	0.884331	0.383558	2.3056	0.021133	0.257175	0.803081	0.368761	2.17778	0.0294223	0.259243
ENSG00000204525	HLA-C	23058.3	-0.19952	0.168522	-1.18395	0.236434	0.999543	0.138242	0.180473	0.765996	0.443679	0.814098	0.337762	0.173904	1.94223	0.0521095	0.331839
ENSG00000054983	GALC	628.884	-0.13606	0.131535	-1.0344	0.30095	0.999543	0.139809	0.14082	0.992824	0.320796	0.742629	0.275869	0.135681	2.03321	0.042031	0.302317
ENSG00000221843	C2orf16	46.3396	-0.270453	0.422699	-0.639823	0.522287	0.999543	-1.39018	0.455073	-3.05484	0.0022518	0.0894808	-1.11972	0.438786	-2.55186	0.0107149	0.168176
ENSG00000100226	GTPBP1	497.46	0.0197389	0.163581	0.120667	0.903955	0.999543	0.432721	0.175088	2.47146	0.0134564	0.208986	0.412983	0.168647	2.44879	0.0143336	0.191872
ENSG00000185201	IFITM2	4465.48	-0.030614	0.262389	-0.116674	0.907118	0.999543	0.64418	0.280987	2.29256	0.0218733	0.260165	0.674794	0.270756	2.49226	0.0126934	0.182216
ENSG00000139116	KIF21A	677.112	-0.511668	0.237746	-2.15217	0.0313843	0.999543	-1.18312	0.2548	-4.64333	3.42836e-06	0.00270955	-0.671455	0.245585	-2.73411	0.00625495	0.132022
ENSG00000214212	C19orf38	75.7593	-0.284248	0.290511	-0.978443	0.327855	0.999543	0.345938	0.310537	1.114	0.265279	0.702637	0.630186	0.299332	2.10531	0.0352641	0.281624
ENSG00000240065	PSMB9	569.519	-0.119596	0.169994	-0.703529	0.481726	0.999543	0.274086	0.181978	1.50615	0.132028	0.550318	0.393682	0.175336	2.2453	0.0247488	0.243517
ENSG00000159388	BTG2	531.563	0.830137	0.283466	2.92853	0.00340574	0.605626	1.67111	0.303435	5.50733	3.64321e-08	0.000172761	0.840977	0.292154	2.87854	0.00399524	0.110792
ENSG00000153317	ASAP1	1735.07	-0.0911128	0.195075	-0.467066	0.640453	0.999543	0.355455	0.208886	1.70167	0.0888172	0.472002	0.446568	0.201276	2.21869	0.0265079	0.250393
ENSG00000162645	GBP2	5181.82	0.0432754	0.163928	0.26399	0.791788	0.999543	0.368821	0.175548	2.10097	0.0356439	0.327035	0.325546	0.169152	1.92458	0.0542823	0.337369
ENSG00000065615	CYB5R4	550.375	-0.0876733	0.170291	-0.514843	0.606663	0.999543	0.305458	0.182296	1.67562	0.0938135	0.48302	0.393131	0.175634	2.23836	0.0251978	0.244938
ENSG00000008130	NADK	979.59	-0.0800695	0.168483	-0.475238	0.634618	0.999543	0.335327	0.180388	1.85892	0.0630387	0.420235	0.415396	0.173806	2.39	0.0168482	0.206103
ENSG00000104093	DMXL2	1404.14	-0.158856	0.232024	-0.684653	0.493563	0.999543	0.43637	0.248444	1.75641	0.0790183	0.455291	0.595226	0.239398	2.48634	0.0129064	0.183974
ENSG00000137269	LRRC1	191.278	0.373921	0.204252	1.83069	0.0671475	0.999543	-0.197163	0.219229	-0.899343	0.36847	0.771769	-0.571083	0.210962	-2.70704	0.00678855	0.139962
ENSG00000123689	G0S2	594.587	0.68735	0.504197	1.36326	0.172801	0.999543	2.14714	0.539841	3.97736	6.96832e-05	0.015251	1.45979	0.520069	2.80692	0.00500171	0.121011
ENSG00000144118	RALB	554.188	0.00227147	0.152589	0.0148862	0.988123	0.999543	0.373149	0.163335	2.28457	0.0223382	0.262414	0.370878	0.157333	2.35728	0.0184096	0.213775
ENSG00000166501	PRKCB	1246.83	-0.137452	0.219979	-0.624841	0.532075	0.999543	0.357333	0.235547	1.51704	0.129257	0.546237	0.494785	0.226968	2.17998	0.0292591	0.259227
ENSG00000091039	OSBPL8	2452.89	-0.0362691	0.125913	-0.288047	0.77331	0.999543	0.235814	0.134832	1.74895	0.0802997	0.457265	0.272083	0.129913	2.09435	0.0362286	0.283744
ENSG00000111837	MAK	131.799	-0.306163	0.256107	-1.19545	0.231911	0.999543	0.193105	0.273997	0.704771	0.480953	0.832142	0.499268	0.264109	1.89039	0.0587062	0.351178
ENSG00000077232	DNAJC10	1819.7	-0.300392	0.132893	-2.2604	0.0237965	0.969295	0.171391	0.142282	1.20458	0.228364	0.667296	0.471783	0.137116	3.44077	0.000580056	0.0458438
ENSG00000083223	ZCCHC6	1998.56	0.0422054	0.130476	0.323473	0.746337	0.999543	0.372798	0.139708	2.66841	0.00762119	0.157406	0.330592	0.134601	2.4561	0.0140455	0.190841
ENSG00000065833	ME1	170.527	-0.63381	0.361801	-1.75182	0.0798048	0.999543	-1.49822	0.388118	-3.86021	0.00011329	0.0188322	-0.864409	0.374188	-2.31009	0.0208829	0.226779
ENSG00000172005	MAL	5002.76	-0.461821	0.470721	-0.981093	0.326547	0.999543	-1.6033	0.504129	-3.18035	0.001471	0.0702228	-1.14148	0.485784	-2.34978	0.0187847	0.216905
ENSG00000102921	N4BP1	1354.33	0.0398439	0.174174	0.228759	0.819056	0.999543	0.428444	0.186497	2.29732	0.0216006	0.259755	0.3886	0.179684	2.16268	0.0305658	0.262837
ENSG00000167851	CD300A	316.52	-0.0708068	0.260723	-0.271578	0.785946	0.999543	0.565986	0.27906	2.02819	0.0425413	0.352882	0.636793	0.268861	2.36848	0.0178612	0.210212
ENSG00000138190	EXOC6	358.782	-0.0976892	0.141008	-0.692792	0.48844	0.999543	0.150985	0.150947	1.00025	0.317188	0.740817	0.248674	0.145413	1.71012	0.0872431	0.412996
ENSG00000198515	CNGA1	47.082	0.491103	0.477652	1.02816	0.303874	0.999543	-0.878478	0.51372	-1.71003	0.08726	0.469893	-1.36958	0.494581	-2.76917	0.0056199	0.126501
ENSG00000136630	HLX	81.3324	0.0311511	0.300424	0.10369	0.917415	0.999543	0.747767	0.321108	2.32871	0.0198746	0.249594	0.716616	0.309148	2.31803	0.0204476	0.225223
ENSG00000172086	KRCC1	302.033	-0.0476525	0.0709047	-0.672063	0.501544	0.999543	0.133129	0.0758674	1.75476	0.0793007	0.455316	0.180781	0.0729602	2.47781	0.0132193	0.186748
ENSG00000119121	TRPM6	274.553	0.104723	0.262949	0.398262	0.690437	0.999543	0.737753	0.281415	2.62158	0.0087523	0.170375	0.633031	0.271056	2.33543	0.0195212	0.221361
ENSG00000103034	NDRG4	131.513	-0.288435	0.420718	-0.685579	0.492979	0.999543	-1.26416	0.451267	-2.80136	0.00508877	0.130191	-0.975725	0.434935	-2.24338	0.0248724	0.243517
ENSG00000167491	GATAD2A	589.416	-0.0506169	0.0705014	-0.717956	0.472785	0.999543	0.128889	0.0754694	1.70784	0.0876663	0.469893	0.179506	0.0726509	2.47081	0.0134808	0.187179
ENSG00000214944	ARHGEF28	266.384	0.424272	0.268848	1.57811	0.11454	0.999543	-0.498074	0.28837	-1.72721	0.0841308	0.463859	-0.922346	0.277719	-3.32115	0.000896462	0.0545997
ENSG00000110484	SCGB2A2	167.558	-0.76973	0.572949	-1.34345	0.179125	0.999543	1.2379	0.613064	2.0192	0.0434669	0.357227	2.00763	0.590935	3.39737	0.000680363	0.0491312
ENSG00000143119	CD53	3943.65	-0.122381	0.228845	-0.534778	0.592803	0.999543	0.446902	0.245064	1.82362	0.0682103	0.430433	0.569284	0.236142	2.41077	0.015919	0.201839
ENSG00000188493	C19orf54	49.9213	-0.147324	0.239161	-0.616002	0.537893	0.999543	0.565354	0.254808	2.21875	0.026504	0.287601	0.712678	0.245388	2.9043	0.0036808	0.106312
ENSG00000111206	FOXM1	58.3731	-0.0506603	0.267985	-0.189042	0.85006	0.999543	0.825768	0.28565	2.89084	0.00384212	0.117292	0.876428	0.274918	3.18797	0.00143277	0.069276
ENSG00000154274	C4orf19	118.949	0.506088	0.295206	1.71436	0.0864631	0.999543	-0.348498	0.316939	-1.09957	0.271519	0.708412	-0.854586	0.305027	-2.80167	0.0050839	0.121552
ENSG00000012779	ALOX5	1381.83	-0.0743502	0.187241	-0.397084	0.691306	0.999543	0.253703	0.200501	1.26535	0.205748	0.646667	0.328054	0.193193	1.69806	0.089497	0.418535
ENSG00000146674	IGFBP3	1235.4	0.463852	0.299414	1.5492	0.121334	0.999543	-0.585299	0.32075	-1.82478	0.0680339	0.430156	-1.04915	0.309045	-3.39482	0.00068675	0.0491726
ENSG00000052749	RRP12	425.116	0.0674199	0.162022	0.416116	0.677325	0.999543	0.495879	0.173395	2.85983	0.00423872	0.124506	0.428459	0.166986	2.56584	0.0102926	0.165911
ENSG00000138778	CENPE	215.727	0.195398	0.280544	0.696496	0.486118	0.999543	1.08922	0.300092	3.62964	0.000283817	0.0305878	0.893827	0.288951	3.09335	0.00197907	0.0821188
ENSG00000081237	PTPRC	27901.1	-0.105554	0.212226	-0.497368	0.61893	0.999543	0.354645	0.227277	1.56041	0.118664	0.528287	0.460199	0.219005	2.10132	0.0356128	0.282198
ENSG00000072401	UBE2D1	464.208	-0.058088	0.180771	-0.321335	0.747956	0.999543	0.415333	0.193485	2.14659	0.0318262	0.313799	0.473421	0.186402	2.53979	0.011092	0.170958
ENSG00000185130	HIST1H2BL	624.793	0.288413	0.295075	0.977421	0.328361	0.999543	1.24957	0.315875	3.9559	7.62474e-05	0.0157202	0.961159	0.304285	3.15875	0.00158448	0.0734228
ENSG00000141622	RNF165	4.92623	0.91121	0.538364	1.69255	0.0905407	0.999543	-1.37434	0.609669	-2.25424	0.024181	0.273609	-2.28555	0.582537	-3.92344	8.72934e-05	0.0146098
ENSG00000111144	LTA4H	2123.52	-0.0343719	0.123935	-0.277338	0.781521	0.999543	0.322457	0.132702	2.42993	0.0151018	0.221273	0.356829	0.127858	2.79083	0.00525733	0.123342
ENSG00000198189	HSD17B11	537.393	-0.130386	0.189461	-0.688192	0.491332	0.999543	0.250653	0.202836	1.23575	0.216553	0.658266	0.381039	0.195439	1.94965	0.0512175	0.328207
ENSG00000070190	DAPP1	751.273	-0.0368239	0.163465	-0.225271	0.821769	0.999543	0.347602	0.175003	1.98626	0.0470043	0.369185	0.384426	0.168602	2.28008	0.0226031	0.233855
ENSG00000100296	THOC5	439.462	-0.0328971	0.113717	-0.289289	0.77236	0.999543	0.178396	0.121736	1.46543	0.142803	0.569178	0.211293	0.117234	1.80232	0.0714958	0.379515
ENSG00000198690	FAN1	168.63	0.014412	0.134578	0.10709	0.914717	0.999543	-0.401054	0.144854	-2.76867	0.00562848	0.136354	-0.415466	0.139454	-2.97923	0.00288972	0.0954129
ENSG00000137709	POU2F3	18.5006	0.451384	0.516204	0.87443	0.381884	0.999543	-1.04432	0.558486	-1.8699	0.0614973	0.414837	-1.4957	0.537319	-2.78363	0.0053754	0.124545
ENSG00000129988	LBP	31.2617	-1.23372	0.968407	-1.27397	0.202674	0.999543	1.62757	1.03397	1.57409	0.115466	0.524063	2.86129	0.997888	2.86735	0.00413929	0.112274
ENSG00000184014	DENND5A	2203.87	-0.0547387	0.237649	-0.230334	0.817832	0.999543	0.526629	0.254482	2.06941	0.0385073	0.337589	0.581368	0.245213	2.37087	0.0177461	0.209507
ENSG00000172867	KRT2	10.6411	-0.800834	0.887994	-0.901847	0.367138	0.999543	-3.29646	0.972118	-3.39101	0.000696359	0.0486753	-2.49563	0.939494	-2.65635	0.00789915	0.150275
ENSG00000198478	SH3BGRL2	214.969	0.0257113	0.28013	0.0917835	0.92687	0.999543	-0.644919	0.300406	-2.14683	0.031807	0.313799	-0.670631	0.289436	-2.31703	0.0205021	0.225223
ENSG00000116793	PHTF1	252.463	-0.00873741	0.114762	-0.0761348	0.939312	0.999543	0.219676	0.122802	1.78886	0.0736374	0.441808	0.228413	0.118185	1.93268	0.0532762	0.335481
ENSG00000068489	PRR11	73.4368	0.028839	0.268833	0.107275	0.914571	0.999543	0.869619	0.28692	3.03088	0.00243845	0.0915286	0.84078	0.276102	3.04518	0.00232537	0.0854765
ENSG00000092531	SNAP23	791.922	-0.00545257	0.107693	-0.0506306	0.95962	0.999543	0.240894	0.115292	2.08942	0.0366699	0.331427	0.246347	0.111045	2.21844	0.0265249	0.250393
ENSG00000128944	KNSTRN	72.3657	-0.3032	0.213879	-1.41762	0.156301	0.999543	0.414002	0.228019	1.81565	0.0694248	0.431609	0.717202	0.219894	3.26159	0.0011079	0.0615666
ENSG00000109743	BST1	304.431	-0.141127	0.295792	-0.477117	0.633279	0.999543	0.516225	0.316624	1.6304	0.103016	0.500686	0.657352	0.305081	2.15468	0.0311869	0.264358
ENSG00000126787	DLGAP5	122.985	0.156893	0.305929	0.512841	0.608062	0.999543	1.14061	0.326985	3.48827	0.00048616	0.04021	0.983718	0.314745	3.12544	0.00177538	0.078361
ENSG00000117298	ECE1	2975.43	-0.0669428	0.136873	-0.489088	0.624779	0.999543	0.251427	0.146568	1.71543	0.0862665	0.467515	0.31837	0.141226	2.25433	0.0241757	0.240506
ENSG00000092758	COL9A3	22.1898	0.162634	0.440926	0.368848	0.712241	0.999543	1.07312	0.470011	2.28319	0.0224191	0.26293	0.91049	0.451665	2.01585	0.0438157	0.308575
ENSG00000196935	SRGAP1	319.087	0.147521	0.296037	0.498319	0.618259	0.999543	-0.610131	0.317327	-1.92272	0.0545147	0.39024	-0.757652	0.305726	-2.4782	0.0132046	0.186748
ENSG00000129197	RPAIN	131.005	0.00295614	0.103575	0.028541	0.977231	0.999543	-0.305847	0.111889	-2.73348	0.00626682	0.143148	-0.308803	0.107596	-2.87004	0.00410425	0.112274
ENSG00000068784	SRBD1	335.413	-0.030618	0.088004	-0.347916	0.727904	0.999543	0.179064	0.0941687	1.90153	0.0572329	0.399311	0.209682	0.0906187	2.3139	0.0206733	0.225882
ENSG00000151465	CDC123	508.437	0.00105202	0.0968	0.010868	0.991329	0.999543	0.231617	0.103605	2.23558	0.0253792	0.280969	0.230565	0.0997417	2.31162	0.0207984	0.226709
ENSG00000040608	RTN4R	20.9636	0.40239	0.313191	1.28481	0.198859	0.999543	-0.560406	0.340346	-1.64658	0.0996445	0.492889	-0.962797	0.326461	-2.9492	0.00318601	0.0983172
ENSG00000109339	MAPK10	108.59	0.458957	0.277336	1.65488	0.0979492	0.999543	-0.40329	0.29796	-1.35351	0.175894	0.617577	-0.862248	0.286718	-3.0073	0.00263576	0.0899192
ENSG00000205846	CLEC6A	19.1018	-0.709831	0.557849	-1.27244	0.203216	0.999543	0.821602	0.59401	1.38315	0.16662	0.605605	1.53143	0.573714	2.66933	0.00760025	0.148322
ENSG00000040531	CTNS	463.766	-0.235217	0.159135	-1.47809	0.139383	0.999543	0.326024	0.170267	1.91478	0.0555211	0.394527	0.561241	0.164084	3.42045	0.000625168	0.0480242
ENSG00000100644	HIF1A	5468.84	0.00706643	0.135891	0.0520008	0.958528	0.999543	0.4215	0.145518	2.89654	0.003773	0.116179	0.414434	0.140215	2.9557	0.00311957	0.0968984
ENSG00000130489	SCO2	331.508	-0.112607	0.183888	-0.612366	0.540296	0.999543	0.299653	0.196807	1.52257	0.127866	0.543641	0.41226	0.189612	2.17423	0.0296878	0.260214
ENSG00000177885	GRB2	1213.49	0.0425754	0.127971	0.332697	0.739363	0.999543	0.35259	0.137013	2.5734	0.0100705	0.182162	0.310015	0.131989	2.34879	0.0188344	0.216905
ENSG00000185670	ZBTB3	40.6093	0.0946878	0.144223	0.656538	0.511478	0.999543	-0.373065	0.157359	-2.37078	0.0177506	0.23994	-0.467753	0.150862	-3.10053	0.00193176	0.0813054
ENSG00000091490	SEL1L3	4182.74	-0.325473	0.198851	-1.63677	0.101679	0.999543	0.355833	0.212937	1.67107	0.0947081	0.484716	0.681306	0.205191	3.32035	0.000899049	0.0545997
ENSG00000121413	ZSCAN18	59.209	0.122613	0.134026	0.914843	0.360274	0.999543	-0.253007	0.145314	-1.7411	0.0816659	0.460653	-0.37562	0.139322	-2.69605	0.00701675	0.141294
ENSG00000008118	CAMK1G	20.3667	-0.336998	0.536048	-0.628672	0.529564	0.999543	1.09685	0.570944	1.92112	0.0547166	0.391155	1.43385	0.550444	2.6049	0.00919022	0.158936
ENSG00000254470	AP5B1	130.157	-0.101761	0.197223	-0.515969	0.605876	0.999543	0.288057	0.210946	1.36555	0.172081	0.613682	0.389818	0.203184	1.91855	0.0550419	0.340002
ENSG00000137076	TLN1	6566.14	0.000387704	0.132942	0.00291635	0.997673	0.999774	0.28212	0.142366	1.98165	0.0475182	0.370159	0.281732	0.137179	2.05376	0.0399994	0.296108
ENSG00000163518	FCRL4	15.3661	0.85819	0.59008	1.45436	0.145846	0.999543	1.55784	0.629081	2.47638	0.0132722	0.208986	0.699653	0.600427	1.16526	0.243914	0.63482
ENSG00000174238	PITPNA	1254.83	0.0340709	0.111517	0.305523	0.759968	0.999543	0.343997	0.119389	2.88132	0.00396013	0.119866	0.309926	0.115003	2.69494	0.00704011	0.141459
ENSG00000101596	SMCHD1	5099.78	-0.00574333	0.202359	-0.0283818	0.977358	0.999543	0.453533	0.216704	2.09287	0.0363605	0.329823	0.459276	0.208812	2.19948	0.027844	0.254568
ENSG00000116489	CAPZA1	2461.55	-0.00738879	0.100178	-0.0737565	0.941204	0.999543	0.252035	0.107269	2.34957	0.0187953	0.24553	0.259423	0.103347	2.51022	0.0120655	0.178174
ENSG00000077238	IL4R	1246.01	0.0353248	0.146974	0.240348	0.810061	0.999543	0.360331	0.157368	2.28973	0.0220371	0.261033	0.325006	0.15161	2.14369	0.0320575	0.267792
ENSG00000161920	MED11	27.6784	-0.164604	0.135638	-1.21355	0.224918	0.999543	0.0892433	0.144497	0.617613	0.536831	0.856353	0.253847	0.139128	1.82455	0.0680683	0.372724
ENSG00000265190	ANXA8	280.394	0.854645	0.53651	1.59297	0.111166	0.999543	-0.598605	0.574869	-1.04129	0.297741	0.727527	-1.45325	0.553827	-2.62402	0.00868993	0.157482
ENSG00000146859	TMEM140	75.8255	-0.125311	0.186022	-0.673635	0.500544	0.999543	0.382603	0.19853	1.92718	0.0539574	0.387676	0.507914	0.191176	2.65678	0.00788911	0.150275
ENSG00000164574	GALNT10	307.31	-0.370258	0.177543	-2.08546	0.0370276	0.999543	0.198598	0.189924	1.04567	0.295712	0.726264	0.568856	0.183096	3.10688	0.00189071	0.0809515
ENSG00000187091	PLCD1	237.567	0.223655	0.17594	1.2712	0.203659	0.999543	-0.297984	0.188853	-1.57786	0.114598	0.522187	-0.521638	0.181802	-2.86926	0.00411433	0.112274
ENSG00000105492	SIGLEC6	16.1867	-0.338387	0.367394	-0.921047	0.357026	0.999543	-0.342158	0.39431	-0.86774	0.385537	0.781957	-0.0037709	0.380677	-0.00990578	0.992096	0.998479
ENSG00000122218	COPA	3001.66	-0.0671706	0.0604815	-1.1106	0.266742	0.999543	0.0884628	0.0647678	1.36584	0.171988	0.613668	0.155633	0.0623966	2.49426	0.0126219	0.181924
ENSG00000183977	PP2D1	11.0619	-0.33537	0.372462	-0.900413	0.367901	0.999543	0.517135	0.394469	1.31096	0.18987	0.635471	0.852504	0.380885	2.23822	0.0252066	0.244938
ENSG00000075420	FNDC3B	4742.98	0.0120443	0.180128	0.066865	0.946689	0.999543	0.541307	0.192892	2.80628	0.00501178	0.129233	0.529263	0.185864	2.84758	0.00440535	0.114259
ENSG00000182885	ADGRG3	569.87	0.252399	0.362512	0.69625	0.486272	0.999543	1.15419	0.388128	2.97374	0.00294193	0.101649	0.901794	0.373934	2.41164	0.0158809	0.201716
ENSG00000154263	ABCA10	41.7167	-0.498575	0.240689	-2.07145	0.0383171	0.999543	0.216547	0.256141	0.84542	0.397877	0.790861	0.715122	0.247643	2.88771	0.00388059	0.108672
ENSG00000076944	STXBP2	883.532	-0.063842	0.116875	-0.546244	0.584898	0.999543	0.170961	0.125137	1.36619	0.171879	0.613647	0.234803	0.120555	1.94768	0.0514538	0.328833
ENSG00000131634	TMEM204	26.1932	0.149992	0.261673	0.573202	0.566508	0.999543	-0.71871	0.28477	-2.52382	0.0116086	0.196947	-0.868702	0.273779	-3.17301	0.00150868	0.0713737
ENSG00000131389	SLC6A6	963.865	-0.0939703	0.19146	-0.49081	0.623561	0.999543	0.38004	0.20499	1.85395	0.063747	0.422387	0.474011	0.197515	2.39987	0.0164009	0.204129
ENSG00000153187	HNRNPU	6367.72	0.100737	0.0546985	1.84167	0.0655227	0.999543	0.247791	0.058575	4.23032	2.33361e-05	0.00881195	0.147054	0.0564231	2.60628	0.00915325	0.158604
ENSG00000164342	TLR3	208.999	0.155306	0.26188	0.593043	0.553152	0.999543	-0.583769	0.280935	-2.07795	0.0377138	0.334904	-0.739075	0.27062	-2.73105	0.00631336	0.132861
ENSG00000102218	RP2	466.036	-0.0582465	0.166807	-0.349184	0.726951	0.999543	0.320673	0.178554	1.79595	0.0725029	0.439466	0.37892	0.172013	2.20285	0.0276052	0.254207
ENSG00000144959	NCEH1	203.178	-0.106735	0.200889	-0.531313	0.595202	0.999543	-0.721944	0.215722	-3.34665	0.000817951	0.0536983	-0.615209	0.207883	-2.95941	0.00308232	0.0968984
ENSG00000182362	YBEY	53.7139	-0.0453064	0.202612	-0.223612	0.823059	0.999543	0.568148	0.215756	2.63329	0.00845614	0.167521	0.613455	0.207491	2.95654	0.00311112	0.0968984
ENSG00000110042	DTX4	428.848	0.169378	0.198165	0.854733	0.392699	0.999543	-0.412196	0.212473	-1.94	0.0523801	0.38398	-0.581574	0.204667	-2.84156	0.00448937	0.115606
ENSG00000125962	ARMCX5	43.0589	0.0118992	0.12597	0.0944603	0.924743	0.999543	-0.316032	0.137284	-2.30203	0.0213334	0.258508	-0.327931	0.131731	-2.48941	0.0127957	0.18313
ENSG00000168476	REEP4	163.702	-0.16598	0.221205	-0.750345	0.453047	0.999543	-0.80401	0.237583	-3.38412	0.000714076	0.0490746	-0.63803	0.228987	-2.78632	0.00533103	0.124123
ENSG00000186431	FCAR	394.461	0.333622	0.396753	0.84088	0.400415	0.999543	1.41639	0.424739	3.33472	0.000853842	0.0547151	1.08277	0.409166	2.64628	0.00813831	0.151737
ENSG00000160883	HK3	394.797	-0.326793	0.293923	-1.11183	0.26621	0.999543	0.0617528	0.314718	0.196216	0.844441	0.965241	0.388546	0.303293	1.28109	0.200161	0.587112
ENSG00000086730	LAT2	239.823	0.011647	0.253831	0.0458851	0.963402	0.999543	0.656736	0.271612	2.41792	0.0156094	0.225899	0.645089	0.261629	2.46567	0.0136759	0.18851
ENSG00000197153	HIST1H3J	94.4436	0.175492	0.34079	0.514957	0.606583	0.999543	1.21812	0.364164	3.34498	0.000822876	0.0536983	1.04263	0.350485	2.97482	0.00293161	0.0964939
ENSG00000010671	BTK	911.482	-0.149271	0.240908	-0.619617	0.53551	0.999543	0.353147	0.257949	1.36906	0.170982	0.612577	0.502418	0.248555	2.02135	0.0432433	0.306669
ENSG00000161091	MFSD12	209.499	-0.0888841	0.149119	-0.596059	0.551136	0.999543	0.345243	0.159433	2.16544	0.030354	0.306906	0.434127	0.153545	2.82737	0.00469326	0.11838
ENSG00000154589	LY96	309.853	-0.110857	0.2613	-0.424252	0.671382	0.999543	0.459154	0.27969	1.64166	0.100662	0.494821	0.570011	0.269481	2.11522	0.0344113	0.278778
ENSG00000188064	WNT7B	35.0089	0.317741	0.3482	0.912525	0.361493	0.999543	-0.841121	0.376407	-2.23461	0.0254432	0.281239	-1.15886	0.362126	-3.20017	0.00137348	0.0677511
ENSG00000158887	MPZ	7.56172	-0.589204	0.425894	-1.38345	0.166526	0.999543	0.612281	0.447752	1.36746	0.171482	0.612786	1.20149	0.434536	2.76499	0.00569248	0.12701
ENSG00000150593	PDCD4	2530.77	0.11516	0.0977758	1.17779	0.238879	0.999543	-0.208869	0.104763	-1.99373	0.0461819	0.36683	-0.324029	0.100927	-3.21052	0.00132493	0.0670286
ENSG00000065717	TLE2	135.237	0.309397	0.200623	1.54218	0.12303	0.999543	-0.272285	0.215606	-1.26288	0.206632	0.646667	-0.581682	0.2074	-2.80463	0.00503739	0.121255
ENSG00000138162	TACC2	671.574	0.52596	0.292077	1.80076	0.0717413	0.999543	-0.239697	0.312915	-0.766012	0.443669	0.814098	-0.765657	0.301456	-2.53987	0.0110895	0.170958
ENSG00000196428	TSC22D2	607.433	-0.259221	0.332434	-0.779767	0.435528	0.999543	-1.03868	0.356167	-2.91626	0.00354252	0.112491	-0.779454	0.343224	-2.27098	0.0231481	0.236061
ENSG00000160360	GPSM1	241.192	-0.290857	0.484892	-0.599838	0.548614	0.999543	-1.39826	0.519672	-2.69065	0.00713125	0.153743	-1.1074	0.500805	-2.21124	0.0270195	0.253255
ENSG00000158710	TAGLN2	1881.13	-0.0131273	0.124907	-0.105097	0.916299	0.999543	0.23528	0.133752	1.75909	0.0785629	0.453586	0.248408	0.128866	1.92765	0.0538991	0.336909
ENSG00000213719	CLIC1	1844.32	-0.0142546	0.0932846	-0.152808	0.87855	0.999543	0.196628	0.0998873	1.9685	0.0490111	0.376882	0.210882	0.0962284	2.19148	0.0284172	0.25635
ENSG00000163412	EIF4E3	401.802	-0.0931912	0.152691	-0.610327	0.541645	0.999543	0.230075	0.163437	1.40773	0.159212	0.59484	0.323266	0.157452	2.05311	0.0400621	0.296218
ENSG00000134905	CARS2	237.747	-0.00904115	0.120631	-0.0749487	0.940256	0.999543	0.289472	0.129018	2.24365	0.0248547	0.277974	0.298513	0.124165	2.40417	0.0162094	0.203706
ENSG00000139218	SCAF11	1754.16	-0.0312289	0.0670099	-0.466034	0.641191	0.999543	0.102941	0.0717613	1.43449	0.151432	0.581689	0.13417	0.0691205	1.9411	0.0522462	0.332255
ENSG00000170852	KBTBD2	359.321	-0.0612147	0.119094	-0.514003	0.60725	0.999543	0.198653	0.127459	1.55856	0.119101	0.529229	0.259867	0.122752	2.11701	0.034259	0.277861
ENSG00000197249	SERPINA1	8956.63	-0.160559	0.213391	-0.752419	0.451799	0.999543	0.404524	0.228521	1.77018	0.0766964	0.448268	0.565083	0.220203	2.5662	0.0102821	0.165911
ENSG00000160785	SLC25A44	102.903	0.00661308	0.142803	0.046309	0.963064	0.999543	0.314022	0.152593	2.0579	0.0395996	0.341066	0.307409	0.146712	2.09532	0.0361424	0.283598
ENSG00000133101	CCNA1	118.401	-0.632237	0.371074	-1.7038	0.0884179	0.999543	0.654684	0.396663	1.65048	0.0988446	0.492203	1.28692	0.382507	3.36444	0.000766999	0.0512635
ENSG00000146278	PNRC1	2966.33	-0.0481773	0.192728	-0.249975	0.802606	0.999543	0.42804	0.206382	2.07402	0.0380775	0.336036	0.476217	0.198864	2.39469	0.0166342	0.20521
ENSG00000135655	USP15	1974.69	-0.074362	0.182574	-0.407297	0.68379	0.999543	0.310571	0.195505	1.58856	0.11216	0.517183	0.384933	0.188381	2.04337	0.0410156	0.299532
ENSG00000110851	PRDM4	685.431	-0.171288	0.213923	-0.800699	0.423306	0.999543	-0.712429	0.229246	-3.1077	0.00188549	0.079091	-0.54114	0.220914	-2.44955	0.0143035	0.191872
ENSG00000257335	MGAM	4332.28	-0.0508653	0.342121	-0.148676	0.881809	0.999543	0.604254	0.366378	1.64926	0.0990934	0.492558	0.655119	0.35304	1.85565	0.0635032	0.363394
ENSG00000176658	MYO1D	1100.01	0.37895	0.162191	2.33645	0.0194678	0.941038	-0.0593172	0.173776	-0.341342	0.732846	0.932263	-0.438267	0.167385	-2.61833	0.00883622	0.157813
ENSG00000164292	RHOBTB3	575.277	-0.299596	0.180936	-1.65581	0.0977604	0.999543	0.358801	0.19364	1.85293	0.0638929	0.42296	0.658398	0.186617	3.52808	0.000418591	0.038668
ENSG00000176371	ZSCAN2	37.0226	0.180472	0.181123	0.996407	0.319053	0.999543	-0.318634	0.196654	-1.62027	0.105173	0.50411	-0.499106	0.188512	-2.64761	0.00810639	0.151701
ENSG00000164402	SEPT8	181.143	0.273549	0.189137	1.4463	0.148094	0.999543	-0.254448	0.203095	-1.25285	0.21026	0.651244	-0.527996	0.195443	-2.70153	0.00690203	0.140757
ENSG00000110422	HIPK3	2390.41	-0.16458	0.110208	-1.49336	0.135342	0.999543	0.0900252	0.118013	0.762842	0.445557	0.81487	0.254605	0.113717	2.23895	0.0251594	0.244814
ENSG00000153310	FAM49B	1451.2	0.0237678	0.152473	0.155882	0.876126	0.999543	0.362265	0.163261	2.21894	0.0264909	0.287601	0.338497	0.157294	2.15201	0.031397	0.264919
ENSG00000175471	MCTP1	480.88	-0.160312	0.280044	-0.572451	0.567016	0.999543	0.478105	0.299811	1.59469	0.110782	0.514542	0.638417	0.28889	2.20989	0.0271125	0.253339
ENSG00000114978	MOB1A	1023.91	0.0166449	0.108967	0.152752	0.878594	0.999543	0.253423	0.116667	2.17219	0.0298411	0.305191	0.236778	0.112376	2.10702	0.0351161	0.281206
ENSG00000166526	ZNF3	108.213	0.0573668	0.104145	0.550834	0.581747	0.999543	-0.213383	0.112509	-1.89659	0.0578817	0.401723	-0.27075	0.108036	-2.50611	0.0122068	0.179209
ENSG00000058091	CDK14	256.404	-0.0259556	0.197012	-0.131746	0.895185	0.999543	0.502502	0.210773	2.38408	0.0171217	0.236277	0.528457	0.203011	2.6031	0.00923852	0.159294
ENSG00000163563	MNDA	2062.43	-0.127597	0.295073	-0.432425	0.665433	0.999543	0.538566	0.315979	1.70444	0.0882993	0.471173	0.666163	0.304475	2.18791	0.0286763	0.257539
ENSG00000102908	NFAT5	1400.54	-0.105514	0.0849819	-1.2416	0.214383	0.999543	0.0727239	0.0909999	0.799165	0.424195	0.804107	0.178238	0.0876741	2.03296	0.0420569	0.302317
ENSG00000104964	AES	1605.92	0.0467186	0.0867287	0.538676	0.590111	0.999543	-0.234412	0.0929665	-2.52147	0.0116866	0.19792	-0.281131	0.0895531	-3.13927	0.00169372	0.076561
ENSG00000131669	NINJ1	77.1258	-0.112764	0.256422	-0.439759	0.660112	0.999543	0.569232	0.273909	2.07818	0.0376927	0.334904	0.681996	0.263815	2.58513	0.00973422	0.162534
ENSG00000184182	UBE2F	10.0661	-0.414386	0.28434	-1.45736	0.145017	0.999543	0.305675	0.29923	1.02154	0.306999	0.733323	0.720061	0.290221	2.48108	0.0130987	0.18597
ENSG00000167106	FAM102A	1001.15	-0.461709	0.226134	-2.04175	0.0411765	0.999543	-1.11485	0.242302	-4.6011	4.20269e-06	0.00274331	-0.653146	0.233519	-2.79697	0.00515839	0.122714
ENSG00000015520	NPC1L1	16.1874	-0.332671	0.793218	-0.419395	0.674928	0.999543	-2.68568	0.861251	-3.11835	0.00181866	0.0776486	-2.35301	0.831004	-2.83153	0.0046326	0.117058
ENSG00000170423	KRT78	6665.19	-0.115016	0.526153	-0.218597	0.826964	0.999543	-1.40791	0.563486	-2.49857	0.0124696	0.204605	-1.29289	0.542978	-2.38112	0.0172602	0.207015
ENSG00000123124	WWP1	1142.66	0.0388957	0.081609	0.476611	0.633639	0.999543	-0.181758	0.0875057	-2.07709	0.0377929	0.335188	-0.220653	0.0842764	-2.61821	0.00883928	0.157813
ENSG00000162738	VANGL2	112.691	0.192529	0.287794	0.668984	0.503506	0.999543	-0.655443	0.309163	-2.12005	0.0340015	0.322041	-0.847972	0.29774	-2.84802	0.00439916	0.114259
ENSG00000229894	RP11-668G10.2	37.6496	-0.194575	0.324124	-0.60031	0.5483	0.999543	0.328051	0.346303	0.947296	0.343488	0.755708	0.522626	0.333696	1.56618	0.117308	0.474329
ENSG00000159339	PADI4	176.087	-0.462164	0.373056	-1.23886	0.215397	0.999543	0.417327	0.399233	1.04532	0.295873	0.726456	0.879492	0.3848	2.28558	0.0222788	0.232189
ENSG00000158825	CDA	513.669	-0.231951	0.207308	-1.11887	0.263195	0.999543	0.400709	0.221892	1.80587	0.0709389	0.435553	0.63266	0.213823	2.95879	0.00308845	0.0968984
ENSG00000163606	CD200R1	94.9523	0.47239	0.247449	1.90904	0.0562568	0.999543	-0.629129	0.266717	-2.35879	0.0183347	0.242631	-1.10152	0.256511	-4.29424	1.7529e-05	0.00581756
ENSG00000189431	RASSF10	15.325	0.482045	0.305002	1.58046	0.114	0.999543	-0.203439	0.331353	-0.613966	0.539238	0.8575	-0.685485	0.3164	-2.16651	0.0302722	0.261649
ENSG00000124177	CHD6	1049.52	0.129867	0.0958137	1.35541	0.175287	0.999543	-0.175007	0.102734	-1.7035	0.0884748	0.471401	-0.304874	0.0989323	-3.08164	0.00205864	0.0835815
ENSG00000141098	GFOD2	120.675	-0.256996	0.325745	-0.788947	0.430143	0.999543	-1.02332	0.349626	-2.92689	0.00342365	0.110442	-0.766324	0.337004	-2.27393	0.02297	0.235727
ENSG00000139624	CERS5	108.981	-0.0285355	0.104129	-0.274039	0.784054	0.999543	0.22877	0.111199	2.0573	0.0396575	0.341109	0.257305	0.106814	2.40891	0.0160002	0.202508
ENSG00000084070	SMAP2	1791.34	-0.11344	0.193986	-0.584784	0.558693	0.999543	0.321348	0.207722	1.54701	0.121861	0.533162	0.434788	0.200156	2.17225	0.0298371	0.260885
ENSG00000140575	IQGAP1	10574.4	-0.0603174	0.103016	-0.585513	0.558203	0.999543	0.176614	0.11032	1.60092	0.109395	0.512768	0.236931	0.106302	2.22884	0.0258243	0.247135
ENSG00000163131	CTSS	5646.55	-0.190117	0.195884	-0.970561	0.331767	0.999543	0.258798	0.20977	1.23372	0.217308	0.658409	0.448915	0.202135	2.22086	0.0263602	0.250167
ENSG00000091106	NLRC4	134.742	-0.139784	0.246151	-0.567882	0.570115	0.999543	0.24574	0.263412	0.932912	0.350865	0.761224	0.385524	0.253789	1.51907	0.128744	0.489801
ENSG00000079332	SAR1A	581.647	-0.0955153	0.0717576	-1.33108	0.183162	0.999543	0.0994728	0.0768075	1.29509	0.195289	0.64053	0.194988	0.0739657	2.6362	0.00838415	0.154299
ENSG00000196358	NTNG2	47.7975	-0.617415	0.378864	-1.62965	0.103176	0.999543	0.0799274	0.404973	0.197365	0.843542	0.96524	0.697343	0.390794	1.78443	0.0743544	0.38623
ENSG00000066279	ASPM	412.103	0.243328	0.314495	0.77371	0.439102	0.999543	1.20264	0.336625	3.57264	0.000353405	0.0346927	0.95931	0.324255	2.9585	0.0030914	0.0968984
ENSG00000117676	RPS6KA1	1500.81	-0.0330156	0.140433	-0.235099	0.814132	0.999543	0.235868	0.150375	1.56853	0.116757	0.525253	0.268884	0.144884	1.85585	0.0634752	0.363379
ENSG00000116260	QSOX1	4834.61	-0.592847	0.359487	-1.64915	0.0991176	0.999543	-1.41001	0.385006	-3.6623	0.000249957	0.0282213	-0.817162	0.370999	-2.2026	0.0276231	0.254207
ENSG00000126453	BCL2L12	84.4583	-0.0141723	0.157252	-0.0901247	0.928188	0.999543	0.450158	0.167682	2.6846	0.00726176	0.155057	0.46433	0.161199	2.88047	0.0039708	0.110545
ENSG00000163466	ARPC2	3735.39	0.0137724	0.0916786	0.150225	0.880587	0.999543	0.21968	0.0981743	2.23766	0.0252435	0.28012	0.205908	0.0945871	2.17691	0.0294871	0.259243
ENSG00000165025	SYK	889.32	-0.00479939	0.164716	-0.0291373	0.976755	0.999543	0.360859	0.176354	2.04622	0.040735	0.345992	0.365659	0.169903	2.15216	0.0313848	0.264919
ENSG00000134698	AGO4	575.466	-0.0914881	0.152642	-0.599364	0.54893	0.999543	0.238216	0.163409	1.45779	0.144899	0.572564	0.329704	0.157436	2.09421	0.0362409	0.283744
ENSG00000147676	MAL2	713.764	0.178362	0.237453	0.751147	0.452564	0.999543	-0.390012	0.254416	-1.53297	0.125284	0.539235	-0.568374	0.245119	-2.31877	0.0204078	0.225223
ENSG00000198670	LPA	34.0872	-0.400879	0.694522	-0.577201	0.563804	0.999543	-2.86505	0.751303	-3.81344	0.000137046	0.020824	-2.46417	0.724699	-3.40026	0.000673208	0.0488626
ENSG00000008256	CYTH3	72.8416	0.105834	0.140491	0.753314	0.451262	0.999543	-0.340787	0.152027	-2.24162	0.0249862	0.27859	-0.446621	0.146029	-3.05844	0.00222492	0.0843281
ENSG00000168769	TET2	3644.47	0.0605037	0.146341	0.413444	0.679281	0.999543	0.364684	0.156711	2.32711	0.0199592	0.249594	0.30418	0.150995	2.0145	0.0439571	0.308807
ENSG00000102054	RBBP7	805.431	-0.142919	0.130364	-1.09631	0.272942	0.999543	0.30411	0.139525	2.1796	0.0292869	0.303449	0.447029	0.134434	3.32526	0.000883364	0.0545997
ENSG00000175793	SFN	237.829	0.215042	0.40287	0.533775	0.593497	0.999543	-0.896354	0.431853	-2.0756	0.037931	0.335576	-1.1114	0.416087	-2.67106	0.00756113	0.147957
ENSG00000138185	ENTPD1	187.839	-0.130313	0.205436	-0.634328	0.525867	0.999543	0.313974	0.219791	1.42851	0.153146	0.583551	0.444287	0.211751	2.09816	0.0358911	0.28256
ENSG00000182934	SRPRA	1570.3	-0.131539	0.0806159	-1.63167	0.102748	0.999543	0.120889	0.0863092	1.40065	0.16132	0.596799	0.252428	0.083159	3.03548	0.00240154	0.0862346
ENSG00000106330	MOSPD3	105.326	0.292808	0.147215	1.98898	0.0467032	0.999543	-0.168802	0.158666	-1.06388	0.287382	0.720152	-0.461609	0.152286	-3.0312	0.00243581	0.0868467
ENSG00000119522	DENND1A	380.826	-0.0749231	0.121973	-0.614259	0.539044	0.999543	0.205068	0.130537	1.57096	0.116192	0.524745	0.279991	0.125729	2.22695	0.0259507	0.247602
ENSG00000087903	RFX2	85.0913	-0.0509073	0.221898	-0.229418	0.818544	0.999543	0.384835	0.237207	1.62236	0.104727	0.503666	0.435743	0.228383	1.90795	0.0563982	0.345
ENSG00000135049	AGTPBP1	1012.88	-0.109671	0.195318	-0.561497	0.574459	0.999543	0.214263	0.209146	1.02446	0.305616	0.732798	0.323934	0.201525	1.60741	0.107964	0.455714
ENSG00000198805	PNP	494.864	-0.117608	0.148182	-0.793673	0.427386	0.999543	0.319521	0.158581	2.01487	0.0439185	0.359692	0.437129	0.152784	2.86109	0.00422182	0.113089
ENSG00000153822	KCNJ16	5.40091	0.216686	0.708876	0.305676	0.759852	0.999543	-1.98575	0.786867	-2.52362	0.0116153	0.196947	-2.20244	0.758476	-2.90377	0.00368698	0.106312
ENSG00000091831	ESR1	1038.83	0.0856276	0.234775	0.364722	0.715319	0.999543	-0.513612	0.251521	-2.04202	0.0411493	0.346675	-0.59924	0.24235	-2.47262	0.0134127	0.187122
ENSG00000117528	ABCD3	2184.54	0.127436	0.139073	0.916326	0.359496	0.999543	-0.25513	0.148986	-1.71245	0.0868145	0.468877	-0.382567	0.143544	-2.66515	0.00769544	0.149032
ENSG00000106780	MEGF9	645.613	-0.295597	0.20587	-1.43584	0.151046	0.999543	0.186595	0.220406	0.846599	0.397219	0.790561	0.482192	0.212403	2.27018	0.023197	0.236221
ENSG00000110713	NUP98	2625.98	0.0381341	0.111782	0.341148	0.732992	0.999543	0.295871	0.119697	2.47183	0.0134423	0.208986	0.257737	0.115322	2.23494	0.0254213	0.245601
ENSG00000092330	TINF2	2051.54	-0.072342	0.108568	-0.666328	0.505201	0.999543	0.205127	0.116251	1.76452	0.0776439	0.451949	0.277469	0.112007	2.47724	0.0132403	0.186748
ENSG00000108518	PFN1	2301.86	0.0597035	0.0973763	0.613121	0.539796	0.999543	0.280747	0.10427	2.69251	0.00709164	0.153555	0.221044	0.100447	2.2006	0.0277645	0.254207
ENSG00000004809	SLC22A16	17.4381	-0.341565	0.367143	-0.930332	0.352199	0.999543	0.694371	0.389365	1.78334	0.074531	0.443816	1.03594	0.375737	2.75707	0.00583214	0.128037
ENSG00000105516	DBP	121.277	-0.210511	0.164349	-1.28088	0.200237	0.999543	-0.790801	0.177267	-4.46107	8.15498e-06	0.00446203	-0.580291	0.170957	-3.39438	0.00068785	0.0491726
ENSG00000067334	DNTTIP2	746.7	0.200512	0.108676	1.84504	0.0650315	0.999543	0.471964	0.116325	4.05727	4.96496e-05	0.0130799	0.271452	0.111967	2.42439	0.0153342	0.197594
ENSG00000189308	LIN54	571.243	-0.174548	0.101101	-1.72647	0.0842626	0.999543	0.109068	0.108205	1.00798	0.313466	0.739367	0.283616	0.104265	2.72015	0.00652521	0.135713
ENSG00000075151	EIF4G3	1174.82	0.0580841	0.0750207	0.774241	0.438788	0.999543	0.228104	0.0803244	2.83979	0.00451435	0.126323	0.17002	0.0773346	2.1985	0.0279134	0.254712
ENSG00000167601	AXL	194.798	0.186642	0.2226	0.838464	0.40177	0.999543	-0.513114	0.238952	-2.14735	0.0317653	0.313799	-0.699756	0.230122	-3.04081	0.00235945	0.0856265
ENSG00000146112	PPP1R18	993.353	0.00903397	0.192172	0.0470098	0.962505	0.999543	0.434379	0.20576	2.1111	0.0347638	0.324932	0.425345	0.198243	2.14557	0.0319071	0.267163
ENSG00000129667	RHBDF2	367.999	-0.090624	0.178196	-0.508563	0.611059	0.999543	0.311032	0.190724	1.6308	0.102933	0.500482	0.401656	0.183744	2.18596	0.0288187	0.257915
ENSG00000111490	TBC1D30	125.234	-0.162298	0.204767	-0.792595	0.428014	0.999543	0.396601	0.218846	1.81224	0.0699494	0.432877	0.558899	0.210843	2.65078	0.0080305	0.151314
ENSG00000184661	CDCA2	66.2987	0.402282	0.366412	1.0979	0.27225	0.999543	1.54004	0.39123	3.93641	8.27102e-05	0.0161388	1.13776	0.376044	3.0256	0.0024814	0.0873772
ENSG00000047410	TPR	3399.53	0.139942	0.0815331	1.71638	0.0860928	0.999543	0.313193	0.087309	3.58719	0.000334267	0.0337254	0.173252	0.084102	2.06002	0.0393966	0.294357
ENSG00000110429	FBXO3	255.561	0.0726247	0.132072	0.549889	0.582396	0.999543	-0.291327	0.141865	-2.05356	0.0400187	0.342131	-0.363952	0.13657	-2.66496	0.00769986	0.149032
ENSG00000164109	MAD2L1	34.7381	-0.137461	0.296178	-0.464117	0.642564	0.999543	0.775442	0.315019	2.46157	0.0138329	0.212973	0.912903	0.303298	3.00992	0.00261318	0.0893633
ENSG00000152242	C18orf25	593.579	-0.379351	0.325612	-1.16504	0.244003	0.999543	-1.15462	0.348874	-3.30956	0.000934417	0.0568078	-0.775268	0.336209	-2.30591	0.0211157	0.226786
ENSG00000196083	IL1RAP	667.312	0.0835436	0.251363	0.332362	0.739616	0.999543	0.730431	0.269111	2.71424	0.00664284	0.147834	0.646888	0.259269	2.49504	0.0125942	0.181924
ENSG00000127946	HIP1	657.289	-0.0175322	0.179053	-0.0979161	0.921999	0.999543	0.329515	0.191702	1.71889	0.0856338	0.466218	0.347047	0.184687	1.8791	0.0602305	0.354946
ENSG00000183166	CALN1	8.93813	0.242175	0.474384	0.510504	0.609698	0.999543	-1.30288	0.522414	-2.49396	0.0126327	0.205671	-1.54506	0.502617	-3.07402	0.00211196	0.0843281
ENSG00000078618	NRDC	2405.7	0.00638403	0.0916909	0.0696256	0.944492	0.999543	0.183242	0.0981875	1.86624	0.0620072	0.415937	0.176858	0.0945935	1.86966	0.0615309	0.357281
ENSG00000115221	ITGB6	523.063	0.250671	0.325274	0.770644	0.440918	0.999543	-0.656465	0.348535	-1.8835	0.0596327	0.407781	-0.907136	0.335811	-2.70133	0.00690627	0.140757
ENSG00000059377	TBXAS1	1443.27	-0.131143	0.22445	-0.584284	0.559029	0.999543	0.297986	0.240346	1.23982	0.215042	0.655255	0.429129	0.231594	1.85294	0.0638916	0.364005
ENSG00000086300	SNX10	309.911	-0.347574	0.298622	-1.16392	0.244455	0.999543	0.42718	0.319628	1.33649	0.181389	0.625105	0.774753	0.308033	2.51516	0.0118978	0.176678
ENSG00000107282	APBA1	18.7902	0.607317	0.310331	1.957	0.0503478	0.999543	-0.301482	0.337087	-0.894374	0.371122	0.773468	-0.908799	0.322252	-2.82015	0.00480017	0.11958
ENSG00000180370	PAK2	1241.38	0.0194675	0.107265	0.181489	0.855984	0.999543	0.241776	0.114852	2.10511	0.035282	0.325382	0.222309	0.110635	2.00939	0.0444961	0.310752
ENSG00000008294	SPAG9	2371.33	-0.0394109	0.137998	-0.285591	0.775192	0.999543	0.343976	0.147765	2.32786	0.0199195	0.249594	0.383387	0.142375	2.6928	0.00708558	0.142135
ENSG00000139496	NUP58	502.814	-0.0163812	0.103468	-0.158321	0.874204	0.999543	0.271628	0.110722	2.45324	0.0141576	0.214719	0.288009	0.106612	2.70147	0.0069034	0.140757
ENSG00000132334	PTPRE	954.105	-0.00259168	0.223096	-0.0116169	0.990731	0.999543	0.54816	0.238868	2.29483	0.0217431	0.26008	0.550752	0.23015	2.39302	0.0167106	0.205644
ENSG00000184730	APOBR	237.28	-0.0400401	0.245208	-0.16329	0.87029	0.999543	0.436415	0.262446	1.66287	0.0963375	0.488765	0.476455	0.252827	1.88451	0.0594958	0.352955
ENSG00000087502	ERGIC2	435.374	0.0173698	0.0794744	0.218559	0.826994	0.999543	0.221382	0.0850454	2.6031	0.00923844	0.175469	0.204012	0.0818107	2.49371	0.0126417	0.182025
ENSG00000178789	CD300LB	52.6697	-0.184866	0.319978	-0.577744	0.563437	0.999543	0.620636	0.341659	1.81654	0.0692881	0.431515	0.805502	0.329178	2.44701	0.0144045	0.191872
ENSG00000088930	XRN2	1974.9	-0.0110087	0.0741807	-0.148403	0.882024	0.999543	0.119108	0.0794412	1.49933	0.133788	0.55176	0.130117	0.0765233	1.70036	0.0890633	0.417961
ENSG00000197157	SND1	2517.38	-0.156751	0.0812165	-1.93004	0.0536024	0.999543	0.0989643	0.0869613	1.13803	0.255109	0.693121	0.255715	0.0837938	3.05172	0.00227535	0.0848381
ENSG00000106546	AHR	292.374	0.38247	0.181301	2.10959	0.0348936	0.999543	-0.154529	0.194491	-0.794529	0.426888	0.805464	-0.536999	0.187197	-2.86862	0.00412261	0.112274
ENSG00000162545	CAMK2N1	46.9875	0.31648	0.251331	1.25922	0.207953	0.999543	-0.361649	0.271164	-1.33369	0.182305	0.625552	-0.678129	0.260497	-2.60322	0.0092354	0.159294
ENSG00000159128	IFNGR2	2285.42	-0.036596	0.159383	-0.22961	0.818395	0.999543	0.353773	0.170669	2.07286	0.0381852	0.336569	0.390369	0.164446	2.37384	0.0176044	0.208874
ENSG00000010270	STARD3NL	382.079	-0.224513	0.135896	-1.65209	0.0985163	0.999543	0.168256	0.145406	1.15715	0.247212	0.685444	0.392769	0.140132	2.80284	0.00506549	0.12152
ENSG00000187672	ERC2	8.79271	-0.842971	0.464616	-1.81434	0.0696254	0.999543	0.647434	0.487678	1.32759	0.184315	0.627587	1.49041	0.474838	3.13877	0.0016966	0.076561
ENSG00000117724	CENPF	195.43	0.228168	0.285074	0.80038	0.423491	0.999543	1.11482	0.304915	3.65618	0.000256001	0.0284521	0.886656	0.293559	3.02036	0.00252471	0.0878934
ENSG00000166317	SYNPO2L	153.099	-0.420393	0.55829	-0.753	0.45145	0.999543	-1.81032	0.598623	-3.02413	0.00249348	0.093103	-1.38992	0.576942	-2.40912	0.015991	0.202508
ENSG00000138160	KIF11	195.706	0.24592	0.269315	0.913132	0.361173	0.999543	1.10068	0.288023	3.8215	0.00013264	0.020824	0.85476	0.277253	3.08296	0.00204951	0.0835815
ENSG00000181852	RNF41	194.964	-0.00257482	0.0903867	-0.0284867	0.977274	0.999543	0.204009	0.0966681	2.11041	0.0348234	0.324932	0.206584	0.0929041	2.22362	0.0261738	0.249229
ENSG00000169972	PUSL1	22.5094	-0.236387	0.291463	-0.811034	0.417346	0.999543	0.67947	0.309042	2.19863	0.0279042	0.29558	0.915856	0.297863	3.07476	0.00210672	0.0843281
ENSG00000176454	LPCAT4	484.41	0.224378	0.2058	1.09028	0.275592	0.999543	-0.364169	0.220606	-1.65077	0.0987866	0.492203	-0.588547	0.212503	-2.76959	0.00561267	0.126501
ENSG00000184828	ZBTB7C	114.661	0.366078	0.30357	1.20591	0.227851	0.999543	-0.468942	0.325892	-1.43895	0.150166	0.579065	-0.83502	0.313761	-2.66132	0.00778342	0.150049
ENSG00000046604	DSG2	1486.24	0.217067	0.261381	0.830461	0.406278	0.999543	-0.457947	0.279981	-1.63564	0.101916	0.498061	-0.675013	0.269773	-2.50215	0.0123442	0.180515
ENSG00000156970	BUB1B	225.935	0.160795	0.320773	0.501274	0.616178	0.999543	1.13958	0.343205	3.3204	0.00089887	0.0560847	0.978783	0.330542	2.96114	0.003065	0.0968984
ENSG00000180953	ST20	51.3671	-0.107761	0.272284	-0.395766	0.692277	0.999543	0.522616	0.290679	1.79792	0.0721902	0.438879	0.630377	0.279918	2.25201	0.0243218	0.241067
ENSG00000101972	STAG2	2225.74	0.00131795	0.0961406	0.0137086	0.989062	0.999543	0.2291	0.102946	2.22543	0.0260522	0.284435	0.227782	0.0991783	2.29669	0.0216365	0.229246
ENSG00000112655	PTK7	174.645	-0.0579659	0.248835	-0.232949	0.815801	0.999543	-0.758238	0.267107	-2.8387	0.00452973	0.126323	-0.700272	0.257379	-2.72078	0.00651274	0.135652
ENSG00000090520	DNAJB11	279.501	-0.0899405	0.101387	-0.887104	0.375023	0.999543	0.231546	0.108398	2.13608	0.0326727	0.316622	0.321487	0.10437	3.08028	0.00206809	0.0835815
ENSG00000123131	PRDX4	534.827	-0.465598	0.192652	-2.41679	0.0156581	0.927684	0.201768	0.206181	0.978596	0.327779	0.747294	0.667366	0.198744	3.35792	0.000785311	0.0515162
ENSG00000159167	STC1	346.112	-0.739819	0.336142	-2.20091	0.0277421	0.989043	0.393199	0.359739	1.09301	0.274389	0.71153	1.13302	0.346778	3.26727	0.0010859	0.0608907
ENSG00000147065	MSN	5190.44	-0.09555	0.137764	-0.693579	0.487946	0.999543	0.204592	0.147529	1.3868	0.165503	0.602881	0.300142	0.142156	2.11136	0.0347414	0.2797
ENSG00000047457	CP	8935.67	-0.705196	0.286496	-2.46145	0.0138377	0.907106	0.2122	0.306809	0.691636	0.489166	0.836114	0.917396	0.295647	3.10301	0.00191561	0.0809515
ENSG00000073910	FRY	1282.46	-0.214694	0.256055	-0.838467	0.401768	0.999543	0.278943	0.274188	1.01734	0.308992	0.735069	0.493637	0.26421	1.86835	0.0617137	0.357904
ENSG00000033327	GAB2	635.89	-0.037343	0.213614	-0.174816	0.861225	0.999543	0.471411	0.228692	2.06133	0.0392715	0.340864	0.508754	0.220338	2.30896	0.0209456	0.226786
ENSG00000181409	AATK	88.9293	0.115288	0.296451	0.388894	0.697354	0.999543	0.776068	0.316937	2.44865	0.0143391	0.215694	0.66078	0.305058	2.16608	0.030305	0.261649
ENSG00000173193	PARP14	3126.97	-0.230995	0.17701	-1.30498	0.191899	0.999543	0.118365	0.189555	0.624436	0.532341	0.854839	0.34936	0.182658	1.91265	0.0557933	0.342414
ENSG00000143815	LBR	1282.89	0.0247948	0.17514	0.141572	0.887418	0.999543	0.443699	0.187527	2.36606	0.0179787	0.24033	0.418905	0.180677	2.31853	0.0204205	0.225223
ENSG00000163558	PRKCI	728.383	0.123079	0.160953	0.764688	0.444458	0.999543	-0.291947	0.172505	-1.6924	0.0905695	0.476543	-0.415026	0.166179	-2.49747	0.0125084	0.181576
ENSG00000132205	EMILIN2	387.809	-0.168921	0.230018	-0.734381	0.462717	0.999543	0.325419	0.246229	1.32161	0.186298	0.630096	0.49434	0.23726	2.08354	0.0372025	0.286738
ENSG00000153898	MCOLN2	91.4608	-0.0482264	0.261902	-0.184139	0.853904	0.999543	0.618366	0.279877	2.20942	0.0271457	0.291894	0.666592	0.269507	2.47338	0.0133843	0.187122
ENSG00000117632	STMN1	232.501	0.18486	0.232352	0.795604	0.426262	0.999543	0.896347	0.24852	3.60674	0.000310064	0.0320279	0.711487	0.239248	2.97385	0.00294089	0.0964939
ENSG00000179388	EGR3	155.786	0.764981	0.363738	2.10311	0.0354561	0.999543	1.76263	0.389113	4.52986	5.90237e-06	0.00349863	0.997646	0.37434	2.66508	0.00769702	0.149032
ENSG00000174226	SNX31	30.0453	0.274317	0.809621	0.338822	0.734744	0.999543	-1.77623	0.870687	-2.04004	0.0413465	0.347223	-2.05055	0.838953	-2.44418	0.0145182	0.192682
ENSG00000176896	TCEANC	21.146	-0.355569	0.243498	-1.46025	0.144221	0.999543	0.293457	0.258222	1.13645	0.255767	0.693781	0.649026	0.249581	2.60046	0.0093098	0.159538
ENSG00000109738	GLRB	11.3502	0.146051	0.467295	0.312545	0.754626	0.999543	-1.17666	0.510626	-2.30435	0.0212027	0.257624	-1.32271	0.491579	-2.69075	0.00712924	0.142245
ENSG00000198077	CYP2A7	12.9334	-0.582996	0.868961	-0.670912	0.502277	0.999543	-2.63002	0.94233	-2.79098	0.00525494	0.132313	-2.04702	0.90959	-2.25049	0.0244178	0.241732
ENSG00000164219	PGGT1B	184.782	0.0828073	0.0887568	0.932969	0.350836	0.999543	0.312819	0.0948564	3.29782	0.000974384	0.0579983	0.230012	0.0909995	2.52762	0.0114838	0.17344
ENSG00000072849	DERL2	152.51	-0.0612149	0.092126	-0.66447	0.50639	0.999543	0.189569	0.0984264	1.92599	0.0541052	0.38815	0.250783	0.0946341	2.65003	0.0080484	0.151435
ENSG00000064763	FAR2	76.2693	-0.24432	0.217651	-1.12253	0.261638	0.999543	0.202201	0.232609	0.869272	0.384698	0.781328	0.446521	0.224225	1.9914	0.0464375	0.316754
ENSG00000162063	CCNF	61.8629	0.0418792	0.271675	0.154152	0.87749	0.999543	0.834054	0.289834	2.8777	0.00400586	0.119866	0.792175	0.278816	2.84122	0.00449419	0.115606
ENSG00000144218	AFF3	167.767	0.340511	0.312961	1.08803	0.276582	0.999543	1.18475	0.33475	3.53921	0.000401321	0.0365974	0.844239	0.322201	2.62022	0.00878718	0.157813
ENSG00000131473	ACLY	1475.45	-0.0463404	0.0735371	-0.630163	0.528588	0.999543	0.130348	0.0787406	1.6554	0.0978425	0.490765	0.176688	0.0758454	2.32958	0.0198284	0.222987
ENSG00000170832	USP32	1841.62	-0.0242044	0.162465	-0.148982	0.881568	0.999543	0.311499	0.17397	1.79053	0.0733682	0.441808	0.335703	0.167625	2.00271	0.0452085	0.312334
ENSG00000141562	NARF	448.97	0.0687031	0.12107	0.567467	0.570397	0.999543	0.297585	0.129598	2.29621	0.0216637	0.26008	0.228882	0.124765	1.83451	0.0665779	0.37001
ENSG00000115607	IL18RAP	264.801	-0.0250703	0.307232	-0.0816006	0.934964	0.999543	0.589801	0.328868	1.79342	0.0729051	0.440777	0.614871	0.31684	1.94063	0.0523028	0.332385
ENSG00000163565	IFI16	2434.62	-0.0418574	0.139587	-0.299867	0.764279	0.999543	0.219608	0.149476	1.46919	0.141783	0.566414	0.261466	0.144026	1.81541	0.0694609	0.375723
ENSG00000105609	LILRB5	53.3534	-0.0828113	0.383896	-0.215713	0.829212	0.999543	0.457951	0.410634	1.11523	0.264752	0.702418	0.540762	0.39555	1.36711	0.171589	0.554864
ENSG00000163464	CXCR1	1436.55	0.249172	0.321519	0.774984	0.438349	0.999543	0.923288	0.344292	2.6817	0.00732498	0.155298	0.674115	0.331733	2.0321	0.0421435	0.302322
ENSG00000103187	COTL1	529.29	0.0482808	0.190333	0.253664	0.799755	0.999543	0.420074	0.203764	2.06157	0.0392485	0.340864	0.371794	0.196286	1.89415	0.0582057	0.349728
ENSG00000185862	EVI2B	1836.94	-0.12352	0.230425	-0.536052	0.591922	0.999543	0.31879	0.24675	1.29196	0.196372	0.641025	0.44231	0.237765	1.86029	0.0628451	0.360578
ENSG00000102221	JADE3	79.7762	0.203306	0.19245	1.05641	0.290779	0.999543	-0.313266	0.207298	-1.51119	0.13074	0.547676	-0.516572	0.199293	-2.59202	0.00954146	0.161104
ENSG00000090539	CHRD	41.3177	-0.699077	0.356761	-1.95951	0.050053	0.999543	0.278989	0.380567	0.733087	0.463505	0.825174	0.978066	0.367593	2.66073	0.00779716	0.150049
ENSG00000100612	DHRS7	457.873	-0.0387787	0.1185	-0.327245	0.743482	0.999543	0.224684	0.126837	1.77144	0.0764877	0.44749	0.263462	0.122155	2.15678	0.0310224	0.264267
ENSG00000137941	TTLL7	103.197	0.575731	0.388655	1.48134	0.138515	0.999543	-0.576816	0.41718	-1.38265	0.166771	0.605842	-1.15255	0.401667	-2.86941	0.00411242	0.112274
ENSG00000206073	SERPINB4	4158.31	0.671559	0.403298	1.66517	0.0958795	0.999543	1.83841	0.431886	4.2567	2.07465e-05	0.00819833	1.16685	0.416146	2.80394	0.00504819	0.12131
ENSG00000182372	CLN8	66.603	-0.301815	0.230696	-1.30828	0.190778	0.999543	-0.807631	0.248499	-3.25003	0.00115391	0.0623789	-0.505816	0.239749	-2.10978	0.0348777	0.280164
ENSG00000113645	WWC1	1035.1	-0.131373	0.269474	-0.487517	0.625892	0.999543	-0.776279	0.288679	-2.68907	0.00716504	0.154206	-0.644906	0.278176	-2.31834	0.020431	0.225223
ENSG00000102445	RUBCNL	880.088	0.799331	0.346692	2.30559	0.0211335	0.961591	1.71144	0.371209	4.61045	4.018e-06	0.00274331	0.912109	0.357582	2.55077	0.0107485	0.168176
ENSG00000221968	FADS3	101.998	-0.0702792	0.212308	-0.331025	0.740626	0.999543	0.499062	0.226802	2.20043	0.0277764	0.295106	0.569341	0.218378	2.60713	0.00913045	0.158402
ENSG00000170545	SMAGP	34.2533	0.0661904	0.266306	0.24855	0.803709	0.999543	-0.573328	0.2878	-1.9921	0.04636	0.367115	-0.639518	0.276962	-2.30904	0.0209411	0.226786
ENSG00000065135	GNAI3	594.506	0.0352342	0.105145	0.335101	0.737549	0.999543	0.291877	0.112543	2.59347	0.0095014	0.177686	0.256643	0.108361	2.36841	0.0178649	0.210212
ENSG00000154639	CXADR	426.765	0.154506	0.250438	0.616946	0.537271	0.999543	-0.479083	0.268412	-1.78488	0.0742812	0.44355	-0.63359	0.258593	-2.45014	0.01428	0.191872
ENSG00000128340	RAC2	2987.19	0.0225213	0.18607	0.121037	0.903662	0.999543	0.387266	0.199255	1.94357	0.0519472	0.383194	0.364745	0.191993	1.89979	0.0574613	0.347987
ENSG00000102096	PIM2	426.246	-0.0541585	0.218112	-0.248306	0.803898	0.999543	0.454782	0.23347	1.94792	0.0514241	0.382215	0.50894	0.224931	2.26265	0.0236571	0.238045
ENSG00000116667	C1orf21	183.092	0.145682	0.224191	0.649812	0.515814	0.999543	-0.426863	0.240597	-1.77418	0.0760336	0.446513	-0.572545	0.231709	-2.47097	0.0134748	0.187179
ENSG00000109321	AREG	1821.01	-0.114474	0.328349	-0.348635	0.727363	0.999543	0.83021	0.351603	2.36121	0.0182152	0.241297	0.944684	0.338801	2.78832	0.00529824	0.123765
ENSG00000028137	TNFRSF1B	1417.71	-0.0757524	0.2755	-0.274963	0.783345	0.999543	0.610101	0.295004	2.06811	0.0386298	0.337948	0.685853	0.284258	2.41278	0.0158312	0.201277
ENSG00000175857	GAPT	85.8207	-0.281836	0.276355	-1.01984	0.307807	0.999543	0.236563	0.295537	0.800451	0.42345	0.803942	0.518399	0.284875	1.81974	0.0687982	0.373701
ENSG00000013288	MAN2B2	479.421	-0.233288	0.104263	-2.23749	0.0252541	0.969295	0.0136155	0.111607	0.121995	0.902903	0.977824	0.246904	0.107573	2.29522	0.0217205	0.229246
ENSG00000112242	E2F3	149.542	0.0357404	0.195478	0.182836	0.854927	0.999543	0.570739	0.208968	2.73123	0.00630983	0.143622	0.534998	0.201146	2.65975	0.0078198	0.150049
ENSG00000162695	SLC30A7	490.531	-0.0840286	0.0898518	-0.935191	0.34969	0.999543	0.147566	0.0961629	1.53454	0.124898	0.539087	0.231594	0.0926104	2.50074	0.0123935	0.180598
ENSG00000140280	LYSMD2	98.6836	-0.210723	0.169688	-1.24183	0.214301	0.999543	0.155144	0.181369	0.85541	0.392324	0.787004	0.365868	0.174806	2.09299	0.03635	0.284202
ENSG00000115520	COQ10B	185.592	0.0357568	0.144585	0.247307	0.80467	0.999543	0.373936	0.15462	2.41842	0.0155881	0.225899	0.33818	0.148781	2.27301	0.0230259	0.235998
ENSG00000256812	CAPNS2	15.1425	0.494582	0.48857	1.01231	0.311391	0.999543	-0.893596	0.52952	-1.68756	0.0914962	0.47737	-1.38818	0.509	-2.72727	0.00638613	0.133965
ENSG00000139793	MBNL2	306.12	0.113226	0.112223	1.00894	0.313005	0.999543	-0.163409	0.120509	-1.35599	0.175103	0.616654	-0.276635	0.115957	-2.38567	0.0170479	0.206671
ENSG00000102796	DHRS12	120.857	0.00438975	0.166105	0.0264275	0.978916	0.999543	0.387003	0.177541	2.17979	0.0292729	0.303449	0.382613	0.170832	2.2397	0.0251101	0.244533
ENSG00000185630	PBX1	350.605	0.15734	0.225889	0.696538	0.486092	0.999543	-0.440658	0.242191	-1.81947	0.0688404	0.431515	-0.597998	0.233303	-2.56318	0.0103718	0.166268
ENSG00000108349	CASC3	1100.47	-0.0760549	0.0904682	-0.840681	0.400527	0.999543	0.165005	0.0968551	1.70363	0.0884506	0.471401	0.24106	0.0933048	2.58358	0.00977822	0.162886
ENSG00000144868	TMEM108	22.7343	-0.832129	0.346602	-2.40082	0.0163584	0.930857	0.207945	0.367931	0.565176	0.571954	0.871906	1.04007	0.356771	2.91524	0.00355412	0.104409
ENSG00000197766	CFD	157.408	-0.241435	0.308056	-0.783737	0.433194	0.999543	0.417651	0.329617	1.26708	0.205127	0.646667	0.659086	0.317641	2.07494	0.0379921	0.288969
ENSG00000163507	KIAA1524	77.2056	0.103613	0.25266	0.410088	0.681741	0.999543	0.853353	0.269706	3.16402	0.00155607	0.0721065	0.74974	0.259408	2.8902	0.00384996	0.108672
ENSG00000173442	EHBP1L1	1720.48	-0.0358179	0.148808	-0.240699	0.809788	0.999543	0.266517	0.159344	1.67259	0.0944082	0.484157	0.302335	0.15353	1.96922	0.0489276	0.323591
ENSG00000029993	HMGB3	216.345	-0.202673	0.248409	-0.815886	0.414565	0.999543	0.629544	0.265662	2.36972	0.0178015	0.23994	0.832217	0.255986	3.25103	0.00114987	0.0622144
ENSG00000135074	ADAM19	856.749	-0.00893	0.218211	-0.0409236	0.967357	0.999543	0.392453	0.233648	1.67967	0.093021	0.482434	0.401383	0.225119	1.78298	0.0745893	0.386401
ENSG00000119729	RHOQ	192.355	-0.150298	0.165171	-0.909952	0.362848	0.999543	0.283779	0.176638	1.60656	0.108151	0.510978	0.434077	0.170177	2.55074	0.0107494	0.168176
ENSG00000186469	GNG2	165.152	-0.141747	0.227702	-0.622509	0.533607	0.999543	0.360157	0.243592	1.47853	0.139267	0.562656	0.501904	0.234689	2.13859	0.0324688	0.26998
ENSG00000126821	SGPP1	83.6876	-0.0777292	0.15246	-0.509835	0.610167	0.999543	0.298236	0.162757	1.8324	0.0668921	0.428553	0.375965	0.156613	2.4006	0.0163683	0.203901
ENSG00000188042	ARL4C	398.7	-0.177504	0.334768	-0.530231	0.595952	0.999543	-1.01183	0.358756	-2.82038	0.00479668	0.128159	-0.834325	0.345718	-2.41331	0.0158085	0.201277
ENSG00000166130	IKBIP	102.703	-0.0256105	0.182534	-0.140305	0.888419	0.999543	0.441256	0.195002	2.26283	0.0236461	0.27194	0.466867	0.187671	2.48768	0.0128578	0.18365
ENSG00000108342	CSF3	71.5291	-0.561431	0.410683	-1.36707	0.171604	0.999543	0.651956	0.438744	1.48596	0.137289	0.559461	1.21339	0.423138	2.86759	0.00413608	0.112274
ENSG00000169432	SCN9A	51.6171	-0.413729	0.288347	-1.43483	0.151336	0.999543	0.233413	0.307882	0.758128	0.448375	0.816267	0.647142	0.297057	2.17851	0.0293681	0.259243
ENSG00000171766	GATM	265.657	0.328427	0.219043	1.49937	0.133777	0.999543	-0.199139	0.234891	-0.847796	0.396552	0.790084	-0.527566	0.226164	-2.33267	0.0196655	0.221857
ENSG00000182923	CEP63	598.054	-0.0337798	0.133504	-0.253025	0.800249	0.999543	0.243509	0.142922	1.70379	0.0884204	0.471401	0.277289	0.137674	2.0141	0.0439995	0.308826
ENSG00000178372	CALML5	18.5874	-0.497753	0.644169	-0.772706	0.439696	0.999543	-2.12089	0.696708	-3.04416	0.00233334	0.0905495	-1.62313	0.672345	-2.41414	0.0157725	0.201237
ENSG00000163808	KIF15	87.7866	-0.500388	0.291298	-1.71779	0.0858349	0.999543	0.304364	0.311263	0.977835	0.328156	0.747294	0.804752	0.300243	2.68034	0.00735472	0.145317
ENSG00000184408	KCND2	27.796	-1.22599	0.526353	-2.32922	0.0198473	0.941038	0.347817	0.560779	0.620238	0.535101	0.855608	1.57381	0.54245	2.9013	0.00371616	0.1068
ENSG00000133943	C14orf159	484.57	-0.119731	0.141003	-0.849134	0.395807	0.999543	0.122566	0.150962	0.811899	0.41685	0.801488	0.242297	0.145447	1.66588	0.095738	0.431641
ENSG00000153002	CPB1	30.6293	-1.00331	0.548061	-1.83066	0.0671514	0.999543	0.608048	0.584564	1.04017	0.298259	0.727946	1.61136	0.564641	2.85378	0.00432024	0.113814
ENSG00000035720	STAP1	62.8933	0.227895	0.413099	0.551671	0.581174	0.999543	1.33501	0.441325	3.02501	0.00248621	0.0930759	1.10712	0.424636	2.60722	0.00912818	0.158402
ENSG00000183049	CAMK1D	389.348	-0.0392137	0.128081	-0.306163	0.75948	0.999543	0.140351	0.137137	1.02343	0.306102	0.732848	0.179565	0.13208	1.35951	0.173985	0.557239
ENSG00000169814	BTD	114.425	-0.0200372	0.129965	-0.154174	0.877472	0.999543	-0.403469	0.140198	-2.87784	0.00400403	0.119866	-0.383431	0.134954	-2.8412	0.00449439	0.115606
ENSG00000151651	ADAM8	811.069	0.0650841	0.23202	0.280511	0.779086	0.999543	0.507607	0.248432	2.04325	0.041028	0.346675	0.442523	0.239354	1.84882	0.0644837	0.365331
ENSG00000147894	C9orf72	330.281	0.118773	0.213804	0.555525	0.578535	0.999543	0.575761	0.228838	2.51601	0.0118691	0.199585	0.456987	0.220391	2.07353	0.0381231	0.289402
ENSG00000134343	ANO3	23.6138	-1.01219	0.519119	-1.94982	0.051197	0.999543	0.541267	0.552457	0.979745	0.327212	0.747294	1.55346	0.534416	2.90683	0.00365108	0.106312
ENSG00000176834	VSIG10	140.185	-0.170842	0.269497	-0.63393	0.526127	0.999543	-0.838435	0.289319	-2.89796	0.00375598	0.115906	-0.667593	0.278843	-2.39415	0.0166589	0.20521
ENSG00000171860	C3AR1	324.063	-0.304569	0.299625	-1.0165	0.30939	0.999543	0.363943	0.320738	1.13471	0.256499	0.694774	0.668512	0.309091	2.16284	0.0305538	0.262837
ENSG00000069974	RAB27A	802.332	0.0539968	0.107222	0.503598	0.614544	0.999543	0.230031	0.114807	2.00362	0.0451108	0.362385	0.176034	0.110561	1.59218	0.111344	0.462207
ENSG00000103707	MTFMT	108.856	-0.104687	0.105808	-0.989403	0.322466	0.999543	0.173316	0.11298	1.53405	0.125018	0.539235	0.278003	0.108705	2.55741	0.0105455	0.167834
ENSG00000196396	PTPN1	475.285	0.0071046	0.123259	0.0576396	0.954036	0.999543	0.222089	0.131957	1.68304	0.0923668	0.480343	0.214984	0.127073	1.69181	0.0906813	0.421029
ENSG00000144063	MALL	72.6848	-0.50238	0.466758	-1.07632	0.281785	0.999543	-1.59639	0.501327	-3.18433	0.0014509	0.0697314	-1.09401	0.483374	-2.26328	0.0236187	0.238045
ENSG00000126561	STAT5A	632.409	0.0283702	0.160547	0.17671	0.859736	0.999543	0.40963	0.171864	2.38345	0.017151	0.236277	0.381259	0.165552	2.30295	0.0212815	0.227975
ENSG00000116406	EDEM3	739.097	-0.097835	0.0714082	-1.37008	0.170662	0.999543	0.10299	0.0764391	1.34734	0.177871	0.619586	0.200825	0.0736219	2.72778	0.00637614	0.133965
ENSG00000075624	ACTB	194303	0.141672	0.116802	1.21293	0.225156	0.999543	0.410892	0.125086	3.28488	0.00102025	0.0590267	0.26922	0.120533	2.23358	0.0255105	0.245709
ENSG00000185432	METTL7A	205.59	0.140009	0.17497	0.800193	0.423599	0.999543	-0.400495	0.187916	-2.13124	0.0330692	0.318944	-0.540504	0.180929	-2.98738	0.00281384	0.0941874
ENSG00000132965	ALOX5AP	1164.21	0.0748403	0.246628	0.303455	0.761543	0.999543	0.633055	0.264081	2.3972	0.0165207	0.23339	0.558215	0.254443	2.19387	0.028245	0.255769
ENSG00000064547	LPAR2	64.1257	-0.0556482	0.203874	-0.272953	0.784889	0.999543	0.4299	0.217626	1.9754	0.0482222	0.373237	0.485548	0.209432	2.3184	0.0204274	0.225223
ENSG00000132109	TRIM21	448.755	-0.109218	0.137721	-0.793034	0.427758	0.999543	0.123141	0.147447	0.835152	0.403632	0.793107	0.232358	0.142054	1.63571	0.101901	0.444404
ENSG00000124126	PREX1	4518.93	0.0429027	0.203965	0.210343	0.8334	0.999543	0.452147	0.218423	2.07005	0.0384477	0.337419	0.409244	0.210467	1.94446	0.0518398	0.330557
ENSG00000186088	GSAP	343.86	-0.239625	0.169474	-1.41394	0.157381	0.999543	0.173394	0.181371	0.956022	0.339061	0.753858	0.413019	0.174792	2.36292	0.0181317	0.212473
ENSG00000065154	OAT	1199.91	-0.0984225	0.125429	-0.784688	0.432637	0.999543	0.240243	0.134288	1.78902	0.0736122	0.441808	0.338666	0.129386	2.61749	0.00885791	0.157813
ENSG00000169083	AR	166.318	0.129809	0.248234	0.522929	0.601023	0.999543	-0.502622	0.266419	-1.88659	0.0592159	0.406795	-0.632431	0.256601	-2.46465	0.0137149	0.18851
ENSG00000108061	SHOC2	1309.79	0.0234442	0.101307	0.231417	0.816991	0.999543	0.260295	0.108469	2.39973	0.0164074	0.232827	0.236851	0.104483	2.2669	0.0233965	0.237065
ENSG00000174891	RSRC1	147.273	-0.130259	0.124173	-1.04901	0.294171	0.999543	0.180844	0.13272	1.3626	0.173009	0.614347	0.311103	0.127818	2.43396	0.0149347	0.195424
ENSG00000144228	SPOPL	386.495	-0.158954	0.1509	-1.05337	0.292172	0.999543	0.16302	0.16152	1.00929	0.312837	0.739367	0.321974	0.155632	2.06882	0.0385631	0.290429
ENSG00000186073	C15orf41	58.9667	0.369143	0.290699	1.26984	0.20414	0.999543	-0.374609	0.312732	-1.19786	0.230972	0.670243	-0.743752	0.300773	-2.4728	0.0134058	0.187122
ENSG00000108828	VAT1	532.203	-0.365244	0.257878	-1.41635	0.156674	0.999543	-0.976638	0.276358	-3.53395	0.000409393	0.0370957	-0.611394	0.266343	-2.29551	0.0217038	0.229246
ENSG00000099330	OCEL1	47.6407	-0.00871237	0.153605	-0.0567194	0.954769	0.999543	-0.359908	0.166426	-2.16257	0.0305741	0.307818	-0.351196	0.160026	-2.19461	0.0281914	0.255609
ENSG00000108946	PRKAR1A	4969.7	-0.025061	0.0717351	-0.349355	0.726823	0.999543	0.120221	0.0768217	1.56494	0.117598	0.526946	0.145282	0.0740155	1.96286	0.0496626	0.325276
ENSG00000166128	RAB8B	519.862	0.0245565	0.172406	0.142434	0.886737	0.999543	0.390072	0.18456	2.11353	0.0345556	0.324932	0.365516	0.17778	2.056	0.0397826	0.295728
ENSG00000132792	CTNNBL1	481.648	-0.0657202	0.0877513	-0.748937	0.453895	0.999543	0.165151	0.0939098	1.75861	0.0786439	0.453869	0.230871	0.0904258	2.55315	0.0106753	0.167834
ENSG00000140287	HDC	107.23	-0.460116	0.31993	-1.43818	0.150384	0.999543	-0.288233	0.342631	-0.841236	0.400216	0.791529	0.171883	0.330358	0.520293	0.60286	0.86633
ENSG00000006210	CX3CL1	72.4655	0.335108	0.288227	1.16265	0.24497	0.999543	-0.5619	0.310141	-1.81176	0.0700233	0.432894	-0.897009	0.298444	-3.00562	0.00265043	0.0899882
ENSG00000008516	MMP25	69.1556	-0.0930463	0.322649	-0.288382	0.773054	0.999543	0.484996	0.345029	1.40567	0.159823	0.595196	0.578042	0.332349	1.73926	0.0819885	0.400909
ENSG00000197081	IGF2R	7580.25	-0.0643882	0.167175	-0.385154	0.700124	0.999543	0.350408	0.179027	1.95729	0.050313	0.380381	0.414796	0.172508	2.4045	0.0161946	0.203706
ENSG00000101842	VSIG1	23.3011	0.383994	0.376758	1.01921	0.308105	0.999543	-0.54827	0.407042	-1.34696	0.177992	0.619753	-0.932264	0.391149	-2.3834	0.0171535	0.207015
ENSG00000178719	GRINA	509.391	-0.237416	0.217921	-1.08946	0.27595	0.999543	0.28138	0.233287	1.20615	0.227759	0.666825	0.518796	0.224806	2.30775	0.0210132	0.226786
ENSG00000124374	PAIP2B	34.8049	0.209971	0.240734	0.872213	0.383092	0.999543	-0.373052	0.26021	-1.43366	0.151669	0.581689	-0.583024	0.249929	-2.33276	0.0196607	0.221857
ENSG00000204569	PPP1R10	889.553	0.135941	0.080768	1.68311	0.0923547	0.999543	0.298728	0.0864741	3.45454	0.000551239	0.0430875	0.162787	0.0832177	1.95616	0.0504466	0.326256
ENSG00000076382	SPAG5	149.544	0.223244	0.245966	0.907622	0.364078	0.999543	0.944188	0.262948	3.59078	0.000329689	0.0335011	0.720944	0.253011	2.84946	0.0043794	0.114259
ENSG00000146094	DOK3	154.505	0.154086	0.264901	0.581673	0.560787	0.999543	0.670127	0.283435	2.3643	0.018064	0.240616	0.516041	0.272892	1.89101	0.058623	0.35085
ENSG00000015475	BID	224.557	0.0190857	0.191663	0.0995798	0.920678	0.999543	0.395913	0.2051	1.93034	0.0535645	0.386418	0.376828	0.197513	1.90787	0.0564086	0.345
ENSG00000148218	ALAD	284.078	0.168163	0.128977	1.30381	0.192297	0.999543	-0.208047	0.138509	-1.50205	0.133085	0.550869	-0.376209	0.133284	-2.82262	0.00476334	0.119168
ENSG00000169896	ITGAM	1432.75	-0.110005	0.254797	-0.431738	0.665932	0.999543	0.350287	0.272846	1.28383	0.199202	0.643837	0.460293	0.26291	1.75076	0.0799867	0.396478
ENSG00000157404	KIT	217.224	-0.234461	0.236916	-0.989637	0.322352	0.999543	-0.0784781	0.253719	-0.309311	0.757085	0.939917	0.155982	0.244516	0.637923	0.523524	0.830655
ENSG00000112343	TRIM38	455.479	-0.0793213	0.116798	-0.679135	0.497052	0.999543	0.10721	0.125054	0.85731	0.391274	0.786122	0.186531	0.12046	1.5485	0.121502	0.480003
ENSG00000161714	PLCD3	219.703	-0.144045	0.346654	-0.41553	0.677754	0.999543	-0.95865	0.371657	-2.5794	0.00989733	0.181138	-0.814605	0.358155	-2.27445	0.0229389	0.235616
ENSG00000067066	SP100	1931.48	-0.122926	0.13651	-0.900495	0.367857	0.999543	0.088887	0.146184	0.608048	0.543156	0.859507	0.211813	0.140859	1.50373	0.132651	0.495041
ENSG00000104611	SH2D4A	339.651	0.273705	0.220304	1.2424	0.214091	0.999543	-0.215214	0.236159	-0.911308	0.362133	0.767308	-0.488919	0.227443	-2.14963	0.0315846	0.266186
ENSG00000155926	SLA	800.946	0.0226976	0.214492	0.10582	0.915725	0.999543	0.483598	0.229653	2.10578	0.0352237	0.325382	0.460901	0.221261	2.08306	0.0372459	0.286738
ENSG00000101846	STS	2010.1	0.368227	0.308766	1.19258	0.233034	0.999543	-0.477718	0.330711	-1.44452	0.148593	0.577512	-0.845945	0.318659	-2.65471	0.00793777	0.150739
ENSG00000260916	CCPG1	6.62722	-0.325822	0.338021	-0.96391	0.335091	0.999543	0.457246	0.354441	1.29005	0.197034	0.641838	0.783068	0.342887	2.28375	0.0223862	0.233138
ENSG00000267534	S1PR2	46.2496	0.111107	0.259902	0.427497	0.669017	0.999543	0.806485	0.277022	2.91126	0.0035997	0.113434	0.695378	0.26615	2.61273	0.00898234	0.157915
ENSG00000135250	SRPK2	670.691	-0.00514094	0.120539	-0.0426497	0.965981	0.999543	0.194789	0.129063	1.50926	0.131233	0.548609	0.19993	0.124313	1.60828	0.107775	0.455362
ENSG00000143669	LYST	4684.26	-0.104735	0.204848	-0.511284	0.609152	0.999543	0.302224	0.21937	1.37769	0.168298	0.608063	0.406959	0.211383	1.92522	0.0542017	0.337369
ENSG00000158517	NCF1	2769.72	-0.218483	0.290998	-0.750807	0.452769	0.999543	0.485262	0.31162	1.55722	0.119417	0.529385	0.703745	0.300278	2.34365	0.0190963	0.218908
ENSG00000155097	ATP6V1C1	755.098	-0.067495	0.17045	-0.39598	0.69212	0.999543	0.335766	0.182483	1.83998	0.0657709	0.427278	0.403261	0.175817	2.29364	0.0218114	0.229246
ENSG00000087111	PIGS	442.685	-0.0293386	0.113687	-0.258064	0.796358	0.999543	-0.355189	0.122021	-2.91088	0.00360411	0.113434	-0.32585	0.117538	-2.77229	0.0055664	0.125894
ENSG00000277893	SRD5A2	19.9841	-0.210395	0.563597	-0.373308	0.708919	0.999543	-1.53018	0.608756	-2.51362	0.0119501	0.200474	-1.31978	0.587056	-2.24814	0.0245674	0.242533
ENSG00000123636	BAZ2B	2010.4	0.0412894	0.130266	0.316962	0.751273	0.999543	0.243709	0.139497	1.74706	0.0806273	0.458618	0.202419	0.134399	1.50611	0.132038	0.494313
ENSG00000173559	NABP1	669.406	0.0875217	0.271549	0.322306	0.747221	0.999543	0.58819	0.290754	2.02298	0.0430748	0.355037	0.500668	0.280129	1.78727	0.0738932	0.385339
ENSG00000110931	CAMKK2	447.489	-0.0369438	0.150719	-0.245117	0.806366	0.999543	0.214266	0.16136	1.32788	0.184219	0.627561	0.25121	0.155435	1.61617	0.106057	0.451996
ENSG00000115539	PDCL3	229.58	-0.123182	0.10725	-1.14855	0.250741	0.999543	0.206562	0.114643	1.80178	0.0715793	0.437438	0.329744	0.110409	2.98658	0.00282117	0.0942113
ENSG00000101290	CDS2	809.635	-0.0727212	0.106717	-0.681442	0.495592	0.999543	0.143286	0.114259	1.25404	0.209827	0.650467	0.216007	0.110072	1.96242	0.0497132	0.325458
ENSG00000106714	CNTNAP3	121.913	-0.272326	0.352078	-0.773482	0.439237	0.999543	0.0534337	0.376943	0.141755	0.887273	0.973041	0.325759	0.363275	0.896729	0.369863	0.73887
ENSG00000174738	NR1D2	423.325	-0.264713	0.266252	-0.994221	0.320115	0.999543	-0.825597	0.285345	-2.89333	0.00381181	0.117072	-0.560884	0.274993	-2.03963	0.0413871	0.300606
ENSG00000100605	ITPK1	695.268	-0.0551748	0.14937	-0.369384	0.711842	0.999543	0.311668	0.159902	1.94912	0.0512811	0.381868	0.366843	0.154049	2.38133	0.0172501	0.207015
ENSG00000177105	RHOG	338.445	0.0212618	0.168558	0.126139	0.899622	0.999543	0.381991	0.180402	2.11745	0.0342221	0.323398	0.36073	0.173743	2.07622	0.0378733	0.288969
ENSG00000152804	HHEX	96.857	-0.166824	0.291401	-0.57249	0.56699	0.999543	0.336171	0.311713	1.07846	0.280826	0.716384	0.502995	0.300341	1.67475	0.0939834	0.428795
ENSG00000108557	RAI1	1037.75	0.284502	0.157859	1.80225	0.0715058	0.999543	-0.0949899	0.169139	-0.56161	0.574382	0.873547	-0.379492	0.162923	-2.32928	0.0198444	0.222991
ENSG00000106123	EPHB6	190.306	0.267687	0.14984	1.78649	0.0740207	0.999543	-0.366602	0.161233	-2.27374	0.0229815	0.267625	-0.634289	0.15508	-4.09006	4.31257e-05	0.0091568
ENSG00000117322	CR2	484.399	0.923876	0.513828	1.79803	0.0721728	0.999543	2.2528	0.550109	4.0952	4.21812e-05	0.0117661	1.32893	0.529852	2.50811	0.0121379	0.178567
ENSG00000089195	TRMT6	190.207	0.125932	0.109619	1.14882	0.250632	0.999543	0.376264	0.117203	3.21036	0.0013257	0.0659419	0.250332	0.112554	2.22411	0.0261411	0.249084
ENSG00000151092	NGLY1	336.274	-0.0165209	0.0855797	-0.193047	0.846922	0.999543	0.189131	0.0915715	2.06539	0.0388865	0.338555	0.205651	0.0880988	2.33433	0.0195786	0.22141
ENSG00000138621	PPCDC	121.077	0.0151565	0.200067	0.0757573	0.939612	0.999543	0.498802	0.21387	2.33227	0.0196865	0.249141	0.483646	0.205861	2.34938	0.0188046	0.216905
ENSG00000105339	DENND3	946.743	0.00789232	0.23105	0.0341586	0.972751	0.999543	0.474951	0.247396	1.9198	0.054883	0.392148	0.467059	0.238367	1.95941	0.0500652	0.325466
ENSG00000112149	CD83	527.246	0.00550234	0.314899	0.0174733	0.986059	0.999543	0.861471	0.33712	2.55538	0.0106072	0.187218	0.855968	0.324811	2.63528	0.00840683	0.154317
ENSG00000015285	WAS	1474.61	-0.0658231	0.217621	-0.302467	0.762296	0.999543	0.391204	0.233029	1.67878	0.0931951	0.48285	0.457027	0.224537	2.03542	0.0418087	0.301874
ENSG00000130755	GMFG	1098.02	-0.0692563	0.208929	-0.331482	0.74028	0.999543	0.308086	0.223719	1.37711	0.168478	0.608103	0.377342	0.215563	1.7505	0.0800327	0.396568
ENSG00000169436	COL22A1	68.0769	0.547811	0.451	1.21466	0.224496	0.999543	-0.882524	0.484703	-1.82075	0.0686448	0.431334	-1.43034	0.466696	-3.06481	0.00217808	0.0843281
ENSG00000123130	ACOT9	373.493	-0.130222	0.146	-0.891932	0.37243	0.999543	0.199057	0.15626	1.27389	0.202703	0.64529	0.329279	0.150548	2.1872	0.0287276	0.257679
ENSG00000005882	PDK2	201.187	0.255121	0.153174	1.66556	0.0958007	0.999543	-0.259958	0.164649	-1.57886	0.114369	0.521812	-0.515078	0.158373	-3.25231	0.00114469	0.0622144
ENSG00000158125	XDH	3389.74	0.641036	0.368666	1.7388	0.08207	0.999543	-0.199064	0.394835	-0.504169	0.614143	0.891422	-0.8401	0.380451	-2.20817	0.0272325	0.253339
ENSG00000135374	ELF5	9.84668	0.382891	0.706376	0.54205	0.587784	0.999543	-1.73953	0.769322	-2.26112	0.0237518	0.272056	-2.12242	0.740917	-2.86459	0.00417555	0.11293
ENSG00000180871	CXCR2	1411.55	0.166651	0.286482	0.581715	0.560758	0.999543	0.760169	0.306771	2.47797	0.0132133	0.208986	0.593518	0.295581	2.00797	0.0446464	0.311355
ENSG00000000938	FGR	1322.5	-0.0915716	0.287355	-0.318671	0.749976	0.999543	0.466615	0.307708	1.51642	0.129412	0.546237	0.558187	0.296501	1.88258	0.0597571	0.354063
ENSG00000097096	SYDE2	39.0126	0.232331	0.241227	0.963121	0.335487	0.999543	-0.363841	0.260657	-1.39586	0.162756	0.59922	-0.596172	0.250343	-2.38142	0.0172458	0.207015
ENSG00000154229	PRKCA	215.705	0.219395	0.118323	1.8542	0.06371	0.999543	-0.173432	0.127266	-1.36275	0.17296	0.614347	-0.392827	0.122326	-3.21131	0.00132129	0.0670286
ENSG00000134574	DDB2	322.211	0.190114	0.136511	1.39266	0.163722	0.999543	-0.163729	0.146494	-1.11764	0.263719	0.701377	-0.353842	0.140995	-2.50962	0.0120862	0.178174
ENSG00000114790	ARHGEF26	112.586	0.166446	0.391064	0.425625	0.670381	0.999543	-0.716452	0.419502	-1.70786	0.0876615	0.469893	-0.882898	0.404131	-2.18468	0.0289122	0.258195
ENSG00000116031	CD207	12.2052	0.519208	0.42952	1.20881	0.226736	0.999543	-0.583006	0.466679	-1.24927	0.211568	0.653161	-1.10221	0.447509	-2.463	0.0137781	0.189013
ENSG00000135899	SP110	178.081	-0.288818	0.212017	-1.36224	0.173124	0.999543	0.0954766	0.226884	0.420817	0.673889	0.914578	0.384294	0.218697	1.7572	0.0788839	0.395002
ENSG00000184611	KCNH7	17.964	-0.431288	0.480624	-0.897349	0.369533	0.999543	0.296452	0.51299	0.577891	0.563338	0.867741	0.72774	0.494984	1.47023	0.141499	0.508968
ENSG00000154269	ENPP3	1854.4	-0.965954	0.495488	-1.9495	0.0512357	0.999543	0.575446	0.530591	1.08454	0.278127	0.713918	1.5414	0.511302	3.01466	0.00257272	0.0887315
ENSG00000278463	HIST1H2AB	76.6254	0.0892135	0.297663	0.299713	0.764396	0.999543	0.953106	0.317886	2.99826	0.00271524	0.0976763	0.863893	0.305898	2.82412	0.00474106	0.118953
ENSG00000041357	PSMA4	461.479	-0.0558836	0.0987223	-0.566068	0.571347	0.999543	0.171702	0.105664	1.62499	0.104164	0.503173	0.227586	0.10175	2.23673	0.0253042	0.245167
ENSG00000101367	MAPRE1	778.091	0.121739	0.0861507	1.4131	0.157627	0.999543	0.327207	0.0922207	3.54808	0.000388048	0.0359102	0.205467	0.0887509	2.3151	0.0206074	0.225653
ENSG00000151474	FRMD4A	152.253	0.0861547	0.155437	0.554273	0.579392	0.999543	-0.355507	0.167169	-2.12663	0.0334507	0.319574	-0.441661	0.160896	-2.74502	0.00605072	0.12944
ENSG00000148572	NRBF2	196.63	-0.0187767	0.179446	-0.104637	0.916664	0.999543	0.373182	0.191973	1.94393	0.0519043	0.383194	0.391959	0.184863	2.12026	0.0339839	0.276306
ENSG00000142512	SIGLEC10	301.725	-0.150576	0.250164	-0.601908	0.547235	0.999543	0.175379	0.267842	0.654784	0.512607	0.845298	0.325955	0.258083	1.26298	0.206595	0.594361
ENSG00000130518	KIAA1683	44.4926	-0.298586	0.271165	-1.10112	0.270843	0.999543	0.417227	0.289161	1.44289	0.149052	0.578085	0.715813	0.278836	2.56715	0.0102538	0.165911
ENSG00000141384	TAF4B	130.436	-0.286128	0.220351	-1.29851	0.194112	0.999543	0.273566	0.23558	1.16125	0.245542	0.68427	0.559694	0.227089	2.46465	0.0137148	0.18851
ENSG00000168310	IRF2	1043.23	0.00884105	0.111946	0.078976	0.937052	0.999543	0.20679	0.119868	1.72515	0.084501	0.464302	0.197949	0.115466	1.71435	0.0864645	0.411386
ENSG00000130684	ZNF337	12.4662	0.296258	0.24158	1.22633	0.220073	0.999543	-0.37106	0.266174	-1.39405	0.163302	0.59922	-0.667318	0.253622	-2.63115	0.00850955	0.1554
ENSG00000163803	PLB1	291.476	-0.0869592	0.286824	-0.303179	0.761753	0.999543	0.310761	0.307085	1.01197	0.311552	0.73832	0.39772	0.295878	1.3442	0.178882	0.562222
ENSG00000185664	PMEL	25.0865	0.208728	0.268409	0.777649	0.436776	0.999543	-0.500404	0.291202	-1.71841	0.0857225	0.466343	-0.709132	0.279644	-2.53584	0.0112178	0.172152
ENSG00000156282	CLDN17	59.7705	-0.445524	0.743829	-0.598961	0.549199	0.999543	-2.03638	0.798297	-2.5509	0.0107444	0.187944	-1.59086	0.769477	-2.06745	0.0386918	0.290714
ENSG00000105656	ELL	174.358	-0.0119177	0.161255	-0.0739058	0.941085	0.999543	0.366721	0.172454	2.12649	0.0334625	0.319574	0.378638	0.166018	2.28071	0.0225656	0.233638
ENSG00000102854	MSLN	788.173	0.433457	0.333096	1.3013	0.193157	0.999543	-0.487627	0.356836	-1.36653	0.171773	0.613517	-0.921084	0.343808	-2.67906	0.00738283	0.14567
ENSG00000139946	PELI2	132.984	-0.172216	0.217039	-0.79348	0.427498	0.999543	0.217661	0.232207	0.937358	0.348574	0.758758	0.389877	0.223743	1.74252	0.0814169	0.399164
ENSG00000187037	GPR141	12.3787	-0.391096	0.322544	-1.21253	0.225308	0.999543	0.108136	0.343247	0.315039	0.752732	0.938817	0.499232	0.331928	1.50404	0.132572	0.494938
ENSG00000164327	RICTOR	1659.25	-0.0275015	0.145425	-0.189112	0.850005	0.999543	0.265505	0.155721	1.70501	0.0881925	0.471173	0.293007	0.150037	1.9529	0.0508316	0.326469
ENSG00000148110	MFSD14B	690.877	-0.0685803	0.104118	-0.658677	0.510104	0.999543	0.0918924	0.111493	0.824202	0.409825	0.796689	0.160473	0.1074	1.49416	0.135134	0.498811
ENSG00000213347	MXD3	29.0161	0.0709764	0.266249	0.266579	0.789793	0.999543	0.697348	0.28347	2.46004	0.0138922	0.213258	0.626371	0.272198	2.30116	0.0213824	0.228368
ENSG00000055609	KMT2C	5262.78	0.0103225	0.0754977	0.136726	0.891247	0.999543	0.190958	0.0808484	2.36192	0.0181804	0.241297	0.180635	0.0778943	2.31898	0.0203962	0.225223
ENSG00000167074	TEF	25.102	0.037403	0.237012	0.15781	0.874606	0.999543	-0.552588	0.257546	-2.14559	0.0319058	0.313935	-0.589991	0.247696	-2.38191	0.0172229	0.207015
ENSG00000085117	CD82	1680.45	0.0840503	0.186586	0.450464	0.652376	0.999543	-0.421321	0.199879	-2.10788	0.0350415	0.324932	-0.505372	0.192591	-2.62406	0.00868876	0.157482
ENSG00000160799	CCDC12	316.361	0.0557962	0.142885	0.390498	0.696168	0.999543	-0.312089	0.153349	-2.03516	0.0418344	0.348991	-0.367885	0.147676	-2.49116	0.0127327	0.182413
ENSG00000162747	FCGR3B	7902.28	-0.103459	0.323378	-0.319933	0.749019	0.999543	0.456862	0.34631	1.31923	0.187093	0.631606	0.560321	0.333704	1.67909	0.0931338	0.426706
ENSG00000107984	DKK1	306.049	-0.294728	0.495628	-0.594656	0.552074	0.999543	-1.27474	0.531043	-2.40044	0.0163754	0.232827	-0.980008	0.51175	-1.91501	0.0554906	0.34144
ENSG00000139629	GALNT6	564.397	-0.565174	0.267662	-2.11152	0.0347276	0.999543	0.284796	0.28652	0.993983	0.320231	0.742629	0.84997	0.276155	3.07787	0.00208488	0.083784
ENSG00000127074	RGS13	53.5595	1.18309	0.630632	1.87604	0.0606498	0.999543	2.87121	0.673945	4.26031	2.04146e-05	0.00819833	1.68812	0.647139	2.60859	0.00909155	0.158113
ENSG00000110723	EXPH5	261.067	0.113921	0.250997	0.453876	0.649918	0.999543	-0.467209	0.269127	-1.73601	0.0825615	0.461864	-0.58113	0.259261	-2.24149	0.0249945	0.24415
ENSG00000164463	CREBRF	592.293	-0.0555781	0.167456	-0.331897	0.739967	0.999543	0.327601	0.179265	1.82747	0.0676287	0.429503	0.383179	0.172706	2.21868	0.0265085	0.250393
ENSG00000141480	ARRB2	2528.03	0.060093	0.222174	0.270477	0.786793	0.999543	0.469402	0.237919	1.97295	0.0485008	0.374781	0.409309	0.229247	1.78545	0.0741886	0.385962
ENSG00000172380	GNG12	47.8413	0.226359	0.248828	0.909701	0.36298	0.999543	-0.27729	0.267893	-1.03508	0.300632	0.729455	-0.503649	0.257532	-1.95568	0.0505029	0.326256
ENSG00000123505	AMD1	747.61	-0.0644228	0.0722307	-0.891903	0.372445	0.999543	0.170355	0.0773008	2.20379	0.0275391	0.293681	0.234778	0.0744351	3.15412	0.00160981	0.0738476
ENSG00000073111	MCM2	161.421	0.196145	0.240612	0.815195	0.414961	0.999543	0.88041	0.257263	3.42221	0.000621137	0.0459906	0.684264	0.24758	2.76381	0.00571301	0.127188
ENSG00000197142	ACSL5	1267.97	-0.0444826	0.166249	-0.267566	0.789033	0.999543	0.408088	0.177998	2.29265	0.021868	0.260165	0.45257	0.1715	2.63889	0.00831788	0.153476
ENSG00000160741	CRTC2	543.209	-0.0231088	0.117154	-0.197251	0.843631	0.999543	0.233424	0.125407	1.86133	0.0626974	0.418355	0.256533	0.12078	2.12397	0.033673	0.274945
ENSG00000188186	LAMTOR4	233.337	-0.166057	0.126615	-1.31151	0.189686	0.999543	0.126254	0.135458	0.932056	0.351307	0.761224	0.292311	0.130516	2.23965	0.0251134	0.244533
ENSG00000112763	BTN2A1	830.296	-0.128218	0.141115	-0.908605	0.363559	0.999543	0.157601	0.151089	1.0431	0.296903	0.72688	0.285818	0.145579	1.96332	0.0496089	0.325074
ENSG00000100580	TMED8	112.923	0.168443	0.180157	0.93498	0.349798	0.999543	0.622204	0.192455	3.23298	0.00122507	0.0632416	0.45376	0.184942	2.45353	0.0141462	0.191167
ENSG00000145779	TNFAIP8	303.291	-0.0362893	0.134117	-0.27058	0.786714	0.999543	0.164649	0.143579	1.14675	0.251486	0.68846	0.200938	0.138267	1.45326	0.146152	0.515041
ENSG00000170442	KRT86	44.1428	0.366212	0.37295	0.981933	0.326133	0.999543	-0.65112	0.401664	-1.62106	0.105006	0.50395	-1.01733	0.386484	-2.63227	0.0084816	0.155089
ENSG00000138760	SCARB2	1233.16	-0.0603262	0.15488	-0.389504	0.696903	0.999543	-0.423536	0.165944	-2.55228	0.010702	0.187944	-0.363209	0.159897	-2.27152	0.0231158	0.236061
ENSG00000171729	TMEM51	122.016	0.221327	0.24789	0.892843	0.371941	0.999543	-0.353844	0.266128	-1.3296	0.183649	0.62667	-0.575171	0.256207	-2.24495	0.0247716	0.243517
ENSG00000100335	MIEF1	118.98	0.12709	0.1089	1.16704	0.243194	0.999543	-0.183796	0.117555	-1.5635	0.117936	0.527383	-0.310886	0.11282	-2.75559	0.00585872	0.128225
ENSG00000147459	DOCK5	2241.61	0.00421407	0.223372	0.0188657	0.984948	0.999543	0.497215	0.239196	2.0787	0.0376453	0.334777	0.493001	0.230479	2.13902	0.0324336	0.26998
ENSG00000122591	FAM126A	321.006	-0.147257	0.149423	-0.985502	0.324377	0.999543	0.245129	0.159879	1.53322	0.125223	0.539235	0.392386	0.154039	2.54732	0.0108554	0.168959
ENSG00000106701	FSD1L	104.269	-0.182694	0.255927	-0.713852	0.475319	0.999543	0.351548	0.27364	1.28471	0.198894	0.643792	0.534242	0.263665	2.02621	0.0427429	0.304905
ENSG00000106460	TMEM106B	271.308	0.154913	0.140815	1.10012	0.271279	0.999543	-0.219502	0.151176	-1.45197	0.14651	0.57405	-0.374416	0.145504	-2.57324	0.0100751	0.165123
ENSG00000112115	IL17A	34.3534	-0.46427	0.537566	-0.863653	0.387778	0.999543	0.598703	0.57404	1.04296	0.296965	0.72688	1.06297	0.553612	1.92007	0.0548491	0.3396
ENSG00000110848	CD69	214.523	-0.10626	0.270349	-0.393048	0.694284	0.999543	0.250284	0.289412	0.864801	0.387148	0.783289	0.356544	0.278841	1.27866	0.201015	0.588221
ENSG00000144711	IQSEC1	1086.28	-0.00339878	0.152209	-0.0223297	0.982185	0.999543	0.273672	0.162979	1.67919	0.0931157	0.482749	0.277071	0.15702	1.76456	0.0776381	0.391382
ENSG00000080561	MID2	155.493	0.272801	0.179768	1.51751	0.129137	0.999543	-0.146857	0.193041	-0.760753	0.446805	0.815425	-0.419658	0.185689	-2.26	0.023821	0.238814
ENSG00000137648	TMPRSS4	2475.12	-0.118293	0.255318	-0.463316	0.643138	0.999543	-0.739207	0.273466	-2.7031	0.00686964	0.150582	-0.620914	0.263514	-2.35628	0.018459	0.213842
ENSG00000221937	TAS2R40	7.31609	-0.041101	0.596777	-0.0688717	0.945092	0.999543	1.13228	0.632922	1.78897	0.0736204	0.441808	1.17338	0.608499	1.92831	0.053816	0.336909
ENSG00000008838	MED24	577.186	-0.132878	0.106421	-1.24861	0.211807	0.999543	0.174862	0.113891	1.53534	0.124699	0.539087	0.30774	0.109725	2.80464	0.0050373	0.121255
ENSG00000143502	SUSD4	40.49	0.326446	0.475635	0.686336	0.492501	0.999543	-0.920202	0.5116	-1.79868	0.0720699	0.438538	-1.24665	0.492653	-2.53048	0.0113907	0.172742
ENSG00000147164	SNX12	103.689	0.157067	0.105765	1.48506	0.137527	0.999543	-0.0716491	0.114102	-0.627938	0.530044	0.854242	-0.228716	0.109328	-2.09203	0.0364362	0.284202
ENSG00000173905	GOLIM4	403.949	-0.127327	0.108833	-1.16993	0.242029	0.999543	0.165819	0.116455	1.42389	0.154479	0.586658	0.293146	0.112187	2.61302	0.00897468	0.157915
ENSG00000131379	C3orf20	4.94091	-0.276026	0.688489	-0.400916	0.688482	0.999543	1.53949	0.723102	2.12901	0.0332538	0.319486	1.81551	0.697008	2.60473	0.00919475	0.158936
ENSG00000166889	PATL1	785.751	-0.0351203	0.113519	-0.309377	0.757034	0.999543	0.235421	0.121527	1.93719	0.0527218	0.384626	0.270541	0.117063	2.31108	0.0208287	0.226709
ENSG00000179913	B3GNT3	144.611	-0.152905	0.309429	-0.494152	0.621199	0.999543	-1.00141	0.332132	-3.01511	0.00256888	0.0949219	-0.848509	0.320093	-2.65082	0.0080297	0.151314
ENSG00000163041	H3F3A	78.0611	0.0796623	0.182469	0.436579	0.662417	0.999543	0.491795	0.19486	2.52383	0.0116083	0.196947	0.412133	0.187272	2.20072	0.0277561	0.254207
ENSG00000029725	RABEP1	567.211	-0.0330177	0.0938707	-0.351736	0.725036	0.999543	0.20067	0.100473	1.99725	0.0457978	0.365201	0.233687	0.0967471	2.41545	0.015716	0.200696
ENSG00000111647	UHRF1BP1L	491.293	0.0100194	0.143808	0.0696724	0.944454	0.999543	0.269412	0.153955	1.74993	0.0801299	0.45703	0.259392	0.148285	1.74928	0.0802431	0.397333
ENSG00000215045	GRID2IP	7.78252	0.667278	0.314389	2.12246	0.033799	0.999543	-0.167585	0.346195	-0.484078	0.62833	0.897723	-0.834863	0.327	-2.5531	0.0106769	0.167834
ENSG00000111670	GNPTAB	2027.81	0.0565067	0.107294	0.526651	0.598436	0.999543	-0.28267	0.114966	-2.45872	0.0139434	0.213289	-0.339176	0.110763	-3.06218	0.00219734	0.0843281
ENSG00000179833	SERTAD2	515.134	-0.397927	0.306316	-1.29907	0.19392	0.999543	-1.04636	0.328218	-3.18799	0.00143265	0.0696112	-0.648429	0.316314	-2.04995	0.0403689	0.296565
ENSG00000178999	AURKB	30.3615	0.402835	0.398542	1.01077	0.312126	0.999543	1.48828	0.424546	3.50558	0.000455608	0.0390834	1.08545	0.407202	2.66562	0.00768464	0.149032
ENSG00000113070	HBEGF	255.16	-0.284968	0.381944	-0.746099	0.455608	0.999543	0.685617	0.408814	1.67709	0.0935256	0.48302	0.970585	0.393953	2.46371	0.0137508	0.188822
ENSG00000116138	DNAJC16	293.501	-0.0936542	0.0851135	-1.10034	0.271182	0.999543	-0.296155	0.0915532	-3.23478	0.00121735	0.0632416	-0.2025	0.0881832	-2.29636	0.0216553	0.229246
ENSG00000056736	IL17RB	27.8781	-0.0247597	0.23495	-0.105383	0.916072	0.999543	-0.0405181	0.252218	-0.160647	0.872372	0.969229	-0.0157584	0.242573	-0.0649636	0.948203	0.988404
ENSG00000185261	KIAA0825	107.534	0.0967418	0.15905	0.608246	0.543024	0.999543	0.312532	0.170163	1.83666	0.0662596	0.427502	0.21579	0.163564	1.3193	0.187067	0.573266
ENSG00000077152	UBE2T	44.981	-0.090005	0.310955	-0.289447	0.772239	0.999543	0.771121	0.331474	2.32634	0.0200004	0.249594	0.861127	0.319115	2.69849	0.00696556	0.141294
ENSG00000175662	TOM1L2	396.877	0.13104	0.213704	0.613185	0.539754	0.999543	-0.361305	0.229068	-1.57728	0.11473	0.522293	-0.492345	0.220669	-2.23114	0.0256717	0.24676
ENSG00000167552	TUBA1A	3110.92	0.0326446	0.206489	0.158094	0.874383	0.999543	0.459363	0.221122	2.07741	0.0377634	0.335135	0.426718	0.213065	2.00276	0.0452032	0.312334
ENSG00000169891	REPS2	761.456	-0.293956	0.219973	-1.33632	0.181443	0.999543	0.33006	0.235498	1.40154	0.161053	0.596339	0.624015	0.226941	2.74968	0.00596539	0.128903
ENSG00000146592	CREB5	450.726	-0.0310488	0.29099	-0.106701	0.915027	0.999543	0.575857	0.311537	1.84844	0.0645387	0.424078	0.606906	0.300164	2.02192	0.0431851	0.306669
ENSG00000140807	NKD1	7.87081	0.525914	0.345839	1.52069	0.128338	0.999543	-0.273428	0.379284	-0.720907	0.470967	0.827464	-0.799342	0.360585	-2.21679	0.0266375	0.250812
ENSG00000151611	MMAA	110.074	0.20667	0.165785	1.24662	0.212537	0.999543	-0.233406	0.178415	-1.30822	0.190798	0.636477	-0.440077	0.171512	-2.56587	0.0102918	0.165911
ENSG00000169679	BUB1	122.841	0.306067	0.282952	1.08169	0.27939	0.999543	1.1248	0.302458	3.71887	0.000200118	0.0247362	0.818734	0.290968	2.81383	0.00489559	0.120413
ENSG00000131355	ADGRE3	880.693	-0.00773816	0.309573	-0.0249963	0.980058	0.999543	0.66048	0.33148	1.99252	0.0463139	0.367054	0.668218	0.319395	2.09214	0.0364264	0.284202
ENSG00000141736	ERBB2	1724.01	0.132026	0.238492	0.553587	0.579862	0.999543	-0.486107	0.255462	-1.90285	0.0570602	0.399041	-0.618133	0.246152	-2.51118	0.0120329	0.177942
ENSG00000011600	TYROBP	3879.38	-0.171684	0.233715	-0.734588	0.46259	0.999543	0.311864	0.250281	1.24605	0.212745	0.653496	0.483548	0.241171	2.005	0.0449632	0.311885
ENSG00000050405	LIMA1	602.88	0.344438	0.207264	1.66183	0.0965459	0.999543	-0.282654	0.222134	-1.27245	0.203213	0.645479	-0.627092	0.213968	-2.93078	0.00338112	0.101728
ENSG00000204264	PSMB8	1288.69	0.0259522	0.0989381	0.262308	0.793084	0.999543	0.174448	0.105949	1.64653	0.0996555	0.492889	0.148496	0.102053	1.45508	0.145647	0.514439
ENSG00000139263	LRIG3	113.263	0.0673595	0.291875	0.230782	0.817484	0.999543	-0.923918	0.313703	-2.9452	0.00322741	0.106152	-0.991278	0.302225	-3.27994	0.00103831	0.059618
ENSG00000116132	PRRX1	33.5373	0.479703	0.393099	1.22031	0.222348	0.999543	-0.579681	0.423783	-1.36787	0.171352	0.612629	-1.05938	0.407472	-2.59989	0.00932525	0.159538
ENSG00000168994	PXDC1	63.9966	0.416123	0.231574	1.79693	0.0723462	0.999543	-0.106889	0.249082	-0.429131	0.667828	0.912954	-0.523012	0.239222	-2.1863	0.0287936	0.257915
ENSG00000198736	MSRB1	350.464	0.0721118	0.23019	0.31327	0.754075	0.999543	0.471631	0.246425	1.91389	0.055634	0.394935	0.399519	0.237373	1.68309	0.0923581	0.425215
ENSG00000186074	CD300LF	120.568	-0.323737	0.271924	-1.19054	0.233833	0.999543	0.166911	0.290942	0.573693	0.566175	0.868515	0.490649	0.280451	1.7495	0.0802051	0.397283
ENSG00000170558	CDH2	30.2405	-0.68184	0.446645	-1.52658	0.126865	0.999543	0.479261	0.476314	1.00619	0.314326	0.739577	1.1611	0.459931	2.52451	0.0115859	0.174256
ENSG00000182511	FES	272.587	-0.160179	0.203197	-0.788291	0.430526	0.999543	0.210299	0.217499	0.966896	0.333596	0.75134	0.370478	0.209572	1.76778	0.077097	0.39122
ENSG00000109381	ELF2	520.447	-0.0307634	0.0969021	-0.317469	0.750888	0.999543	0.150032	0.103746	1.44615	0.148136	0.577206	0.180795	0.0999008	1.80975	0.0703345	0.377883
ENSG00000024048	UBR2	2134.57	-0.0679273	0.138795	-0.489408	0.624553	0.999543	0.182062	0.148628	1.22495	0.220594	0.660112	0.249989	0.14321	1.74562	0.080877	0.398546
ENSG00000160712	IL6R	698.652	-0.103092	0.23145	-0.445419	0.656017	0.999543	0.367148	0.247812	1.48156	0.138459	0.561012	0.47024	0.238779	1.96936	0.0489123	0.323591
ENSG00000110876	SELPLG	3278.79	-0.206489	0.222746	-0.927016	0.353918	0.999543	0.182472	0.238536	0.764965	0.444292	0.814098	0.388961	0.229855	1.6922	0.0906071	0.420822
ENSG00000113407	TARS	980.342	-0.139062	0.082213	-1.69148	0.0907446	0.999543	0.0969222	0.0880113	1.10125	0.270789	0.708412	0.235984	0.0847968	2.78294	0.00538692	0.124609
ENSG00000140678	ITGAX	5603.56	0.0886385	0.293876	0.301619	0.762943	0.999543	0.66082	0.314713	2.09976	0.0357503	0.327696	0.572181	0.303253	1.88681	0.0591859	0.352179
ENSG00000275395	FCGBP	289987	-0.414884	0.29404	-1.41098	0.158251	0.999543	0.455072	0.314896	1.44515	0.148415	0.577504	0.869956	0.303434	2.86703	0.0041434	0.112274
ENSG00000066629	EML1	56.5604	-0.654101	0.364117	-1.7964	0.0724302	0.999543	-1.54264	0.392024	-3.93508	8.31697e-05	0.0161388	-0.888543	0.378376	-2.34831	0.018859	0.216905
ENSG00000116044	NFE2L2	1658.78	0.116982	0.158098	0.739934	0.45934	0.999543	0.457996	0.169289	2.70542	0.00682187	0.149765	0.341014	0.163097	2.09086	0.0365405	0.284611
ENSG00000085840	ORC1	97.9298	-0.0992855	0.354742	-0.279881	0.779569	0.999543	0.877669	0.379224	2.31438	0.020647	0.253972	0.976954	0.365309	2.67432	0.00748808	0.147135
ENSG00000196550	FAM72A	21.1226	-1.03752	0.739561	-1.40288	0.160651	0.999543	0.909315	0.788563	1.15313	0.248858	0.686296	1.94683	0.761642	2.5561	0.0105853	0.167834
ENSG00000134882	UBAC2	490.242	0.0796388	0.0689374	1.15523	0.247995	0.999543	-0.128044	0.0740999	-1.72799	0.0839892	0.463535	-0.207683	0.071252	-2.91477	0.00355955	0.104409
ENSG00000135597	REPS1	758.864	0.0319454	0.0741183	0.431006	0.666464	0.999543	-0.163181	0.0795402	-2.05155	0.0402134	0.342918	-0.195126	0.0765737	-2.54821	0.0108276	0.168711
ENSG00000124429	POF1B	344.935	-0.435806	0.368025	-1.18417	0.236345	0.999543	-1.29322	0.394422	-3.27878	0.00104257	0.0598047	-0.857418	0.38013	-2.25559	0.0240961	0.240386
ENSG00000006432	MAP3K9	541.113	-0.528733	0.37156	-1.42301	0.154733	0.999543	-1.28871	0.398081	-3.23731	0.00120662	0.0632416	-0.759979	0.38364	-1.98097	0.0475945	0.320435
ENSG00000159496	RGL4	84.7007	0.050248	0.231236	0.217302	0.827973	0.999543	0.344411	0.247392	1.39217	0.163872	0.60068	0.294163	0.238084	1.23554	0.216628	0.6048
ENSG00000110446	SLC15A3	279.025	-0.0818444	0.222048	-0.368589	0.712434	0.999543	0.396429	0.237651	1.66812	0.0952925	0.48589	0.478273	0.228955	2.08894	0.0367128	0.284929
ENSG00000012124	CD22	509.535	0.633416	0.420184	1.50747	0.131689	0.999543	1.73599	0.449853	3.85901	0.000113845	0.0188322	1.10257	0.433325	2.54445	0.0109451	0.169945
ENSG00000273703	HIST1H2BM	558.243	0.146091	0.320583	0.455705	0.648602	0.999543	1.027	0.343201	2.99242	0.00276779	0.0984365	0.880909	0.330643	2.66423	0.00771654	0.149152
ENSG00000149798	CDC42EP2	65.1704	0.31659	0.281162	1.12601	0.260163	0.999543	0.953755	0.300347	3.17551	0.00149574	0.0707887	0.637165	0.288606	2.20773	0.0272629	0.253339
ENSG00000064666	CNN2	2040.47	0.118185	0.103886	1.13764	0.25527	0.999543	0.371725	0.111236	3.34177	0.000832448	0.0540238	0.253539	0.107151	2.36619	0.0179721	0.211298
ENSG00000128016	ZFP36	2613.09	0.0616396	0.307854	0.200223	0.841306	0.999543	0.802786	0.32967	2.43512	0.0148868	0.219689	0.741146	0.317661	2.33313	0.0196412	0.221857
ENSG00000197622	CDC42SE1	1229.88	0.00388812	0.134553	0.0288966	0.976947	0.999543	0.244835	0.144077	1.69934	0.089256	0.47326	0.240947	0.138806	1.73586	0.0825887	0.402505
ENSG00000103196	CRISPLD2	217.927	-0.247581	0.250568	-0.988078	0.323114	0.999543	0.347227	0.268128	1.295	0.19532	0.64053	0.594808	0.258391	2.30196	0.0213372	0.228057
ENSG00000100564	PIGH	116.43	-0.386678	0.18011	-2.1469	0.0318013	0.999543	0.160201	0.192363	0.832805	0.404955	0.79339	0.54688	0.185603	2.9465	0.00321391	0.0989635
ENSG00000139370	SLC15A4	273.769	0.0874086	0.147744	0.591621	0.554105	0.999543	0.414308	0.158082	2.62083	0.0087715	0.170375	0.326899	0.152156	2.14844	0.0316784	0.266503
ENSG00000105520	PLPPR2	66.7597	-0.224603	0.215897	-1.04032	0.298191	0.999543	0.246415	0.230629	1.06845	0.28532	0.719466	0.471017	0.22229	2.11893	0.0340963	0.276857
ENSG00000144837	PLA1A	28.0896	-1.08396	0.466113	-2.32554	0.0200432	0.941038	0.261422	0.495774	0.527301	0.597985	0.884664	1.34539	0.480183	2.80182	0.00508155	0.121552
ENSG00000165304	MELK	85.5829	-0.244158	0.275236	-0.887087	0.375032	0.999543	0.515915	0.294029	1.75464	0.0793203	0.455316	0.760073	0.283368	2.68228	0.00731213	0.145072
ENSG00000182489	XKRX	94.4827	-0.31975	0.466155	-0.68593	0.492758	0.999543	-1.38495	0.50021	-2.76873	0.00562746	0.136354	-1.0652	0.482141	-2.20931	0.0271532	0.253339
ENSG00000205710	C17orf107	47.286	0.375077	0.362554	1.03454	0.300883	0.999543	1.27976	0.387045	3.30648	0.000944751	0.0570103	0.904681	0.371853	2.4329	0.0149785	0.19567
ENSG00000169554	ZEB2	1691.2	-0.144335	0.214692	-0.67229	0.501399	0.999543	0.221421	0.229903	0.963107	0.335494	0.751849	0.365757	0.221533	1.65103	0.0987328	0.438244
ENSG00000145868	FBXO38	617.586	-0.00736821	0.08625	-0.0854285	0.931921	0.999543	0.173843	0.0923385	1.88267	0.0597456	0.408233	0.181211	0.0889018	2.03833	0.0415173	0.300901
ENSG00000107281	NPDC1	24.5393	-0.633669	0.292667	-2.16515	0.0303759	0.999543	0.202244	0.310777	0.650767	0.515197	0.846419	0.835912	0.301078	2.7764	0.00549653	0.125197
ENSG00000103642	LACTB	181.056	-0.179066	0.189575	-0.944565	0.344881	0.999543	0.207338	0.202832	1.02221	0.306681	0.733323	0.386404	0.195445	1.97705	0.0480362	0.321885
ENSG00000173535	TNFRSF10C	3523.69	0.0752274	0.311314	0.241645	0.809056	0.999543	0.717569	0.333383	2.15239	0.0313669	0.31161	0.642341	0.321242	1.99956	0.0455481	0.313482
ENSG00000006451	RALA	460.274	-0.203604	0.202148	-1.00721	0.313836	0.999543	0.47292	0.216336	2.18605	0.0288119	0.301825	0.676525	0.208461	3.24533	0.00117315	0.0625065
ENSG00000105668	UPK1A	98.3707	-0.879781	0.53685	-1.63878	0.101259	0.999543	-2.02211	0.576039	-3.51036	0.000447496	0.0390557	-1.14233	0.555402	-2.05675	0.0397099	0.295611
ENSG00000178896	EXOSC4	50.5686	0.0423366	0.164867	0.256792	0.797339	0.999543	0.401657	0.175802	2.28471	0.0223296	0.262414	0.359321	0.168703	2.12991	0.0331794	0.272523
ENSG00000139163	ETNK1	336.015	0.00194069	0.0873548	0.0222162	0.982275	0.999543	0.210621	0.0934681	2.2534	0.0242339	0.273609	0.20868	0.0899107	2.32097	0.0202883	0.225223
ENSG00000012171	SEMA3B	550.411	-0.46191	0.269531	-1.71375	0.0865745	0.999543	0.416859	0.288517	1.44484	0.148504	0.577507	0.878769	0.278061	3.16034	0.00157584	0.0733623
ENSG00000101194	SLC17A9	81.8754	-0.408429	0.271996	-1.5016	0.1332	0.999543	0.29996	0.290586	1.03226	0.301951	0.729724	0.708389	0.280262	2.5276	0.0114846	0.17344
ENSG00000079263	SP140	1095.42	0.0266256	0.254993	0.104417	0.916839	0.999543	0.564331	0.273036	2.06687	0.0387465	0.338117	0.537705	0.263075	2.04392	0.0409613	0.299498
ENSG00000173548	SNX33	58.0044	-0.179326	0.256949	-0.697904	0.485237	0.999543	-0.743585	0.27669	-2.68743	0.00720044	0.154639	-0.564259	0.266749	-2.11532	0.0344027	0.278778
ENSG00000106236	NPTX2	25.1905	-0.916166	0.393334	-2.32923	0.0198467	0.941038	0.210291	0.418471	0.502523	0.6153	0.891422	1.12646	0.405197	2.78002	0.00543556	0.124921
ENSG00000139132	FGD4	770.673	0.0265381	0.146629	0.180988	0.856377	0.999543	0.263124	0.157001	1.67594	0.0937495	0.48302	0.236586	0.151241	1.56429	0.117748	0.474395
ENSG00000100292	HMOX1	5208.5	-0.272027	0.403927	-0.673457	0.500656	0.999543	-1.04535	0.432591	-2.41648	0.0156715	0.226568	-0.773319	0.416848	-1.85516	0.0635736	0.36365
ENSG00000167536	DHRS13	25.4803	0.246725	0.203586	1.2119	0.225552	0.999543	0.623614	0.216629	2.87871	0.003993	0.119866	0.376889	0.206559	1.82461	0.0680601	0.372724
ENSG00000153201	RANBP2	13004.9	0.0599727	0.0909343	0.659517	0.509564	0.999543	0.305799	0.097381	3.14024	0.00168812	0.0755194	0.245827	0.0938314	2.61988	0.00879617	0.157813
ENSG00000035664	DAPK2	127.694	-0.0934328	0.200002	-0.467159	0.640386	0.999543	0.291351	0.21393	1.3619	0.17323	0.61468	0.384784	0.206052	1.86741	0.0618445	0.35837
ENSG00000127947	PTPN12	1527.34	-0.150525	0.159987	-0.940862	0.346775	0.999543	0.18561	0.171313	1.08346	0.278605	0.714007	0.336136	0.165074	2.03627	0.0417231	0.301756
ENSG00000004961	HCCS	276.258	0.195885	0.0987184	1.98428	0.0472242	0.999543	-0.0693997	0.106102	-0.654083	0.513058	0.845298	-0.265285	0.101951	-2.60209	0.00926578	0.159294
ENSG00000104324	CPQ	379.753	-0.109693	0.178239	-0.615426	0.538274	0.999543	0.270667	0.190785	1.4187	0.155986	0.589234	0.38036	0.183813	2.06928	0.0385197	0.290429
ENSG00000099284	H2AFY2	109.355	0.102811	0.173389	0.592947	0.553217	0.999543	-0.300405	0.186488	-1.61086	0.107211	0.509242	-0.403216	0.179438	-2.2471	0.0246338	0.242856
ENSG00000163902	RPN1	3346.32	-0.266336	0.119007	-2.23798	0.0252223	0.969295	0.105487	0.127433	0.827787	0.407791	0.795411	0.371823	0.1228	3.02788	0.00246278	0.0871346
ENSG00000115902	SLC1A4	209.348	-0.321932	0.184404	-1.74579	0.0808472	0.999543	0.20264	0.197216	1.0275	0.304184	0.731708	0.524571	0.190125	2.75909	0.00579628	0.127842
ENSG00000116560	SFPQ	2311.54	0.0917301	0.0869234	1.0553	0.291289	0.999543	0.294529	0.0930757	3.1644	0.00155401	0.0721065	0.202799	0.0896533	2.26204	0.023695	0.238049
ENSG00000105880	DLX5	36.1946	0.031589	0.330307	0.0956351	0.92381	0.999543	-0.91051	0.356928	-2.55096	0.0107427	0.187944	-0.942099	0.343811	-2.74017	0.00614083	0.130582
ENSG00000165097	KDM1B	372.058	-0.0102481	0.12713	-0.0806106	0.935752	0.999543	0.24747	0.136071	1.81868	0.06896	0.431515	0.257718	0.13103	1.96687	0.0491983	0.323776
ENSG00000185950	IRS2	327.741	-0.075038	0.219389	-0.342032	0.732326	0.999543	0.417946	0.234814	1.7799	0.0750916	0.444932	0.492984	0.226223	2.17919	0.0293173	0.259243
ENSG00000099331	MYO9B	2687.03	-0.0024641	0.132037	-0.0186622	0.985111	0.999543	0.257645	0.141392	1.8222	0.0684242	0.430519	0.260109	0.136233	1.90929	0.0562244	0.344317
ENSG00000186205	MARC1	98.9028	-0.307789	0.286329	-1.07495	0.282397	0.999543	0.394466	0.306123	1.28858	0.197543	0.642023	0.702255	0.295076	2.37991	0.0173166	0.207015
ENSG00000204592	HLA-E	18309.5	-0.119828	0.143143	-0.837121	0.402524	0.999543	0.141717	0.153294	0.924476	0.355239	0.762435	0.261544	0.147714	1.77061	0.0766252	0.390473
ENSG00000172831	CES2	203.256	-0.0415741	0.109794	-0.378654	0.704945	0.999543	-0.29352	0.118085	-2.48567	0.0129309	0.206924	-0.251946	0.113697	-2.21594	0.0266954	0.251169
ENSG00000116701	NCF2	5570.44	-0.0267997	0.269383	-0.0994854	0.920753	0.999543	0.487796	0.288483	1.6909	0.0908553	0.476759	0.514596	0.27798	1.8512	0.064141	0.364696
ENSG00000159885	ZNF222	76.1377	-0.0825426	0.206611	-0.399507	0.68952	0.999543	0.341325	0.220774	1.54604	0.122094	0.533778	0.423868	0.212563	1.99408	0.0461433	0.31605
ENSG00000175538	KCNE3	68.0814	-0.233307	0.20355	-1.14619	0.251716	0.999543	0.159454	0.217515	0.733071	0.463515	0.825174	0.392761	0.209682	1.87313	0.0610508	0.356823
ENSG00000176018	LYSMD3	186.323	-0.0440324	0.090368	-0.487257	0.626076	0.999543	0.17521	0.0966317	1.81318	0.0698047	0.432509	0.219243	0.092921	2.35945	0.0183019	0.213401
ENSG00000189195	BTBD8	20.5061	0.309298	0.261736	1.18172	0.237317	0.999543	-0.53646	0.285315	-1.88024	0.0600752	0.409306	-0.845758	0.273516	-3.09217	0.001987	0.0821188
ENSG00000072952	MRVI1	103.117	0.134806	0.27311	0.493597	0.621591	0.999543	0.715088	0.292057	2.44845	0.0143471	0.215694	0.580282	0.281107	2.06427	0.0389917	0.292407
ENSG00000185917	SETD4	88.9154	0.0558806	0.130733	0.427441	0.669058	0.999543	-0.329908	0.141329	-2.33433	0.0195787	0.248628	-0.385789	0.135837	-2.84008	0.00451016	0.115606
ENSG00000196684	HSH2D	191.827	-0.210525	0.239848	-0.877743	0.380083	0.999543	0.22183	0.25669	0.864194	0.387481	0.783555	0.432355	0.247359	1.74788	0.0804844	0.397773
ENSG00000154358	OBSCN	1091.58	0.179724	0.185818	0.967205	0.333441	0.999543	-0.411301	0.199106	-2.06574	0.0388529	0.33847	-0.591025	0.191827	-3.08103	0.00206289	0.0835815
ENSG00000127951	FGL2	1211.54	-0.265291	0.243652	-1.08881	0.276236	0.999543	0.25547	0.2609	0.979186	0.327488	0.747294	0.520761	0.25141	2.07136	0.0383252	0.29008
ENSG00000166562	SEC11C	425.376	-0.316724	0.152416	-2.07802	0.0377075	0.999543	0.163861	0.163086	1.00475	0.315018	0.739982	0.480585	0.157201	3.05714	0.00223462	0.0843281
ENSG00000101144	BMP7	86.2722	-0.282988	0.452418	-0.625501	0.531642	0.999543	-1.37588	0.485715	-2.83268	0.00461591	0.126498	-1.09289	0.468184	-2.33432	0.0195792	0.22141
ENSG00000171988	JMJD1C	3491.67	-0.00497462	0.153148	-0.0324824	0.974087	0.999543	0.291386	0.164002	1.77673	0.0756135	0.445554	0.296361	0.158025	1.87541	0.0607361	0.356388
ENSG00000136878	USP20	284.23	0.0794977	0.111959	0.710063	0.477665	0.999543	-0.284229	0.120355	-2.3616	0.0181964	0.241297	-0.363727	0.115827	-3.14025	0.00168802	0.076561
ENSG00000135540	NHSL1	216.67	-0.363852	0.302368	-1.20334	0.228844	0.999543	-1.04242	0.324263	-3.21474	0.00130565	0.0656433	-0.678566	0.312555	-2.17103	0.0299291	0.26097
ENSG00000027075	PRKCH	728.388	-0.186151	0.154985	-1.20109	0.229716	0.999543	-0.580775	0.166131	-3.49589	0.000472484	0.0395386	-0.394624	0.160099	-2.46487	0.0137064	0.18851
ENSG00000081386	ZNF510	129.747	0.035225	0.132111	0.266632	0.789753	0.999543	-0.301862	0.142289	-2.12147	0.0338823	0.321769	-0.337087	0.136896	-2.46236	0.0138026	0.189095
ENSG00000157087	ATP2B2	37.9438	-0.719111	0.381255	-1.88617	0.0592725	0.999543	0.44165	0.406257	1.08712	0.276984	0.712902	1.16076	0.39251	2.95728	0.00310371	0.0968984
ENSG00000064225	ST3GAL6	161.34	-0.248404	0.201476	-1.23292	0.217604	0.999543	0.236639	0.215489	1.09815	0.272138	0.708925	0.485043	0.207689	2.33543	0.0195211	0.221361
ENSG00000134453	RBM17	666.111	0.0477386	0.0768873	0.62089	0.534672	0.999543	0.248589	0.0822944	3.02072	0.00252172	0.0934219	0.20085	0.0791866	2.53641	0.0111994	0.172055
ENSG00000005302	MSL3	475.448	-0.0251845	0.127438	-0.197622	0.843341	0.999543	0.126205	0.136466	0.924812	0.355064	0.762435	0.151389	0.131439	1.15179	0.249409	0.640238
ENSG00000177614	PGBD5	16.7353	-0.450148	0.403021	-1.11693	0.264022	0.999543	0.591514	0.427946	1.38221	0.166906	0.606024	1.04166	0.41336	2.51999	0.0117359	0.175558
ENSG00000073711	PPP2R3A	127.573	0.353675	0.235117	1.50425	0.132516	0.999543	-0.171113	0.252368	-0.67803	0.497753	0.840459	-0.524788	0.242828	-2.16115	0.0306838	0.263115
ENSG00000132185	FCRLA	37.9671	1.01967	0.502503	2.02918	0.0424396	0.999543	2.24998	0.536349	4.19499	2.72886e-05	0.00902809	1.23031	0.51389	2.39411	0.0166609	0.20521
ENSG00000163297	ANTXR2	352.23	-0.0330282	0.204791	-0.161278	0.871875	0.999543	0.292707	0.219243	1.33508	0.18185	0.625552	0.325735	0.211211	1.54222	0.123019	0.48126
ENSG00000105289	TJP3	1023.62	0.41126	0.247556	1.66128	0.0966576	0.999543	-0.152752	0.265189	-0.576011	0.564607	0.867999	-0.564012	0.255488	-2.20759	0.0272732	0.253339
ENSG00000104549	SQLE	215.605	-0.185857	0.221372	-0.839567	0.401151	0.999543	0.42931	0.236818	1.81283	0.0698582	0.432653	0.615167	0.22819	2.69586	0.00702078	0.141294
ENSG00000162852	CNST	483.866	-0.22998	0.285599	-0.805256	0.420672	0.999543	-0.818358	0.306028	-2.67413	0.00749244	0.15626	-0.588377	0.294912	-1.9951	0.0460324	0.315442
ENSG00000114127	XRN1	2244.97	-0.0655917	0.126477	-0.518607	0.604035	0.999543	0.159692	0.135438	1.17907	0.238369	0.678177	0.225283	0.130499	1.72632	0.084289	0.40606
ENSG00000172216	CEBPB	882.786	0.310303	0.229278	1.35339	0.175931	0.999543	0.842813	0.245484	3.43327	0.000596358	0.0448398	0.53251	0.23648	2.25182	0.0243338	0.241067
ENSG00000102349	KLF8	41.1928	-0.192383	0.311433	-0.617736	0.536749	0.999543	-0.834253	0.335495	-2.48663	0.0128958	0.206827	-0.64187	0.32347	-1.98433	0.0472195	0.318665
ENSG00000165091	TMC1	30.2457	0.122433	0.537386	0.22783	0.819779	0.999543	-0.96502	0.577953	-1.66972	0.0949748	0.485139	-1.08745	0.556749	-1.95322	0.0507937	0.326469
ENSG00000157350	ST3GAL2	108.134	-0.0501406	0.203688	-0.246164	0.805555	0.999543	0.254525	0.217922	1.16796	0.242822	0.68255	0.304666	0.209842	1.45188	0.146535	0.515383
ENSG00000115183	TANC1	589.944	0.240255	0.210436	1.1417	0.253579	0.999543	-0.233217	0.225496	-1.03424	0.301023	0.729532	-0.473472	0.217223	-2.17966	0.0292829	0.259227
ENSG00000186446	ZNF501	12.2028	0.070637	0.310444	0.227536	0.820007	0.999543	-0.704171	0.339786	-2.07239	0.0382288	0.336621	-0.774808	0.326669	-2.37185	0.0176995	0.209304
ENSG00000104866	PPP1R37	120.601	0.045848	0.116024	0.395161	0.692724	0.999543	-0.231441	0.125065	-1.85056	0.0642326	0.422975	-0.277289	0.120229	-2.30634	0.0210914	0.226786
ENSG00000091137	SLC26A4	4352.3	-0.266516	0.341241	-0.781021	0.43479	0.999543	0.398194	0.365434	1.08965	0.275868	0.712754	0.66471	0.352134	1.88766	0.0590714	0.352052
ENSG00000155850	SLC26A2	1141.43	-0.538133	0.317983	-1.69234	0.0905821	0.999543	0.353182	0.340483	1.0373	0.299598	0.728744	0.891315	0.328114	2.71648	0.00659804	0.136828
ENSG00000146072	TNFRSF21	951.929	0.0917892	0.261709	0.35073	0.725791	0.999543	-0.591799	0.28037	-2.11078	0.0347915	0.324932	-0.683588	0.270151	-2.53039	0.0113935	0.172742
ENSG00000184564	SLITRK6	21.3096	0.142204	0.40856	0.34806	0.727795	0.999543	-0.992342	0.443136	-2.23936	0.0251322	0.279758	-1.13455	0.426605	-2.65947	0.00782627	0.150049
ENSG00000170312	CDK1	91.1721	0.0928022	0.321406	0.288738	0.772782	0.999543	0.979023	0.343477	2.85033	0.00436735	0.125262	0.886221	0.330636	2.68035	0.0073545	0.145317
ENSG00000119630	PGF	13.1919	-0.688634	0.443969	-1.55109	0.120881	0.999543	-1.71738	0.484094	-3.54761	0.000388736	0.0359102	-1.02874	0.468823	-2.19431	0.028213	0.255642
ENSG00000177602	GSG2	22.3658	0.180306	0.335934	0.53673	0.591454	0.999543	0.97746	0.357195	2.73649	0.00620984	0.143148	0.797154	0.342507	2.32741	0.0199435	0.223297
ENSG00000134061	CD180	165.034	0.178176	0.296123	0.601697	0.547376	0.999543	0.932607	0.316766	2.94415	0.00323842	0.106152	0.754431	0.304992	2.47361	0.0133756	0.187122
ENSG00000108854	SMURF2	700.053	0.0886552	0.0940287	0.942852	0.345756	0.999543	-0.184784	0.100871	-1.83188	0.0669694	0.42859	-0.273439	0.0971212	-2.81544	0.00487105	0.120305
ENSG00000100697	DICER1	3795.36	-0.0100288	0.0758945	-0.132141	0.894873	0.999543	0.145019	0.0812746	1.78431	0.074373	0.44355	0.155048	0.0783028	1.98011	0.0476912	0.320642
ENSG00000244482	LILRA6	851.117	0.00394068	0.32652	0.0120687	0.990371	0.999543	0.421426	0.349653	1.20527	0.228099	0.667214	0.417485	0.336909	1.23916	0.215285	0.604084
ENSG00000146350	TBC1D32	104.801	0.162909	0.15304	1.06449	0.287108	0.999543	-0.280269	0.164928	-1.69934	0.0892543	0.47326	-0.443178	0.158521	-2.7957	0.0051787	0.12281
ENSG00000100665	SERPINA4	36.9776	-1.46516	0.626734	-2.33777	0.019399	0.941038	0.277263	0.668965	0.414465	0.678533	0.91564	1.74242	0.646348	2.6958	0.00702201	0.141294
ENSG00000151327	FAM177A1	478.71	-0.0892386	0.123709	-0.721361	0.470687	0.999543	0.226264	0.132398	1.70898	0.0874555	0.469893	0.315503	0.127539	2.47379	0.013369	0.187122
ENSG00000099204	ABLIM1	2635.74	-0.348812	0.310115	-1.12478	0.260682	0.999543	-0.986414	0.332144	-2.96984	0.00297959	0.101649	-0.637602	0.320062	-1.99212	0.0463581	0.316754
ENSG00000074527	NTN4	704.284	0.377636	0.297804	1.26807	0.204773	0.999543	-0.3939	0.319049	-1.23461	0.216976	0.658363	-0.771536	0.307388	-2.50997	0.012074	0.178174
ENSG00000049246	PER3	207.805	-0.192446	0.209613	-0.918102	0.358566	0.999543	-0.691659	0.224975	-3.07438	0.00210942	0.0859845	-0.499213	0.216837	-2.30225	0.0213208	0.228057
ENSG00000124635	HIST1H2BJ	632.655	0.194206	0.240305	0.808163	0.418997	0.999543	0.886257	0.257241	3.44524	0.00057056	0.0435704	0.692051	0.247796	2.79283	0.00522499	0.123064
ENSG00000131153	GINS2	22.7178	0.249373	0.404751	0.616114	0.537819	0.999543	1.34789	0.430396	3.13175	0.0017377	0.0767293	1.09852	0.412845	2.66085	0.00779443	0.150049
ENSG00000066084	DIP2B	1614.48	0.0413097	0.125368	0.329507	0.741773	0.999543	0.285184	0.134244	2.12438	0.0336386	0.320739	0.243874	0.129331	1.88566	0.0593401	0.352179
ENSG00000138639	ARHGAP24	91.7732	-0.126681	0.195264	-0.648771	0.516486	0.999543	0.249547	0.208749	1.19544	0.231916	0.670985	0.376229	0.201066	1.87117	0.061322	0.357009
ENSG00000100030	MAPK1	824.674	-0.0660428	0.0974315	-0.677838	0.497874	0.999543	0.0988971	0.104331	0.947917	0.343172	0.755708	0.16494	0.100502	1.64116	0.100764	0.442157
ENSG00000067182	TNFRSF1A	2161.43	0.0863208	0.165956	0.520144	0.602963	0.999543	0.363204	0.177714	2.04376	0.0409777	0.346675	0.276884	0.171227	1.61705	0.105867	0.451996
ENSG00000186638	KIF24	39.5899	-0.153369	0.228965	-0.669837	0.502962	0.999543	0.449465	0.243824	1.8434	0.0652711	0.425875	0.602834	0.234804	2.5674	0.0102466	0.165911
ENSG00000070019	GUCY2C	21.1424	0.572893	0.41588	1.37755	0.168344	0.999543	-0.400105	0.448632	-0.891833	0.372483	0.774233	-0.972998	0.430833	-2.25841	0.0239201	0.239218
ENSG00000133116	KL	40.8661	-0.925149	0.431739	-2.14284	0.0321256	0.999543	0.164412	0.46079	0.356804	0.721239	0.927531	1.08956	0.445184	2.44744	0.0143875	0.191872
ENSG00000080200	CRYBG3	418.697	-0.369775	0.232806	-1.58834	0.112209	0.999543	-0.864125	0.249543	-3.46282	0.000534541	0.0420132	-0.49435	0.240521	-2.05533	0.0398474	0.295728
ENSG00000182944	EWSR1	1766.47	0.0346257	0.0732073	0.472982	0.636226	0.999543	0.186743	0.0783923	2.38215	0.0172117	0.236564	0.152117	0.0754985	2.01483	0.0439221	0.308713
ENSG00000120659	TNFSF11	33.5396	-0.311971	0.346099	-0.901392	0.36738	0.999543	0.672876	0.368657	1.82521	0.0679697	0.430143	0.984847	0.355469	2.77056	0.00559602	0.126364
ENSG00000198909	MAP3K3	470.911	-0.060668	0.156607	-0.38739	0.698468	0.999543	0.215297	0.167662	1.28412	0.199101	0.643837	0.275966	0.161519	1.70856	0.0875326	0.413838
ENSG00000188921	HACD4	202.854	-0.161567	0.18364	-0.879803	0.378966	0.999543	0.148399	0.196542	0.755054	0.450217	0.817458	0.309967	0.189375	1.63678	0.101676	0.444088
ENSG00000094880	CDC23	270.448	0.132646	0.109835	1.20768	0.227169	0.999543	-0.197046	0.118053	-1.66913	0.0950911	0.485384	-0.329692	0.113555	-2.90337	0.00369169	0.106312
ENSG00000186635	ARAP1	1974.95	-0.0164134	0.167194	-0.0981702	0.921797	0.999543	0.28921	0.179038	1.61536	0.106233	0.506166	0.305624	0.172509	1.77164	0.076454	0.390352
ENSG00000140299	BNIP2	572.168	-0.0380463	0.109197	-0.348418	0.727526	0.999543	0.142094	0.11692	1.21531	0.224248	0.662957	0.18014	0.112611	1.59966	0.109673	0.459697
ENSG00000175065	DSG4	2.74617	1.13313	1.07874	1.05042	0.293524	0.999543	-1.03501	1.18037	-0.876854	0.380566	0.778039	-2.16814	1.13084	-1.91728	0.0552028	0.340553
ENSG00000164920	OSR2	10.9979	0.272893	0.463069	0.589315	0.55565	0.999543	-0.933881	0.504346	-1.85167	0.0640736	0.422975	-1.20677	0.484913	-2.48864	0.0128232	0.18334
ENSG00000196730	DAPK1	886.627	0.22949	0.141862	1.6177	0.105727	0.999543	-0.17479	0.152039	-1.14964	0.250293	0.686858	-0.40428	0.146441	-2.76071	0.00576763	0.127625
ENSG00000130429	ARPC1B	1066.26	0.0350708	0.117441	0.298625	0.765226	0.999543	0.241029	0.125751	1.91671	0.0552745	0.393839	0.205959	0.121132	1.70028	0.0890774	0.417961
ENSG00000196923	PDLIM7	129.214	0.043412	0.227275	0.191011	0.848517	0.999543	0.472802	0.243121	1.94472	0.0518085	0.383194	0.42939	0.234068	1.83447	0.0665841	0.37001
ENSG00000118263	KLF7	107.958	0.0105462	0.172925	0.0609873	0.951369	0.999543	0.320123	0.184926	1.73109	0.083436	0.463372	0.309577	0.177938	1.7398	0.0818945	0.400767
ENSG00000198513	ATL1	90.1165	0.396648	0.249678	1.58864	0.112143	0.999543	-0.261377	0.268339	-0.974052	0.330031	0.748393	-0.658024	0.258077	-2.54972	0.010781	0.168354
ENSG00000107290	SETX	5980.61	0.0431843	0.104327	0.41393	0.678925	0.999543	0.267232	0.111722	2.39193	0.0167601	0.234816	0.224048	0.107647	2.08132	0.0374049	0.287005
ENSG00000106031	HOXA13	82.5394	0.563893	0.42376	1.33069	0.183291	0.999543	-0.554656	0.454873	-1.21937	0.222706	0.661572	-1.11855	0.437945	-2.55409	0.0106467	0.167834
ENSG00000163932	PRKCD	1878.59	-0.055728	0.129101	-0.431661	0.665988	0.999543	0.163523	0.138248	1.18282	0.23688	0.677084	0.219251	0.133204	1.64597	0.099769	0.440706
ENSG00000168016	TRANK1	1864.78	0.0111997	0.162645	0.0688599	0.945101	0.999543	0.297405	0.174166	1.70759	0.0877116	0.469893	0.286205	0.167811	1.70552	0.0880967	0.415952
ENSG00000198910	L1CAM	28.8782	0.291938	0.369954	0.789118	0.430043	0.999543	-0.827883	0.399875	-2.07036	0.038419	0.337376	-1.11982	0.384727	-2.91068	0.00360637	0.105348
ENSG00000197647	ZNF433	94.3705	-0.238004	0.215446	-1.1047	0.269288	0.999543	-0.675573	0.231636	-2.91652	0.00353956	0.112491	-0.437568	0.223346	-1.95915	0.0500956	0.325466
ENSG00000163874	ZC3H12A	478.716	0.171501	0.207351	0.827104	0.408178	0.999543	0.615244	0.221965	2.77181	0.00557453	0.136354	0.443743	0.213784	2.07566	0.0379251	0.288969
ENSG00000108556	CHRNE	15.453	0.66326	0.496808	1.33504	0.181862	0.999543	1.80474	0.528395	3.41552	0.000636615	0.0464435	1.14148	0.504857	2.26099	0.0237596	0.238367
ENSG00000144596	GRIP2	8.46105	-0.171896	0.54294	-0.316602	0.751545	0.999543	1.2202	0.573838	2.12638	0.0334715	0.319574	1.39209	0.552415	2.52002	0.0117349	0.175558
ENSG00000189190	ZNF600	282.189	0.109181	0.132984	0.82101	0.411641	0.999543	-0.264969	0.142809	-1.8554	0.0635388	0.421597	-0.37415	0.137467	-2.72174	0.00649394	0.135459
ENSG00000114737	CISH	50.9678	-0.217132	0.19473	-1.11504	0.264833	0.999543	-0.0676246	0.208551	-0.32426	0.745741	0.936504	0.149507	0.201077	0.743531	0.45716	0.797554
ENSG00000072864	NDE1	729.109	-0.0505633	0.134415	-0.376172	0.706789	0.999543	0.245812	0.143903	1.70818	0.0876033	0.469893	0.296375	0.138632	2.13786	0.0325281	0.26998
ENSG00000183486	MX2	1056.54	-0.336802	0.251601	-1.33864	0.180689	0.999543	0.0366348	0.269424	0.135975	0.891841	0.975049	0.373437	0.259632	1.43833	0.15034	0.521831
ENSG00000204138	PHACTR4	1273.33	-0.407439	0.276788	-1.47203	0.141014	0.999543	-0.968522	0.29649	-3.26662	0.00108838	0.0603222	-0.561082	0.285718	-1.96376	0.0495575	0.324887
ENSG00000143376	SNX27	410.517	-0.084207	0.121563	-0.692702	0.488496	0.999543	0.166467	0.130121	1.27932	0.200783	0.644933	0.250674	0.125339	1.99997	0.0455038	0.313416
ENSG00000182022	CHST15	350.002	0.0218634	0.224767	0.0972716	0.922511	0.999543	0.478336	0.240599	1.98811	0.0468	0.368688	0.456473	0.231772	1.96949	0.0488969	0.323591
ENSG00000266338	NBPF15	432.785	-0.206892	0.235427	-0.878795	0.379513	0.999543	0.338212	0.252014	1.34203	0.179585	0.622812	0.545104	0.242844	2.24466	0.0247897	0.243517
ENSG00000104856	RELB	282.488	-0.0359597	0.193744	-0.185604	0.852755	0.999543	0.320271	0.207373	1.54442	0.122487	0.534181	0.356231	0.199756	1.78333	0.074532	0.386263
ENSG00000132388	UBE2G1	539.932	-0.309428	0.25352	-1.22053	0.222265	0.999543	-0.828531	0.271664	-3.04983	0.00228968	0.0903781	-0.519103	0.26181	-1.98274	0.0473961	0.319497
ENSG00000164211	STARD4	36.2441	-0.0619124	0.193098	-0.320626	0.748494	0.999543	0.374713	0.205624	1.82232	0.0684064	0.430519	0.436625	0.197655	2.20903	0.0271728	0.253339
ENSG00000160185	UBASH3A	146.39	0.174856	0.221104	0.790832	0.429042	0.999543	-0.495404	0.23758	-2.08521	0.0370501	0.332329	-0.67026	0.228743	-2.93019	0.00338757	0.101728
ENSG00000145244	CORIN	17.7484	-0.305815	0.386524	-0.791193	0.428831	0.999543	0.675449	0.410753	1.64442	0.10009	0.493577	0.981264	0.396146	2.47703	0.0132481	0.186748
ENSG00000171700	RGS19	68.1196	-0.121743	0.207149	-0.587708	0.556729	0.999543	0.190949	0.221508	0.862043	0.388664	0.784348	0.312692	0.21334	1.4657	0.14273	0.511069
ENSG00000108651	UTP6	485.438	0.0348724	0.0910126	0.38316	0.701601	0.999543	0.241188	0.0974122	2.47595	0.013288	0.208986	0.206316	0.0937443	2.20083	0.0277478	0.254207
ENSG00000163864	NMNAT3	9.16745	0.340365	0.296917	1.14633	0.251659	0.999543	-0.247893	0.325011	-0.762722	0.445629	0.81487	-0.588258	0.309533	-1.90047	0.0573719	0.347899
ENSG00000142347	MYO1F	5467.87	-0.060347	0.245777	-0.245535	0.806042	0.999543	0.388094	0.263203	1.4745	0.140346	0.564617	0.448441	0.253621	1.76815	0.0770353	0.39122
ENSG00000164111	ANXA5	5117.67	-0.24347	0.153789	-1.58314	0.11339	0.999543	0.175517	0.164688	1.06576	0.286533	0.719876	0.418987	0.158695	2.6402	0.00828577	0.153476
ENSG00000156273	BACH1	1138.09	-0.0700584	0.159545	-0.439114	0.660579	0.999543	0.257459	0.170832	1.50708	0.131789	0.549804	0.327517	0.164599	1.98979	0.0466145	0.316754
ENSG00000016082	ISL1	7.29691	0.791644	0.834866	0.948229	0.343013	0.999543	-1.21189	0.906536	-1.33683	0.181277	0.625006	-2.00353	0.871442	-2.2991	0.0214993	0.228929
ENSG00000186106	ANKRD46	54.2758	0.144198	0.157733	0.91419	0.360617	0.999543	-0.265671	0.170692	-1.55644	0.119605	0.529731	-0.409869	0.163779	-2.50257	0.0123296	0.180515
ENSG00000115355	CCDC88A	691.374	0.0520021	0.168559	0.308509	0.757695	0.999543	0.479871	0.180444	2.65939	0.00782819	0.160511	0.427869	0.173822	2.46154	0.0138342	0.189095
ENSG00000022277	RTFDC1	765.961	0.0314508	0.102268	0.307533	0.758437	0.999543	0.234769	0.109492	2.14417	0.0320195	0.314144	0.203318	0.10544	1.92828	0.0538206	0.336909
ENSG00000180346	TIGD2	37.0088	0.0664365	0.183123	0.362798	0.716756	0.999543	-0.329237	0.198334	-1.66001	0.0969123	0.489641	-0.395673	0.190507	-2.07695	0.0378065	0.288693
ENSG00000084674	APOB	206.241	-0.476592	0.430177	-1.1079	0.267906	0.999543	0.840373	0.46035	1.82551	0.0679242	0.430143	1.31697	0.443674	2.96832	0.00299437	0.0968984
ENSG00000182752	PAPPA	13.0547	-0.807917	0.533163	-1.51533	0.129689	0.999543	0.574411	0.565907	1.01503	0.310092	0.736211	1.38233	0.547861	2.52314	0.0116313	0.174543
ENSG00000018510	AGPS	1053.95	-0.120578	0.0889175	-1.35606	0.175079	0.999543	0.131861	0.0951903	1.38523	0.165981	0.604209	0.252439	0.0917106	2.75256	0.00591318	0.128859
ENSG00000165794	SLC39A2	19.7994	0.783196	0.545631	1.4354	0.151174	0.999543	-0.478773	0.587926	-0.814343	0.415448	0.800077	-1.26197	0.564933	-2.23384	0.0254936	0.245709
ENSG00000126878	AIF1L	660.35	-0.349705	0.468529	-0.74639	0.455432	0.999543	-1.23766	0.501877	-2.46607	0.0136605	0.211232	-0.887958	0.48363	-1.83603	0.0663534	0.369739
ENSG00000152213	ARL11	17.1159	0.140131	0.288799	0.485219	0.627521	0.999543	0.752153	0.30679	2.45169	0.0142186	0.215377	0.612023	0.293787	2.08322	0.037231	0.286738
ENSG00000117640	MTFR1L	118.601	-0.150859	0.119464	-1.2628	0.206662	0.999543	-0.452168	0.128922	-3.50729	0.000452699	0.0390834	-0.301309	0.124275	-2.42452	0.0153285	0.197594
ENSG00000165801	ARHGEF40	351.079	-0.0854215	0.188699	-0.452687	0.650774	0.999543	0.214454	0.202015	1.06157	0.288429	0.720699	0.299876	0.194627	1.54077	0.123372	0.482035
ENSG00000156968	MPV17L	28.0936	-0.620286	0.325619	-1.90495	0.0567871	0.999543	0.279768	0.346343	0.807779	0.419218	0.801685	0.900054	0.335024	2.68654	0.00721967	0.143646
ENSG00000198932	GPRASP1	84.8588	0.177213	0.253071	0.700253	0.483769	0.999543	-0.558831	0.272275	-2.05245	0.0401258	0.34284	-0.736044	0.262102	-2.80824	0.00498136	0.120724
ENSG00000203737	GPR52	10.8955	-0.325906	0.450133	-0.724021	0.469053	0.999543	0.618435	0.477482	1.2952	0.195251	0.64053	0.94434	0.460745	2.04959	0.0404041	0.296589
ENSG00000174371	EXO1	49.5921	-0.360861	0.407773	-0.884956	0.37618	0.999543	0.700506	0.435401	1.60887	0.107644	0.509937	1.06137	0.419764	2.52849	0.0114555	0.173368
ENSG00000159363	ATP13A2	684.629	0.0153042	0.147531	0.103735	0.917379	0.999543	-0.376625	0.158149	-2.38146	0.0172443	0.236564	-0.39193	0.152364	-2.57233	0.0101018	0.165123
ENSG00000196867	ZFP28	56.4542	0.230978	0.151171	1.52792	0.126532	0.999543	-0.138769	0.163447	-0.849012	0.395875	0.789308	-0.369746	0.156527	-2.36219	0.0181674	0.212716
ENSG00000161217	PCYT1A	174.472	0.200059	0.113932	1.75595	0.0790975	0.999543	0.402902	0.121865	3.30614	0.000945902	0.0570103	0.202843	0.116938	1.73462	0.0828074	0.403187
ENSG00000185101	ANO9	116.362	0.177098	0.17439	1.01552	0.309856	0.999543	-0.367247	0.187748	-1.95606	0.0504582	0.380381	-0.544344	0.180596	-3.01415	0.002577	0.0887315
ENSG00000007312	CD79B	313.239	0.546646	0.42769	1.27814	0.201201	0.999543	1.57685	0.457828	3.44421	0.000572731	0.0435704	1.03021	0.440951	2.33633	0.019474	0.221275
ENSG00000197548	ATG7	526.517	0.00361325	0.156294	0.0231182	0.981556	0.999543	0.345326	0.167309	2.06401	0.0390171	0.339277	0.341713	0.16116	2.12033	0.0339786	0.276306
ENSG00000173599	PC	111.076	-0.18221	0.19949	-0.913379	0.361043	0.999543	0.397872	0.213099	1.86708	0.0618909	0.415937	0.580082	0.205321	2.82524	0.00472451	0.118848
ENSG00000188211	NCR3LG1	14.0376	-0.282596	0.485224	-0.582404	0.560295	0.999543	0.93732	0.515719	1.8175	0.0691404	0.431515	1.21992	0.497154	2.4538	0.0141356	0.191167
ENSG00000082074	FYB	4994.56	-0.0912126	0.196011	-0.465345	0.641685	0.999543	0.249397	0.209908	1.18813	0.234783	0.674743	0.34061	0.202265	1.68398	0.0921862	0.424782
ENSG00000102837	OLFM4	38655.9	-0.353999	0.533976	-0.662949	0.507363	0.999543	-1.58495	0.571852	-2.7716	0.00557811	0.136354	-1.23095	0.551038	-2.23387	0.0254917	0.245709
ENSG00000182957	SPATA13	66.5038	-0.0384526	0.185268	-0.207552	0.835579	0.999543	0.240382	0.198073	1.2136	0.2249	0.662957	0.278834	0.190572	1.46315	0.143428	0.511228
ENSG00000171848	RRM2	169	0.196259	0.31619	0.620698	0.534798	0.999543	1.05752	0.338221	3.1267	0.0017678	0.0771431	0.861257	0.325656	2.64468	0.0081768	0.152103
ENSG00000110375	UPK2	16.13	-0.467155	0.523667	-0.892084	0.372348	0.999543	-2.0176	0.569625	-3.54198	0.000397131	0.0364489	-1.55045	0.550162	-2.81816	0.00482993	0.11958
ENSG00000089639	GMIP	587.643	0.0270325	0.1906	0.141828	0.887216	0.999543	0.337852	0.204073	1.65555	0.097814	0.490765	0.31082	0.196598	1.58099	0.11388	0.467682
ENSG00000183735	TBK1	356.215	-0.0606248	0.13258	-0.45727	0.647477	0.999543	0.180734	0.141919	1.27351	0.202839	0.64529	0.241359	0.136691	1.76572	0.0774423	0.391324
ENSG00000169248	CXCL11	26.5344	0.254049	0.692986	0.366601	0.713917	0.999543	1.97919	0.739329	2.67701	0.00742816	0.15609	1.72515	0.711071	2.42612	0.0152611	0.197547
ENSG00000097033	SH3GLB1	1462.39	-0.0117593	0.105919	-0.111021	0.911599	0.999543	0.22555	0.113412	1.98876	0.0467281	0.368688	0.237309	0.109258	2.17201	0.0298553	0.260885
ENSG00000104979	C19orf53	97.3973	0.00971448	0.110748	0.087717	0.930102	0.999543	-0.272423	0.119717	-2.27556	0.0228722	0.266704	-0.282137	0.115062	-2.45204	0.014205	0.191727
ENSG00000129450	SIGLEC9	367.197	-0.0744218	0.248794	-0.299131	0.76484	0.999543	0.424863	0.266336	1.59521	0.110664	0.514542	0.499285	0.256609	1.9457	0.0516902	0.329899
ENSG00000100911	PSME2	1176	-0.0997455	0.105457	-0.945838	0.344231	0.999543	0.113956	0.112919	1.00918	0.312888	0.739367	0.213701	0.108794	1.96428	0.0494979	0.324887
ENSG00000130592	LSP1	2141.1	-0.0340845	0.182944	-0.186311	0.852201	0.999543	0.308665	0.195905	1.57559	0.115121	0.52323	0.342749	0.188765	1.81575	0.0694086	0.375723
ENSG00000166508	MCM7	577.932	0.0589527	0.174046	0.338719	0.734821	0.999543	0.507944	0.186298	2.72652	0.00640067	0.144894	0.448992	0.179447	2.50208	0.0123465	0.180515
ENSG00000152465	NMT2	109.703	0.185337	0.154898	1.19652	0.231496	0.999543	-0.344023	0.167028	-2.05967	0.0394302	0.341066	-0.52936	0.160553	-3.2971	0.000976873	0.0581464
ENSG00000203747	FCGR3A	4038.91	-0.250233	0.284148	-0.880643	0.378511	0.999543	0.299291	0.304293	0.983563	0.32533	0.746596	0.549524	0.293219	1.87411	0.0609152	0.356554
ENSG00000204482	LST1	772.403	-0.124791	0.251999	-0.495203	0.620457	0.999543	0.336372	0.269829	1.24661	0.212539	0.653496	0.461163	0.259999	1.77371	0.0761109	0.389469
ENSG00000130775	THEMIS2	483.986	-0.0841677	0.222072	-0.379012	0.704679	0.999543	0.325132	0.237755	1.36751	0.171465	0.612786	0.4093	0.229077	1.78674	0.0739799	0.385405
ENSG00000204131	NHSL2	274.179	-0.223567	0.289295	-0.772799	0.439641	0.999543	0.300693	0.309691	0.970944	0.331576	0.749682	0.52426	0.298428	1.75674	0.0789627	0.395204
ENSG00000119938	PPP1R3C	1595.73	-0.692816	0.489739	-1.41466	0.157167	0.999543	-1.61075	0.524529	-3.07085	0.00213453	0.0867596	-0.917932	0.505454	-1.81605	0.0693621	0.375723
ENSG00000147416	ATP6V1B2	3046.99	-0.11474	0.178185	-0.643942	0.519613	0.999543	0.28925	0.19081	1.51591	0.129543	0.546237	0.40399	0.183861	2.19726	0.0280022	0.25501
ENSG00000186020	ZNF529	67.5466	0.259408	0.153492	1.69004	0.0910205	0.999543	-0.0871377	0.165558	-0.526327	0.598661	0.885015	-0.346545	0.158664	-2.18415	0.0289514	0.258333
ENSG00000137478	FCHSD2	720.04	0.0245851	0.141178	0.174142	0.861754	0.999543	0.300109	0.15115	1.98551	0.0470875	0.36948	0.275524	0.145596	1.89239	0.0584394	0.350383
ENSG00000198270	TMEM116	143.637	0.112555	0.174908	0.64351	0.519893	0.999543	-0.335615	0.187973	-1.78544	0.07419	0.44355	-0.44817	0.180932	-2.47701	0.0132487	0.186748
ENSG00000070081	NUCB2	1531.44	-0.453066	0.227467	-1.99179	0.0463945	0.999543	0.273447	0.243556	1.12273	0.261552	0.699139	0.726513	0.23471	3.09536	0.00196572	0.0820282
ENSG00000139436	GIT2	482.983	-0.01431	0.114269	-0.125231	0.900341	0.999543	0.155574	0.122352	1.27153	0.203539	0.646038	0.169884	0.117828	1.4418	0.149359	0.519975
ENSG00000133657	ATP13A3	2637.05	-0.169463	0.20999	-0.807007	0.419663	0.999543	0.28669	0.224869	1.27492	0.202337	0.64529	0.456154	0.216683	2.10516	0.0352773	0.281624
ENSG00000134775	FHOD3	52.5983	-0.732997	0.321466	-2.28017	0.0225976	0.969295	0.156091	0.343012	0.455059	0.649067	0.906084	0.889087	0.331397	2.68285	0.00729987	0.145039
ENSG00000164073	MFSD8	211.716	-0.031985	0.0838565	-0.381426	0.702887	0.999543	-0.234261	0.0903472	-2.5929	0.00951704	0.177686	-0.202276	0.0869235	-2.32706	0.019962	0.223297
ENSG00000146828	SLC12A9	356.176	0.00754088	0.175631	0.0429359	0.965753	0.999543	0.280207	0.188024	1.49027	0.136152	0.556581	0.272666	0.181105	1.50557	0.132178	0.49438
ENSG00000134508	CABLES1	92.0084	0.14833	0.232433	0.638161	0.523369	0.999543	-0.350381	0.249734	-1.40302	0.160612	0.595998	-0.49871	0.240386	-2.07462	0.0380217	0.288969
ENSG00000180353	HCLS1	3620.84	0.0430893	0.18805	0.229138	0.818762	0.999543	0.398626	0.201378	1.97949	0.0477604	0.371115	0.355537	0.19404	1.83229	0.0669079	0.370274
ENSG00000171476	HOPX	234.718	-0.0241386	0.377908	-0.0638742	0.94907	0.999543	-0.847827	0.405058	-2.0931	0.0363404	0.329823	-0.823688	0.390309	-2.11035	0.0348282	0.279924
ENSG00000124831	LRRFIP1	2412.51	-0.0639764	0.0996238	-0.64218	0.520757	0.999543	0.12061	0.106684	1.13053	0.258252	0.69686	0.184586	0.10279	1.79576	0.0725329	0.382569
ENSG00000117620	SLC35A3	406.961	-0.116249	0.19205	-0.605307	0.544975	0.999543	-0.483227	0.205874	-2.3472	0.018915	0.245596	-0.366978	0.198381	-1.84986	0.0643332	0.36531
ENSG00000178573	MAF	663.789	0.215834	0.128787	1.67589	0.0937593	0.999543	-0.191503	0.138099	-1.38671	0.165532	0.602881	-0.407337	0.132979	-3.06316	0.00219009	0.0843281
ENSG00000166987	MBD6	403.173	-0.0895628	0.129861	-0.68968	0.490395	0.999543	0.159766	0.139012	1.14929	0.250435	0.686983	0.249329	0.133911	1.86189	0.0626181	0.36049
ENSG00000198576	ARC	4.04152	-0.131597	0.562382	-0.234	0.814985	0.999543	-1.32814	0.622518	-2.13349	0.0328846	0.31781	-1.19654	0.601051	-1.99075	0.0465089	0.316754
ENSG00000100373	UPK3A	11.8292	-1.15635	0.586818	-1.97054	0.0487766	0.999543	-2.46394	0.639329	-3.85395	0.000116225	0.0190049	-1.3076	0.619405	-2.11105	0.0347678	0.279755
ENSG00000056586	RC3H2	1109.04	0.0229772	0.0634981	0.361857	0.717459	0.999543	0.178756	0.0679877	2.62924	0.00855769	0.168384	0.155778	0.0654438	2.38034	0.0172967	0.207015
ENSG00000171310	CHST11	552.381	-0.1215	0.201497	-0.602984	0.546519	0.999543	0.265198	0.215729	1.22932	0.218954	0.659124	0.386698	0.207862	1.86036	0.0628345	0.360578
ENSG00000005893	LAMP2	2201.83	-0.142121	0.112833	-1.25958	0.207822	0.999543	0.12364	0.120822	1.02332	0.306155	0.732848	0.265762	0.116421	2.28276	0.0224446	0.233218
ENSG00000115165	CYTIP	844.263	0.044846	0.197162	0.227457	0.820068	0.999543	0.345797	0.211116	1.63795	0.101432	0.496722	0.300951	0.203397	1.47963	0.138973	0.504729
ENSG00000277775	HIST1H3F	535.736	0.132046	0.268338	0.492088	0.622657	0.999543	0.864468	0.287249	3.00947	0.00261702	0.0957061	0.732422	0.27672	2.6468	0.0081257	0.151701
ENSG00000088367	EPB41L1	1340.65	0.249353	0.270787	0.920844	0.357132	0.999543	-0.360819	0.290051	-1.24398	0.213505	0.654174	-0.610172	0.279473	-2.18329	0.0290142	0.258333
ENSG00000167916	KRT24	283.516	-1.25859	0.675588	-1.86295	0.0624687	0.999543	0.553648	0.723251	0.765499	0.443974	0.814098	1.81224	0.697095	2.5997	0.00933052	0.159538
ENSG00000177683	THAP5	132.792	-0.0595829	0.104814	-0.568464	0.56972	0.999543	0.142153	0.112107	1.26801	0.204794	0.646667	0.201736	0.107821	1.87104	0.0613402	0.357009
ENSG00000143375	CGN	597.266	0.267276	0.23326	1.14583	0.251865	0.999543	-0.351525	0.249965	-1.4063	0.159635	0.59484	-0.618802	0.240805	-2.56972	0.0101781	0.165479
ENSG00000147689	FAM83A	325.336	-0.162209	0.426231	-0.380565	0.703526	0.999543	-0.977688	0.456686	-2.14083	0.0322875	0.315252	-0.815479	0.44008	-1.85303	0.0638786	0.364005
ENSG00000165272	AQP3	2270.73	-0.0413867	0.389245	-0.106326	0.915324	0.999543	-0.946859	0.416891	-2.27124	0.0231325	0.268419	-0.905472	0.401717	-2.254	0.0241959	0.240506
ENSG00000141441	GAREM1	140.71	0.0591969	0.223688	0.26464	0.791287	0.999543	-0.459741	0.240183	-1.91413	0.0556035	0.394916	-0.518938	0.231326	-2.24331	0.0248766	0.243517
ENSG00000159200	RCAN1	375.238	-0.260693	0.251755	-1.0355	0.300435	0.999543	0.412742	0.269456	1.53176	0.125582	0.539235	0.673434	0.259665	2.59347	0.00950126	0.161104
ENSG00000187775	DNAH17	101.359	0.0835309	0.402016	0.20778	0.835401	0.999543	0.953644	0.430072	2.2174	0.0265955	0.287926	0.870113	0.414209	2.10066	0.0356707	0.282198
ENSG00000166387	PPFIBP2	500.282	0.0941447	0.121038	0.77781	0.436681	0.999543	-0.210444	0.12983	-1.62092	0.105034	0.50395	-0.304589	0.125017	-2.43637	0.0148355	0.195101
ENSG00000136048	DRAM1	131.111	-0.25514	0.276756	-0.921898	0.356582	0.999543	0.302931	0.296088	1.02311	0.306255	0.732848	0.558072	0.285352	1.95573	0.0504968	0.326256
ENSG00000173391	OLR1	388.123	-0.229584	0.419713	-0.547002	0.584378	0.999543	0.762976	0.449351	1.69795	0.089517	0.473418	0.99256	0.432997	2.2923	0.0218883	0.229464
ENSG00000135480	KRT7	1924.68	0.535117	0.296529	1.8046	0.071137	0.999543	-0.101668	0.317597	-0.320116	0.748881	0.938127	-0.636785	0.30601	-2.08093	0.0374406	0.287005
ENSG00000153179	RASSF3	688.075	-0.0199385	0.164775	-0.121004	0.903688	0.999543	0.313093	0.176413	1.77477	0.0759354	0.44642	0.333032	0.169956	1.95952	0.0500519	0.325466
ENSG00000162522	KIAA1522	233.507	0.170029	0.211946	0.802227	0.422422	0.999543	-0.376294	0.227383	-1.65489	0.0979476	0.490807	-0.546323	0.218982	-2.49483	0.0126018	0.181924
ENSG00000104894	CD37	968.388	-0.0300465	0.22757	-0.132032	0.894959	0.999543	0.394606	0.243674	1.6194	0.10536	0.504377	0.424652	0.234785	1.80868	0.0705002	0.377983
ENSG00000184330	S100A7A	12.8676	1.38937	0.827599	1.6788	0.0931908	0.999543	3.56018	0.880052	4.04542	5.2229e-05	0.0135093	2.17081	0.837304	2.59262	0.00952487	0.161104
ENSG00000274267	HIST1H3B	392.553	0.248281	0.317583	0.781785	0.434341	0.999543	1.09052	0.339945	3.20792	0.00133699	0.0662719	0.842235	0.327451	2.57209	0.0101087	0.165123
ENSG00000253276	CCDC71L	31.4976	0.259153	0.253762	1.02124	0.307139	0.999543	0.76034	0.270454	2.81135	0.00493343	0.129102	0.501187	0.259056	1.93467	0.0530311	0.335447
ENSG00000183844	FAM3B	147.047	0.0871486	0.332294	0.262264	0.793118	0.999543	-0.538471	0.356321	-1.5112	0.130738	0.547676	-0.62562	0.343276	-1.8225	0.0683794	0.372993
ENSG00000257743	MGAM2	114.958	-0.127979	0.372897	-0.343201	0.731447	0.999543	0.384595	0.399122	0.963604	0.335245	0.751742	0.512574	0.384556	1.3329	0.182565	0.567391
ENSG00000014164	ZC3H3	155.997	0.0330435	0.135613	0.243661	0.807493	0.999543	0.309033	0.145032	2.13079	0.0331063	0.318994	0.275989	0.139499	1.97844	0.0478794	0.321345
ENSG00000102858	MGRN1	522.131	-0.0560683	0.103385	-0.542327	0.587593	0.999543	0.133885	0.110687	1.20958	0.226442	0.664943	0.189953	0.106606	1.78182	0.0747778	0.386973
ENSG00000165795	NDRG2	1808.92	0.426828	0.270471	1.57809	0.114545	0.999543	-0.145544	0.289693	-0.502409	0.61538	0.891422	-0.572373	0.279123	-2.05061	0.0403052	0.296565
ENSG00000101307	SIRPB1	312.626	0.12051	0.293561	0.410512	0.68143	0.999543	0.546656	0.314295	1.73931	0.0819807	0.460653	0.426145	0.302769	1.40749	0.159282	0.535269
ENSG00000172081	MOB3A	377.415	-0.0405601	0.178885	-0.226738	0.820627	0.999543	0.270927	0.191499	1.41477	0.157137	0.59089	0.311487	0.184476	1.68849	0.0913166	0.422866
ENSG00000133315	MACROD1	24.1634	0.0601438	0.249434	0.241121	0.809462	0.999543	-0.613518	0.271286	-2.26152	0.0237273	0.271994	-0.673662	0.260903	-2.58204	0.00982185	0.16304
ENSG00000198160	MIER1	951.419	-0.0360575	0.0955739	-0.377273	0.705971	0.999543	0.13947	0.102338	1.36283	0.172935	0.614347	0.175527	0.0985761	1.78063	0.0749733	0.387421
ENSG00000106993	CDC37L1	151.038	0.111299	0.100644	1.10588	0.268781	0.999543	-0.0927615	0.108384	-0.855858	0.392076	0.787004	-0.204061	0.10404	-1.96136	0.0498367	0.325466
ENSG00000108106	UBE2S	51.6857	-0.0886408	0.21396	-0.414287	0.678664	0.999543	0.425224	0.228202	1.86337	0.0624104	0.417679	0.513865	0.219634	2.33964	0.0193023	0.220501
ENSG00000117151	CTBS	258.761	-0.0190476	0.149412	-0.127484	0.898558	0.999543	0.292245	0.159882	1.82788	0.0675669	0.429494	0.311293	0.153957	2.02194	0.0431823	0.306669
ENSG00000185100	ADSSL1	44.8237	-0.29207	0.27035	-1.08034	0.27999	0.999543	-0.806746	0.291349	-2.76901	0.00562277	0.136354	-0.514676	0.281097	-1.83096	0.0671069	0.370274
ENSG00000068323	TFE3	431.762	0.0971417	0.133545	0.72741	0.466975	0.999543	0.374635	0.142939	2.62094	0.00876889	0.170375	0.277493	0.137614	2.01646	0.0437523	0.308575
ENSG00000124215	CDH26	138.089	-0.244199	0.250803	-0.973671	0.33022	0.999543	-0.00131321	0.268518	-0.00489058	0.996098	0.999372	0.242886	0.258796	0.938523	0.347975	0.724257
ENSG00000101474	APMAP	597.667	-0.0631167	0.136746	-0.461562	0.644395	0.999543	0.186038	0.146406	1.2707	0.203835	0.646381	0.249155	0.141043	1.76652	0.0773087	0.391324
ENSG00000162368	CMPK1	883.559	0.0492091	0.102691	0.479195	0.6318	0.999543	-0.186094	0.11009	-1.69038	0.0909548	0.476759	-0.235303	0.106035	-2.2191	0.0264799	0.250393
ENSG00000054967	RELT	223.257	-0.0836602	0.226344	-0.369615	0.711669	0.999543	0.341157	0.242249	1.40829	0.159045	0.59484	0.424818	0.23338	1.82029	0.0687155	0.373448
ENSG00000065328	MCM10	64.7901	-0.349155	0.296681	-1.17687	0.239247	0.999543	0.391391	0.316856	1.23524	0.216743	0.658363	0.740547	0.305531	2.4238	0.0153589	0.197734
ENSG00000137103	TMEM8B	50.0785	0.248396	0.241348	1.0292	0.303383	0.999543	-0.30926	0.260045	-1.18926	0.234339	0.674156	-0.557657	0.249931	-2.23125	0.0256648	0.24676
ENSG00000067113	PLPP1	91.2752	-0.286505	0.180795	-1.58469	0.113037	0.999543	0.258747	0.192976	1.34083	0.179977	0.623505	0.545251	0.186092	2.93001	0.00338949	0.101728
ENSG00000108582	CPD	5299.86	-0.202565	0.173378	-1.16835	0.242667	0.999543	0.234086	0.185666	1.26079	0.207385	0.647411	0.436651	0.178909	2.44063	0.0146615	0.193842
ENSG00000144036	EXOC6B	375.435	0.294874	0.182352	1.61706	0.105865	0.999543	-0.0590525	0.195466	-0.302112	0.762567	0.940954	-0.353927	0.188207	-1.88052	0.0600371	0.354499
ENSG00000147251	DOCK11	2089.67	-0.121824	0.199071	-0.611963	0.540562	0.999543	0.201601	0.213178	0.945696	0.344304	0.755991	0.323425	0.205415	1.5745	0.115373	0.47096
ENSG00000103257	SLC7A5	1329.79	-0.398449	0.190285	-2.09396	0.0362636	0.999543	0.0972287	0.203745	0.477208	0.633214	0.899669	0.495678	0.19635	2.52446	0.0115876	0.174256
ENSG00000152766	ANKRD22	121.922	-0.427342	0.303129	-1.40977	0.158609	0.999543	0.266592	0.324236	0.822216	0.410954	0.797685	0.693934	0.312594	2.21992	0.0264241	0.250393
ENSG00000166704	ZNF606	78.6106	0.0512056	0.148448	0.344941	0.730139	0.999543	-0.255599	0.160078	-1.59672	0.110329	0.514204	-0.306804	0.153891	-1.99365	0.0461902	0.316066
ENSG00000134686	PHC2	403.405	-0.0046807	0.140895	-0.0332212	0.973498	0.999543	0.245966	0.150828	1.63077	0.102939	0.500482	0.250647	0.145263	1.72547	0.0844425	0.406421
ENSG00000120915	EPHX2	187.38	0.105551	0.226449	0.466114	0.641134	0.999543	-0.441674	0.242988	-1.81768	0.0691132	0.431515	-0.547225	0.234036	-2.33821	0.0193765	0.220697
ENSG00000213965	NUDT19	83.1379	0.17052	0.173692	0.981741	0.326228	0.999543	-0.233988	0.187027	-1.25109	0.210901	0.652266	-0.404508	0.179765	-2.2502	0.024436	0.241743
ENSG00000072135	PTPN18	211.223	-0.246063	0.12374	-1.98855	0.0467512	0.999543	0.0290107	0.132384	0.21914	0.826541	0.961201	0.275074	0.127633	2.1552	0.0311461	0.264358
ENSG00000142405	NLRP12	610.617	-0.226879	0.326095	-0.695746	0.486588	0.999543	0.348098	0.349168	0.996936	0.318796	0.741183	0.574977	0.336463	1.70889	0.0874719	0.413826
ENSG00000004468	CD38	203.312	-0.27809	0.279413	-0.995267	0.319607	0.999543	0.346063	0.298999	1.15741	0.247106	0.685444	0.624154	0.288153	2.16605	0.0303073	0.261649
ENSG00000068366	ACSL4	2214.74	-0.31622	0.19378	-1.63185	0.10271	0.999543	0.128722	0.207505	0.62033	0.53504	0.855608	0.444942	0.19996	2.22515	0.0260711	0.248584
ENSG00000112561	TFEB	123.036	-0.00477995	0.179876	-0.0265736	0.9788	0.999543	0.258777	0.19246	1.34458	0.178762	0.621018	0.263557	0.185253	1.42269	0.154827	0.527689
ENSG00000161929	SCIMP	77.5558	-0.100313	0.293799	-0.341435	0.732776	0.999543	0.562163	0.31403	1.79016	0.0734287	0.441808	0.662477	0.302476	2.19018	0.0285112	0.256872
ENSG00000204611	ZNF616	126.353	0.120474	0.137454	0.87647	0.380775	0.999543	-0.186777	0.147907	-1.2628	0.206662	0.646667	-0.307251	0.142188	-2.16089	0.030704	0.263129
ENSG00000105732	ZNF574	84.2202	0.0842214	0.101054	0.833432	0.404601	0.999543	-0.214382	0.109598	-1.95608	0.0504558	0.380381	-0.298604	0.105041	-2.84274	0.0044728	0.115606
ENSG00000235568	NFAM1	434.599	-0.0210744	0.286682	-0.0735115	0.941399	0.999543	0.465853	0.30694	1.51773	0.129082	0.546156	0.486927	0.295733	1.64651	0.099659	0.440568
ENSG00000154237	LRRK1	326.062	0.100166	0.137156	0.730307	0.465202	0.999543	0.427389	0.146754	2.91228	0.00358798	0.113428	0.327223	0.141247	2.31667	0.0205219	0.225266
ENSG00000120925	RNF170	409.435	0.00444586	0.138429	0.0321165	0.974379	0.999543	-0.312873	0.148489	-2.10705	0.0351131	0.324932	-0.317319	0.143031	-2.21854	0.0265182	0.250393
ENSG00000105722	ERF	214.137	0.0175382	0.145987	0.120136	0.904376	0.999543	0.284925	0.156214	1.82394	0.0681607	0.430433	0.267387	0.150368	1.77822	0.0753678	0.38791
ENSG00000213654	GPSM3	138.887	0.0778973	0.202544	0.384595	0.700537	0.999543	0.38368	0.216727	1.77034	0.0766703	0.448268	0.305783	0.208601	1.46587	0.142683	0.511031
ENSG00000140398	NEIL1	99.5899	0.148827	0.25948	0.573558	0.566267	0.999543	0.785153	0.277308	2.83134	0.00463539	0.126498	0.636326	0.266797	2.38505	0.0170766	0.206751
ENSG00000125484	GTF3C4	249.928	0.147443	0.104408	1.41218	0.157897	0.999543	-0.0653029	0.112164	-0.582207	0.560427	0.866363	-0.212746	0.107817	-1.9732	0.0484722	0.322363
ENSG00000173372	C1QA	601.135	0.0788275	0.205787	0.383054	0.70168	0.999543	-0.431246	0.220536	-1.95545	0.0505302	0.380381	-0.510074	0.212477	-2.40061	0.0163677	0.203901
ENSG00000189233	NUGGC	127.67	0.808243	0.438129	1.84476	0.0650722	0.999543	1.97106	0.468649	4.20583	2.60123e-05	0.00898863	1.16281	0.450828	2.57929	0.00990051	0.163562
ENSG00000137713	PPP2R1B	423.079	0.0472542	0.128912	0.366561	0.713946	0.999543	0.440175	0.137916	3.19162	0.00141477	0.069402	0.392921	0.132779	2.95921	0.00308429	0.0968984
ENSG00000197872	FAM49A	323.717	0.128007	0.169809	0.75383	0.450951	0.999543	0.412545	0.181766	2.26966	0.0232285	0.268909	0.284538	0.175004	1.6259	0.103971	0.448211
ENSG00000163125	RPRD2	967.376	0.0732245	0.11089	0.660335	0.509039	0.999543	-0.1465	0.118845	-1.2327	0.21769	0.658577	-0.219724	0.114474	-1.91943	0.0549305	0.339609
ENSG00000244094	SPRR2F	687.771	-0.242281	0.52809	-0.458788	0.646386	0.999543	1.16476	0.565454	2.05986	0.0394118	0.341066	1.40704	0.544873	2.58232	0.00981379	0.16304
ENSG00000162704	ARPC5	494.762	0.10715	0.10594	1.01142	0.311813	0.999543	0.270403	0.113425	2.38398	0.0171266	0.236277	0.163253	0.109163	1.4955	0.134784	0.498036
ENSG00000174718	KIAA1551	3763.46	-0.0135289	0.15899	-0.0850931	0.932187	0.999543	0.307518	0.170258	1.8062	0.0708879	0.435428	0.321047	0.164053	1.95697	0.0503512	0.326034
ENSG00000124103	FAM209A	4.55703	-0.121234	0.617401	-0.196362	0.844327	0.999543	0.753862	0.654392	1.152	0.24932	0.686296	0.875096	0.629589	1.38995	0.164545	0.543119
ENSG00000101266	CSNK2A1	1054.69	0.117981	0.0820137	1.43855	0.150278	0.999543	-0.0530856	0.0879233	-0.603772	0.545995	0.860038	-0.171066	0.0846511	-2.02084	0.0432962	0.306892
ENSG00000187764	SEMA4D	1797.3	-0.192288	0.14864	-1.29365	0.195787	0.999543	0.0397986	0.159174	0.250032	0.802562	0.954044	0.232087	0.153382	1.51313	0.130247	0.491733
ENSG00000110002	VWA5A	574.187	0.211143	0.158966	1.32823	0.184102	0.999543	-0.301058	0.17044	-1.76635	0.0773365	0.450528	-0.512201	0.164158	-3.12018	0.0018074	0.0788113
ENSG00000082438	COBLL1	607.225	0.289549	0.21252	1.36246	0.173053	0.999543	-0.125823	0.227706	-0.55257	0.580558	0.875638	-0.415373	0.219343	-1.89371	0.0582629	0.349873
ENSG00000017260	ATP2C1	2183.15	-0.156269	0.0849889	-1.8387	0.0659586	0.999543	0.0727347	0.091004	0.799247	0.424147	0.804107	0.229004	0.0876894	2.61154	0.00901359	0.157915
ENSG00000182117	NOP10	1628.25	0.0220768	0.114594	0.192652	0.847232	0.999543	0.263151	0.122705	2.14458	0.0319861	0.314033	0.241074	0.118212	2.03934	0.0414163	0.300606
ENSG00000165312	OTUD1	109.692	-0.139303	0.194892	-0.714771	0.474751	0.999543	0.27274	0.208375	1.30889	0.190572	0.636427	0.412043	0.200733	2.0527	0.040102	0.296359
ENSG00000151746	BICD1	359.267	-0.426278	0.231145	-1.8442	0.065154	0.999543	0.256347	0.247354	1.03636	0.300036	0.72888	0.682624	0.238427	2.86303	0.00419613	0.113089
ENSG00000105173	CCNE1	33.6557	-0.394978	0.263849	-1.49699	0.134397	0.999543	0.274754	0.28096	0.977911	0.328119	0.747294	0.669732	0.271312	2.46849	0.0135685	0.187767
ENSG00000124091	GCNT7	18.7539	0.289135	0.31301	0.923722	0.355631	0.999543	0.613695	0.334123	1.83673	0.0662491	0.427502	0.32456	0.319786	1.01493	0.310139	0.692083
ENSG00000146192	FGD2	173.669	-0.277146	0.215012	-1.28898	0.197405	0.999543	0.131616	0.230068	0.572074	0.567272	0.869238	0.408762	0.221758	1.84328	0.0652877	0.36742
ENSG00000152944	MED21	98.8188	-0.125358	0.127686	-0.981762	0.326217	0.999543	-0.43164	0.137804	-3.13228	0.00173453	0.0767293	-0.306283	0.132793	-2.30648	0.0210841	0.226786
ENSG00000100731	PCNX1	2816.06	-0.027613	0.14377	-0.192064	0.847692	0.999543	0.169426	0.153962	1.10044	0.27114	0.708412	0.197039	0.148349	1.32821	0.184109	0.569005
ENSG00000165078	CPA6	6.06452	1.27789	0.77631	1.6461	0.0997429	0.999543	-1.44632	0.855947	-1.68973	0.0910791	0.47697	-2.72421	0.820679	-3.31945	0.000901935	0.0545997
ENSG00000078369	GNB1	2320.24	0.01462	0.0824498	0.17732	0.859257	0.999543	0.187964	0.0882902	2.12893	0.0332601	0.319486	0.173344	0.0850522	2.03808	0.0415415	0.300901
ENSG00000172936	MYD88	1420.64	-0.000605973	0.154119	-0.00393185	0.996863	0.999543	0.262293	0.165033	1.58933	0.111985	0.517072	0.262899	0.159006	1.65339	0.0982516	0.4372
ENSG00000181191	PJA1	150.208	0.0469607	0.115285	0.407345	0.683755	0.999543	-0.241669	0.124144	-1.94668	0.0515737	0.382527	-0.28863	0.119395	-2.41744	0.0156303	0.199781
ENSG00000162086	ZNF75A	54.9888	0.241519	0.141042	1.7124	0.0868231	0.999543	-0.0638858	0.152499	-0.418927	0.67527	0.914578	-0.305405	0.145802	-2.09466	0.0362011	0.283744
ENSG00000170956	CEACAM3	302.172	-0.0413371	0.312403	-0.13232	0.894731	0.999543	0.500408	0.334448	1.49622	0.134596	0.552641	0.541745	0.322232	1.68123	0.092719	0.425905
ENSG00000221869	CEBPD	70.8804	0.156518	0.186763	0.838054	0.402	0.999543	0.569571	0.199412	2.85625	0.00428672	0.124533	0.413053	0.191474	2.15723	0.0309876	0.264191
ENSG00000005175	RPAP3	344.014	0.00861008	0.115125	0.0747888	0.940383	0.999543	0.20613	0.123238	1.67262	0.0944023	0.484157	0.197519	0.118635	1.66494	0.0959251	0.431641
ENSG00000134602	STK26	270.521	-0.0246648	0.13631	-0.180946	0.85641	0.999543	0.252568	0.145865	1.73152	0.0833596	0.463372	0.277233	0.140448	1.97392	0.048391	0.322363
ENSG00000278828	HIST1H3H	388.721	0.0888883	0.25255	0.351964	0.724865	0.999543	0.73886	0.27031	2.73338	0.00626888	0.143148	0.649971	0.260382	2.49622	0.0125525	0.181741
ENSG00000110934	BIN2	1925.12	-0.105193	0.225423	-0.466649	0.640751	0.999543	0.238108	0.241399	0.986366	0.323954	0.745307	0.343301	0.232608	1.47588	0.139977	0.506308
ENSG00000141026	MED9	29.2893	0.285556	0.186348	1.53238	0.125429	0.999543	-0.145332	0.202273	-0.718495	0.472452	0.828433	-0.430889	0.193187	-2.23042	0.0257195	0.246886
ENSG00000186648	CARMIL3	22.2182	-0.14013	0.354034	-0.39581	0.692245	0.999543	0.684358	0.376621	1.8171	0.069202	0.431515	0.824488	0.362616	2.27372	0.0229828	0.235727
ENSG00000184602	SNN	30.8238	-0.153099	0.234923	-0.651699	0.514595	0.999543	0.395107	0.250112	1.57972	0.114171	0.521137	0.548206	0.240846	2.27617	0.0228357	0.235001
ENSG00000205517	RGL3	37.9437	-0.625018	0.31913	-1.95851	0.0501708	0.999543	0.172385	0.340131	0.506818	0.612283	0.890961	0.797403	0.328785	2.4253	0.0152956	0.197594
ENSG00000173486	FKBP2	146.543	-0.253623	0.131937	-1.92231	0.0545663	0.999543	0.120113	0.140979	0.851995	0.394217	0.78829	0.373737	0.135937	2.74934	0.00597159	0.128903
ENSG00000273983	HIST1H3G	272.259	0.215639	0.327532	0.658375	0.510297	0.999543	1.05353	0.350535	3.00548	0.00265159	0.0964721	0.837888	0.33762	2.48175	0.0130739	0.185803
ENSG00000178726	THBD	618.934	0.390661	0.258847	1.50924	0.131239	0.999543	1.09208	0.27711	3.94096	8.11564e-05	0.0161388	0.701417	0.266915	2.62787	0.00859218	0.156708
ENSG00000197841	ZNF181	84.9488	-0.0447473	0.158672	-0.282012	0.777934	0.999543	-0.365458	0.170965	-2.13762	0.0325477	0.316609	-0.320711	0.164607	-1.94834	0.0513745	0.328833
ENSG00000119986	AVPI1	122.179	-0.24841	0.365796	-0.679094	0.497078	0.999543	-0.921196	0.392346	-2.34792	0.0188788	0.245596	-0.672786	0.378147	-1.77916	0.0752131	0.387534
ENSG00000163739	CXCL1	1362.96	0.0717892	0.256419	0.279969	0.779501	0.999543	0.741696	0.274564	2.70136	0.0069057	0.150889	0.669907	0.264548	2.53227	0.0113328	0.172742
ENSG00000125970	RALY	435.764	0.0406846	0.0647927	0.627919	0.530057	0.999543	0.185614	0.0693613	2.67605	0.00744957	0.15626	0.14493	0.0666506	2.17447	0.02967	0.260214
ENSG00000139832	RAB20	77.3374	0.0655663	0.263917	0.248435	0.803798	0.999543	0.698263	0.28198	2.47629	0.0132756	0.208986	0.632697	0.271352	2.33165	0.0197191	0.22217
ENSG00000104043	ATP8B4	226.273	-0.0592054	0.188208	-0.314574	0.753085	0.999543	0.248274	0.201446	1.23246	0.217778	0.658577	0.307479	0.194043	1.5846	0.113058	0.466152
ENSG00000177150	FAM210A	80.4205	-0.170118	0.188562	-0.902183	0.36696	0.999543	0.309073	0.201335	1.53512	0.124754	0.539087	0.479191	0.193967	2.47048	0.0134932	0.187179
ENSG00000106683	LIMK1	410.4	-0.0507969	0.113438	-0.447795	0.654301	0.999543	0.184818	0.12142	1.52215	0.127972	0.543671	0.235615	0.116931	2.015	0.0439048	0.308713
ENSG00000163376	KBTBD8	65.8553	0.3003	0.324522	0.92536	0.354779	0.999543	1.05182	0.34669	3.03388	0.0024143	0.091103	0.751518	0.333305	2.25474	0.0241494	0.240506
ENSG00000166535	A2ML1	13293.9	-0.83549	0.463795	-1.80142	0.0716363	0.999543	-1.67434	0.496697	-3.37095	0.000749088	0.0507714	-0.838852	0.478621	-1.75264	0.0796635	0.395839
ENSG00000136824	SMC2	241.842	-0.0287996	0.185621	-0.155153	0.876701	0.999543	0.481483	0.198551	2.42499	0.0153089	0.223369	0.510283	0.191221	2.66854	0.00761808	0.148322
ENSG00000158869	FCER1G	1433.63	-0.278289	0.301118	-0.924188	0.355388	0.999543	0.285862	0.32245	0.886532	0.375331	0.775746	0.564151	0.310718	1.81564	0.0694263	0.375723
ENSG00000197405	C5AR1	497.379	0.221936	0.3101	0.715693	0.474181	0.999543	0.904931	0.332	2.7257	0.00641663	0.144894	0.682995	0.319839	2.13543	0.0327255	0.270986
ENSG00000197208	SLC22A4	190.733	-0.185861	0.253433	-0.733373	0.463331	0.999543	0.243066	0.271254	0.896082	0.370209	0.772567	0.428926	0.261379	1.64101	0.100795	0.442157
ENSG00000171604	CXXC5	90.8436	0.0575944	0.135665	0.424532	0.671178	0.999543	-0.274942	0.146367	-1.87844	0.0603205	0.410113	-0.332537	0.140701	-2.36342	0.0181071	0.212359
ENSG00000140950	TLDC1	56.1186	0.251368	0.232006	1.08346	0.278606	0.999543	-0.217663	0.249669	-0.871805	0.383315	0.779561	-0.469031	0.239962	-1.9546	0.0506301	0.326256
ENSG00000095637	SORBS1	111.806	0.194822	0.294492	0.661553	0.508258	0.999543	-0.407785	0.316032	-1.29033	0.196937	0.641802	-0.602607	0.304332	-1.9801	0.0476929	0.320642
ENSG00000100196	KDELR3	206.305	-0.439169	0.257629	-1.70466	0.0882579	0.999543	0.33935	0.275571	1.23144	0.218158	0.658577	0.77852	0.265663	2.93048	0.00338435	0.101728
ENSG00000162692	VCAM1	85.9082	0.58721	0.325917	1.80172	0.0715899	0.999543	-0.470542	0.350365	-1.34301	0.17927	0.622175	-1.05775	0.337071	-3.13807	0.00170064	0.076561
ENSG00000140525	FANCI	545.189	0.163019	0.225202	0.723877	0.469141	0.999543	0.733886	0.241069	3.0443	0.00233226	0.0905495	0.570868	0.232207	2.45844	0.0139542	0.189964
ENSG00000162396	PARS2	12.7985	0.331123	0.218965	1.51221	0.130479	0.999543	-0.149636	0.239996	-0.623493	0.532961	0.854839	-0.480758	0.227698	-2.11138	0.0347394	0.2797
ENSG00000196549	MME	2261.04	0.0811751	0.249169	0.325784	0.744588	0.999543	0.665237	0.266821	2.4932	0.0126597	0.205671	0.584062	0.257096	2.27177	0.0231005	0.236061
ENSG00000112769	LAMA4	238.075	-0.712982	0.279008	-2.55541	0.0106062	0.860718	0.038296	0.298542	0.128277	0.89793	0.976471	0.751278	0.287885	2.60965	0.00906357	0.158094
ENSG00000164002	EXO5	32.3076	0.381574	0.224813	1.6973	0.0896405	0.999543	-0.0391134	0.242604	-0.161223	0.871917	0.969229	-0.420687	0.232179	-1.81191	0.0700008	0.377352
ENSG00000114812	VIPR1	56.505	0.115779	0.262549	0.44098	0.659228	0.999543	-0.499841	0.282678	-1.76823	0.0770218	0.449504	-0.615619	0.272085	-2.2626	0.0236603	0.238045
ENSG00000104361	NIPAL2	198.304	0.0386122	0.236275	0.163421	0.870187	0.999543	-0.531493	0.253486	-2.09673	0.0360171	0.328888	-0.570105	0.244199	-2.33459	0.0195647	0.22141
ENSG00000142798	HSPG2	4259.02	0.145166	0.207526	0.699509	0.484234	0.999543	-0.339774	0.222265	-1.52869	0.126342	0.540923	-0.48494	0.214169	-2.26429	0.0235564	0.238045
ENSG00000102034	ELF4	649.747	-0.0334938	0.143557	-0.233314	0.815518	0.999543	0.177508	0.153714	1.15479	0.248177	0.685444	0.211001	0.148082	1.4249	0.154187	0.526642
ENSG00000088538	DOCK3	28.1168	0.397774	0.370192	1.07451	0.282595	0.999543	-0.37297	0.398965	-0.934844	0.349868	0.760463	-0.770744	0.383387	-2.01035	0.0443937	0.310258
ENSG00000120318	ARAP3	305.153	-0.14894	0.23084	-0.645208	0.518792	0.999543	0.237315	0.247121	0.96032	0.336894	0.753089	0.386255	0.238113	1.62215	0.104772	0.44989
ENSG00000107731	UNC5B	138.038	0.113817	0.288249	0.394856	0.692949	0.999543	-0.582622	0.309307	-1.88364	0.0596141	0.407781	-0.696438	0.297948	-2.33745	0.0194159	0.220968
ENSG00000168811	IL12A	8.74454	-0.295959	0.529449	-0.558995	0.576165	0.999543	-1.40757	0.57823	-2.43426	0.0149221	0.219981	-1.11161	0.558589	-1.99003	0.0465881	0.316754
ENSG00000123136	DDX39A	281.035	-0.0675702	0.138705	-0.487151	0.626151	0.999543	0.247739	0.148412	1.66927	0.0950645	0.485384	0.315309	0.142934	2.20598	0.0273856	0.253851
ENSG00000115825	PRKD3	524.901	0.171084	0.125218	1.36629	0.171848	0.999543	0.449017	0.134024	3.35027	0.000807324	0.0536983	0.277932	0.129	2.15451	0.0312004	0.264358
ENSG00000175467	SART1	607.531	-0.00575835	0.06435	-0.0894849	0.928697	0.999543	0.123779	0.0689104	1.79623	0.0724582	0.439382	0.129537	0.0663001	1.9538	0.050725	0.326375
ENSG00000160182	TFF1	288.197	0.481544	0.471559	1.02117	0.307172	0.999543	1.71857	0.504788	3.40454	0.000662749	0.047714	1.23703	0.486226	2.54414	0.0109546	0.169945
ENSG00000176890	TYMS	31.6077	0.181715	0.33881	0.536332	0.591729	0.999543	0.987441	0.361035	2.73502	0.00623756	0.143148	0.805726	0.346716	2.32388	0.0201319	0.224448
ENSG00000107679	PLEKHA1	325.363	0.0554099	0.12459	0.444739	0.656508	0.999543	-0.234717	0.133724	-1.75523	0.0792207	0.455316	-0.290126	0.128752	-2.25337	0.0242355	0.240575
ENSG00000177989	ODF3B	105.92	-0.144779	0.19792	-0.731501	0.464473	0.999543	0.161941	0.211743	0.7648	0.444391	0.814098	0.30672	0.203994	1.50357	0.132691	0.495061
ENSG00000204516	MICB	132.672	-0.376264	0.204385	-1.84096	0.0656277	0.999543	0.0844996	0.218572	0.386598	0.699054	0.921309	0.460763	0.210793	2.18585	0.0288264	0.257915
ENSG00000110395	CBL	2593.03	0.00787403	0.151497	0.0519747	0.958549	0.999543	0.279325	0.162232	1.72176	0.0851132	0.465442	0.271451	0.156315	1.73656	0.0824652	0.402315
ENSG00000118217	ATF6	1251.42	0.0405949	0.0915397	0.443467	0.657428	0.999543	0.184836	0.098026	1.88558	0.0593512	0.407211	0.144241	0.0944123	1.52778	0.126567	0.486268
ENSG00000174514	MFSD4A	502.839	0.230828	0.274007	0.842417	0.399555	0.999543	-0.339183	0.293592	-1.15529	0.247973	0.685444	-0.570012	0.28285	-2.01524	0.0438793	0.308713
ENSG00000136449	MYCBPAP	17.5348	-0.379886	0.486873	-0.780257	0.43524	0.999543	-1.71827	0.53005	-3.24171	0.00118815	0.0631042	-1.33838	0.511949	-2.61429	0.00894127	0.157915
ENSG00000116525	TRIM62	76.999	0.254603	0.209579	1.21483	0.22443	0.999543	-0.261858	0.225559	-1.16093	0.245671	0.68427	-0.516461	0.216834	-2.38183	0.0172268	0.207015
ENSG00000175899	A2M	2208.72	0.155018	0.190148	0.815249	0.41493	0.999543	-0.357091	0.203678	-1.75321	0.0795659	0.455677	-0.512109	0.196251	-2.60946	0.00906865	0.158094
ENSG00000149534	MS4A2	67.1955	-0.472445	0.379476	-1.24499	0.213134	0.999543	-0.467059	0.406604	-1.14868	0.250687	0.687212	0.00538681	0.39209	0.0137387	0.989038	0.998172
ENSG00000122545	SEPT7	1514.64	-0.0532253	0.0827131	-0.643494	0.519904	0.999543	0.0901814	0.0885769	1.01811	0.308624	0.734947	0.143407	0.0853297	1.68062	0.092837	0.426143
ENSG00000114268	PFKFB4	167.735	-0.23738	0.20567	-1.15418	0.248426	0.999543	0.0704515	0.220138	0.320034	0.748943	0.938127	0.307831	0.212165	1.4509	0.146807	0.515418
ENSG00000155660	PDIA4	3457.35	-0.34324	0.160843	-2.13401	0.032842	0.999543	0.151493	0.172234	0.879576	0.379089	0.777517	0.494733	0.165972	2.98082	0.00287481	0.0954129
ENSG00000197632	SERPINB2	183.507	0.220291	0.418882	0.525902	0.598956	0.999543	-0.57861	0.448958	-1.28878	0.197473	0.642023	-0.798901	0.432536	-1.84701	0.064745	0.366082
ENSG00000072134	EPN2	114.066	0.214229	0.22616	0.947245	0.343514	0.999543	-0.243566	0.242831	-1.00303	0.315846	0.740235	-0.457796	0.233702	-1.95889	0.0501262	0.325466
ENSG00000205277	MUC12	83.7248	0.796568	0.622296	1.28005	0.200529	0.999543	1.03749	0.666308	1.55708	0.119452	0.529385	0.240925	0.641504	0.375563	0.707242	0.91099
ENSG00000132821	VSTM2L	44.5086	-0.551875	0.356892	-1.54633	0.122024	0.999543	0.397591	0.380883	1.04387	0.296546	0.72688	0.949466	0.367587	2.58297	0.00979538	0.162981
ENSG00000091986	CCDC80	220.678	0.206853	0.301497	0.686086	0.492659	0.999543	-0.588336	0.323298	-1.81979	0.0687904	0.431515	-0.795189	0.311443	-2.55324	0.0106726	0.167834
ENSG00000143476	DTL	97.0115	-0.382402	0.267665	-1.42866	0.153102	0.999543	0.332687	0.286043	1.16307	0.244802	0.683973	0.715089	0.27582	2.5926	0.00952548	0.161104
ENSG00000007237	GAS7	424.606	-0.202481	0.188322	-1.07518	0.282293	0.999543	0.105173	0.201627	0.521621	0.601934	0.886726	0.307654	0.194295	1.58344	0.113322	0.466605
ENSG00000105514	RAB3D	609.399	-0.141935	0.15696	-0.904276	0.365849	0.999543	0.190957	0.168038	1.1364	0.255791	0.693781	0.332892	0.161911	2.05602	0.0397805	0.295728
ENSG00000164764	SBSPON	83.6818	-0.770828	0.338342	-2.27825	0.0227118	0.969295	0.132998	0.361614	0.367791	0.713029	0.925317	0.903826	0.34898	2.58991	0.00960009	0.161104
ENSG00000198759	EGFL6	6.37682	0.522624	0.804645	0.649508	0.51601	0.999543	-1.69327	0.881354	-1.92121	0.0547048	0.391155	-2.21589	0.848195	-2.61248	0.00898882	0.157915
ENSG00000142235	LMTK3	32.8726	0.0294592	0.219018	0.134506	0.893002	0.999543	-0.465844	0.237141	-1.96442	0.0494819	0.378053	-0.495303	0.228104	-2.17139	0.0299017	0.26097
ENSG00000165071	TMEM71	555.804	-0.0324904	0.248634	-0.130676	0.896032	0.999543	0.410819	0.266208	1.54322	0.122777	0.534893	0.443309	0.25649	1.72837	0.0839216	0.405251
ENSG00000156689	GLYATL2	158.213	-0.527656	0.289591	-1.82207	0.0684437	0.999543	0.299107	0.309725	0.965719	0.334185	0.75142	0.826764	0.298642	2.76841	0.00563306	0.126597
ENSG00000120549	KIAA1217	1120.03	0.193266	0.215941	0.894996	0.370789	0.999543	-0.275811	0.231327	-1.1923	0.233144	0.672216	-0.469078	0.222879	-2.10463	0.0353234	0.281835
ENSG00000265241	RBM8A	362.519	-0.0631592	0.075686	-0.83449	0.404005	0.999543	0.0907306	0.0810322	1.11969	0.262847	0.7005	0.15389	0.0779876	1.97326	0.0484659	0.322363
ENSG00000148498	PARD3	936.414	-0.0965423	0.266165	-0.362717	0.716817	0.999543	-0.608734	0.285124	-2.13498	0.0327626	0.317061	-0.512192	0.274746	-1.86424	0.0622886	0.36021
ENSG00000172296	SPTLC3	44.3098	0.0414077	0.242668	0.170635	0.864511	0.999543	-0.52218	0.261927	-1.99361	0.0461947	0.36683	-0.563588	0.252104	-2.23553	0.0253823	0.245601
ENSG00000180304	OAZ2	169.659	-0.0117972	0.153471	-0.0768695	0.938727	0.999543	0.244426	0.16422	1.4884	0.136645	0.557988	0.256223	0.158084	1.62081	0.105059	0.450323
ENSG00000172845	SP3	1256.27	-0.018103	0.0843494	-0.214619	0.830064	0.999543	0.139547	0.0903239	1.54497	0.122354	0.53389	0.15765	0.0870009	1.81205	0.0699778	0.377352
ENSG00000183309	ZNF623	116.134	0.0859104	0.107793	0.796995	0.425454	0.999543	-0.203452	0.116361	-1.74846	0.0803843	0.457419	-0.289362	0.111732	-2.5898	0.0096033	0.161104
ENSG00000271605	MILR1	54.5454	-0.113153	0.237881	-0.475669	0.63431	0.999543	0.414881	0.25394	1.63378	0.102305	0.499277	0.528034	0.244525	2.15943	0.0308171	0.263715
ENSG00000134917	ADAMTS8	19.6412	-1.58474	0.844421	-1.87672	0.0605571	0.999543	0.477691	0.90051	0.530467	0.595788	0.883528	2.06243	0.870553	2.3691	0.0178313	0.210165
ENSG00000197561	ELANE	4.79255	0.179986	0.577268	0.31179	0.7552	0.999543	1.46855	0.607821	2.41609	0.0156882	0.226579	1.28856	0.580758	2.21876	0.026503	0.250393
ENSG00000185344	ATP6V0A2	573.773	-0.0638224	0.0910913	-0.700642	0.483526	0.999543	0.0620954	0.0975559	0.636511	0.524443	0.850482	0.125918	0.0939554	1.34019	0.180184	0.563735
ENSG00000151240	DIP2C	195.175	0.30302	0.180171	1.68184	0.0925994	0.999543	-0.185612	0.193431	-0.959582	0.337266	0.753209	-0.488632	0.186113	-2.62546	0.00865321	0.157217
ENSG00000058804	NDC1	157.88	0.0865176	0.173361	0.49906	0.617737	0.999543	0.534888	0.185325	2.88622	0.00389905	0.118269	0.44837	0.178301	2.51468	0.0119142	0.176737
ENSG00000171150	SOCS5	72.8033	0.0436161	0.103665	0.420743	0.673943	0.999543	-0.194315	0.112339	-1.72972	0.0836805	0.463535	-0.237931	0.107718	-2.20884	0.0271859	0.253339
ENSG00000113719	ERGIC1	2873.71	-0.143281	0.140725	-1.01816	0.308603	0.999543	0.230189	0.150691	1.52756	0.126621	0.541422	0.37347	0.145203	2.57205	0.0101098	0.165123
ENSG00000100997	ABHD12	867.938	-0.355542	0.217477	-1.63485	0.102081	0.999543	-0.779525	0.233003	-3.34555	0.000821192	0.0536983	-0.423983	0.224551	-1.88813	0.0590081	0.351912
ENSG00000152520	PAN3	911.922	-0.0374175	0.11865	-0.315361	0.752487	0.999543	0.157229	0.127048	1.23755	0.215882	0.656928	0.194646	0.122393	1.59034	0.111757	0.463111
ENSG00000204267	TAP2	32.1522	-0.0467054	0.222428	-0.20998	0.833684	0.999543	0.333889	0.237273	1.40719	0.159371	0.59484	0.380594	0.228137	1.66827	0.0952619	0.430998
ENSG00000125817	CENPB	116.444	0.0597217	0.107394	0.556097	0.578145	0.999543	-0.298148	0.116125	-2.56747	0.0102444	0.182901	-0.35787	0.111571	-3.20754	0.00133873	0.0672962
ENSG00000160888	IER2	20.619	0.619328	0.276352	2.24108	0.0250206	0.969295	1.2288	0.293488	4.18687	2.82833e-05	0.00914449	0.609467	0.278483	2.18852	0.0286316	0.257539
ENSG00000183569	SERHL2	12.7819	0.183056	0.373346	0.490313	0.623912	0.999543	-0.541536	0.405125	-1.33672	0.181316	0.625006	-0.724593	0.389206	-1.86172	0.0626423	0.36049
ENSG00000205420	KRT6A	78061.3	0.450855	0.482136	0.935119	0.349727	0.999543	0.78123	0.516333	1.51304	0.130271	0.546488	0.330375	0.497539	0.664018	0.506679	0.820512
ENSG00000132698	RAB25	476.803	0.184983	0.270967	0.682678	0.494811	0.999543	-0.344881	0.29033	-1.18789	0.234875	0.674743	-0.529864	0.279713	-1.89431	0.0581835	0.349728
ENSG00000257315	ZBED6	146.719	-0.0865223	0.126652	-0.683152	0.494511	0.999543	0.2004	0.135409	1.47996	0.138883	0.561914	0.286923	0.130353	2.20112	0.0277277	0.254207
ENSG00000126759	CFP	303.223	-0.141554	0.276977	-0.511067	0.609304	0.999543	0.380355	0.296505	1.2828	0.199564	0.644151	0.521909	0.285697	1.82679	0.0677309	0.371849
ENSG00000075218	GTSE1	53.6046	0.542022	0.337892	1.60413	0.108685	0.999543	1.44219	0.360588	3.99956	6.34603e-05	0.0143517	0.90017	0.345969	2.60188	0.00927146	0.159294
ENSG00000137812	KNL1	172.277	0.202892	0.283756	0.715023	0.474595	0.999543	0.936872	0.303536	3.08653	0.00202507	0.0830221	0.73398	0.292231	2.51164	0.0120171	0.177893
ENSG00000128815	WDFY4	13.6665	0.346483	0.353909	0.979017	0.327571	0.999543	1.06638	0.375422	2.84049	0.00450439	0.126323	0.719901	0.358071	2.0105	0.0443787	0.310258
ENSG00000131475	VPS25	188.358	0.136084	0.109925	1.23797	0.215727	0.999543	-0.0687351	0.11814	-0.58181	0.560695	0.866363	-0.204819	0.113531	-1.80408	0.0712183	0.379031
ENSG00000174564	IL20RB	94.739	-0.302312	0.367101	-0.823511	0.410217	0.999543	-1.17192	0.394176	-2.97308	0.00294823	0.101649	-0.869606	0.379982	-2.28854	0.0221059	0.231115
ENSG00000091527	CDV3	568.738	-0.0371606	0.116735	-0.318334	0.750231	0.999543	0.219965	0.12496	1.76028	0.0783603	0.453363	0.257125	0.120358	2.13635	0.0326513	0.270686
ENSG00000113749	HRH2	218.692	0.121016	0.289518	0.417992	0.675953	0.999543	0.657862	0.309884	2.12293	0.0337598	0.321013	0.536846	0.298474	1.79864	0.0720763	0.381315
ENSG00000075884	ARHGAP15	716.921	0.0723791	0.221719	0.326445	0.744087	0.999543	0.333855	0.237419	1.40618	0.15967	0.59484	0.261476	0.228736	1.14313	0.252984	0.64244
ENSG00000116017	ARID3A	112.45	-0.309035	0.184822	-1.67207	0.0945107	0.999543	0.063531	0.197656	0.321422	0.747891	0.937565	0.372566	0.190607	1.95463	0.0506263	0.326256
ENSG00000111665	CDCA3	14.4462	0.323846	0.440058	0.735916	0.461782	0.999543	1.41783	0.466935	3.03646	0.00239373	0.0910212	1.09398	0.446811	2.44842	0.0143483	0.191872
ENSG00000113387	SUB1	635.926	-0.124068	0.0962755	-1.28868	0.197511	0.999543	0.0626134	0.103082	0.607413	0.543577	0.859507	0.186681	0.0993106	1.87977	0.0601391	0.354701
ENSG00000139117	CPNE8	95.0481	-0.0660544	0.220345	-0.299778	0.764347	0.999543	0.456383	0.235475	1.93814	0.0526059	0.384262	0.522437	0.226738	2.30414	0.0212146	0.227429
ENSG00000150681	RGS18	362.484	-0.414188	0.283254	-1.46225	0.143672	0.999543	0.0876232	0.303256	0.288941	0.772626	0.944116	0.501811	0.292272	1.71693	0.0859913	0.410921
ENSG00000170448	NFXL1	222.472	0.366457	0.152738	2.39926	0.0164282	0.931108	0.688971	0.163375	4.21712	2.47441e-05	0.00881195	0.322514	0.156983	2.05445	0.0399325	0.296108
ENSG00000090006	LTBP4	162.294	-0.00906043	0.195307	-0.0463907	0.962999	0.999543	-0.554731	0.20983	-2.64372	0.00820014	0.164864	-0.54567	0.202133	-2.69957	0.00694302	0.141294
ENSG00000157259	GATAD1	109.847	0.0226966	0.131498	0.1726	0.862965	0.999543	-0.255485	0.141649	-1.80365	0.0712862	0.436241	-0.278182	0.136249	-2.04172	0.0411793	0.300111
ENSG00000130766	SESN2	305.328	-0.380535	0.361769	-1.05187	0.292858	0.999543	-1.02896	0.387674	-2.6542	0.00794957	0.162021	-0.64843	0.37362	-1.73553	0.0826463	0.402646
ENSG00000103316	CRYM	560.822	0.241643	0.280074	0.862784	0.388256	0.999543	-0.458648	0.3001	-1.52832	0.126434	0.540948	-0.700291	0.28913	-2.42206	0.0154327	0.198324
ENSG00000173930	SLCO4C1	60.4341	-0.165461	0.328354	-0.503908	0.614326	0.999543	0.231416	0.351307	0.658729	0.51007	0.845107	0.396876	0.338493	1.17248	0.241005	0.63129
ENSG00000196605	ZNF846	55.825	0.363844	0.207225	1.75579	0.0791236	0.999543	-0.128915	0.223284	-0.57736	0.563696	0.867741	-0.492759	0.214225	-2.3002	0.0214369	0.228607
ENSG00000141543	EIF4A3	848.724	0.140902	0.135321	1.04124	0.297765	0.999543	0.516402	0.144856	3.56493	0.000363952	0.0349836	0.3755	0.139507	2.69162	0.0071106	0.142245
ENSG00000101294	HM13	2609.95	-0.232001	0.129148	-1.7964	0.0724315	0.999543	0.149194	0.13829	1.07885	0.280653	0.716381	0.381196	0.13326	2.86055	0.00422912	0.113089
ENSG00000011201	ANOS1	103.843	-0.67979	0.296223	-2.29486	0.0217411	0.9647	0.148536	0.316631	0.469114	0.638988	0.901412	0.828326	0.305516	2.71123	0.00670332	0.138406
ENSG00000125534	PPDPF	765.726	-0.118578	0.226065	-0.524529	0.59991	0.999543	-0.5029	0.242191	-2.07646	0.0378512	0.335287	-0.384322	0.233376	-1.64679	0.0996012	0.44045
ENSG00000157764	BRAF	1121.38	-0.00342841	0.09924	-0.0345466	0.972441	0.999543	0.176345	0.106265	1.65949	0.0970181	0.489773	0.179774	0.102359	1.7563	0.0790374	0.395204
ENSG00000249437	NAIP	111.202	0.168741	0.286229	0.589532	0.555505	0.999543	0.520448	0.306331	1.69898	0.0893237	0.473418	0.351707	0.2949	1.19263	0.233013	0.623911
ENSG00000172987	HPSE2	45.3479	0.220117	0.487198	0.451802	0.651412	0.999543	-1.0095	0.524037	-1.92638	0.0540563	0.38815	-1.22961	0.504749	-2.43609	0.0148469	0.195101
ENSG00000120306	CYSTM1	188.488	0.0891709	0.211763	0.421089	0.67369	0.999543	0.472959	0.226601	2.08719	0.0368712	0.332329	0.383788	0.218171	1.75911	0.078558	0.393648
ENSG00000152102	FAM168B	107.706	0.0963538	0.102687	0.938327	0.348076	0.999543	-0.0887415	0.110726	-0.801449	0.422872	0.803711	-0.185095	0.106192	-1.74302	0.08133	0.399164
ENSG00000138688	KIAA1109	3689.01	-0.0896453	0.0954318	-0.939365	0.347543	0.999543	0.0296855	0.102202	0.29046	0.771465	0.943681	0.119331	0.0984768	1.21177	0.225602	0.616544
ENSG00000090316	MAEA	311.139	-0.0119727	0.0815521	-0.14681	0.883282	0.999543	0.13687	0.0873105	1.56762	0.116969	0.525253	0.148843	0.0839796	1.77237	0.076334	0.39006
ENSG00000185052	SLC24A3	220.432	-0.264588	0.307405	-0.860713	0.389396	0.999543	-0.93812	0.329606	-2.84618	0.00442469	0.126323	-0.673532	0.317668	-2.12024	0.0339858	0.276306
ENSG00000186765	FSCN2	23.458	-0.245437	0.318904	-0.769625	0.441522	0.999543	0.585904	0.33905	1.72808	0.0839747	0.463535	0.83134	0.326823	2.5437	0.0109685	0.169976
ENSG00000119953	SMNDC1	218.285	0.0123311	0.114318	0.107866	0.914102	0.999543	0.234653	0.122318	1.91839	0.0550611	0.392631	0.222322	0.117679	1.88923	0.0588608	0.351829
ENSG00000197217	ENTPD4	639.548	0.031405	0.0701901	0.447428	0.654566	0.999543	0.158425	0.0751635	2.10774	0.0350533	0.324932	0.12702	0.0723175	1.75642	0.0790162	0.395204
ENSG00000110330	BIRC2	714.823	-0.138492	0.127477	-1.08641	0.277298	0.999543	0.0671639	0.136499	0.492046	0.622687	0.894692	0.205656	0.131522	1.56367	0.117896	0.474586
ENSG00000112033	PPARD	565.83	-0.246222	0.324032	-0.759868	0.447333	0.999543	-0.837336	0.347144	-2.41207	0.0158621	0.227934	-0.591114	0.334527	-1.76702	0.0772257	0.391324
ENSG00000178078	STAP2	298.435	0.128023	0.270133	0.473927	0.635552	0.999543	-0.420586	0.289534	-1.45263	0.146327	0.57405	-0.548609	0.278935	-1.9668	0.0492063	0.323776
ENSG00000171827	ZNF570	68.3983	0.105526	0.146303	0.721285	0.470734	0.999543	-0.17354	0.157801	-1.09974	0.271447	0.708412	-0.279066	0.151509	-1.84191	0.0654885	0.36742
ENSG00000053900	ANAPC4	396.596	-0.234443	0.119275	-1.96556	0.0493494	0.999543	0.0372747	0.127663	0.291978	0.770304	0.943681	0.271718	0.123048	2.20823	0.027228	0.253339
ENSG00000085999	RAD54L	56.6938	0.415653	0.394219	1.05437	0.291714	0.999543	1.40678	0.421096	3.34077	0.000835459	0.0540238	0.991132	0.404786	2.44854	0.0143438	0.191872
ENSG00000126231	PROZ	6.40608	-0.74444	0.552708	-1.3469	0.178013	0.999543	0.629766	0.581621	1.08278	0.278907	0.714007	1.37421	0.565129	2.43167	0.0150294	0.195975
ENSG00000136111	TBC1D4	557.095	0.267304	0.164088	1.62903	0.103307	0.999543	-0.121493	0.175877	-0.690786	0.4897	0.836211	-0.388797	0.169375	-2.29548	0.0217058	0.229246
ENSG00000170004	CHD3	3372.53	0.0971049	0.0819788	1.18451	0.23621	0.999543	-0.119586	0.0878284	-1.36159	0.173327	0.614746	-0.216691	0.0846113	-2.56102	0.0104365	0.166741
ENSG00000181192	DHTKD1	483.049	-0.143079	0.0895832	-1.59716	0.11023	0.999543	0.0700598	0.0958911	0.730619	0.465012	0.825772	0.213139	0.0923836	2.3071	0.0210491	0.226786
ENSG00000106397	PLOD3	560.638	-0.19001	0.142762	-1.33095	0.183204	0.999543	0.180841	0.15281	1.18344	0.236636	0.67681	0.37085	0.14725	2.51851	0.0117852	0.176109
ENSG00000185736	ADARB2	4.9015	0.00895909	0.70145	0.0127723	0.989809	0.999543	-1.54726	0.768953	-2.01217	0.0442022	0.360611	-1.55622	0.741391	-2.09906	0.0358118	0.282198
ENSG00000157216	SSBP3	812.255	0.118802	0.136742	0.868807	0.384953	0.999543	-0.176513	0.146548	-1.20447	0.228408	0.667296	-0.295315	0.141161	-2.09204	0.0364352	0.284202
ENSG00000117472	TSPAN1	3067.73	0.177283	0.258067	0.686962	0.492107	0.999543	-0.579153	0.276406	-2.0953	0.0361446	0.329742	-0.756436	0.266339	-2.84012	0.0045096	0.115606
ENSG00000167207	NOD2	547.514	-0.0770286	0.236932	-0.325108	0.745099	0.999543	0.551018	0.253639	2.17245	0.0298215	0.305191	0.628046	0.244381	2.56995	0.0101714	0.165479
ENSG00000079277	MKNK1	322.393	0.209267	0.149747	1.39748	0.162271	0.999543	0.379744	0.160325	2.36859	0.0178559	0.23994	0.170477	0.15429	1.10491	0.269197	0.65889
ENSG00000132341	RAN	709.797	-0.0621842	0.111493	-0.557742	0.577021	0.999543	0.22531	0.119345	1.88789	0.0590414	0.406423	0.287494	0.114963	2.50076	0.0123929	0.180598
ENSG00000140968	IRF8	712.143	0.199319	0.261197	0.763097	0.445405	0.999543	0.78839	0.279651	2.81919	0.00481449	0.12826	0.589071	0.269409	2.18653	0.0287767	0.257915
ENSG00000100883	SRP54	931.228	0.116209	0.0743626	1.56273	0.118115	0.999543	0.300373	0.0796058	3.77326	0.00016113	0.0223589	0.184164	0.0765999	2.40423	0.0162064	0.203706
ENSG00000137699	TRIM29	1234.25	0.252516	0.404753	0.623877	0.532708	0.999543	-0.541204	0.433514	-1.24841	0.211881	0.653496	-0.79372	0.417722	-1.90011	0.0574181	0.347987
ENSG00000100023	PPIL2	511.852	0.109343	0.0893622	1.22359	0.221108	0.999543	-0.0637991	0.0958788	-0.665415	0.505785	0.843529	-0.173142	0.0922569	-1.87673	0.0605545	0.356265
ENSG00000110046	ATG2A	921.593	0.0592547	0.189297	0.313025	0.754261	0.999543	0.512504	0.202672	2.52873	0.0114475	0.195736	0.45325	0.195258	2.32129	0.0202712	0.225223
ENSG00000117650	NEK2	37.5406	-0.129322	0.376451	-0.343529	0.731201	0.999543	0.825003	0.401559	2.0545	0.0399273	0.341967	0.954325	0.386742	2.4676	0.0136023	0.188052
ENSG00000132405	TBC1D14	1737.91	0.00342471	0.107101	0.0319763	0.974491	0.999543	0.227251	0.114683	1.98155	0.0475293	0.370159	0.223826	0.110485	2.02585	0.0427801	0.304905
ENSG00000156011	PSD3	283.731	0.112723	0.21289	0.529489	0.596467	0.999543	-0.322158	0.228254	-1.4114	0.158125	0.592908	-0.434881	0.219863	-1.97796	0.0479329	0.321345
ENSG00000168214	RBPJ	817.418	0.0299324	0.125189	0.239098	0.811029	0.999543	0.232896	0.134045	1.73744	0.0823089	0.460935	0.202964	0.129117	1.57194	0.115963	0.472174
ENSG00000143870	PDIA6	2188.97	-0.319513	0.140968	-2.26656	0.023417	0.969295	0.0946999	0.150944	0.627385	0.530407	0.854449	0.414213	0.145461	2.84759	0.00440512	0.114259
ENSG00000110852	CLEC2B	756.402	-0.213091	0.185501	-1.14873	0.250665	0.999543	0.0580306	0.198634	0.292148	0.770173	0.943681	0.271122	0.191411	1.41644	0.156647	0.530964
ENSG00000165646	SLC18A2	34.5746	-0.233556	0.316543	-0.737833	0.460616	0.999543	-0.289966	0.339541	-0.853994	0.393109	0.787239	-0.05641	0.327357	-0.172319	0.863186	0.965428
ENSG00000010322	NISCH	662.642	0.0618049	0.0774117	0.798393	0.424642	0.999543	-0.145686	0.0830871	-1.75341	0.0795314	0.455677	-0.207491	0.0799709	-2.59458	0.00947068	0.161104
ENSG00000181790	ADGRB1	21.0505	-0.407753	0.336497	-1.21176	0.225605	0.999543	0.364501	0.358021	1.0181	0.30863	0.734947	0.772254	0.345737	2.23364	0.0255065	0.245709
ENSG00000112531	QKI	794.936	-0.0244561	0.14036	-0.174238	0.861678	0.999543	0.250757	0.150279	1.6686	0.0951958	0.48557	0.275213	0.144775	1.90097	0.0573057	0.347687
ENSG00000185985	SLITRK2	33.4851	-0.286125	0.332542	-0.860417	0.389559	0.999543	0.375153	0.354726	1.05759	0.290244	0.722481	0.661278	0.342036	1.93336	0.0531924	0.335481
ENSG00000155380	SLC16A1	130.908	-0.163452	0.235696	-0.693486	0.488005	0.999543	0.373522	0.252071	1.48181	0.138391	0.561012	0.536974	0.242869	2.21096	0.0270384	0.253255
ENSG00000166912	MTMR10	382.057	-0.0929356	0.145702	-0.637847	0.523573	0.999543	0.112753	0.156002	0.722764	0.469825	0.827118	0.205688	0.150289	1.36862	0.171118	0.554286
ENSG00000158477	CD1A	25.5152	0.732063	0.4464	1.63993	0.10102	0.999543	-0.267795	0.480641	-0.557163	0.577416	0.875081	-0.999858	0.461613	-2.16601	0.0303105	0.261649
ENSG00000089818	NECAP1	367.545	0.176425	0.134325	1.31342	0.189041	0.999543	0.390012	0.143789	2.7124	0.00667985	0.148018	0.213587	0.138371	1.54358	0.122689	0.48126
ENSG00000122877	EGR2	337.807	0.459261	0.341401	1.34523	0.178552	0.999543	1.13941	0.365473	3.11765	0.00182302	0.0776486	0.680154	0.351987	1.93233	0.0533194	0.335481
ENSG00000149269	PAK1	1310.57	0.0571123	0.116253	0.491274	0.623233	0.999543	0.224863	0.12449	1.80628	0.0708745	0.435428	0.167751	0.119921	1.39885	0.161859	0.539177
ENSG00000187796	CARD9	88.8499	-0.264487	0.184161	-1.43617	0.150954	0.999543	0.1367	0.1968	0.694613	0.487298	0.834933	0.401187	0.189759	2.1142	0.0344984	0.279167
ENSG00000196743	GM2A	1465.31	-0.11487	0.256422	-0.447971	0.654174	0.999543	-0.621395	0.274663	-2.26239	0.0236731	0.271994	-0.506525	0.264667	-1.91382	0.0556428	0.341933
ENSG00000171241	SHCBP1	65.1648	0.355847	0.312249	1.13963	0.254442	0.999543	1.13426	0.333484	3.40124	0.0006708	0.047714	0.778412	0.320455	2.42909	0.0151369	0.197016
ENSG00000160633	SAFB	1191.01	0.0675237	0.0711366	0.949211	0.342513	0.999543	0.189505	0.0761794	2.48762	0.0128602	0.206815	0.121982	0.0733366	1.66331	0.0962504	0.432489
ENSG00000167703	SLC43A2	878.688	0.0648243	0.218492	0.29669	0.766703	0.999543	0.46923	0.233949	2.00569	0.0448893	0.362235	0.404406	0.2254	1.79417	0.0727863	0.383645
ENSG00000168918	INPP5D	2263.25	0.0242463	0.175869	0.137866	0.890346	0.999543	0.317467	0.18833	1.68569	0.091855	0.478656	0.293221	0.181462	1.61588	0.106121	0.452062
ENSG00000168010	ATG16L2	797.154	-0.0723079	0.258781	-0.279417	0.779925	0.999543	0.333021	0.277101	1.20181	0.229439	0.668168	0.405329	0.267001	1.51808	0.128994	0.489927
ENSG00000113594	LIFR	163.934	0.34575	0.202622	1.70637	0.0879383	0.999543	-0.260043	0.217629	-1.19489	0.232129	0.671188	-0.605793	0.209388	-2.89316	0.00381392	0.108297
ENSG00000237440	ZNF737	536.723	-0.115439	0.138456	-0.833754	0.40442	0.999543	-0.450303	0.148476	-3.03283	0.00242273	0.0911791	-0.334865	0.143071	-2.34054	0.0192557	0.220202
ENSG00000062096	ARSF	78.0004	-0.649332	0.512002	-1.26822	0.204719	0.999543	-1.86839	0.549823	-3.39817	0.000678384	0.0480134	-1.21906	0.530148	-2.29947	0.0214783	0.228877
ENSG00000187642	PERM1	4.55608	0.0849762	0.539176	0.157604	0.874769	0.999543	0.0214111	0.579441	0.0369513	0.970524	0.995004	-0.0635651	0.555985	-0.114329	0.908977	0.978249
ENSG00000172578	KLHL6	302.737	0.207489	0.256184	0.809923	0.417984	0.999543	0.691068	0.27422	2.52012	0.0117315	0.198209	0.483579	0.264093	1.83109	0.0670868	0.370274
ENSG00000060709	RIMBP2	60.6108	-0.567331	0.364697	-1.55562	0.119798	0.999543	0.43203	0.389484	1.10924	0.267328	0.704346	0.999361	0.375765	2.65953	0.00782488	0.150049
ENSG00000140297	GCNT3	910.737	0.370264	0.27656	1.33882	0.180629	0.999543	-0.21974	0.296252	-0.741733	0.458249	0.823008	-0.590004	0.285426	-2.0671	0.0387251	0.290714
ENSG00000160211	G6PD	499.103	0.0598014	0.132217	0.452297	0.651055	0.999543	0.213865	0.141579	1.51057	0.130898	0.548176	0.154063	0.13634	1.12999	0.258479	0.648584
ENSG00000136002	ARHGEF4	176.353	-0.405043	0.408381	-0.991827	0.321282	0.999543	-1.10819	0.43776	-2.5315	0.0113575	0.1949	-0.703148	0.421923	-1.66653	0.0956078	0.431641
ENSG00000125648	SLC25A23	246.501	0.133764	0.208115	0.64274	0.520393	0.999543	-0.313189	0.223199	-1.40318	0.160563	0.595998	-0.446953	0.214966	-2.07917	0.0376013	0.287744
ENSG00000136010	ALDH1L2	30.9475	-0.538878	0.322147	-1.67277	0.0943729	0.999543	0.31996	0.34316	0.932392	0.351134	0.761224	0.858837	0.33152	2.59061	0.00958064	0.161104
ENSG00000176293	ZNF135	72.0841	0.0668423	0.21389	0.312507	0.754655	0.999543	-0.463044	0.23037	-2.01	0.0444309	0.361575	-0.529886	0.221741	-2.38966	0.0168638	0.206103
ENSG00000158488	CD1E	38.6494	0.656263	0.316819	2.07141	0.0383204	0.999543	-0.133699	0.341164	-0.39189	0.695139	0.920683	-0.789962	0.327377	-2.41301	0.0158215	0.201277
ENSG00000105483	CARD8	631.827	-0.0175191	0.173547	-0.100947	0.919593	0.999543	0.247501	0.185822	1.33193	0.182885	0.625934	0.26502	0.179021	1.48038	0.138771	0.504729
ENSG00000102043	MTMR8	51.5109	0.217431	0.192326	1.13054	0.25825	0.999543	-0.18315	0.207456	-0.882838	0.377324	0.777183	-0.400581	0.199094	-2.01202	0.0442178	0.309641
ENSG00000111817	DSE	689.271	-0.110847	0.219262	-0.505546	0.613175	0.999543	0.280511	0.234768	1.19484	0.232148	0.671188	0.391358	0.226211	1.73006	0.0836194	0.404775
ENSG00000163754	GYG1	308.572	-0.0931442	0.118346	-0.787048	0.431254	0.999543	-0.00502749	0.126778	-0.0396559	0.968367	0.994551	0.0881168	0.122118	0.721573	0.470557	0.80411
ENSG00000185897	FFAR3	28.7404	-0.650903	0.708553	-0.918637	0.358286	0.999543	0.940876	0.756878	1.2431	0.213831	0.654466	1.59178	0.729973	2.1806	0.0292131	0.259227
ENSG00000163219	ARHGAP25	1497.48	-0.0824526	0.226466	-0.364084	0.715795	0.999543	0.319307	0.242507	1.31669	0.187942	0.63342	0.40176	0.233673	1.71933	0.0855549	0.409523
ENSG00000013573	DDX11	298.762	-0.36434	0.21845	-1.66785	0.0953463	0.999543	0.0952724	0.233802	0.407491	0.683647	0.918139	0.459613	0.225369	2.03938	0.0414119	0.300606
ENSG00000102554	KLF5	2333.87	0.307268	0.238799	1.28672	0.198192	0.999543	-0.174493	0.255766	-0.682234	0.495091	0.838804	-0.481761	0.24644	-1.95488	0.0505969	0.326256
ENSG00000115524	SF3B1	5028.16	0.0423566	0.0769734	0.550276	0.58213	0.999543	0.164444	0.0824326	1.9949	0.0460542	0.366425	0.122088	0.0794186	1.53727	0.124227	0.482796
ENSG00000170802	FOXN2	140.144	-0.144324	0.172881	-0.834819	0.40382	0.999543	0.121633	0.185001	0.657475	0.510876	0.845107	0.265958	0.178233	1.49219	0.135649	0.499671
ENSG00000103490	PYCARD	76.3795	-0.155739	0.164637	-0.945954	0.344172	0.999543	0.0720127	0.176134	0.408853	0.682648	0.917377	0.227752	0.169687	1.34219	0.179535	0.562685
ENSG00000163517	HDAC11	74.0688	0.0801515	0.182973	0.43805	0.66135	0.999543	-0.335456	0.197139	-1.70162	0.0888268	0.472002	-0.415608	0.189633	-2.19164	0.0284055	0.25635
ENSG00000101425	BPI	27.4424	-0.2109	0.430495	-0.489902	0.624203	0.999543	0.682628	0.459384	1.48597	0.137288	0.559461	0.893528	0.442646	2.01861	0.0435281	0.307616
ENSG00000051180	RAD51	66.1894	0.096129	0.346659	0.277302	0.781549	0.999543	0.945126	0.370378	2.55179	0.0107172	0.187944	0.848997	0.356474	2.38165	0.0172352	0.207015
ENSG00000198826	ARHGAP11A	133.023	0.173651	0.260665	0.666186	0.505292	0.999543	0.78074	0.278755	2.80081	0.00509747	0.130191	0.607088	0.268287	2.26283	0.023646	0.238045
ENSG00000162298	SYVN1	747.788	0.00475758	0.127261	0.0373845	0.970178	0.999543	0.338681	0.136226	2.48617	0.0129126	0.206864	0.333923	0.131216	2.54484	0.0109327	0.169945
[truncated: 12,233 more rows]
