# Supplementary material for: Systems Analysis Reveals Contraceptive-Induced Alteration of Cervicovaginal Gene Expression in a Randomized Trial
Source: Front Reprod Health. 2022 Mar 3;4:781687. doi: 10.3389/frph.2022.781687 (PMC9580795; doi:10.3389/frph.2022.781687)
Supplement: Supplementary file 2 [file Table_2.XLSX]

## Sheet: BioCarta
BIOCARTA -Per-protocol
		Net-En_vs_COC			CCVR_vs_COC			CCVR_vs_Net-En
NAME	SIZE	NES	Nom.p.val	FDR.q.val	NES	Nom.p.val	FDR.q.val	NES	Nom.p.val	FDR.q.val
BIOCARTA_41BB_PATHWAY	17	1.111	0.342	0.938	0.8	0.722	0.818	-0.824	0.677	1
BIOCARTA_AGR_PATHWAY	28	-1.241	0.199	1	0.874	0.633	0.764	1.313	0.137	1
BIOCARTA_AKT_PATHWAY	21	0.981	0.487	0.951	0.757	0.787	0.842	-0.793	0.693	1
BIOCARTA_ALK_PATHWAY	29	0.755	0.793	0.937	1.071	0.382	0.673	-0.895	0.593	1
BIOCARTA_AMI_PATHWAY	17	0.523	0.994	0.972	0.792	0.793	0.821	-0.735	0.838	1
BIOCARTA_ARAP_PATHWAY	17	0.54	0.96	0.995	-0.756	0.758	1	0.505	0.973	1
BIOCARTA_ARENRF2_PATHWAY	18	-0.617	0.861	1	-0.635	0.835	1	-0.511	0.928	0.987
BIOCARTA_ARF_PATHWAY	16	1.402	0.111	0.996	1.344	0.138	0.428	0.607	0.908	0.99
BIOCARTA_AT1R_PATHWAY	25	0.67	0.785	0.961	-0.378	1	0.998	-0.725	0.752	1
BIOCARTA_ATM_PATHWAY	20	0.936	0.537	0.933	1.646	0.02	0.318	1.56	0.066	1
BIOCARTA_ATRBRCA_PATHWAY	21	1.038	0.452	0.9	1.45	0.116	0.486	1.305	0.234	1
BIOCARTA_BAD_PATHWAY	23	0.907	0.594	0.921	-0.808	0.75	1	-0.694	0.85	0.968
BIOCARTA_BARRESTIN_SRC_PATHWAY	15	0.554	0.947	0.996	1.05	0.402	0.661	1.09	0.377	0.771
BIOCARTA_BCELLSURVIVAL_PATHWAY	15	1.546	0.048	0.889	1.863	0.004	0.07	1.231	0.251	0.87
BIOCARTA_BCR_PATHWAY	33	1.206	0.32	0.887	1.586	0.035	0.458	1.059	0.432	0.782
BIOCARTA_BIOPEPTIDES_PATHWAY	25	0.865	0.586	0.942	0.789	0.675	0.815	0.741	0.744	0.907
BIOCARTA_CALCINEURIN_PATHWAY	18	1.359	0.154	0.939	0.851	0.657	0.769	-0.801	0.694	1
BIOCARTA_CARDIACEGF_PATHWAY	16	1.645	0.01	0.783	1.267	0.186	0.463	0.756	0.8	0.909
BIOCARTA_CARM_ER_PATHWAY	24	1.579	0.056	0.931	1.387	0.139	0.472	1.183	0.251	0.809
BIOCARTA_CASPASE_PATHWAY	22	1.05	0.395	0.969	1.799	0.006	0.116	1.546	0.069	1
BIOCARTA_CCR3_PATHWAY	16	-0.799	0.699	1	-0.923	0.553	1	0.693	0.813	0.95
BIOCARTA_CCR5_PATHWAY	16	1.281	0.19	0.94	0.658	0.846	0.893	-0.931	0.53	1
BIOCARTA_CD40_PATHWAY	15	1.397	0.138	0.922	0.858	0.643	0.768	-0.73	0.746	1
BIOCARTA_CDMAC_PATHWAY	16	0.746	0.797	0.914	1.169	0.285	0.564	0.937	0.565	0.845
BIOCARTA_CELLCYCLE_PATHWAY	23	0.987	0.486	0.96	1.507	0.046	0.501	1.243	0.202	0.919
BIOCARTA_CERAMIDE_PATHWAY	21	0.539	0.977	0.984	0.681	0.839	0.884	-0.707	0.806	1
BIOCARTA_CHEMICAL_PATHWAY	18	1.115	0.331	0.955	1.32	0.134	0.422	1.014	0.427	0.841
BIOCARTA_CHREBP_PATHWAY	16	0.814	0.739	0.963	0.672	0.879	0.886	-0.632	0.923	0.954
BIOCARTA_COMP_PATHWAY	15	-0.575	0.945	1	0.44	0.988	0.989	-0.633	0.909	0.976
BIOCARTA_CREB_PATHWAY	21	0.863	0.619	0.929	0.883	0.577	0.78	0.83	0.651	0.865
BIOCARTA_CSK_PATHWAY	19	0.61	0.866	0.982	-0.696	0.768	1	-0.851	0.616	1
BIOCARTA_CTCF_PATHWAY	24	1.17	0.284	0.859	1.458	0.07	0.533	1.099	0.334	0.815
BIOCARTA_CTLA4_PATHWAY	19	1.247	0.301	0.962	0.523	0.917	0.978	-0.902	0.62	1
BIOCARTA_CXCR4_PATHWAY	18	1.429	0.1	0.966	-0.62	0.924	1	-1.32	0.172	1
BIOCARTA_DEATH_PATHWAY	29	0.752	0.803	0.929	-0.923	0.556	1	0.622	0.934	0.985
BIOCARTA_ECM_PATHWAY	18	0.973	0.473	0.948	-0.655	0.885	1	-0.706	0.855	1
BIOCARTA_EDG1_PATHWAY	21	-0.736	0.853	1	0.737	0.828	0.859	0.653	0.92	0.975
BIOCARTA_EFP_PATHWAY	15	1.157	0.34	0.867	1.194	0.327	0.53	0.847	0.649	0.865
BIOCARTA_EGF_PATHWAY	27	1.188	0.282	0.871	1.569	0.059	0.451	0.826	0.655	0.832
BIOCARTA_EICOSANOID_PATHWAY	17	-1.314	0.129	1	-0.873	0.621	1	0.956	0.523	0.837
BIOCARTA_EIF_PATHWAY	16	0.749	0.728	0.921	1.36	0.146	0.455	0.856	0.625	0.892
BIOCARTA_EIF4_PATHWAY	24	1.31	0.197	0.946	0.878	0.593	0.779	-0.737	0.768	1
BIOCARTA_EPO_PATHWAY	18	-0.568	0.919	1	1.336	0.194	0.417	1.245	0.268	0.963
BIOCARTA_ERAD_PATHWAY	19	0.952	0.488	0.954	-1.155	0.291	1	-1.457	0.077	1
BIOCARTA_ERK_PATHWAY	24	0.801	0.671	0.942	-1.05	0.412	1	-1.283	0.188	1
BIOCARTA_ETS_PATHWAY	17	1.478	0.101	0.955	1.437	0.085	0.462	0.454	0.98	0.998
BIOCARTA_FAS_PATHWAY	30	1.3	0.153	0.925	1.553	0.058	0.45	0.852	0.645	0.883
BIOCARTA_FCER1_PATHWAY	39	-0.544	0.916	1	1.031	0.431	0.684	1.014	0.477	0.824
BIOCARTA_FMLP_PATHWAY	33	-0.602	0.899	1	1.374	0.151	0.441	1.249	0.263	1
BIOCARTA_G1_PATHWAY	28	0.809	0.687	0.942	1.387	0.124	0.494	1.256	0.22	1
BIOCARTA_G2_PATHWAY	23	0.8	0.691	0.93	1.501	0.072	0.473	1.444	0.083	0.959
BIOCARTA_GCR_PATHWAY	16	-0.872	0.636	1	1.429	0.117	0.456	1.486	0.059	1
BIOCARTA_GH_PATHWAY	26	0.913	0.549	0.926	1.057	0.381	0.673	0.909	0.557	0.852
BIOCARTA_GLEEVEC_PATHWAY	23	1.008	0.434	0.95	1.356	0.177	0.448	1.23	0.261	0.836
BIOCARTA_GPCR_PATHWAY	29	1.18	0.269	0.861	1.328	0.153	0.418	0.828	0.681	0.855
BIOCARTA_GRANULOCYTES_PATHWAY	15	-1.472	0.024	1	1.198	0.286	0.534	1.442	0.036	0.852
BIOCARTA_GSK3_PATHWAY	19	-0.475	0.998	1	0.731	0.821	0.858	1.008	0.402	0.817
BIOCARTA_HCMV_PATHWAY	17	-1.185	0.258	1	0.901	0.532	0.762	1.132	0.328	0.809
BIOCARTA_HDAC_PATHWAY	23	0.888	0.596	0.93	-0.727	0.784	1	-0.879	0.604	1
BIOCARTA_HER2_PATHWAY	23	0.716	0.823	0.92	0.975	0.52	0.717	0.921	0.573	0.861
BIOCARTA_HIVNEF_PATHWAY	56	1.22	0.246	0.963	1.517	0.092	0.515	1.006	0.466	0.803
BIOCARTA_IGF1_PATHWAY	21	1.188	0.278	0.904	-0.86	0.623	1	-1.083	0.396	1
BIOCARTA_IGF1MTOR_PATHWAY	19	0.792	0.702	0.916	-1.574	0.07	1	-1.698	0.028	0.541
BIOCARTA_IGF1R_PATHWAY	22	0.742	0.768	0.906	0.983	0.476	0.714	0.786	0.718	0.874
BIOCARTA_IL12_PATHWAY	19	-1.027	0.477	1	-1.055	0.446	1	-0.566	0.939	0.996
BIOCARTA_IL1R_PATHWAY	29	-0.827	0.653	1	1.408	0.136	0.464	1.447	0.076	1
BIOCARTA_IL2_PATHWAY	22	1.09	0.388	0.942	1.316	0.206	0.405	0.591	0.86	0.981
BIOCARTA_IL2RB_PATHWAY	37	0.929	0.536	0.911	1.348	0.162	0.434	1.234	0.283	0.905
BIOCARTA_IL6_PATHWAY	21	0.855	0.598	0.93	1.732	0.014	0.18	1.318	0.234	1
BIOCARTA_IL7_PATHWAY	16	-0.653	0.86	1	0.846	0.652	0.767	0.915	0.595	0.855
BIOCARTA_INFLAM_PATHWAY	20	-0.967	0.515	1	1.2	0.255	0.541	1.216	0.209	0.809
BIOCARTA_INSULIN_PATHWAY	21	0.967	0.52	0.941	0.61	0.855	0.923	-0.657	0.808	0.994
BIOCARTA_INTEGRIN_PATHWAY	31	-0.424	0.996	0.994	-0.588	0.916	0.965	-0.519	0.978	1
BIOCARTA_INTRINSIC_PATHWAY	18	0.73	0.847	0.912	1.086	0.355	0.657	0.696	0.9	0.958
BIOCARTA_KERATINOCYTE_PATHWAY	43	0.564	0.912	0.999	0.694	0.775	0.877	0.607	0.891	0.978
BIOCARTA_LAIR_PATHWAY	15	-0.685	0.858	1	1.059	0.434	0.683	0.997	0.502	0.803
BIOCARTA_LIS1_PATHWAY	18	1.039	0.432	0.922	1.055	0.4	0.664	0.861	0.64	0.897
BIOCARTA_MAL_PATHWAY	18	-0.465	0.98	1	-1.163	0.273	1	-0.912	0.552	1
BIOCARTA_MAPK_PATHWAY	79	1.053	0.4	0.988	0.877	0.584	0.768	0.533	0.945	1
BIOCARTA_MCALPAIN_PATHWAY	16	0.886	0.637	0.917	-1.259	0.186	1	-1.431	0.096	0.997
BIOCARTA_MCM_PATHWAY	18	1.217	0.296	0.889	1.453	0.073	0.51	1.271	0.238	1
BIOCARTA_MEF2D_PATHWAY	18	1.217	0.23	0.928	0.703	0.806	0.875	-0.899	0.58	1
BIOCARTA_MET_PATHWAY	32	0.651	0.845	0.961	1.009	0.434	0.69	0.827	0.619	0.844
BIOCARTA_MITOCHONDRIA_PATHWAY	18	1.505	0.053	0.957	1.483	0.06	0.492	0.847	0.661	0.879
BIOCARTA_MPR_PATHWAY	18	0.698	0.853	0.936	-0.734	0.813	1	0.686	0.856	0.946
BIOCARTA_MTA3_PATHWAY	15	-1.234	0.199	1	1.349	0.108	0.448	1.674	0.004	1
BIOCARTA_MTOR_PATHWAY	21	1.041	0.411	0.941	0.843	0.629	0.762	0.51	0.986	1
BIOCARTA_NDKDYNAMIN_PATHWAY	15	0.93	0.548	0.925	1.271	0.219	0.467	1.22	0.255	0.832
BIOCARTA_NFAT_PATHWAY	40	0.949	0.531	0.942	0.656	0.913	0.886	-0.834	0.66	1
BIOCARTA_NFKB_PATHWAY	21	-0.662	0.85	1	1.385	0.133	0.436	1.297	0.2	1
BIOCARTA_NGF_PATHWAY	18	-0.874	0.603	1	-1.037	0.395	1	-0.797	0.693	1
BIOCARTA_NKCELLS_PATHWAY	18	-0.764	0.742	1	-0.433	0.97	1	0.444	0.988	0.989
BIOCARTA_NKT_PATHWAY	22	-0.822	0.693	1	-0.615	0.915	0.997	-0.75	0.756	1
BIOCARTA_NO1_PATHWAY	23	-1.497	0.029	1	0.93	0.546	0.743	1.449	0.068	1
BIOCARTA_NO2IL12_PATHWAY	15	-0.653	0.838	1	-0.806	0.681	1	-0.83	0.661	1
BIOCARTA_NOS1_PATHWAY	17	1.338	0.148	0.958	-0.622	0.919	1	-1.225	0.242	1
BIOCARTA_NTHI_PATHWAY	23	-0.507	0.931	1	1.41	0.143	0.483	1.215	0.309	0.78
BIOCARTA_NUCLEARRS_PATHWAY	23	0.947	0.537	0.927	-1.248	0.192	1	-1.224	0.226	1
BIOCARTA_P38MAPK_PATHWAY	35	-1.332	0.157	1	0.993	0.464	0.709	1.314	0.163	1
BIOCARTA_P53_PATHWAY	16	1.057	0.42	1	1.319	0.132	0.411	1.085	0.355	0.746
BIOCARTA_P53HYPOXIA_PATHWAY	21	1.444	0.087	1	0.964	0.518	0.705	-0.696	0.78	0.99
BIOCARTA_PAR1_PATHWAY	17	0.795	0.667	0.924	1.108	0.374	0.627	0.952	0.528	0.827
BIOCARTA_PDGF_PATHWAY	28	1.107	0.335	0.92	1.256	0.208	0.458	0.754	0.789	0.9
BIOCARTA_PDZS_PATHWAY	15	-0.767	0.784	1	0.92	0.575	0.748	0.498	0.996	0.994
BIOCARTA_PGC1A_PATHWAY	15	1.247	0.213	1	-1.343	0.152	1	-1.507	0.047	1
BIOCARTA_PML_PATHWAY	16	-1.027	0.489	1	0.949	0.576	0.72	1.139	0.379	0.844
BIOCARTA_PPARA_PATHWAY	48	-0.745	0.768	1	1.118	0.325	0.62	1.092	0.359	0.787
BIOCARTA_PROTEASOME_PATHWAY	18	0.769	0.778	0.927	0.975	0.518	0.708	0.81	0.686	0.848
BIOCARTA_PTDINS_PATHWAY	23	-0.946	0.5	1	-0.59	0.95	0.993	0.909	0.564	0.836
BIOCARTA_PTEN_PATHWAY	17	0.612	0.893	0.992	-1.122	0.347	1	-1.392	0.121	0.988
BIOCARTA_PYK2_PATHWAY	27	0.811	0.599	0.955	0.509	0.941	0.976	-0.392	1	0.997
BIOCARTA_RAC1_PATHWAY	20	1.671	0.028	1	1.021	0.433	0.68	-0.726	0.841	1
BIOCARTA_RACCYCD_PATHWAY	26	0.834	0.652	0.957	1.445	0.096	0.467	1.305	0.214	1
BIOCARTA_RAS_PATHWAY	22	0.525	0.964	0.981	1.165	0.321	0.559	0.989	0.478	0.787
BIOCARTA_RELA_PATHWAY	15	-0.484	0.975	1	1.294	0.183	0.436	1.163	0.339	0.832
BIOCARTA_RHO_PATHWAY	20	1.232	0.227	0.967	-0.793	0.738	1	-1.037	0.429	1
BIOCARTA_SHH_PATHWAY	15	0.826	0.74	0.957	-1.244	0.178	1	-1.265	0.136	1
BIOCARTA_SPRY_PATHWAY	17	-0.929	0.552	1	-0.802	0.701	1	0.831	0.692	0.877
BIOCARTA_STATHMIN_PATHWAY	19	0.411	0.998	0.995	-0.993	0.511	1	-1.062	0.439	1
BIOCARTA_STRESS_PATHWAY	24	-0.585	0.914	1	1.385	0.168	0.455	1.085	0.383	0.763
BIOCARTA_TCR_PATHWAY	43	0.905	0.563	0.91	0.726	0.721	0.854	-0.643	0.771	0.988
BIOCARTA_TEL_PATHWAY	16	1.048	0.41	0.949	-0.841	0.643	1	-1.171	0.279	1
BIOCARTA_TFF_PATHWAY	22	-0.819	0.71	1	1.163	0.29	0.549	1.203	0.259	0.782
BIOCARTA_TGFB_PATHWAY	19	0.569	0.937	1	-0.829	0.677	1	-1.025	0.433	1
BIOCARTA_TH1TH2_PATHWAY	19	0.651	0.884	0.972	-0.746	0.772	1	-0.817	0.684	1
BIOCARTA_TID_PATHWAY	18	-0.767	0.744	1	1.258	0.249	0.467	1.141	0.327	0.865
BIOCARTA_TNFR1_PATHWAY	29	1.393	0.13	0.858	1.923	0.002	0.055	1.095	0.36	0.802
BIOCARTA_TNFR2_PATHWAY	17	1.005	0.478	0.937	1.343	0.181	0.417	1.116	0.416	0.799
BIOCARTA_TOB1_PATHWAY	18	-0.694	0.826	1	-0.805	0.708	1	-0.794	0.722	1
BIOCARTA_TOLL_PATHWAY	25	-0.966	0.515	1	0.906	0.584	0.762	0.991	0.494	0.8
BIOCARTA_TPO_PATHWAY	23	-0.679	0.791	1	1.027	0.434	0.68	1.13	0.325	0.79
BIOCARTA_VDR_PATHWAY	24	0.789	0.756	0.909	0.776	0.728	0.824	0.905	0.571	0.828
BIOCARTA_VEGF_PATHWAY	27	-0.655	0.851	1	0.97	0.487	0.706	1.136	0.313	0.825
BIOCARTA_VIP_PATHWAY	24	1.312	0.163	1	1.219	0.253	0.52	0.65	0.879	0.966
BIOCARTA_WNT_PATHWAY	22	-0.961	0.513	1	0.859	0.627	0.776	1.043	0.414	0.798

## Sheet: Hallmark
HALLMARK - Per-protocol
		Net-En_vs_COC			CCVR_vs_COC			CCVR_vs_Net-En
NAME	SIZE	NES	Nom.p.val	FDR.q.val	NES	Nom.p.val	FDR.q.val	NES	Nom.p.val	FDR.q.val
HALLMARK_ADIPOGENESIS	188	-0.864	0.631	0.892	-0.982	0.468	0.999	-0.84	0.696	0.832
HALLMARK_ALLOGRAFT_REJECTION	186	-0.638	0.834	0.929	0.938	0.554	0.706	1.114	0.364	0.458
HALLMARK_ANDROGEN_RESPONSE	95	-1.189	0.267	0.828	0.667	0.867	1	1.045	0.432	0.522
HALLMARK_ANGIOGENESIS	32	-1.648	0.01	0.639	-0.756	0.791	1	1.268	0.18	0.39
HALLMARK_APICAL_JUNCTION	170	0.789	0.822	0.929	-1.201	0.175	0.787	-1.313	0.115	1
HALLMARK_APICAL_SURFACE	42	1.069	0.356	1	-1.177	0.194	0.753	-1.208	0.177	1
HALLMARK_APOPTOSIS	155	-0.673	0.919	0.951	1.126	0.323	0.556	1.174	0.275	0.425
HALLMARK_BILE_ACID_METABOLISM	88	-1.041	0.361	0.854	-1.152	0.25	0.733	-1.184	0.18	1
HALLMARK_CHOLESTEROL_HOMEOSTASIS	70	-1.235	0.228	0.763	-0.476	0.994	1	1.128	0.331	0.475
HALLMARK_COAGULATION	112	-0.809	0.782	0.933	-0.691	0.927	0.92	0.741	0.899	0.888
HALLMARK_COMPLEMENT	186	-0.995	0.464	0.744	0.829	0.645	0.827	1.214	0.234	0.384
HALLMARK_DNA_REPAIR	141	1.054	0.387	1	1.585	0.032	0.392	1.397	0.111	0.355
HALLMARK_E2F_TARGETS	200	0.919	0.55	1	1.501	0.093	0.289	1.474	0.137	0.286
HALLMARK_EPITHELIAL_MESENCHYMAL_TRANSITION	187	-0.831	0.695	0.925	-0.817	0.721	1	0.64	0.983	0.951
HALLMARK_ESTROGEN_RESPONSE_EARLY	191	-1.144	0.289	0.89	-0.782	0.717	1	0.929	0.547	0.677
HALLMARK_ESTROGEN_RESPONSE_LATE	187	-1.129	0.291	0.863	0.845	0.685	0.838	1.117	0.297	0.472
HALLMARK_FATTY_ACID_METABOLISM	142	-1.004	0.437	0.804	-0.774	0.85	1	0.784	0.82	0.852
HALLMARK_G2M_CHECKPOINT	198	1.064	0.422	1	1.587	0.059	0.768	1.561	0.099	0.266
HALLMARK_GLYCOLYSIS	184	-1.378	0.081	0.926	-0.73	0.843	0.913	1.218	0.228	0.421
HALLMARK_HEDGEHOG_SIGNALING	31	0.821	0.758	1	-0.745	0.87	1	-0.859	0.732	0.878
HALLMARK_HEME_METABOLISM	188	-1.626	0.042	0.395	-1.31	0.233	1	0.571	0.856	0.943
HALLMARK_HYPOXIA	179	-1.298	0.154	0.661	-0.733	0.803	0.954	0.987	0.464	0.596
HALLMARK_IL2_STAT5_SIGNALING	193	-1.078	0.373	0.873	1.054	0.384	0.605	1.323	0.121	0.359
HALLMARK_IL6_JAK_STAT3_SIGNALING	83	-0.802	0.697	0.879	1.155	0.321	0.545	1.299	0.2	0.369
HALLMARK_INFLAMMATORY_RESPONSE	186	-0.804	0.668	0.908	1.102	0.381	0.558	1.217	0.274	0.4
HALLMARK_INTERFERON_ALPHA_RESPONSE	96	-1.361	0.213	0.8	0.631	0.764	0.976	1.565	0.087	0.323
HALLMARK_INTERFERON_GAMMA_RESPONSE	196	-1.065	0.441	0.847	0.95	0.52	0.724	1.415	0.155	0.358
HALLMARK_KRAS_SIGNALING_DN	132	0.902	0.758	1	-1.116	0.192	0.742	-1.126	0.18	0.81
HALLMARK_KRAS_SIGNALING_UP	178	-1	0.432	0.771	-0.781	0.806	1	0.828	0.758	0.804
HALLMARK_MITOTIC_SPINDLE	198	1.062	0.382	1	1.558	0.072	0.244	1.353	0.202	0.368
HALLMARK_MTORC1_SIGNALING	195	-1.359	0.108	0.672	1.307	0.169	0.438	1.791	0.01	0.067
HALLMARK_MYC_TARGETS_V1	198	0.882	0.564	1	1.397	0.236	0.432	1.345	0.274	0.35
HALLMARK_MYC_TARGETS_V2	56	0.53	0.938	1	1.304	0.225	0.399	1.477	0.104	0.324
HALLMARK_MYOGENESIS	152	-1.085	0.302	0.917	-1.201	0.165	0.917	-0.964	0.521	0.837
HALLMARK_NOTCH_SIGNALING	30	-0.866	0.626	0.925	-1.206	0.273	1	-1.011	0.479	0.972
HALLMARK_OXIDATIVE_PHOSPHORYLATION	195	-0.65	0.731	0.946	0.465	0.878	1	0.717	0.686	0.894
HALLMARK_P53_PATHWAY	190	0.91	0.544	1	0.646	0.887	1	-0.729	0.767	0.864
HALLMARK_PANCREAS_BETA_CELLS	20	-0.918	0.575	0.841	1.007	0.457	0.652	1.37	0.091	0.369
HALLMARK_PEROXISOME	90	-1.009	0.445	0.836	-1.228	0.155	1	-0.932	0.58	0.809
HALLMARK_PI3K_AKT_MTOR_SIGNALING	96	0.798	0.722	1	-0.874	0.631	1	-0.827	0.719	0.785
HALLMARK_PROTEIN_SECRETION	92	-0.634	0.772	0.906	0.44	0.977	0.984	0.604	0.822	0.949
HALLMARK_REACTIVE_OXYGEN_SPECIES_PATHWAY	46	-1.323	0.153	0.676	1.37	0.157	0.424	1.87	0.002	0.048
HALLMARK_SPERMATOGENESIS	88	-0.801	0.816	0.852	1.574	0.018	0.28	1.501	0.011	0.327
HALLMARK_TGF_BETA_SIGNALING	53	0.498	0.955	0.973	-0.458	0.965	0.978	-0.603	0.854	0.919
HALLMARK_TNFA_SIGNALING_VIA_NFKB	196	0.765	0.698	0.89	1.27	0.274	0.424	1.113	0.395	0.44
HALLMARK_UNFOLDED_PROTEIN_RESPONSE	111	-1.43	0.086	0.95	1.366	0.142	0.379	1.871	0.004	0.096
HALLMARK_UV_RESPONSE_DN	136	-1.039	0.411	0.808	-1.23	0.205	1	-0.998	0.442	0.869
HALLMARK_UV_RESPONSE_UP	144	-0.736	0.846	0.898	1.257	0.172	0.409	1.24	0.181	0.408
HALLMARK_WNT_BETA_CATENIN_SIGNALING	39	-0.763	0.875	0.89	-1.467	0.045	1	-1.156	0.227	0.911
HALLMARK_XENOBIOTIC_METABOLISM	172	-0.985	0.465	0.731	-0.738	0.926	0.998	0.911	0.591	0.683

## Sheet: Kegg
KEGG - Per-protocol
		Net-En_vs_COC			CCVR_vs_COC			CCVR_vs_Net-En
NAME	SIZE	NES	Nom.p.val	FDR.q.val	NES	Nom.p.val	FDR.q.val	NES	Nom.p.val	FDR.q.val
KEGG_ABC_TRANSPORTERS	37	-1.106	0.306	1	1.09	0.329	0.81	0.962	0.493	0.822
KEGG_ACUTE_MYELOID_LEUKEMIA	54	-0.99	0.46	1	0.982	0.491	0.905	1.203	0.251	0.848
KEGG_ADHERENS_JUNCTION	69	-1.036	0.387	1	-1.123	0.327	1	-0.82	0.683	1
KEGG_ADIPOCYTOKINE_SIGNALING_PATHWAY	54	-0.657	0.905	1	0.746	0.741	0.962	0.898	0.553	0.904
KEGG_ALANINE_ASPARTATE_AND_GLUTAMATE_METABOLISM	26	0.943	0.532	1	0.908	0.607	0.969	0.789	0.775	0.892
KEGG_ALDOSTERONE_REGULATED_SODIUM_REABSORPTION	32	0.762	0.803	1	-0.973	0.492	1	-1.148	0.273	1
KEGG_ALLOGRAFT_REJECTION	33	0.57	0.936	1	0.768	0.754	0.939	0.783	0.727	0.882
KEGG_ALZHEIMERS_DISEASE	149	1.073	0.35	1	0.844	0.73	0.908	-0.536	0.986	0.976
KEGG_AMINO_SUGAR_AND_NUCLEOTIDE_SUGAR_METABOLISM	42	-1.155	0.287	1	-0.682	0.873	1	0.783	0.748	0.892
KEGG_AMINOACYL_TRNA_BIOSYNTHESIS	40	1.059	0.405	1	1.36	0.198	0.573	-0.574	0.898	0.994
KEGG_AMYOTROPHIC_LATERAL_SCLEROSIS_ALS	45	1.381	0.078	1	1.428	0.075	0.604	0.95	0.529	0.826
KEGG_ANTIGEN_PROCESSING_AND_PRESENTATION	64	0.766	0.722	1	1.441	0.083	0.67	1.306	0.189	0.759
KEGG_APOPTOSIS	80	0.593	0.945	1	1.171	0.315	0.691	1.263	0.208	0.842
KEGG_ARACHIDONIC_ACID_METABOLISM	41	-0.711	0.967	1	-0.858	0.755	0.907	-0.857	0.738	1
KEGG_ARGININE_AND_PROLINE_METABOLISM	45	0.846	0.699	1	0.501	1	1	-0.643	0.958	0.983
KEGG_ARRHYTHMOGENIC_RIGHT_VENTRICULAR_CARDIOMYOPATHY_ARVC	57	-1.124	0.295	1	-1.185	0.208	1	0.801	0.793	0.912
KEGG_ASTHMA	20	-0.833	0.688	1	-0.761	0.765	1	0.808	0.692	0.922
KEGG_AUTOIMMUNE_THYROID_DISEASE	32	0.983	0.502	1	0.895	0.624	0.923	-0.713	0.769	0.979
KEGG_AXON_GUIDANCE	115	1.097	0.327	1	-1.366	0.088	1	-1.485	0.017	1
KEGG_B_CELL_RECEPTOR_SIGNALING_PATHWAY	72	0.962	0.52	1	1.723	0.008	0.312	1.373	0.17	1
KEGG_BASAL_CELL_CARCINOMA	43	-1.047	0.39	1	-1.452	0.035	1	-1.2	0.187	1
KEGG_BASAL_TRANSCRIPTION_FACTORS	29	1.608	0.056	0.821	1.424	0.121	0.573	1.016	0.423	0.838
KEGG_BASE_EXCISION_REPAIR	33	0.891	0.569	1	1.128	0.339	0.747	0.918	0.544	0.886
KEGG_BETA_ALANINE_METABOLISM	20	-0.888	0.6	1	1.291	0.13	0.614	1.433	0.047	0.992
KEGG_BIOSYNTHESIS_OF_UNSATURATED_FATTY_ACIDS	20	-1.138	0.323	1	0.705	0.87	0.953	1.004	0.451	0.806
KEGG_BLADDER_CANCER	41	0.92	0.556	1	0.698	0.829	0.95	-0.794	0.746	1
KEGG_BUTANOATE_METABOLISM	27	0.509	0.976	0.998	-0.66	0.834	0.975	-0.712	0.787	0.962
KEGG_CALCIUM_SIGNALING_PATHWAY	116	0.911	0.649	1	-0.969	0.513	1	-1.112	0.214	1
KEGG_CARDIAC_MUSCLE_CONTRACTION	54	-0.921	0.567	1	-1.111	0.29	1	-0.784	0.767	1
KEGG_CELL_ADHESION_MOLECULES_CAMS	110	-0.849	0.719	1	-0.859	0.701	0.925	-0.881	0.647	1
KEGG_CELL_CYCLE	122	1.172	0.29	1	1.596	0.041	0.529	1.284	0.214	0.803
KEGG_CHEMOKINE_SIGNALING_PATHWAY	156	-0.722	0.865	1	0.727	0.867	0.978	0.871	0.648	0.899
KEGG_CHRONIC_MYELOID_LEUKEMIA	71	0.98	0.494	1	1.379	0.108	0.571	1.137	0.32	0.803
KEGG_CITRATE_CYCLE_TCA_CYCLE	28	-0.794	0.64	1	0.86	0.576	0.901	1.062	0.393	0.818
KEGG_COLORECTAL_CANCER	60	-1.027	0.416	1	0.874	0.618	0.911	0.79	0.786	0.9
KEGG_COMPLEMENT_AND_COAGULATION_CASCADES	56	0.651	0.968	1	0.818	0.716	0.91	-0.735	0.857	0.986
KEGG_CYSTEINE_AND_METHIONINE_METABOLISM	28	0.8	0.766	1	1.308	0.15	0.616	1.347	0.113	0.891
KEGG_CYTOKINE_CYTOKINE_RECEPTOR_INTERACTION	197	-0.767	0.84	1	0.905	0.631	0.96	0.892	0.654	0.905
KEGG_CYTOSOLIC_DNA_SENSING_PATHWAY	37	-0.559	0.961	0.995	1.341	0.125	0.574	1.617	0.019	0.862
KEGG_DILATED_CARDIOMYOPATHY	69	-1.044	0.388	1	-1.063	0.33	0.98	-0.797	0.847	1
KEGG_DNA_REPLICATION	35	0.755	0.694	1	1.344	0.209	0.592	1.149	0.386	0.835
KEGG_DORSO_VENTRAL_AXIS_FORMATION	20	-0.629	0.961	0.993	1	0.451	0.897	0.879	0.613	0.906
KEGG_DRUG_METABOLISM_CYTOCHROME_P450	42	1.053	0.364	1	-0.998	0.463	1	-1.18	0.227	1
KEGG_DRUG_METABOLISM_OTHER_ENZYMES	29	-0.921	0.561	1	0.915	0.578	1	1.074	0.347	0.9
KEGG_ECM_RECEPTOR_INTERACTION	72	-0.922	0.577	1	-0.84	0.662	0.906	-0.778	0.788	1
KEGG_ENDOCYTOSIS	171	0.927	0.534	1	-0.653	0.903	0.966	-0.893	0.583	1
KEGG_ENDOMETRIAL_CANCER	47	-0.679	0.931	1	-1.003	0.479	1	0.56	0.98	0.996
KEGG_EPITHELIAL_CELL_SIGNALING_IN_HELICOBACTER_PYLORI_INFECTION	63	0.868	0.679	1	-0.664	0.921	0.988	-0.812	0.717	1
KEGG_ERBB_SIGNALING_PATHWAY	80	0.892	0.601	1	0.882	0.624	0.922	0.691	0.896	0.977
KEGG_ETHER_LIPID_METABOLISM	23	-0.977	0.498	1	0.91	0.598	0.998	1.038	0.389	0.831
KEGG_FATTY_ACID_METABOLISM	34	0.701	0.789	1	0.651	0.845	0.958	0.876	0.623	0.901
KEGG_FC_EPSILON_RI_SIGNALING_PATHWAY	63	-0.777	0.743	1	1.213	0.242	0.638	1.326	0.133	0.77
KEGG_FC_GAMMA_R_MEDIATED_PHAGOCYTOSIS	89	0.884	0.61	1	1.378	0.122	0.544	1.24	0.21	0.786
KEGG_FOCAL_ADHESION	177	-0.755	0.874	1	-0.703	0.933	1	-0.829	0.703	1
KEGG_FRUCTOSE_AND_MANNOSE_METABOLISM	33	-1.52	0.036	0.584	-0.881	0.645	0.918	1.062	0.363	0.852
KEGG_GALACTOSE_METABOLISM	21	-1.721	0.017	0.472	0.712	0.812	0.976	1.434	0.1	1
KEGG_GAP_JUNCTION	74	0.865	0.701	1	-1.084	0.321	1	-1.232	0.142	1
KEGG_GLIOMA	59	1.038	0.414	1	0.914	0.6	1	-1.047	0.386	1
KEGG_GLUTATHIONE_METABOLISM	44	1.12	0.303	1	0.865	0.693	0.916	-0.777	0.785	1
KEGG_GLYCEROLIPID_METABOLISM	41	-1.463	0.024	0.633	0.62	0.982	0.972	1.33	0.096	0.799
KEGG_GLYCEROPHOSPHOLIPID_METABOLISM	64	-0.971	0.494	1	0.841	0.748	0.902	1.062	0.354	0.836
KEGG_GLYCINE_SERINE_AND_THREONINE_METABOLISM	26	-0.949	0.564	1	-0.842	0.743	0.921	0.868	0.674	0.893
KEGG_GLYCOLYSIS_GLUCONEOGENESIS	47	-0.983	0.458	1	-0.989	0.469	1	-0.741	0.869	0.998
KEGG_GLYCOSAMINOGLYCAN_BIOSYNTHESIS_CHONDROITIN_SULFATE	18	-1.405	0.094	0.718	-0.76	0.763	1	1	0.505	0.789
KEGG_GLYCOSAMINOGLYCAN_BIOSYNTHESIS_HEPARAN_SULFATE	16	-1.035	0.385	1	-1.439	0.055	1	-0.954	0.505	1
KEGG_GLYCOSAMINOGLYCAN_BIOSYNTHESIS_KERATAN_SULFATE	15	-0.884	0.614	1	1.07	0.386	0.805	1.173	0.308	0.837
KEGG_GLYCOSAMINOGLYCAN_DEGRADATION	18	-1.126	0.312	1	-1.277	0.171	1	-0.645	0.895	0.999
KEGG_GLYCOSPHINGOLIPID_BIOSYNTHESIS_LACTO_AND_NEOLACTO_SERIES	22	-0.789	0.765	1	-1.154	0.26	1	-1.079	0.358	1
KEGG_GLYCOSYLPHOSPHATIDYLINOSITOL_GPI_ANCHOR_BIOSYNTHESIS	23	-0.922	0.571	1	-0.896	0.571	0.953	0.663	0.898	0.996
KEGG_GNRH_SIGNALING_PATHWAY	83	-0.638	0.984	0.999	-0.937	0.552	0.977	-0.978	0.515	1
KEGG_GRAFT_VERSUS_HOST_DISEASE	37	0.709	0.801	1	1.191	0.296	0.657	1.134	0.338	0.79
KEGG_HEDGEHOG_SIGNALING_PATHWAY	39	-0.65	0.982	1	-1.2	0.175	1	-1.21	0.152	1
KEGG_HEMATOPOIETIC_CELL_LINEAGE	73	-0.704	0.817	1	0.966	0.533	0.929	1.157	0.294	0.861
KEGG_HISTIDINE_METABOLISM	25	0.668	0.964	1	-0.871	0.661	0.92	-0.766	0.831	0.976
KEGG_HOMOLOGOUS_RECOMBINATION	24	1.236	0.247	1	1.434	0.101	0.64	1.257	0.242	0.791
KEGG_HUNTINGTONS_DISEASE	162	0.663	0.84	1	0.9	0.566	0.955	0.901	0.569	0.912
KEGG_HYPERTROPHIC_CARDIOMYOPATHY_HCM	64	-1.058	0.35	1	-0.91	0.602	0.944	0.728	0.931	0.949
KEGG_INOSITOL_PHOSPHATE_METABOLISM	49	-0.971	0.508	1	-0.961	0.488	0.944	-0.767	0.815	0.996
KEGG_INSULIN_SIGNALING_PATHWAY	120	0.683	0.945	1	0.803	0.767	0.914	0.823	0.768	0.916
KEGG_INTESTINAL_IMMUNE_NETWORK_FOR_IGA_PRODUCTION	39	0.959	0.503	1	0.91	0.607	0.982	-0.778	0.743	1
KEGG_JAK_STAT_SIGNALING_PATHWAY	115	0.732	0.874	1	1.238	0.178	0.653	1.263	0.153	0.805
KEGG_LEISHMANIA_INFECTION	68	-0.736	0.738	1	1.387	0.169	0.616	1.6	0.039	0.67
KEGG_LEUKOCYTE_TRANSENDOTHELIAL_MIGRATION	95	0.92	0.555	1	-0.921	0.597	0.965	-0.968	0.521	1
KEGG_LONG_TERM_DEPRESSION	51	0.896	0.622	1	-0.967	0.487	0.987	-1.184	0.2	1
KEGG_LONG_TERM_POTENTIATION	55	1.147	0.289	1	-1.074	0.344	1	-1.274	0.174	1
KEGG_LYSINE_DEGRADATION	44	0.77	0.693	1	0.679	0.872	0.941	0.626	0.87	1
KEGG_LYSOSOME	114	-1.079	0.359	1	-0.544	0.923	0.986	0.85	0.606	0.894
KEGG_MAPK_SIGNALING_PATHWAY	213	1.198	0.186	1	1.273	0.101	0.617	0.97	0.501	0.82
KEGG_MELANOGENESIS	77	0.632	0.994	1	-1.426	0.049	1	-1.293	0.117	1
KEGG_MELANOMA	51	1.116	0.267	1	0.795	0.802	0.906	-0.927	0.538	1
KEGG_METABOLISM_OF_XENOBIOTICS_BY_CYTOCHROME_P450	38	1.073	0.341	1	-0.926	0.58	0.977	-1.182	0.216	1
KEGG_MISMATCH_REPAIR	22	0.859	0.618	1	1.196	0.345	0.663	1.033	0.495	0.828
KEGG_MTOR_SIGNALING_PATHWAY	47	0.752	0.837	1	-1.603	0.028	1	-1.623	0.034	0.927
KEGG_N_GLYCAN_BIOSYNTHESIS	43	-1.533	0.087	0.659	-0.709	0.728	1	0.798	0.642	0.907
KEGG_NATURAL_KILLER_CELL_MEDIATED_CYTOTOXICITY	109	-0.641	0.867	1	0.833	0.649	0.904	1.066	0.379	0.862
KEGG_NEUROACTIVE_LIGAND_RECEPTOR_INTERACTION	111	-1.086	0.296	1	0.897	0.637	0.934	1.248	0.102	0.789
KEGG_NEUROTROPHIN_SIGNALING_PATHWAY	116	0.769	0.775	1	0.858	0.649	0.893	-0.771	0.785	1
KEGG_NICOTINATE_AND_NICOTINAMIDE_METABOLISM	21	-1.019	0.434	1	0.82	0.679	0.917	1.217	0.259	0.832
KEGG_NITROGEN_METABOLISM	17	-1.014	0.426	1	-1.104	0.302	1	-0.571	0.996	0.979
KEGG_NOD_LIKE_RECEPTOR_SIGNALING_PATHWAY	57	-0.603	0.886	0.997	1.214	0.304	0.654	1.321	0.218	0.744
KEGG_NON_SMALL_CELL_LUNG_CANCER	50	0.913	0.587	1	1.053	0.371	0.832	0.84	0.706	0.893
KEGG_NOTCH_SIGNALING_PATHWAY	43	0.647	0.931	1	-0.757	0.788	1	-0.716	0.865	0.994
KEGG_NUCLEOTIDE_EXCISION_REPAIR	35	1.178	0.282	1	1.509	0.09	0.613	1.342	0.168	0.796
KEGG_O_GLYCAN_BIOSYNTHESIS	22	-1.646	0.006	0.498	-1.119	0.331	1	1.078	0.366	0.911
KEGG_OLFACTORY_TRANSDUCTION	24	-0.871	0.697	1	-0.997	0.461	1	-0.855	0.72	1
KEGG_OOCYTE_MEIOSIS	99	1.038	0.407	1	1.291	0.207	0.59	1.182	0.267	0.833
KEGG_OXIDATIVE_PHOSPHORYLATION	116	0.401	0.958	0.998	0.38	0.984	0.999	0.391	0.979	0.999
KEGG_P53_SIGNALING_PATHWAY	65	1.341	0.095	1	1.222	0.233	0.652	0.803	0.744	0.92
KEGG_PANCREATIC_CANCER	67	0.899	0.615	1	1.079	0.355	0.801	1.021	0.426	0.842
KEGG_PANTOTHENATE_AND_COA_BIOSYNTHESIS	15	-0.762	0.77	1	1.551	0.039	0.517	1.623	0.011	1
KEGG_PARKINSONS_DISEASE	117	0.551	0.879	0.998	0.694	0.758	0.944	0.598	0.866	1
KEGG_PATHOGENIC_ESCHERICHIA_COLI_INFECTION	49	-0.719	0.84	1	0.899	0.609	0.944	0.974	0.488	0.824
KEGG_PATHWAYS_IN_CANCER	281	-0.925	0.606	1	-0.883	0.686	0.937	-0.85	0.753	1
KEGG_PENTOSE_PHOSPHATE_PATHWAY	23	0.754	0.77	1	1.591	0.049	0.441	0.98	0.458	0.822
KEGG_PEROXISOME	70	0.812	0.739	1	-0.966	0.504	0.959	-0.924	0.589	1
KEGG_PHENYLALANINE_METABOLISM	15	-0.714	0.927	1	-0.647	0.952	0.956	0.809	0.773	0.932
KEGG_PHOSPHATIDYLINOSITOL_SIGNALING_SYSTEM	66	-1.086	0.316	1	-1.243	0.184	1	-0.891	0.628	1
KEGG_PORPHYRIN_AND_CHLOROPHYLL_METABOLISM	26	-1.595	0.028	0.523	-1.33	0.178	1	-0.82	0.67	1
KEGG_PPAR_SIGNALING_PATHWAY	49	-1.116	0.292	1	-0.667	0.965	1	1.069	0.365	0.892
KEGG_PRIMARY_IMMUNODEFICIENCY	33	0.976	0.537	1	0.926	0.59	1	0.577	0.903	0.998
KEGG_PRION_DISEASES	29	0.93	0.556	1	1.233	0.216	0.643	0.791	0.702	0.91
KEGG_PROGESTERONE_MEDIATED_OOCYTE_MATURATION	76	1.297	0.126	1	1.445	0.083	0.727	1.012	0.427	0.817
KEGG_PROPANOATE_METABOLISM	29	0.658	0.872	1	0.615	0.883	0.966	0.616	0.922	1
KEGG_PROSTATE_CANCER	82	-0.873	0.674	1	-1.054	0.359	0.969	-1.013	0.42	1
KEGG_PROTEASOME	41	-0.707	0.8	1	1.336	0.19	0.561	1.188	0.296	0.84
KEGG_PROTEIN_EXPORT	22	-1.436	0.114	0.662	1.022	0.438	0.876	1.539	0.039	0.828
KEGG_PROXIMAL_TUBULE_BICARBONATE_RECLAMATION	15	-0.826	0.718	1	0.691	0.881	0.938	0.953	0.533	0.832
KEGG_PURINE_METABOLISM	142	-0.855	0.738	1	0.863	0.725	0.908	1.045	0.401	0.846
KEGG_PYRIMIDINE_METABOLISM	91	0.715	0.895	1	1.478	0.043	0.658	1.524	0.032	0.748
KEGG_PYRUVATE_METABOLISM	33	-1.357	0.12	0.857	0.708	0.871	0.971	1.373	0.098	1
KEGG_REGULATION_OF_ACTIN_CYTOSKELETON	169	-0.654	0.994	1	-0.67	0.981	1	-0.851	0.763	1
KEGG_REGULATION_OF_AUTOPHAGY	19	-1.26	0.207	1	-1.15	0.315	1	-0.815	0.692	1
KEGG_RENAL_CELL_CARCINOMA	64	-0.837	0.667	1	-0.578	0.942	0.987	0.527	0.979	0.988
KEGG_RETINOL_METABOLISM	28	0.79	0.833	1	-1.066	0.36	1	-0.962	0.525	1
KEGG_RIBOSOME	82	-1.137	0.378	1	-1.213	0.297	1	-0.655	0.787	1
KEGG_RIG_I_LIKE_RECEPTOR_SIGNALING_PATHWAY	54	-0.444	1	1	0.72	0.784	0.977	1.016	0.435	0.822
KEGG_RNA_DEGRADATION	56	1.186	0.319	1	1.411	0.177	0.579	0.866	0.578	0.885
KEGG_RNA_POLYMERASE	28	1.067	0.412	1	0.887	0.615	0.925	0.769	0.731	0.894
KEGG_SELENOAMINO_ACID_METABOLISM	24	0.69	0.916	1	-0.754	0.857	0.993	0.663	0.906	0.986
KEGG_SMALL_CELL_LUNG_CANCER	80	0.883	0.668	1	1.121	0.285	0.749	1.003	0.45	0.794
KEGG_SNARE_INTERACTIONS_IN_VESICULAR_TRANSPORT	36	0.952	0.544	1	1.082	0.345	0.813	0.71	0.866	0.964
KEGG_SPHINGOLIPID_METABOLISM	35	-0.915	0.548	1	-1.073	0.378	1	-0.958	0.537	1
KEGG_SPLICEOSOME	124	1.877	0.029	0.116	1.912	0.022	0.078	1.353	0.224	0.942
KEGG_STARCH_AND_SUCROSE_METABOLISM	29	0.947	0.541	1	1.042	0.41	0.843	1.088	0.344	0.901
KEGG_STEROID_BIOSYNTHESIS	15	-1.467	0.084	0.717	-0.417	0.99	0.997	1.361	0.142	0.984
KEGG_STEROID_HORMONE_BIOSYNTHESIS	26	-1.174	0.212	1	-0.916	0.608	0.953	-0.805	0.828	1
KEGG_SYSTEMIC_LUPUS_ERYTHEMATOSUS	104	0.799	0.669	1	1.273	0.235	0.597	1.011	0.471	0.804
KEGG_T_CELL_RECEPTOR_SIGNALING_PATHWAY	100	0.985	0.481	1	0.812	0.677	0.909	-0.61	0.85	0.99
KEGG_TASTE_TRANSDUCTION	22	-0.862	0.653	1	0.796	0.714	0.916	0.88	0.632	0.917
KEGG_TGF_BETA_SIGNALING_PATHWAY	70	0.957	0.521	1	0.878	0.677	0.917	-0.856	0.721	1
KEGG_THYROID_CANCER	27	-1.044	0.394	1	-1.096	0.329	1	0.542	0.969	0.993
KEGG_TIGHT_JUNCTION	104	-0.692	0.861	1	-1.344	0.151	1	-1.283	0.178	1
KEGG_TOLL_LIKE_RECEPTOR_SIGNALING_PATHWAY	81	-0.561	0.962	1	1.15	0.358	0.707	1.381	0.133	1
KEGG_TRYPTOPHAN_METABOLISM	30	0.841	0.657	1	1.165	0.266	0.686	1.142	0.28	0.807
KEGG_TYPE_I_DIABETES_MELLITUS	38	0.814	0.695	1	1.241	0.21	0.664	1.151	0.3	0.852
KEGG_TYPE_II_DIABETES_MELLITUS	32	-0.415	0.998	0.998	0.986	0.479	0.913	1.041	0.422	0.839
KEGG_TYROSINE_METABOLISM	31	0.855	0.72	1	0.707	0.955	0.96	0.859	0.702	0.889
KEGG_UBIQUITIN_MEDIATED_PROTEOLYSIS	127	1.226	0.154	1	1.297	0.156	0.624	1.143	0.249	0.83
KEGG_VALINE_LEUCINE_AND_ISOLEUCINE_DEGRADATION	41	0.555	0.928	1	0.406	0.988	1	0.586	0.87	1
KEGG_VASCULAR_SMOOTH_MUSCLE_CONTRACTION	84	0.738	0.888	1	-0.888	0.617	0.947	-0.926	0.588	1
KEGG_VASOPRESSIN_REGULATED_WATER_REABSORPTION	39	0.838	0.695	1	1.385	0.068	0.588	1.19	0.224	0.864
KEGG_VEGF_SIGNALING_PATHWAY	63	1.1	0.291	1	1.601	0.012	0.676	1.344	0.073	0.845
KEGG_VIBRIO_CHOLERAE_INFECTION	47	-1.064	0.391	1	-0.702	0.81	1	0.842	0.636	0.899
KEGG_VIRAL_MYOCARDITIS	58	-0.781	0.748	1	1.014	0.46	0.879	1.066	0.354	0.881
KEGG_WNT_SIGNALING_PATHWAY	128	-0.969	0.506	1	-1.385	0.035	1	-1.236	0.175	1

## Sheet: Reactome
Reactome - Per-protocol
		Net-En_vs_COC			CCVR_vs_COC			CCVR_vs_Net-En
NAME	SIZE	NES	Nom.p.val	FDR.q.val	NES	Nom.p.val	FDR.q.val	NES	Nom.p.val	FDR.q.val
REACTOME_A_TETRASACCHARIDE_LINKER_SEQUENCE_IS_REQUIRED_FOR_GAG_SYNTHESIS	18	-1.061	0.376	1	-1.339	0.121	1	-0.941	0.534	1
REACTOME_ABC_FAMILY_PROTEINS_MEDIATED_TRANSPORT	93	-0.67	0.935	1	1.286	0.107	0.592	1.169	0.209	0.938
REACTOME_ABC_TRANSPORTER_DISORDERS	70	0.824	0.744	0.951	1.363	0.085	0.532	1.1	0.315	0.879
REACTOME_ABERRANT_REGULATION_OF_MITOTIC_EXIT_IN_CANCER_DUE_TO_RB1_DEFECTS	19	0.793	0.691	0.962	1.646	0.034	0.518	1.338	0.153	1
REACTOME_ABERRANT_REGULATION_OF_MITOTIC_G1_S_TRANSITION_IN_CANCER_DUE_TO_RB1_DEFECTS	17	-0.829	0.66	1	1.164	0.312	0.66	1.263	0.189	0.993
REACTOME_ABORTIVE_ELONGATION_OF_HIV_1_TRANSCRIPT_IN_THE_ABSENCE_OF_TAT	22	0.857	0.613	0.944	-0.865	0.601	1	-0.803	0.675	1
REACTOME_ACTIVATED_NOTCH1_TRANSMITS_SIGNAL_TO_THE_NUCLEUS	30	-0.956	0.533	1	-1.009	0.459	1	-0.939	0.532	1
REACTOME_ACTIVATED_PKN1_STIMULATES_TRANSCRIPTION_OF_AR_ANDROGEN_RECEPTOR_REGULATED_GENES_KLK2_AND_KLK3	52	0.982	0.525	1	1.084	0.46	0.701	0.792	0.693	0.878
REACTOME_ACTIVATED_TAK1_MEDIATES_P38_MAPK_ACTIVATION	23	-0.751	0.789	1	0.814	0.698	0.85	1.076	0.361	0.878
REACTOME_ACTIVATION_OF_AMPK_DOWNSTREAM_OF_NMDARS	21	-0.779	0.766	1	0.711	0.881	0.917	0.866	0.655	0.869
REACTOME_ACTIVATION_OF_ANTERIOR_HOX_GENES_IN_HINDBRAIN_DEVELOPMENT_DURING_EARLY_EMBRYOGENESIS	99	1.246	0.269	1	1.216	0.316	0.632	0.815	0.637	0.867
REACTOME_ACTIVATION_OF_ATR_IN_RESPONSE_TO_REPLICATION_STRESS	36	1.218	0.292	1	1.491	0.077	0.481	1.312	0.253	1
REACTOME_ACTIVATION_OF_BAD_AND_TRANSLOCATION_TO_MITOCHONDRIA	15	-0.358	1	0.998	-0.587	0.944	0.972	0.723	0.856	0.9
REACTOME_ACTIVATION_OF_BH3_ONLY_PROTEINS	30	0.896	0.6	0.962	0.888	0.629	0.828	0.75	0.83	0.894
REACTOME_ACTIVATION_OF_GENE_EXPRESSION_BY_SREBF_SREBP	40	-0.786	0.646	1	0.419	0.986	0.992	0.637	0.786	0.945
REACTOME_ACTIVATION_OF_IRF3_IRF7_MEDIATED_BY_TBK1_IKK_EPSILON	16	-0.91	0.608	1	0.88	0.604	0.826	1.193	0.311	0.925
REACTOME_ACTIVATION_OF_KAINATE_RECEPTORS_UPON_GLUTAMATE_BINDING	22	-1.013	0.408	1	-0.77	0.856	1	0.928	0.559	0.877
REACTOME_ACTIVATION_OF_MATRIX_METALLOPROTEINASES	27	-1.149	0.281	1	0.785	0.791	0.87	1.049	0.41	0.866
REACTOME_ACTIVATION_OF_NMDA_RECEPTORS_AND_POSTSYNAPTIC_EVENTS	72	1.06	0.372	1	0.877	0.653	0.828	-0.79	0.857	1
REACTOME_ACTIVATION_OF_SMO	16	0.855	0.668	0.942	-0.756	0.789	1	-0.873	0.648	1
REACTOME_ACTIVATION_OF_THE_MRNA_UPON_BINDING_OF_THE_CAP_BINDING_COMPLEX_AND_EIFS_AND_SUBSEQUENT_BINDING_TO_43S	58	-1.036	0.418	1	-1.03	0.409	1	0.483	0.956	0.987
REACTOME_ACTIVATION_OF_THE_PRE_REPLICATIVE_COMPLEX	32	1.166	0.333	1	1.456	0.095	0.492	1.264	0.303	0.995
REACTOME_ACYL_CHAIN_REMODELLING_OF_PC	20	-1.163	0.227	1	0.867	0.709	0.823	1.083	0.331	0.879
REACTOME_ACYL_CHAIN_REMODELLING_OF_PE	21	-0.753	0.885	1	-0.738	0.916	0.994	-0.896	0.619	1
REACTOME_ACYL_CHAIN_REMODELLING_OF_PS	17	-1.559	0.02	1	-0.915	0.57	1	0.991	0.453	0.893
REACTOME_ADHERENS_JUNCTIONS_INTERACTIONS	24	1.116	0.321	1	0.58	0.974	0.956	0.666	0.92	0.932
REACTOME_ADORA2B_MEDIATED_ANTI_INFLAMMATORY_CYTOKINES_PRODUCTION	61	-0.79	0.871	1	1.065	0.324	0.706	0.943	0.567	0.875
REACTOME_ADP_SIGNALLING_THROUGH_P2Y_PURINOCEPTOR_1	19	-0.982	0.485	1	-1.067	0.372	1	-0.841	0.73	1
REACTOME_ADP_SIGNALLING_THROUGH_P2Y_PURINOCEPTOR_12	15	-0.862	0.696	1	-0.559	0.984	0.969	0.657	0.93	0.934
REACTOME_ADRENALINE_NORADRENALINE_INHIBITS_INSULIN_SECRETION	22	-0.737	0.915	1	-1.083	0.333	1	-0.844	0.728	1
REACTOME_AGGREPHAGY	36	-0.962	0.496	1	1.112	0.306	0.687	1.3	0.17	1
REACTOME_AMINO_ACID_TRANSPORT_ACROSS_THE_PLASMA_MEMBRANE	24	-1.207	0.255	1	0.781	0.739	0.871	1.2	0.25	0.947
REACTOME_AMINO_ACIDS_REGULATE_MTORC1	49	-0.726	0.843	1	-0.967	0.499	1	-0.732	0.824	1
REACTOME_AMYLOID_FIBER_FORMATION	85	0.69	0.764	0.976	1.293	0.236	0.591	1.109	0.385	0.91
REACTOME_ANCHORING_FIBRIL_FORMATION	15	0.785	0.729	0.96	0.797	0.727	0.855	-0.716	0.82	0.993
REACTOME_ANCHORING_OF_THE_BASAL_BODY_TO_THE_PLASMA_MEMBRANE	96	0.921	0.547	0.963	1.441	0.115	0.493	1.258	0.213	0.996
REACTOME_ANTI_INFLAMMATORY_RESPONSE_FAVOURING_LEISHMANIA_PARASITE_INFECTION	93	-0.854	0.691	1	0.889	0.648	0.831	1.047	0.402	0.854
REACTOME_ANTIGEN_ACTIVATES_B_CELL_RECEPTOR_BCR_LEADING_TO_GENERATION_OF_SECOND_MESSENGERS	30	1.05	0.468	1	1.621	0.006	0.454	1.409	0.146	1
REACTOME_ANTIGEN_PRESENTATION_FOLDING_ASSEMBLY_AND_PEPTIDE_LOADING_OF_CLASS_I_MHC	25	-1.511	0.092	1	0.707	0.793	0.918	1.661	0.021	1
REACTOME_ANTIGEN_PROCESSING_CROSS_PRESENTATION	100	-1.018	0.455	1	1.374	0.19	0.53	1.584	0.061	1
REACTOME_ANTIGEN_PROCESSING_UBIQUITINATION_PROTEASOME_DEGRADATION	278	1.357	0.059	1	1.068	0.332	0.703	-0.834	0.752	1
REACTOME_ANTIMICROBIAL_PEPTIDES	41	-1.713	0	1	1.234	0.178	0.625	1.776	0	0.989
REACTOME_ANTIVIRAL_MECHANISM_BY_IFN_STIMULATED_GENES	81	-0.532	0.884	1	0.836	0.598	0.845	1.076	0.383	0.875
REACTOME_APC_C_CDC20_MEDIATED_DEGRADATION_OF_CYCLIN_B	23	0.398	0.99	0.998	1.555	0.06	0.544	1.426	0.116	1
REACTOME_APC_C_CDH1_MEDIATED_DEGRADATION_OF_CDC20_AND_OTHER_APC_C_CDH1_TARGETED_PROTEINS_IN_LATE_MITOSIS_EARLY_G1	70	0.808	0.673	0.961	1.37	0.189	0.526	1.467	0.118	1
REACTOME_APC_C_MEDIATED_DEGRADATION_OF_CELL_CYCLE_PROTEINS	84	0.589	0.864	0.984	1.564	0.065	0.548	1.626	0.051	1
REACTOME_APC_CDC20_MEDIATED_DEGRADATION_OF_NEK2A	25	-0.661	0.801	1	1.731	0.008	0.524	1.584	0.04	1
REACTOME_APOPTOSIS	175	0.683	0.957	0.973	0.982	0.488	0.783	0.989	0.45	0.895
REACTOME_APOPTOTIC_CLEAVAGE_OF_CELLULAR_PROTEINS	38	-0.8	0.717	1	-0.954	0.519	1	-0.655	0.908	1
REACTOME_APOPTOTIC_EXECUTION_PHASE	52	-0.942	0.533	1	-0.77	0.73	1	0.839	0.674	0.868
REACTOME_APOPTOTIC_FACTOR_MEDIATED_RESPONSE	20	1.381	0.146	1	1.666	0.031	0.552	1.11	0.335	0.916
REACTOME_AQUAPORIN_MEDIATED_TRANSPORT	34	0.868	0.686	0.954	-0.968	0.542	1	-0.861	0.675	1
REACTOME_ARACHIDONIC_ACID_METABOLISM	47	-1.221	0.161	1	-1.07	0.316	1	0.865	0.719	0.868
REACTOME_ASPARAGINE_N_LINKED_GLYCOSYLATION	275	-1.418	0.035	1	0.628	0.967	0.943	1.223	0.195	1
REACTOME_ASSEMBLY_AND_CELL_SURFACE_PRESENTATION_OF_NMDA_RECEPTORS	30	0.954	0.526	0.989	0.821	0.754	0.847	0.704	0.937	0.91
REACTOME_ASSEMBLY_OF_COLLAGEN_FIBRILS_AND_OTHER_MULTIMERIC_STRUCTURES	55	-1.006	0.452	1	-0.654	0.939	0.972	0.817	0.694	0.869
REACTOME_ASSEMBLY_OF_THE_HIV_VIRION	16	0.72	0.785	0.969	-1.685	0.034	1	-1.696	0.018	1
REACTOME_ASSEMBLY_OF_THE_ORC_COMPLEX_AT_THE_ORIGIN_OF_REPLICATION	56	1.037	0.474	1	1.211	0.356	0.634	0.964	0.563	0.882
REACTOME_ASSOCIATION_OF_TRIC_CCT_WITH_TARGET_PROTEINS_DURING_BIOSYNTHESIS	38	-1.092	0.363	1	1.106	0.344	0.691	1.21	0.237	0.951
REACTOME_ASYMMETRIC_LOCALIZATION_OF_PCP_PROTEINS	61	-1.133	0.296	1	-0.618	0.947	0.961	-0.673	0.884	1
REACTOME_ATF4_ACTIVATES_GENES_IN_RESPONSE_TO_ENDOPLASMIC_RETICULUM_STRESS	26	0.635	0.891	0.977	1.383	0.117	0.528	1.194	0.265	0.936
REACTOME_ATTENUATION_PHASE	24	1.644	0.02	1	1.434	0.106	0.493	0.77	0.678	0.885
REACTOME_AUF1_HNRNP_D0_BINDS_AND_DESTABILIZES_MRNA	52	0.982	0.45	1	1.157	0.331	0.645	0.752	0.718	0.893
REACTOME_AURKA_ACTIVATION_BY_TPX2	71	1.124	0.364	1	1.489	0.123	0.47	1.147	0.366	0.926
REACTOME_AUTOPHAGY	134	-0.875	0.652	1	-0.974	0.479	1	-0.637	0.958	0.998
REACTOME_B_WICH_COMPLEX_POSITIVELY_REGULATES_RRNA_EXPRESSION	75	0.879	0.581	0.953	1.128	0.425	0.663	0.95	0.572	0.873
REACTOME_BASE_EXCISION_REPAIR	82	0.906	0.565	0.966	1.161	0.39	0.652	0.952	0.551	0.874
REACTOME_BASE_EXCISION_REPAIR_AP_SITE_FORMATION	54	0.793	0.663	0.96	1.038	0.506	0.731	0.86	0.645	0.866
REACTOME_BASIGIN_INTERACTIONS	21	-1.106	0.329	1	-1	0.463	1	0.86	0.654	0.867
REACTOME_BBSOME_MEDIATED_CARGO_TARGETING_TO_CILIUM	21	1.019	0.459	1	0.599	0.909	0.95	-0.807	0.698	1
REACTOME_BETA_CATENIN_INDEPENDENT_WNT_SIGNALING	132	-1.157	0.191	1	-1.081	0.327	1	-0.979	0.491	1
REACTOME_BETA_CATENIN_PHOSPHORYLATION_CASCADE	17	-0.688	0.8	1	1.306	0.189	0.589	1.385	0.124	1
REACTOME_BILE_ACID_AND_BILE_SALT_METABOLISM	34	0.705	0.945	0.972	0.77	0.843	0.876	0.689	0.958	0.918
REACTOME_BINDING_AND_UPTAKE_OF_LIGANDS_BY_SCAVENGER_RECEPTORS	34	-1.531	0.03	1	-0.804	0.695	1	1.101	0.383	0.884
REACTOME_BIOLOGICAL_OXIDATIONS	150	-0.889	0.688	1	-0.888	0.688	1	-0.864	0.76	1
REACTOME_BIOSYNTHESIS_OF_THE_N_GLYCAN_PRECURSOR_DOLICHOL_LIPID_LINKED_OLIGOSACCHARIDE_LLO_AND_TRANSFER_TO_A_NASCENT_PROTEIN	70	-1.098	0.296	1	-0.719	0.89	0.97	0.955	0.499	0.88
REACTOME_BLOOD_GROUP_SYSTEMS_BIOSYNTHESIS	18	-0.949	0.543	1	-1.009	0.462	1	0.742	0.84	0.89
REACTOME_BMAL1_CLOCK_NPAS2_ACTIVATES_CIRCADIAN_GENE_EXPRESSION	25	0.849	0.645	0.943	-0.887	0.603	1	-0.721	0.804	1
REACTOME_BRANCHED_CHAIN_AMINO_ACID_CATABOLISM	20	1.009	0.479	1	1.052	0.396	0.717	0.868	0.573	0.874
REACTOME_BUDDING_AND_MATURATION_OF_HIV_VIRION	26	-0.817	0.684	1	-1.414	0.142	1	-1.23	0.261	1
REACTOME_BUTYRATE_RESPONSE_FACTOR_1_BRF1_BINDS_AND_DESTABILIZES_MRNA	17	1.412	0.146	1	1.496	0.091	0.477	1.052	0.404	0.867
REACTOME_C_TYPE_LECTIN_RECEPTORS_CLRS	134	-0.619	0.94	1	1.074	0.391	0.705	1.129	0.329	0.903
REACTOME_CA_DEPENDENT_EVENTS	32	0.9	0.645	0.963	-1.009	0.426	1	-1.104	0.322	1
REACTOME_CA2_PATHWAY	53	-1.158	0.205	1	-1.081	0.339	1	-0.739	0.867	1
REACTOME_CALNEXIN_CALRETICULIN_CYCLE	26	-1.774	0.016	1	0.946	0.482	0.791	1.379	0.108	1
REACTOME_CARBOXYTERMINAL_POST_TRANSLATIONAL_MODIFICATIONS_OF_TUBULIN	30	-0.774	0.782	1	0.61	0.988	0.951	0.938	0.547	0.878
REACTOME_CARDIAC_CONDUCTION	72	-1.31	0.091	1	-0.932	0.573	1	1.135	0.25	0.916
REACTOME_CARGO_CONCENTRATION_IN_THE_ER	28	-1.159	0.252	1	1.1	0.337	0.692	1.392	0.119	1
REACTOME_CARGO_RECOGNITION_FOR_CLATHRIN_MEDIATED_ENDOCYTOSIS	96	-1.168	0.223	1	-0.837	0.725	1	1.002	0.459	0.886
REACTOME_CARGO_TRAFFICKING_TO_THE_PERICILIARY_MEMBRANE	45	0.979	0.487	1	1.088	0.365	0.698	1.014	0.426	0.865
REACTOME_CASPASE_ACTIVATION_VIA_DEATH_RECEPTORS_IN_THE_PRESENCE_OF_LIGAND	15	-0.86	0.634	1	-0.566	0.947	0.968	0.809	0.703	0.866
REACTOME_CASPASE_ACTIVATION_VIA_EXTRINSIC_APOPTOTIC_SIGNALLING_PATHWAY	25	-0.472	0.996	0.999	0.632	0.942	0.941	0.77	0.767	0.886
REACTOME_CD209_DC_SIGN_SIGNALING	20	-0.759	0.752	1	0.896	0.617	0.828	0.598	0.905	0.959
REACTOME_CD28_CO_STIMULATION	31	0.977	0.524	0.994	-0.684	0.816	0.957	-0.729	0.771	1
REACTOME_CD28_DEPENDENT_PI3K_AKT_SIGNALING	20	1.041	0.434	1	-0.764	0.72	1	-0.741	0.726	1
REACTOME_CDC42_GTPASE_CYCLE	149	0.726	0.96	0.976	0.848	0.726	0.833	0.791	0.879	0.875
REACTOME_CDT1_ASSOCIATION_WITH_THE_CDC6_ORC_ORIGIN_COMPLEX	56	1.319	0.197	1	1.341	0.206	0.569	1.072	0.412	0.874
REACTOME_CELL_CELL_COMMUNICATION	103	-0.6	0.988	1	-0.718	0.873	0.968	0.801	0.75	0.872
REACTOME_CELL_CELL_JUNCTION_ORGANIZATION	47	0.804	0.716	0.955	-0.771	0.795	1	-0.751	0.813	1
REACTOME_CELL_CYCLE_CHECKPOINTS	278	1.076	0.4	1	1.545	0.082	0.526	1.343	0.213	1
REACTOME_CELL_DEATH_SIGNALLING_VIA_NRAGE_NRIF_AND_NADE	71	-1.21	0.171	1	-1.078	0.333	1	-0.743	0.894	1
REACTOME_CELL_EXTRACELLULAR_MATRIX_INTERACTIONS	17	-0.981	0.484	1	0.585	0.93	0.954	0.853	0.644	0.864
REACTOME_CELL_JUNCTION_ORGANIZATION	73	0.643	0.94	0.975	-0.663	0.926	0.967	0.709	0.878	0.906
REACTOME_CELL_SURFACE_INTERACTIONS_AT_THE_VASCULAR_WALL	115	-1.179	0.231	1	-1.172	0.23	1	0.8	0.785	0.869
REACTOME_CELLULAR_RESPONSE_TO_CHEMICAL_STRESS	148	-1.391	0.103	1	-0.756	0.799	0.993	1.027	0.411	0.866
REACTOME_CELLULAR_RESPONSE_TO_HEAT_STRESS	95	1.56	0.066	1	1.75	0.025	0.593	1.208	0.24	0.948
REACTOME_CELLULAR_RESPONSE_TO_HYPOXIA	68	-0.746	0.764	1	-0.51	0.968	0.975	-0.702	0.816	0.984
REACTOME_CELLULAR_RESPONSE_TO_STARVATION	145	-1.406	0.16	1	-1.352	0.211	1	-0.369	0.99	0.996
REACTOME_CELLULAR_SENESCENCE	178	1.057	0.364	1	1.5	0.097	0.486	1.278	0.234	0.987
REACTOME_CHAPERONE_MEDIATED_AUTOPHAGY	20	-1.355	0.168	1	-0.824	0.624	1	0.829	0.649	0.873
REACTOME_CHEMOKINE_RECEPTORS_BIND_CHEMOKINES	44	-0.761	0.799	1	-0.663	0.92	0.97	-0.752	0.836	1
REACTOME_CHOLESTEROL_BIOSYNTHESIS	23	-1.343	0.188	1	-0.629	0.834	0.967	0.935	0.535	0.875
REACTOME_CHONDROITIN_SULFATE_BIOSYNTHESIS	15	-1.263	0.162	1	-0.917	0.576	1	0.858	0.663	0.863
REACTOME_CHONDROITIN_SULFATE_DERMATAN_SULFATE_METABOLISM	39	-1.452	0.058	1	-1.232	0.202	1	-0.717	0.88	1
REACTOME_CHROMATIN_MODIFYING_ENZYMES	248	1.036	0.439	1	1.161	0.368	0.653	0.848	0.614	0.865
REACTOME_CHROMOSOME_MAINTENANCE	126	1.035	0.441	1	1.404	0.182	0.525	1.15	0.379	0.93
REACTOME_CILIUM_ASSEMBLY	187	0.921	0.528	0.966	0.971	0.496	0.781	0.826	0.655	0.87
REACTOME_CIRCADIAN_CLOCK	65	-0.647	0.857	1	-0.817	0.639	1	-0.766	0.727	1
REACTOME_CITRIC_ACID_CYCLE_TCA_CYCLE	22	-0.795	0.695	1	-0.798	0.688	1	0.858	0.632	0.865
REACTOME_CLASS_A_1_RHODOPSIN_LIKE_RECEPTORS	158	-1.111	0.295	1	0.884	0.649	0.828	1.236	0.142	1
REACTOME_CLASS_B_2_SECRETIN_FAMILY_RECEPTORS	48	-1.024	0.406	1	-0.946	0.555	1	-0.9	0.661	1
REACTOME_CLASS_I_MHC_MEDIATED_ANTIGEN_PROCESSING_PRESENTATION	344	0.911	0.616	0.967	1.245	0.123	0.627	1.105	0.287	0.883
REACTOME_CLASS_I_PEROXISOMAL_MEMBRANE_PROTEIN_IMPORT	19	1.087	0.345	1	-0.827	0.683	1	-1.174	0.273	1
REACTOME_CLATHRIN_MEDIATED_ENDOCYTOSIS	136	-0.911	0.6	1	-0.702	0.917	0.975	0.852	0.698	0.864
REACTOME_CLEC7A_DECTIN_1_SIGNALING	97	1.137	0.314	1	1.402	0.128	0.525	0.893	0.55	0.877
REACTOME_COBALAMIN_CBL_VITAMIN_B12_TRANSPORT_AND_METABOLISM	18	-1.421	0.061	1	-1.236	0.198	1	1.064	0.361	0.876
REACTOME_COLLAGEN_BIOSYNTHESIS_AND_MODIFYING_ENZYMES	56	-0.991	0.497	1	-0.738	0.83	0.987	-0.649	0.95	1
REACTOME_COLLAGEN_CHAIN_TRIMERIZATION	36	-0.861	0.659	1	-0.616	0.953	0.959	0.723	0.831	0.901
REACTOME_COLLAGEN_DEGRADATION	56	-1.087	0.339	1	0.864	0.662	0.821	1.084	0.352	0.878
REACTOME_COLLAGEN_FORMATION	78	-1.037	0.416	1	-0.69	0.907	0.959	0.748	0.828	0.891
REACTOME_COMMON_PATHWAY_OF_FIBRIN_CLOT_FORMATION	18	-0.996	0.486	1	-0.911	0.588	1	0.805	0.758	0.868
REACTOME_COMPLEMENT_CASCADE	37	0.583	0.942	0.984	0.971	0.527	0.78	1.052	0.409	0.87
REACTOME_COMPLEX_I_BIOGENESIS	54	0.56	0.876	0.987	0.538	0.894	0.969	-0.543	0.869	0.976
REACTOME_CONDENSATION_OF_PROPHASE_CHROMOSOMES	60	1.003	0.509	1	1.189	0.377	0.637	1.018	0.529	0.863
REACTOME_CONSTITUTIVE_SIGNALING_BY_ABERRANT_PI3K_IN_CANCER	58	0.864	0.717	0.949	1.001	0.433	0.77	1.001	0.463	0.884
REACTOME_CONSTITUTIVE_SIGNALING_BY_AKT1_E17K_IN_CANCER	25	0.975	0.471	0.986	-0.928	0.531	1	-0.898	0.565	1
REACTOME_CONSTITUTIVE_SIGNALING_BY_EGFRVIII	15	1.406	0.137	1	0.973	0.508	0.782	-0.766	0.74	1
REACTOME_CONSTITUTIVE_SIGNALING_BY_LIGAND_RESPONSIVE_EGFR_CANCER_VARIANTS	19	0.882	0.562	0.959	0.876	0.605	0.825	-0.78	0.709	1
REACTOME_CONVERSION_FROM_APC_C_CDC20_TO_APC_C_CDH1_IN_LATE_ANAPHASE	19	0.452	0.988	1	1.679	0.022	0.52	1.524	0.055	1
REACTOME_COOPERATION_OF_PDCL_PHLP1_AND_TRIC_CCT_IN_G_PROTEIN_BETA_FOLDING	30	-1.105	0.3	1	-1.098	0.328	1	-0.86	0.667	1
REACTOME_COOPERATION_OF_PREFOLDIN_AND_TRIC_CCT_IN_ACTIN_AND_TUBULIN_FOLDING	28	-0.763	0.805	1	0.869	0.65	0.823	1.047	0.401	0.859
REACTOME_COPI_DEPENDENT_GOLGI_TO_ER_RETROGRADE_TRAFFIC	88	-0.821	0.706	1	1.176	0.264	0.648	1.278	0.166	0.993
REACTOME_COPI_INDEPENDENT_GOLGI_TO_ER_RETROGRADE_TRAFFIC	45	-1.314	0.15	1	-0.874	0.646	1	1.345	0.141	1
REACTOME_COPI_MEDIATED_ANTEROGRADE_TRANSPORT	92	-1.315	0.14	1	-0.797	0.746	1	1.097	0.365	0.877
REACTOME_COPII_MEDIATED_VESICLE_TRANSPORT	62	0.838	0.687	0.938	0.909	0.537	0.812	1.109	0.324	0.908
REACTOME_COSTIMULATION_BY_THE_CD28_FAMILY	64	0.729	0.737	0.98	-0.54	0.893	0.976	-0.715	0.741	0.99
REACTOME_CREB1_PHOSPHORYLATION_THROUGH_NMDA_RECEPTOR_MEDIATED_ACTIVATION_OF_RAS_SIGNALING	22	1.162	0.256	1	0.882	0.621	0.828	-1.028	0.414	1
REACTOME_CRISTAE_FORMATION	31	0.612	0.843	0.98	0.572	0.886	0.959	0.483	0.955	0.985
REACTOME_CROSS_PRESENTATION_OF_SOLUBLE_EXOGENOUS_ANTIGENS_ENDOSOMES	47	0.668	0.861	0.972	1.095	0.385	0.692	1.119	0.297	0.897
REACTOME_CROSSLINKING_OF_COLLAGEN_FIBRILS	18	-0.693	0.862	1	0.941	0.535	0.797	0.815	0.688	0.869
REACTOME_CTLA4_INHIBITORY_SIGNALING	21	0.804	0.67	0.958	1.165	0.329	0.661	0.66	0.806	0.932
REACTOME_CYCLIN_A_B1_B2_ASSOCIATED_EVENTS_DURING_G2_M_TRANSITION	25	1.159	0.33	1	1.611	0.01	0.475	1.437	0.1	1
REACTOME_CYCLIN_A_CDK2_ASSOCIATED_EVENTS_AT_S_PHASE_ENTRY	83	0.853	0.636	0.941	1.4	0.126	0.52	1.246	0.213	1
REACTOME_CYCLIN_D_ASSOCIATED_EVENTS_IN_G1	47	0.984	0.458	1	1.302	0.172	0.59	1.024	0.408	0.867
REACTOME_CYTOCHROME_P450_ARRANGED_BY_SUBSTRATE_TYPE	38	0.94	0.529	0.959	-0.967	0.493	1	-1.114	0.297	1
REACTOME_CYTOPROTECTION_BY_HMOX1	116	-1.199	0.232	1	-1.223	0.22	1	0.57	0.959	0.963
REACTOME_CYTOSOLIC_SENSORS_OF_PATHOGEN_ASSOCIATED_DNA	62	0.885	0.613	0.962	1.014	0.455	0.757	0.822	0.708	0.868
REACTOME_CYTOSOLIC_SULFONATION_OF_SMALL_MOLECULES	19	-1.128	0.285	1	0.993	0.455	0.778	1.049	0.388	0.864
REACTOME_CYTOSOLIC_TRNA_AMINOACYLATION	24	0.643	0.867	0.976	1.335	0.201	0.56	1.353	0.175	1
REACTOME_DAG_AND_IP3_SIGNALING	36	0.986	0.499	1	-1.125	0.305	1	-1.203	0.222	1
REACTOME_DAP12_INTERACTIONS	35	-0.629	0.864	1	1.051	0.452	0.717	1.034	0.468	0.861
REACTOME_DAP12_SIGNALING	26	-0.614	0.857	1	-0.712	0.744	0.972	0.553	0.9	0.962
REACTOME_DARPP_32_EVENTS	23	-0.89	0.598	1	0.672	0.897	0.926	1.086	0.345	0.877
REACTOME_DDX58_IFIH1_MEDIATED_INDUCTION_OF_INTERFERON_ALPHA_BETA	68	-1.004	0.455	1	0.592	0.852	0.951	1.13	0.36	0.904
REACTOME_DEACTIVATION_OF_THE_BETA_CATENIN_TRANSACTIVATING_COMPLEX	39	-1.192	0.249	1	-1.386	0.109	1	-1.204	0.246	1
REACTOME_DEADENYLATION_DEPENDENT_MRNA_DECAY	56	1.226	0.253	1	1.541	0.086	0.504	1.082	0.379	0.874
REACTOME_DEADENYLATION_OF_MRNA	25	1.3	0.158	1	1.076	0.35	0.705	0.774	0.759	0.883
REACTOME_DEATH_RECEPTOR_SIGNALLING	134	-0.902	0.618	1	-1.175	0.224	1	-1.006	0.442	1
REACTOME_DECTIN_1_MEDIATED_NONCANONICAL_NF_KB_SIGNALING	59	1.321	0.186	1	1.057	0.413	0.714	-0.753	0.724	1
REACTOME_DECTIN_2_FAMILY	24	-0.998	0.459	1	0.719	0.768	0.914	1.244	0.216	0.994
REACTOME_DEFECTIVE_C1GALT1C1_CAUSES_TNPS	15	-0.861	0.639	1	-1.191	0.278	1	-0.959	0.529	1
REACTOME_DEFECTIVE_CFTR_CAUSES_CYSTIC_FIBROSIS	58	0.848	0.621	0.939	1.198	0.298	0.629	0.922	0.504	0.873
REACTOME_DEFECTIVE_INTRINSIC_PATHWAY_FOR_APOPTOSIS	25	1.391	0.088	1	0.979	0.51	0.786	-0.577	0.958	0.972
REACTOME_DEFECTS_IN_VITAMIN_AND_COFACTOR_METABOLISM	21	-1.156	0.302	1	-1.069	0.387	1	1.102	0.343	0.884
REACTOME_DEGRADATION_OF_AXIN	52	0.594	0.873	0.985	0.834	0.624	0.843	0.651	0.842	0.937
REACTOME_DEGRADATION_OF_BETA_CATENIN_BY_THE_DESTRUCTION_COMPLEX	82	-0.81	0.697	1	0.64	0.926	0.94	0.662	0.849	0.932
REACTOME_DEGRADATION_OF_DVL	53	1.001	0.454	1	0.807	0.685	0.849	-0.738	0.767	1
REACTOME_DEGRADATION_OF_GLI1_BY_THE_PROTEASOME	56	0.928	0.503	0.963	0.994	0.45	0.78	-0.589	0.909	0.979
REACTOME_DEGRADATION_OF_THE_EXTRACELLULAR_MATRIX	119	-1.136	0.24	1	0.683	0.988	0.925	0.975	0.464	0.884
REACTOME_DEPOLYMERISATION_OF_THE_NUCLEAR_LAMINA	15	-0.739	0.792	1	1.083	0.364	0.701	1.336	0.143	1
REACTOME_DEPOSITION_OF_NEW_CENPA_CONTAINING_NUCLEOSOMES_AT_THE_CENTROMERE	64	0.904	0.568	0.966	1.296	0.236	0.592	1.107	0.427	0.903
REACTOME_DETOXIFICATION_OF_REACTIVE_OXYGEN_SPECIES	33	-1.066	0.409	1	1.032	0.407	0.736	1.421	0.077	1
REACTOME_DEUBIQUITINATION	263	1.165	0.27	1	1.255	0.237	0.619	0.855	0.607	0.866
REACTOME_DISASSEMBLY_OF_THE_DESTRUCTION_COMPLEX_AND_RECRUITMENT_OF_AXIN_TO_THE_MEMBRANE	27	-1.319	0.138	1	0.655	0.856	0.935	1.318	0.167	1
REACTOME_DISEASES_ASSOCIATED_WITH_GLYCOSAMINOGLYCAN_METABOLISM	31	-1.066	0.395	1	-0.848	0.678	1	0.907	0.571	0.87
REACTOME_DISEASES_ASSOCIATED_WITH_GLYCOSYLATION_PRECURSOR_BIOSYNTHESIS	18	-1.231	0.232	1	-0.756	0.726	0.997	0.836	0.632	0.869
REACTOME_DISEASES_ASSOCIATED_WITH_N_GLYCOSYLATION_OF_PROTEINS	15	-1.321	0.182	1	-0.687	0.769	0.959	0.893	0.566	0.875
REACTOME_DISEASES_ASSOCIATED_WITH_O_GLYCOSYLATION_OF_PROTEINS	57	-0.97	0.488	1	-1.121	0.284	1	-0.948	0.541	1
REACTOME_DISEASES_OF_CARBOHYDRATE_METABOLISM	31	-1.58	0.032	1	-1.176	0.223	1	0.941	0.542	0.874
REACTOME_DISEASES_OF_DNA_REPAIR	32	1.05	0.433	1	1.447	0.123	0.503	1.196	0.328	0.939
REACTOME_DISEASES_OF_GLYCOSYLATION	120	-1.136	0.28	1	-1.059	0.371	1	-0.864	0.692	1
REACTOME_DISEASES_OF_IMMUNE_SYSTEM	29	-0.524	0.952	1	1.292	0.213	0.591	1.392	0.125	1
REACTOME_DISEASES_OF_METABOLISM	202	-1.29	0.116	1	-1.102	0.296	1	0.908	0.598	0.872
REACTOME_DISEASES_OF_MITOTIC_CELL_CYCLE	37	-0.644	0.892	1	1.473	0.09	0.48	1.429	0.088	1
REACTOME_DISEASES_OF_PROGRAMMED_CELL_DEATH	90	1.161	0.333	1	1.17	0.358	0.655	0.823	0.657	0.87
REACTOME_DISEASES_OF_SIGNAL_TRANSDUCTION_BY_GROWTH_FACTOR_RECEPTORS_AND_SECOND_MESSENGERS	395	0.728	0.962	0.978	0.978	0.482	0.785	1.018	0.402	0.861
REACTOME_DISORDERS_OF_TRANSMEMBRANE_TRANSPORTERS	151	-1.133	0.232	1	1.204	0.155	0.637	1.485	0.026	1
REACTOME_DNA_DAMAGE_BYPASS	47	0.621	0.892	0.981	1.204	0.28	0.638	1.207	0.295	0.942
REACTOME_DNA_DAMAGE_RECOGNITION_IN_GG_NER	37	1.545	0.075	1	1.082	0.352	0.702	0.56	0.958	0.961
REACTOME_DNA_DAMAGE_TELOMERE_STRESS_INDUCED_SENESCENCE	71	-0.594	0.827	0.999	1.198	0.35	0.626	1.169	0.378	0.934
REACTOME_DNA_DOUBLE_STRAND_BREAK_REPAIR	153	1.101	0.381	1	1.506	0.114	0.493	1.217	0.324	0.981
REACTOME_DNA_DOUBLE_STRAND_BREAK_RESPONSE	73	0.912	0.548	0.969	1.112	0.417	0.686	0.833	0.636	0.871
REACTOME_DNA_METHYLATION	51	1.036	0.479	1	1.131	0.424	0.662	0.875	0.649	0.878
REACTOME_DNA_REPAIR	303	1.218	0.291	1	1.45	0.141	0.5	1.074	0.427	0.877
REACTOME_DNA_REPLICATION	173	0.881	0.594	0.957	1.482	0.141	0.478	1.255	0.303	1
REACTOME_DNA_REPLICATION_PRE_INITIATION	131	1.039	0.427	1	1.335	0.241	0.557	1.071	0.455	0.873
REACTOME_DNA_STRAND_ELONGATION	32	0.913	0.547	0.972	1.474	0.091	0.483	1.235	0.296	1
REACTOME_DOPAMINE_NEUROTRANSMITTER_RELEASE_CYCLE	17	-1.004	0.444	1	0.893	0.645	0.83	0.853	0.687	0.865
REACTOME_DOWNREGULATION_OF_ERBB2_SIGNALING	28	-0.921	0.569	1	-1.009	0.417	1	0.762	0.841	0.888
REACTOME_DOWNREGULATION_OF_SMAD2_3_SMAD4_TRANSCRIPTIONAL_ACTIVITY	27	0.446	0.981	1	-0.532	0.939	0.968	-0.725	0.768	1
REACTOME_DOWNREGULATION_OF_TGF_BETA_RECEPTOR_SIGNALING	26	-0.651	0.853	1	-1.281	0.187	1	-0.959	0.52	1
REACTOME_DOWNSTREAM_SIGNAL_TRANSDUCTION	28	0.635	0.919	0.975	-0.956	0.525	1	-1.064	0.38	1
REACTOME_DOWNSTREAM_SIGNALING_EVENTS_OF_B_CELL_RECEPTOR_BCR	78	1.204	0.265	1	1.397	0.157	0.518	0.993	0.434	0.89
REACTOME_DOWNSTREAM_SIGNALING_OF_ACTIVATED_FGFR1	19	0.786	0.717	0.963	-0.837	0.644	1	-1.111	0.34	1
REACTOME_DOWNSTREAM_SIGNALING_OF_ACTIVATED_FGFR2	17	1.256	0.224	1	0.868	0.615	0.823	-1.159	0.31	1
REACTOME_DOWNSTREAM_SIGNALING_OF_ACTIVATED_FGFR3	16	1.364	0.146	1	-1.26	0.195	1	-1.715	0.013	1
REACTOME_DOWNSTREAM_SIGNALING_OF_ACTIVATED_FGFR4	15	1.425	0.127	1	-0.853	0.63	1	-1.495	0.081	1
REACTOME_DUAL_INCISION_IN_GG_NER	35	0.898	0.553	0.964	1.467	0.127	0.487	1.178	0.307	0.925
REACTOME_DUAL_INCISION_IN_TC_NER	55	0.901	0.536	0.966	1.393	0.157	0.513	1.323	0.212	1
REACTOME_E2F_MEDIATED_REGULATION_OF_DNA_REPLICATION	22	1.344	0.172	1	1.368	0.162	0.526	1.185	0.352	0.924
REACTOME_E3_UBIQUITIN_LIGASES_UBIQUITINATE_TARGET_PROTEINS	58	0.772	0.663	0.96	0.957	0.493	0.778	0.812	0.639	0.865
REACTOME_ECM_PROTEOGLYCANS	62	-0.93	0.548	1	-0.654	0.932	0.969	0.664	0.911	0.932
REACTOME_EFFECTS_OF_PIP2_HYDROLYSIS	23	-0.577	0.963	1	-1.081	0.376	1	-0.847	0.666	1
REACTOME_EGFR_DOWNREGULATION	30	-1.027	0.454	1	-0.739	0.763	0.997	0.753	0.749	0.894
REACTOME_EGR2_AND_SOX10_MEDIATED_INITIATION_OF_SCHWANN_CELL_MYELINATION	23	-1.238	0.155	1	1.184	0.247	0.635	1.407	0.07	1
REACTOME_ELASTIC_FIBRE_FORMATION	40	-0.72	0.846	1	-0.876	0.658	1	-0.951	0.528	1
REACTOME_ENDOGENOUS_STEROLS	16	1.334	0.079	1	0.676	0.899	0.928	-0.984	0.455	1
REACTOME_ENDOSOMAL_SORTING_COMPLEX_REQUIRED_FOR_TRANSPORT_ESCRT	29	-0.72	0.786	1	-1.328	0.176	1	-1.263	0.207	1
REACTOME_ENERGY_DEPENDENT_REGULATION_OF_MTOR_BY_LKB1_AMPK	27	0.653	0.889	0.971	-1.628	0.028	1	-1.297	0.153	1
REACTOME_EPH_EPHRIN_MEDIATED_REPULSION_OF_CELLS	44	1.362	0.109	1	-1.079	0.363	1	-1.394	0.107	1
REACTOME_EPH_EPHRIN_SIGNALING	83	1.128	0.322	1	-0.871	0.612	1	-1.157	0.273	1
REACTOME_EPHA_MEDIATED_GROWTH_CONE_COLLAPSE	23	0.88	0.63	0.956	-1.269	0.188	1	-1.187	0.272	1
REACTOME_EPHB_MEDIATED_FORWARD_SIGNALING	39	1.053	0.435	1	0.697	0.805	0.921	-0.75	0.722	1
REACTOME_EPHRIN_SIGNALING	18	1.559	0.022	1	-0.937	0.571	1	-1.56	0.029	1
REACTOME_EPIGENETIC_REGULATION_OF_GENE_EXPRESSION	127	1.006	0.458	1	1.244	0.307	0.625	0.978	0.54	0.892
REACTOME_ER_QUALITY_CONTROL_COMPARTMENT_ERQC	21	-1.553	0.068	1	0.958	0.462	0.779	1.338	0.112	1
REACTOME_ER_TO_GOLGI_ANTEROGRADE_TRANSPORT	138	-1.236	0.197	1	0.755	0.825	0.886	1.214	0.218	0.975
REACTOME_ERCC6_CSB_AND_EHMT2_G9A_POSITIVELY_REGULATE_RRNA_EXPRESSION	61	0.932	0.543	0.962	1.106	0.448	0.693	0.893	0.626	0.879
REACTOME_ERK_MAPK_TARGETS	22	0.675	0.817	0.973	0.77	0.719	0.875	0.927	0.535	0.878
REACTOME_ESR_MEDIATED_SIGNALING	197	0.806	0.692	0.96	1.178	0.275	0.646	1.053	0.377	0.873
REACTOME_ESTROGEN_DEPENDENT_GENE_EXPRESSION	135	1.053	0.367	1	1.264	0.258	0.618	0.973	0.486	0.88
REACTOME_ESTROGEN_DEPENDENT_NUCLEAR_EVENTS_DOWNSTREAM_OF_ESR_MEMBRANE_SIGNALING	24	-0.611	0.924	1	0.919	0.561	0.809	0.983	0.524	0.9
REACTOME_EUKARYOTIC_TRANSLATION_ELONGATION	87	-1.308	0.251	1	-1.269	0.274	1	-0.583	0.809	0.972
REACTOME_EUKARYOTIC_TRANSLATION_INITIATION	114	-1.147	0.389	1	-1.123	0.38	1	0.464	0.933	0.988
REACTOME_EXPORT_OF_VIRAL_RIBONUCLEOPROTEINS_FROM_NUCLEUS	33	1.058	0.378	1	1.325	0.206	0.571	1.159	0.34	0.937
REACTOME_EXTENSION_OF_TELOMERES	48	1.149	0.331	1	1.396	0.152	0.514	1.099	0.418	0.878
REACTOME_EXTRA_NUCLEAR_ESTROGEN_SIGNALING	66	-0.9	0.607	1	0.56	0.994	0.961	0.817	0.746	0.869
REACTOME_EXTRACELLULAR_MATRIX_ORGANIZATION	258	-1.024	0.397	1	-0.777	0.859	1	0.822	0.748	0.867
REACTOME_FACTORS_INVOLVED_IN_MEGAKARYOCYTE_DEVELOPMENT_AND_PLATELET_PRODUCTION	135	-0.815	0.747	1	1.097	0.355	0.693	1.158	0.27	0.932
REACTOME_FANCONI_ANEMIA_PATHWAY	33	1.362	0.134	1	1.316	0.193	0.575	0.778	0.67	0.881
REACTOME_FATTY_ACID_METABOLISM	147	-1.009	0.427	1	-1.034	0.402	1	0.754	0.887	0.895
REACTOME_FATTY_ACYL_COA_BIOSYNTHESIS	28	-1.099	0.345	1	0.648	0.889	0.939	1.024	0.414	0.863
REACTOME_FC_EPSILON_RECEPTOR_FCERI_SIGNALING	126	0.687	0.753	0.976	1.047	0.431	0.721	0.747	0.707	0.891
REACTOME_FCERI_MEDIATED_CA_2_MOBILIZATION	30	-0.588	0.828	1	0.758	0.69	0.884	0.866	0.621	0.872
REACTOME_FCERI_MEDIATED_MAPK_ACTIVATION	31	-0.492	0.962	1	0.771	0.705	0.877	0.704	0.794	0.909
REACTOME_FCERI_MEDIATED_NF_KB_ACTIVATION	78	0.456	0.994	1	0.937	0.537	0.796	0.83	0.662	0.874
REACTOME_FCGAMMA_RECEPTOR_FCGR_DEPENDENT_PHAGOCYTOSIS	83	0.844	0.628	0.941	1.378	0.159	0.527	0.975	0.475	0.886
REACTOME_FCGR3A_MEDIATED_IL10_SYNTHESIS	36	-0.969	0.531	1	-0.897	0.596	1	1.077	0.359	0.879
REACTOME_FGFR1_MUTANT_RECEPTOR_ACTIVATION	23	0.751	0.763	0.977	1.296	0.195	0.589	1.192	0.257	0.922
REACTOME_FGFR2_ALTERNATIVE_SPLICING	26	0.95	0.514	0.98	-0.818	0.66	1	-1.055	0.383	1
REACTOME_FGFR2_MUTANT_RECEPTOR_ACTIVATION	19	0.942	0.534	0.966	0.966	0.476	0.776	0.774	0.771	0.885
REACTOME_FLT3_SIGNALING	37	-0.505	0.915	1	1.187	0.304	0.635	1.133	0.374	0.907
REACTOME_FLT3_SIGNALING_IN_DISEASE	27	-1.018	0.461	1	0.817	0.669	0.847	1.093	0.378	0.877
REACTOME_FORMATION_OF_ATP_BY_CHEMIOSMOTIC_COUPLING	18	0.888	0.595	0.959	0.602	0.866	0.949	-0.599	0.91	0.988
REACTOME_FORMATION_OF_FIBRIN_CLOT_CLOTTING_CASCADE	28	-0.758	0.851	1	-0.895	0.643	1	-0.764	0.825	1
REACTOME_FORMATION_OF_INCISION_COMPLEX_IN_GG_NER	37	1.537	0.073	1	1.691	0.052	0.493	0.814	0.671	0.866
REACTOME_FORMATION_OF_RNA_POL_II_ELONGATION_COMPLEX	53	1.455	0.107	1	1.739	0.042	0.59	1.464	0.109	1
REACTOME_FORMATION_OF_SENESCENCE_ASSOCIATED_HETEROCHROMATIN_FOCI_SAHF	17	-1.308	0.163	1	1.309	0.182	0.585	1.493	0.068	1
REACTOME_FORMATION_OF_TC_NER_PRE_INCISION_COMPLEX	46	1.118	0.341	1	1.306	0.209	0.583	0.911	0.533	0.869
REACTOME_FORMATION_OF_THE_BETA_CATENIN_TCF_TRANSACTIVATING_COMPLEX	77	0.773	0.625	0.962	0.928	0.561	0.804	0.728	0.74	0.898
REACTOME_FORMATION_OF_THE_CORNIFIED_ENVELOPE	83	-1.044	0.477	1	-1.279	0.242	1	-0.988	0.503	1
REACTOME_FORMATION_OF_THE_EARLY_ELONGATION_COMPLEX	29	0.951	0.506	0.98	1.404	0.126	0.533	1.294	0.198	0.995
REACTOME_FORMATION_OF_TUBULIN_FOLDING_INTERMEDIATES_BY_CCT_TRIC	21	-0.871	0.671	1	0.755	0.809	0.884	1.106	0.35	0.885
REACTOME_FOXO_MEDIATED_TRANSCRIPTION	54	-1.037	0.415	1	0.967	0.518	0.782	1.245	0.203	0.998
REACTOME_FOXO_MEDIATED_TRANSCRIPTION_OF_CELL_CYCLE_GENES	15	-0.475	0.979	1	-1.155	0.331	1	-1.259	0.224	1
REACTOME_FOXO_MEDIATED_TRANSCRIPTION_OF_CELL_DEATH_GENES	16	-0.869	0.64	1	0.609	0.895	0.95	0.79	0.683	0.874
REACTOME_FOXO_MEDIATED_TRANSCRIPTION_OF_OXIDATIVE_STRESS_METABOLIC_AND_NEURONAL_GENES	20	-1.199	0.231	1	1.392	0.095	0.512	1.513	0.038	1
REACTOME_G_ALPHA_12_13_SIGNALLING_EVENTS	67	-1	0.462	1	-0.921	0.608	1	0.75	0.918	0.894
REACTOME_G_ALPHA_I_SIGNALLING_EVENTS	195	-1.077	0.319	1	0.952	0.573	0.784	1.23	0.105	1
REACTOME_G_ALPHA_Q_SIGNALLING_EVENTS	127	-0.902	0.627	1	-0.789	0.884	1	0.982	0.454	0.9
REACTOME_G_ALPHA_S_SIGNALLING_EVENTS	72	-0.999	0.465	1	0.845	0.792	0.834	0.925	0.581	0.875
REACTOME_G_ALPHA_Z_SIGNALLING_EVENTS	37	-0.822	0.787	1	-1.021	0.399	1	0.646	0.968	0.941
REACTOME_G_BETA_GAMMA_SIGNALLING_THROUGH_PI3KGAMMA	19	-0.879	0.631	1	0.605	0.943	0.95	1.009	0.482	0.873
REACTOME_G_PROTEIN_ACTIVATION	15	-0.889	0.626	1	-1.216	0.174	1	-1.026	0.416	1
REACTOME_G_PROTEIN_BETA_GAMMA_SIGNALLING	26	-0.868	0.623	1	0.765	0.788	0.878	1.144	0.329	0.923
REACTOME_G_PROTEIN_MEDIATED_EVENTS	48	1.003	0.429	1	-1.241	0.164	1	-1.32	0.111	1
REACTOME_G0_AND_EARLY_G1	26	1.008	0.479	1	1.499	0.052	0.482	1.311	0.195	1
REACTOME_G1_S_DNA_DAMAGE_CHECKPOINTS	65	-0.708	0.795	1	1.464	0.099	0.485	1.587	0.057	1
REACTOME_G1_S_SPECIFIC_TRANSCRIPTION	28	0.894	0.596	0.961	1.444	0.064	0.502	1.251	0.236	1
REACTOME_G2_M_CHECKPOINTS	158	1.291	0.248	1	1.421	0.192	0.511	1.123	0.414	0.897
REACTOME_G2_M_DNA_DAMAGE_CHECKPOINT	88	1.112	0.384	1	1.337	0.242	0.562	1.064	0.465	0.873
REACTOME_GAB1_SIGNALOSOME	17	-0.778	0.73	1	0.813	0.702	0.849	0.979	0.513	0.896
REACTOME_GABA_B_RECEPTOR_ACTIVATION	29	0.848	0.748	0.942	-0.893	0.683	1	-0.868	0.688	1
REACTOME_GABA_RECEPTOR_ACTIVATION	34	1.068	0.296	1	0.809	0.853	0.85	-0.852	0.745	1
REACTOME_GAMMA_CARBOXYLATION_HYPUSINE_FORMATION_AND_ARYLSULFATASE_ACTIVATION	37	-1.151	0.273	1	-1.243	0.146	1	-0.972	0.498	1
REACTOME_GAP_FILLING_DNA_REPAIR_SYNTHESIS_AND_LIGATION_IN_GG_NER	25	0.787	0.678	0.964	1.159	0.344	0.645	1.036	0.47	0.862
REACTOME_GAP_JUNCTION_ASSEMBLY	20	-1.209	0.222	1	-1.154	0.299	1	0.559	0.978	0.96
REACTOME_GAP_JUNCTION_TRAFFICKING_AND_REGULATION	33	-0.921	0.58	1	-1.08	0.363	1	-0.584	0.98	0.975
REACTOME_GASTRIN_CREB_SIGNALLING_PATHWAY_VIA_PKC_AND_MAPK	16	-0.494	0.968	1	0.471	0.972	0.985	0.573	0.874	0.962
REACTOME_GENE_AND_PROTEIN_EXPRESSION_BY_JAK_STAT_SIGNALING_AFTER_INTERLEUKIN_12_STIMULATION	35	-1.471	0.081	1	-0.836	0.663	1	1.265	0.187	1
REACTOME_GENE_SILENCING_BY_RNA	117	0.927	0.523	0.963	1.266	0.288	0.616	1.063	0.456	0.871
REACTOME_GENERATION_OF_SECOND_MESSENGER_MOLECULES	31	0.818	0.657	0.951	-0.78	0.706	1	-0.99	0.514	1
REACTOME_GLOBAL_GENOME_NUCLEOTIDE_EXCISION_REPAIR_GG_NER	77	1.606	0.073	1	1.544	0.1	0.51	0.913	0.533	0.872
REACTOME_GLUCAGON_LIKE_PEPTIDE_1_GLP1_REGULATES_INSULIN_SECRETION	29	0.956	0.52	0.99	-1.059	0.371	1	-1.012	0.426	1
REACTOME_GLUCAGON_SIGNALING_IN_METABOLIC_REGULATION	25	-0.773	0.833	1	-0.968	0.474	1	-0.699	0.905	0.983
REACTOME_GLUCAGON_TYPE_LIGAND_RECEPTORS	17	-0.789	0.804	1	0.689	0.944	0.923	0.834	0.706	0.871
REACTOME_GLUCONEOGENESIS	26	-1.359	0.138	1	0.82	0.705	0.847	1.335	0.195	1
REACTOME_GLUCOSE_METABOLISM	81	-1.511	0.068	1	-0.786	0.734	1	1.191	0.248	0.914
REACTOME_GLUTAMATE_NEUROTRANSMITTER_RELEASE_CYCLE	16	-1.353	0.093	1	0.611	0.96	0.952	0.846	0.641	0.862
REACTOME_GLUTATHIONE_CONJUGATION	32	-0.759	0.839	1	-1.073	0.351	1	-0.84	0.723	1
REACTOME_GLYCEROPHOSPHOLIPID_BIOSYNTHESIS	108	-0.924	0.592	1	0.725	0.931	0.907	0.93	0.577	0.876
REACTOME_GLYCOGEN_BREAKDOWN_GLYCOGENOLYSIS	15	1.031	0.408	1	0.971	0.477	0.778	-0.852	0.685	1
REACTOME_GLYCOGEN_METABOLISM	27	-0.925	0.58	1	-1.153	0.217	1	-0.913	0.608	1
REACTOME_GLYCOGEN_STORAGE_DISEASES	15	-1.337	0.129	1	-1.374	0.106	1	-0.716	0.863	1
REACTOME_GLYCOGEN_SYNTHESIS	16	-1.285	0.15	1	-1.681	0.004	1	-1.333	0.149	1
REACTOME_GLYCOLYSIS	66	-1.269	0.189	1	-0.732	0.828	0.988	0.947	0.5	0.871
REACTOME_GLYCOSAMINOGLYCAN_METABOLISM	98	-1.122	0.26	1	-0.994	0.428	1	0.829	0.779	0.874
REACTOME_GLYCOSPHINGOLIPID_METABOLISM	39	-1.693	0.008	1	-1.423	0.095	1	-0.886	0.631	1
REACTOME_GLYOXYLATE_METABOLISM_AND_GLYCINE_DEGRADATION	20	1.25	0.206	1	1.263	0.184	0.616	0.782	0.754	0.877
REACTOME_GOLGI_ASSOCIATED_VESICLE_BIOGENESIS	53	-0.914	0.573	1	0.883	0.608	0.827	1.032	0.414	0.861
REACTOME_GOLGI_TO_ER_RETROGRADE_TRANSPORT	121	-0.978	0.467	1	1.199	0.243	0.629	1.428	0.067	1
REACTOME_GPCR_LIGAND_BINDING	216	-1.097	0.259	1	0.885	0.716	0.831	1.219	0.133	0.985
REACTOME_GPVI_MEDIATED_ACTIVATION_CASCADE	31	-1.126	0.363	1	1.227	0.271	0.631	1.446	0.106	1
REACTOME_GRB2_EVENTS_IN_ERBB2_SIGNALING	15	0.661	0.911	0.97	-0.752	0.837	0.996	0.623	0.959	0.946
REACTOME_GROWTH_HORMONE_RECEPTOR_SIGNALING	20	-0.582	0.948	1	1.627	0.016	0.489	1.551	0.032	1
REACTOME_HATS_ACETYLATE_HISTONES	126	0.862	0.584	0.949	1.005	0.515	0.768	0.746	0.698	0.891
REACTOME_HCMV_EARLY_EVENTS	116	0.72	0.701	0.973	1.167	0.384	0.66	1.065	0.48	0.876
REACTOME_HCMV_INFECTION	138	0.758	0.656	0.974	1.155	0.377	0.635	1.023	0.49	0.862
REACTOME_HCMV_LATE_EVENTS	100	0.901	0.539	0.963	1.097	0.435	0.691	0.874	0.614	0.877
REACTOME_HDACS_DEACETYLATE_HISTONES	77	0.756	0.66	0.975	1.081	0.464	0.701	0.961	0.575	0.878
REACTOME_HDMS_DEMETHYLATE_HISTONES	40	0.949	0.522	0.977	1.103	0.434	0.694	0.724	0.727	0.901
REACTOME_HDR_THROUGH_HOMOLOGOUS_RECOMBINATION_HRR	61	1.012	0.478	1	1.54	0.074	0.498	1.336	0.195	1
REACTOME_HDR_THROUGH_SINGLE_STRAND_ANNEALING_SSA	33	0.952	0.521	0.981	1.49	0.089	0.473	1.305	0.254	1
REACTOME_HEDGEHOG_LIGAND_BIOGENESIS	59	-0.805	0.703	1	0.841	0.669	0.839	1.078	0.378	0.881
REACTOME_HEDGEHOG_OFF_STATE	106	-0.71	0.928	1	-0.728	0.911	0.979	0.976	0.506	0.89
REACTOME_HEDGEHOG_ON_STATE	80	-0.815	0.713	1	0.565	0.988	0.962	1.016	0.42	0.862
REACTOME_HEME_SIGNALING	47	-1.527	0.046	1	-1.286	0.192	1	0.921	0.559	0.872
REACTOME_HEPARAN_SULFATE_HEPARIN_HS_GAG_METABOLISM	38	-1.009	0.418	1	-1.355	0.112	1	-0.966	0.515	1
REACTOME_HIV_ELONGATION_ARREST_AND_RECOVERY	31	1.452	0.094	1	1.09	0.337	0.698	-0.709	0.838	0.989
REACTOME_HIV_INFECTION	218	1.339	0.159	1	1.445	0.14	0.506	1.02	0.42	0.863
REACTOME_HIV_LIFE_CYCLE	139	1.527	0.101	1	1.49	0.115	0.477	0.967	0.464	0.885
REACTOME_HIV_TRANSCRIPTION_ELONGATION	38	1.36	0.148	1	1.632	0.047	0.518	1.401	0.116	1
REACTOME_HIV_TRANSCRIPTION_INITIATION	40	1.345	0.168	1	1.55	0.079	0.53	1.229	0.244	1
REACTOME_HOMOLOGOUS_DNA_PAIRING_AND_STRAND_EXCHANGE	39	0.818	0.654	0.949	1.479	0.089	0.476	1.3	0.252	0.98
REACTOME_HOMOLOGY_DIRECTED_REPAIR	125	1.072	0.406	1	1.459	0.135	0.488	1.228	0.315	1
REACTOME_HOST_INTERACTIONS_OF_HIV_FACTORS	128	0.924	0.554	0.967	1.394	0.184	0.514	1.141	0.35	0.926
REACTOME_HS_GAG_BIOSYNTHESIS	19	-0.905	0.595	1	-1.042	0.452	1	-0.707	0.867	0.987
REACTOME_HS_GAG_DEGRADATION	19	-1.019	0.431	1	-1.067	0.396	1	-0.847	0.671	1
REACTOME_HSF1_ACTIVATION	27	1.532	0.054	1	1.56	0.034	0.54	0.818	0.651	0.87
REACTOME_HSF1_DEPENDENT_TRANSACTIVATION	33	1.396	0.141	1	1.323	0.17	0.573	0.637	0.822	0.944
REACTOME_HSP90_CHAPERONE_CYCLE_FOR_STEROID_HORMONE_RECEPTORS_SHR_IN_THE_PRESENCE_OF_LIGAND	49	1.167	0.245	1	1.163	0.227	0.655	0.879	0.645	0.879
REACTOME_HYALURONAN_METABOLISM	16	-0.636	0.949	1	1.243	0.207	0.624	1.151	0.264	0.932
REACTOME_IKK_COMPLEX_RECRUITMENT_MEDIATED_BY_RIP1	22	-0.49	0.98	1	1.099	0.416	0.692	1.219	0.275	0.981
REACTOME_IMMUNOREGULATORY_INTERACTIONS_BETWEEN_A_LYMPHOID_AND_A_NON_LYMPHOID_CELL	117	-0.935	0.59	1	0.806	0.704	0.847	1.104	0.374	0.884
REACTOME_INACTIVATION_OF_CSF3_G_CSF_SIGNALING	25	-0.829	0.641	1	1.647	0.01	0.538	1.564	0.029	1
REACTOME_INFECTION_WITH_MYCOBACTERIUM_TUBERCULOSIS	27	-0.669	0.808	1	0.877	0.613	0.826	1.161	0.319	0.937
REACTOME_INFLAMMASOMES	21	-1.215	0.291	1	0.966	0.547	0.779	1.422	0.122	1
REACTOME_INFLUENZA_INFECTION	150	-1.237	0.301	1	-0.791	0.596	1	-0.635	0.762	0.992
REACTOME_INHIBITION_OF_DNA_RECOMBINATION_AT_TELOMERE	58	1.019	0.503	1	1.088	0.455	0.699	0.859	0.636	0.866
REACTOME_INHIBITION_OF_THE_PROTEOLYTIC_ACTIVITY_OF_APC_C_REQUIRED_FOR_THE_ONSET_OF_ANAPHASE_BY_MITOTIC_SPINDLE_CHECKPOINT_COMPONENTS	20	-0.487	0.967	0.999	1.715	0.008	0.482	1.549	0.054	1
REACTOME_INITIAL_TRIGGERING_OF_COMPLEMENT	16	-0.695	0.824	1	-0.452	0.986	0.99	0.629	0.914	0.943
REACTOME_INITIATION_OF_NUCLEAR_ENVELOPE_NE_REFORMATION	19	1.229	0.278	1	1.471	0.097	0.482	1.405	0.156	1
REACTOME_INOSITOL_PHOSPHATE_METABOLISM	42	-0.664	0.948	1	-0.977	0.501	1	-1.011	0.429	1
REACTOME_INSERTION_OF_TAIL_ANCHORED_PROTEINS_INTO_THE_ENDOPLASMIC_RETICULUM_MEMBRANE	21	-1.185	0.262	1	-1.024	0.413	1	0.634	0.892	0.943
REACTOME_INSULIN_PROCESSING	24	-0.603	0.952	1	0.927	0.581	0.804	1.026	0.44	0.866
REACTOME_INSULIN_RECEPTOR_RECYCLING	21	-1.115	0.335	1	-0.76	0.759	1	0.563	0.949	0.964
REACTOME_INSULIN_RECEPTOR_SIGNALLING_CASCADE	34	-0.84	0.69	1	0.918	0.551	0.806	1.098	0.339	0.879
REACTOME_INTEGRATION_OF_ENERGY_METABOLISM	84	-1.019	0.389	1	-1.035	0.369	1	0.854	0.766	0.865
REACTOME_INTEGRIN_CELL_SURFACE_INTERACTIONS	75	-0.968	0.472	1	0.775	0.843	0.874	0.924	0.578	0.877
REACTOME_INTEGRIN_SIGNALING	26	0.726	0.823	0.972	0.978	0.475	0.784	0.85	0.661	0.865
REACTOME_INTERACTION_BETWEEN_L1_AND_ANKYRINS	23	-1.024	0.412	1	-1.001	0.432	1	0.936	0.573	0.877
REACTOME_INTERACTIONS_OF_REV_WITH_HOST_CELLULAR_PROTEINS	37	1.08	0.362	1	1.289	0.251	0.588	1.066	0.424	0.875
REACTOME_INTERACTIONS_OF_VPR_WITH_HOST_CELLULAR_PROTEINS	37	0.857	0.573	0.946	1.187	0.317	0.633	1.122	0.371	0.897
REACTOME_INTERCONVERSION_OF_NUCLEOTIDE_DI_AND_TRIPHOSPHATES	27	1.014	0.434	1	1.638	0.02	0.512	1.316	0.127	1
REACTOME_INTERFERON_ALPHA_BETA_SIGNALING	56	-0.966	0.54	1	0.938	0.548	0.797	1.381	0.194	1
REACTOME_INTERFERON_GAMMA_SIGNALING	86	-0.628	0.942	1	0.81	0.651	0.851	0.949	0.516	0.871
REACTOME_INTERFERON_SIGNALING	181	-0.842	0.619	1	0.834	0.612	0.84	1.227	0.254	1
REACTOME_INTERLEUKIN_1_FAMILY_SIGNALING	130	-0.771	0.741	1	1.21	0.269	0.634	1.291	0.203	0.989
REACTOME_INTERLEUKIN_1_SIGNALING	99	0.575	0.944	0.984	1.338	0.196	0.562	1.227	0.285	1
REACTOME_INTERLEUKIN_10_SIGNALING	41	-0.642	0.873	1	1.219	0.259	0.628	1.313	0.169	1
REACTOME_INTERLEUKIN_12_FAMILY_SIGNALING	53	-0.974	0.501	1	-0.88	0.591	1	0.976	0.501	0.888
REACTOME_INTERLEUKIN_12_SIGNALING	44	-1.259	0.207	1	-0.859	0.621	1	1.12	0.323	0.898
REACTOME_INTERLEUKIN_17_SIGNALING	70	0.72	0.838	0.971	0.845	0.663	0.836	0.786	0.767	0.874
REACTOME_INTERLEUKIN_2_FAMILY_SIGNALING	39	0.672	0.785	0.97	1.138	0.352	0.658	1.052	0.416	0.865
REACTOME_INTERLEUKIN_20_FAMILY_SIGNALING	21	-0.953	0.527	1	0.859	0.663	0.826	1.055	0.368	0.872
REACTOME_INTERLEUKIN_3_INTERLEUKIN_5_AND_GM_CSF_SIGNALING	44	-0.551	0.861	1	1.16	0.349	0.648	1.133	0.393	0.904
REACTOME_INTERLEUKIN_37_SIGNALING	19	-0.671	0.865	1	1.23	0.22	0.627	1.093	0.328	0.874
REACTOME_INTERLEUKIN_4_AND_INTERLEUKIN_13_SIGNALING	99	-0.704	0.843	1	1.035	0.44	0.734	1.077	0.379	0.881
REACTOME_INTERLEUKIN_6_FAMILY_SIGNALING	19	1.235	0.235	1	1.345	0.162	0.567	1.301	0.178	1
REACTOME_INTERLEUKIN_7_SIGNALING	27	1.064	0.378	1	1.767	0.002	0.646	1.367	0.094	1
REACTOME_INTERLEUKIN_RECEPTOR_SHC_SIGNALING	23	0.662	0.815	0.972	1.071	0.417	0.705	0.915	0.58	0.873
REACTOME_INTRA_GOLGI_AND_RETROGRADE_GOLGI_TO_ER_TRAFFIC	187	-0.986	0.486	1	1.192	0.225	0.637	1.572	0.017	1
REACTOME_INTRA_GOLGI_TRAFFIC	42	0.654	0.891	0.972	0.713	0.842	0.917	1.179	0.239	0.927
REACTOME_INTRACELLULAR_SIGNALING_BY_SECOND_MESSENGERS	271	1.058	0.343	1	0.98	0.469	0.786	0.848	0.766	0.863
REACTOME_INTRAFLAGELLAR_TRANSPORT	51	0.781	0.741	0.963	-0.648	0.861	0.965	-0.746	0.767	1
REACTOME_INTRINSIC_PATHWAY_FOR_APOPTOSIS	55	1.091	0.324	1	1.274	0.143	0.607	1.039	0.396	0.866
REACTOME_INTRINSIC_PATHWAY_OF_FIBRIN_CLOT_FORMATION	16	0.584	0.992	0.985	-0.888	0.649	1	-0.892	0.619	1
REACTOME_INWARDLY_RECTIFYING_K_CHANNELS	18	-0.983	0.476	1	-0.761	0.844	1	0.876	0.664	0.878
REACTOME_ION_CHANNEL_TRANSPORT	139	-1.026	0.392	1	-0.876	0.695	1	0.889	0.692	0.873
REACTOME_ION_HOMEOSTASIS	38	-1.06	0.362	1	-0.65	0.951	0.967	0.731	0.882	0.899
REACTOME_ION_TRANSPORT_BY_P_TYPE_ATPASES	42	-0.645	0.965	1	-0.876	0.66	1	0.872	0.665	0.871
REACTOME_IRAK4_DEFICIENCY_TLR2_4	16	-0.97	0.555	1	1.342	0.153	0.571	1.509	0.042	1
REACTOME_IRE1ALPHA_ACTIVATES_CHAPERONES	46	-1.338	0.203	1	1.339	0.224	0.567	1.762	0.036	0.917
REACTOME_IRON_UPTAKE_AND_TRANSPORT	52	-1.622	0.025	1	-1.149	0.309	1	0.745	0.777	0.891
REACTOME_IRS_MEDIATED_SIGNALLING	29	-0.743	0.831	1	0.937	0.546	0.797	1.035	0.407	0.863
REACTOME_JNK_C_JUN_KINASES_PHOSPHORYLATION_AND_ACTIVATION_MEDIATED_BY_ACTIVATED_HUMAN_TAK1	22	0.735	0.793	0.989	-0.567	0.949	0.97	-0.878	0.611	1
REACTOME_KERATAN_SULFATE_BIOSYNTHESIS	23	-0.937	0.562	1	-0.896	0.625	1	-0.875	0.66	1
REACTOME_KERATAN_SULFATE_KERATIN_METABOLISM	29	-0.951	0.537	1	-0.915	0.582	1	-0.854	0.695	1
REACTOME_KERATINIZATION	84	-1.046	0.476	1	-1.29	0.235	1	-0.984	0.51	1
REACTOME_KINESINS	50	-0.812	0.717	1	1.103	0.363	0.693	1.246	0.19	1
REACTOME_KSRP_KHSRP_BINDS_AND_DESTABILIZES_MRNA	17	1.452	0.079	1	1.514	0.058	0.495	1.003	0.466	0.885
REACTOME_L1CAM_INTERACTIONS	98	-1.032	0.417	1	-0.881	0.676	1	0.956	0.536	0.882
REACTOME_LAGGING_STRAND_SYNTHESIS	20	0.785	0.696	0.962	1.256	0.294	0.624	1.043	0.484	0.861
REACTOME_LAMININ_INTERACTIONS	30	0.688	0.863	0.976	0.658	0.878	0.934	-0.629	0.924	0.989
REACTOME_LATE_ENDOSOMAL_MICROAUTOPHAGY	31	-1.255	0.218	1	-1.317	0.182	1	-0.783	0.717	1
REACTOME_LDL_CLEARANCE	18	-1.453	0.101	1	-0.768	0.732	1	1.096	0.382	0.873
REACTOME_LEISHMANIA_INFECTION	176	-0.798	0.76	1	0.966	0.518	0.774	1.125	0.29	0.899
REACTOME_LISTERIA_MONOCYTOGENES_ENTRY_INTO_HOST_CELLS	19	-1.087	0.378	1	-1.112	0.347	1	-0.662	0.845	1
REACTOME_LYSOSOME_VESICLE_BIOGENESIS	31	-0.89	0.592	1	1.253	0.2	0.621	1.469	0.086	1
REACTOME_M_PHASE	385	0.962	0.501	0.997	1.453	0.162	0.496	1.292	0.258	0.993
REACTOME_MAP2K_AND_MAPK_ACTIVATION	39	-0.69	0.878	1	0.865	0.643	0.82	0.86	0.647	0.868
REACTOME_MAP3K8_TPL2_DEPENDENT_MAPK1_3_ACTIVATION	16	0.445	0.996	0.998	0.876	0.597	0.823	0.712	0.78	0.905
REACTOME_MAPK_FAMILY_SIGNALING_CASCADES	279	0.778	0.909	0.961	0.808	0.849	0.851	0.764	0.954	0.887
REACTOME_MAPK_TARGETS_NUCLEAR_EVENTS_MEDIATED_BY_MAP_KINASES	31	0.98	0.463	1	0.669	0.827	0.927	-0.668	0.807	1
REACTOME_MAPK6_MAPK4_SIGNALING	84	1.113	0.281	1	1.042	0.391	0.729	0.588	0.972	0.96
REACTOME_MATURATION_OF_SARS_COV_2_NUCLEOPROTEIN	15	1.441	0.1	1	1.646	0.038	0.502	0.769	0.747	0.885
REACTOME_MATURATION_OF_SARS_COV_2_SPIKE_PROTEIN	27	-1.69	0.017	1	-0.622	0.897	0.963	1.213	0.254	0.97
REACTOME_MEIOSIS	94	0.948	0.519	0.977	1.339	0.236	0.564	1.138	0.402	0.918
REACTOME_MEIOTIC_RECOMBINATION	68	0.852	0.595	0.939	1.268	0.298	0.618	1.135	0.411	0.917
REACTOME_MEIOTIC_SYNAPSIS	64	0.955	0.521	0.99	1.201	0.335	0.632	0.922	0.585	0.875
REACTOME_MET_ACTIVATES_PTK2_SIGNALING	28	0.992	0.483	1	-0.838	0.671	1	-1.035	0.424	1
REACTOME_MET_PROMOTES_CELL_MOTILITY	39	0.99	0.492	1	-0.77	0.747	1	-1.078	0.358	1
REACTOME_METABOLIC_DISORDERS_OF_BIOLOGICAL_OXIDATION_ENZYMES	24	-0.788	0.816	1	-0.726	0.883	0.974	0.933	0.545	0.877
REACTOME_METABOLISM_OF_AMINO_ACIDS_AND_DERIVATIVES	311	0.941	0.548	0.962	0.833	0.709	0.839	0.729	0.863	0.899
REACTOME_METABOLISM_OF_CARBOHYDRATES	249	-1.311	0.077	1	-1.065	0.327	1	0.904	0.658	0.868
REACTOME_METABOLISM_OF_COFACTORS	18	-1.008	0.451	1	0.647	0.913	0.938	0.904	0.606	0.87
REACTOME_METABOLISM_OF_FAT_SOLUBLE_VITAMINS	32	-1.028	0.419	1	0.728	0.853	0.909	0.964	0.497	0.879
REACTOME_METABOLISM_OF_FOLATE_AND_PTERINES	16	-0.805	0.743	1	0.967	0.508	0.78	1.129	0.289	0.9
REACTOME_METABOLISM_OF_NUCLEOTIDES	90	-1.016	0.406	1	1.555	0.012	0.525	1.381	0.051	1
REACTOME_METABOLISM_OF_POLYAMINES	55	0.877	0.603	0.954	1.415	0.123	0.514	1.055	0.39	0.874
REACTOME_METABOLISM_OF_PORPHYRINS	23	-1.469	0.055	1	-1.13	0.31	1	-0.729	0.796	1
REACTOME_METABOLISM_OF_STEROID_HORMONES	24	0.82	0.761	0.951	0.818	0.775	0.847	0.848	0.719	0.865
REACTOME_METABOLISM_OF_STEROIDS	127	-0.756	0.867	1	0.594	0.992	0.952	0.744	0.89	0.89
REACTOME_METABOLISM_OF_VITAMINS_AND_COFACTORS	161	-1.097	0.301	1	0.851	0.687	0.83	1.287	0.121	0.99
REACTOME_METABOLISM_OF_WATER_SOLUBLE_VITAMINS_AND_COFACTORS	112	-1.057	0.382	1	0.941	0.533	0.796	1.384	0.085	1
REACTOME_METAL_ION_SLC_TRANSPORTERS	21	-0.974	0.495	1	1.157	0.317	0.643	1.461	0.093	1
REACTOME_METALLOPROTEASE_DUBS	31	0.381	0.994	0.997	1.069	0.448	0.704	1.091	0.422	0.869
REACTOME_MHC_CLASS_II_ANTIGEN_PRESENTATION	112	-0.739	0.851	1	1.267	0.177	0.616	1.268	0.17	1
REACTOME_MICRORNA_MIRNA_BIOGENESIS	22	1.232	0.222	1	0.714	0.775	0.917	-0.653	0.887	1
REACTOME_MISCELLANEOUS_TRANSPORT_AND_BINDING_EVENTS	23	-0.687	0.883	1	-1.114	0.338	1	-0.966	0.517	1
REACTOME_MISMATCH_REPAIR	15	0.933	0.56	0.966	1.38	0.146	0.528	1.107	0.391	0.906
REACTOME_MITOCHONDRIAL_BIOGENESIS	93	1.177	0.261	1	-0.777	0.809	1	-0.784	0.753	1
REACTOME_MITOCHONDRIAL_CALCIUM_ION_TRANSPORT	22	-1.292	0.212	1	-1.319	0.176	1	-0.914	0.56	1
REACTOME_MITOCHONDRIAL_FATTY_ACID_BETA_OXIDATION	33	0.993	0.492	1	-0.878	0.594	1	-0.83	0.682	1
REACTOME_MITOCHONDRIAL_PROTEIN_IMPORT	59	-0.564	0.917	1	0.647	0.804	0.937	0.59	0.898	0.961
REACTOME_MITOCHONDRIAL_TRANSLATION	87	1.006	0.479	1	0.641	0.794	0.94	-0.475	0.939	0.986
REACTOME_MITOCHONDRIAL_TRNA_AMINOACYLATION	20	1.506	0.068	1	1.065	0.383	0.706	-1.01	0.441	1
REACTOME_MITOPHAGY	27	-0.656	0.919	1	-1.053	0.382	1	-1.294	0.163	1
REACTOME_MITOTIC_G1_PHASE_AND_G1_S_TRANSITION	146	1.197	0.276	1	1.599	0.063	0.48	1.286	0.222	0.988
REACTOME_MITOTIC_G2_G2_M_PHASES	187	1.172	0.282	1	1.626	0.038	0.479	1.319	0.208	1
REACTOME_MITOTIC_METAPHASE_AND_ANAPHASE	220	0.864	0.604	0.947	1.502	0.108	0.492	1.455	0.138	1
REACTOME_MITOTIC_PROMETAPHASE	191	0.935	0.543	0.965	1.544	0.076	0.503	1.416	0.164	1
REACTOME_MITOTIC_PROPHASE	129	0.952	0.486	0.984	1.32	0.263	0.573	1.184	0.373	0.925
REACTOME_MITOTIC_SPINDLE_CHECKPOINT	107	0.89	0.592	0.963	1.623	0.036	0.458	1.524	0.091	1
REACTOME_MOLECULES_ASSOCIATED_WITH_ELASTIC_FIBRES	33	-0.714	0.881	1	-1.104	0.319	1	-1.177	0.254	1
REACTOME_MRNA_CAPPING	25	1.133	0.296	1	1.61	0.041	0.468	1.556	0.071	1
REACTOME_MRNA_DECAY_BY_3_TO_5_EXORIBONUCLEASE	16	0.842	0.635	0.939	1.442	0.096	0.499	1.221	0.27	0.992
REACTOME_MRNA_DECAY_BY_5_TO_3_EXORIBONUCLEASE	15	0.794	0.671	0.963	1.127	0.364	0.664	0.872	0.587	0.874
REACTOME_MRNA_SPLICING	183	1.725	0.063	0.827	1.891	0.042	0.642	1.203	0.346	0.95
REACTOME_MRNA_SPLICING_MINOR_PATHWAY	51	0.557	0.942	0.986	1.282	0.255	0.596	1.129	0.341	0.897
REACTOME_MTOR_SIGNALLING	39	-1.045	0.419	1	-1.733	0.026	1	-1.306	0.181	1
REACTOME_MTORC1_MEDIATED_SIGNALLING	23	-1.196	0.242	1	-1.257	0.224	1	-0.558	0.957	0.971
REACTOME_MUSCLE_CONTRACTION	120	-1.28	0.105	1	-0.86	0.705	1	1.107	0.292	0.9
REACTOME_MYD88_INDEPENDENT_TLR4_CASCADE	96	-0.461	0.982	0.997	0.977	0.482	0.782	1.14	0.351	0.925
REACTOME_MYOGENESIS	20	0.648	0.905	0.974	0.915	0.566	0.81	0.98	0.481	0.901
REACTOME_N_GLYCAN_ANTENNAE_ELONGATION_IN_THE_MEDIAL_TRANS_GOLGI	21	-1.55	0.034	1	-0.981	0.497	1	1.213	0.194	0.965
REACTOME_N_GLYCAN_TRIMMING_IN_THE_ER_AND_CALNEXIN_CALRETICULIN_CYCLE	35	-1.509	0.08	1	1.078	0.331	0.703	1.432	0.064	1
REACTOME_NCAM_SIGNALING_FOR_NEURITE_OUT_GROWTH	49	-1.149	0.263	1	-0.738	0.831	0.99	0.899	0.628	0.875
REACTOME_NCAM1_INTERACTIONS	28	-0.908	0.579	1	0.692	0.926	0.922	0.892	0.621	0.873
REACTOME_NEDDYLATION	203	1.16	0.219	1	1.156	0.245	0.636	0.826	0.753	0.871
REACTOME_NEF_MEDIATES_DOWN_MODULATION_OF_CELL_SURFACE_RECEPTORS_BY_RECRUITING_THEM_TO_CLATHRIN_ADAPTERS	21	-1.006	0.453	1	0.864	0.625	0.819	1.024	0.444	0.865
REACTOME_NEGATIVE_EPIGENETIC_REGULATION_OF_RRNA_EXPRESSION	91	0.879	0.564	0.956	1.257	0.303	0.624	1.057	0.462	0.877
REACTOME_NEGATIVE_REGULATION_OF_FGFR1_SIGNALING	22	-1.397	0.128	1	0.507	0.971	0.978	1.381	0.139	1
REACTOME_NEGATIVE_REGULATION_OF_FGFR2_SIGNALING	21	0.69	0.811	0.978	0.822	0.656	0.852	0.753	0.794	0.896
REACTOME_NEGATIVE_REGULATION_OF_FGFR3_SIGNALING	20	0.536	0.961	0.989	-1.196	0.263	1	-1.671	0.017	0.989
REACTOME_NEGATIVE_REGULATION_OF_FGFR4_SIGNALING	19	0.562	0.938	0.988	-0.841	0.629	1	-1.092	0.36	1
REACTOME_NEGATIVE_REGULATION_OF_MAPK_PATHWAY	42	0.945	0.544	0.976	1.075	0.434	0.705	-0.442	0.984	0.99
REACTOME_NEGATIVE_REGULATION_OF_MET_ACTIVITY	20	-1.394	0.12	1	-0.843	0.635	1	0.586	0.94	0.961
REACTOME_NEGATIVE_REGULATION_OF_NOTCH4_SIGNALING	53	0.953	0.475	0.987	1.382	0.155	0.525	1.057	0.385	0.875
REACTOME_NEGATIVE_REGULATION_OF_THE_PI3K_AKT_NETWORK	91	0.798	0.819	0.958	1.003	0.434	0.77	0.977	0.49	0.89
REACTOME_NEGATIVE_REGULATORS_OF_DDX58_IFIH1_SIGNALING	35	-1.444	0.134	1	-0.647	0.768	0.964	0.964	0.492	0.881
REACTOME_NEPHRIN_FAMILY_INTERACTIONS	16	-0.758	0.782	1	-0.809	0.734	1	-0.852	0.688	1
REACTOME_NERVOUS_SYSTEM_DEVELOPMENT	499	-0.819	0.841	1	-0.971	0.518	1	-1.019	0.428	1
REACTOME_NETRIN_1_SIGNALING	42	0.734	0.904	0.985	-1.322	0.085	1	-1.369	0.07	1
REACTOME_NEUREXINS_AND_NEUROLIGINS	39	1.071	0.326	1	0.835	0.752	0.845	-0.857	0.724	1
REACTOME_NEURONAL_SYSTEM	254	0.82	0.899	0.953	0.92	0.655	0.809	1.032	0.345	0.857
REACTOME_NEUROTRANSMITTER_RECEPTORS_AND_POSTSYNAPTIC_SIGNAL_TRANSMISSION	136	1.104	0.247	1	0.972	0.482	0.782	0.936	0.576	0.876
REACTOME_NEUROTRANSMITTER_RELEASE_CYCLE	33	0.728	0.937	0.976	0.954	0.536	0.782	0.881	0.643	0.877
REACTOME_NEUTROPHIL_DEGRANULATION	450	-1.254	0.263	1	0.966	0.509	0.772	1.412	0.147	1
REACTOME_NGF_STIMULATED_TRANSCRIPTION	34	1.276	0.203	1	1.322	0.176	0.571	0.764	0.757	0.888
REACTOME_NICOTINAMIDE_SALVAGING	17	-0.937	0.541	1	0.881	0.624	0.828	1.127	0.332	0.899
REACTOME_NICOTINATE_METABOLISM	27	-0.984	0.459	1	0.88	0.603	0.827	1.177	0.262	0.925
REACTOME_NITRIC_OXIDE_STIMULATES_GUANYLATE_CYCLASE	19	0.981	0.505	1	-0.892	0.637	1	-1.23	0.17	1
REACTOME_NOD1_2_SIGNALING_PATHWAY	36	0.765	0.769	0.965	1.43	0.101	0.498	1.403	0.101	1
REACTOME_NON_INTEGRIN_MEMBRANE_ECM_INTERACTIONS	54	-0.728	0.827	1	-0.654	0.89	0.966	-0.759	0.801	1
REACTOME_NONHOMOLOGOUS_END_JOINING_NHEJ	63	1.209	0.308	1	1.162	0.387	0.654	0.877	0.623	0.881
REACTOME_NONSENSE_MEDIATED_DECAY_NMD	110	-1.109	0.398	1	-1.04	0.424	1	-0.636	0.761	0.995
REACTOME_NOTCH_HLH_TRANSCRIPTION_PATHWAY	27	1.287	0.19	1	0.819	0.662	0.847	-0.855	0.65	1
REACTOME_NOTCH1_INTRACELLULAR_DOMAIN_REGULATES_TRANSCRIPTION	44	1.146	0.287	1	0.822	0.693	0.85	-1.174	0.271	1
REACTOME_NOTCH2_ACTIVATION_AND_TRANSMISSION_OF_SIGNAL_TO_THE_NUCLEUS	22	-1.313	0.162	1	-1.347	0.134	1	-1.09	0.348	1
REACTOME_NOTCH3_ACTIVATION_AND_TRANSMISSION_OF_SIGNAL_TO_THE_NUCLEUS	25	-0.9	0.583	1	-0.844	0.701	1	-0.953	0.519	1
REACTOME_NOTCH3_INTRACELLULAR_DOMAIN_REGULATES_TRANSCRIPTION	20	0.635	0.939	0.973	0.771	0.812	0.878	-0.751	0.848	1
REACTOME_NOTCH4_INTRACELLULAR_DOMAIN_REGULATES_TRANSCRIPTION	18	-0.365	1	1	0.806	0.706	0.848	0.885	0.604	0.876
REACTOME_NR1H2_AND_NR1H3_MEDIATED_SIGNALING	38	-0.46	0.99	0.995	-0.97	0.499	1	-0.868	0.593	1
REACTOME_NR1H3_NR1H2_REGULATE_GENE_EXPRESSION_LINKED_TO_CHOLESTEROL_TRANSPORT_AND_EFFLUX	32	0.677	0.812	0.973	-0.908	0.578	1	-0.927	0.553	1
REACTOME_NRAGE_SIGNALS_DEATH_THROUGH_JNK	54	-0.804	0.797	1	-1.005	0.431	1	-0.804	0.797	1
REACTOME_NRIF_SIGNALS_CELL_DEATH_FROM_THE_NUCLEUS	15	-1.487	0.075	1	-1.315	0.192	1	0.633	0.886	0.942
REACTOME_NS1_MEDIATED_EFFECTS_ON_HOST_PATHWAYS	41	0.976	0.462	0.991	1.06	0.396	0.711	1.18	0.275	0.929
REACTOME_NUCLEAR_ENVELOPE_BREAKDOWN	53	0.842	0.572	0.937	1.335	0.205	0.563	1.376	0.193	1
REACTOME_NUCLEAR_ENVELOPE_NE_REASSEMBLY	67	-0.763	0.728	1	1.372	0.169	0.525	1.483	0.086	1
REACTOME_NUCLEAR_EVENTS_KINASE_AND_TRANSCRIPTION_FACTOR_ACTIVATION	56	1.206	0.271	1	1.236	0.254	0.625	0.814	0.676	0.867
REACTOME_NUCLEAR_EVENTS_STIMULATED_BY_ALK_SIGNALING_IN_CANCER	19	1.267	0.214	1	1.296	0.209	0.595	0.721	0.793	0.9
REACTOME_NUCLEAR_IMPORT_OF_REV_PROTEIN	34	1.024	0.398	1	1.238	0.282	0.632	1.096	0.392	0.876
REACTOME_NUCLEAR_PORE_COMPLEX_NPC_DISASSEMBLY	36	1.095	0.374	1	1.316	0.22	0.572	1.197	0.367	0.949
REACTOME_NUCLEAR_RECEPTOR_TRANSCRIPTION_PATHWAY	42	1.319	0.107	1	-1.164	0.23	1	-1.414	0.063	1
REACTOME_NUCLEAR_SIGNALING_BY_ERBB4	28	-0.812	0.791	1	-1.052	0.375	1	-0.723	0.921	1
REACTOME_NUCLEOTIDE_BINDING_DOMAIN_LEUCINE_RICH_REPEAT_CONTAINING_RECEPTOR_NLR_SIGNALING_PATHWAYS	56	-0.703	0.806	1	1.249	0.272	0.622	1.547	0.065	1
REACTOME_NUCLEOTIDE_CATABOLISM	30	-1.13	0.275	1	0.866	0.649	0.821	1.223	0.188	1
REACTOME_NUCLEOTIDE_EXCISION_REPAIR	99	1.644	0.067	1	1.56	0.096	0.55	0.84	0.6	0.867
REACTOME_NUCLEOTIDE_SALVAGE	22	-1.138	0.322	1	1.012	0.448	0.758	1.341	0.121	1
REACTOME_O_GLYCOSYLATION_OF_TSR_DOMAIN_CONTAINING_PROTEINS	30	-1.024	0.384	1	-0.954	0.533	1	-0.8	0.805	1
REACTOME_O_LINKED_GLYCOSYLATION	89	-1.249	0.13	1	-1.033	0.384	1	0.889	0.645	0.874
REACTOME_O_LINKED_GLYCOSYLATION_OF_MUCINS	49	-1.289	0.149	1	-0.893	0.582	1	0.867	0.671	0.875
REACTOME_ONCOGENE_INDUCED_SENESCENCE	33	1.058	0.379	1	1.018	0.448	0.756	0.669	0.882	0.93
REACTOME_ONCOGENIC_MAPK_SIGNALING	78	-0.531	0.986	1	0.649	0.933	0.939	0.74	0.839	0.889
REACTOME_OPIOID_SIGNALLING	75	0.884	0.718	0.961	-0.985	0.483	1	-0.995	0.429	1
REACTOME_ORC1_REMOVAL_FROM_CHROMATIN	68	1.241	0.255	1	1.528	0.098	0.479	1.26	0.286	0.999
REACTOME_ORGANELLE_BIOGENESIS_AND_MAINTENANCE	280	1.054	0.384	1	0.9	0.599	0.826	0.716	0.812	0.902
REACTOME_OTHER_INTERLEUKIN_SIGNALING	21	-0.624	0.945	1	0.982	0.475	0.785	1.124	0.296	0.9
REACTOME_OTHER_SEMAPHORIN_INTERACTIONS	19	-1.021	0.419	1	-1.005	0.428	1	-0.888	0.653	1
REACTOME_OVARIAN_TUMOR_DOMAIN_PROTEASES	39	-1.004	0.446	1	-0.866	0.644	1	0.962	0.51	0.878
REACTOME_OXIDATIVE_STRESS_INDUCED_SENESCENCE	109	1.153	0.339	1	1.33	0.226	0.563	0.864	0.613	0.867
REACTOME_P75_NTR_RECEPTOR_MEDIATED_SIGNALLING	90	-1.058	0.355	1	-1.085	0.326	1	-0.814	0.793	1
REACTOME_P75NTR_SIGNALS_VIA_NF_KB	15	-0.626	0.876	1	-0.538	0.964	0.971	0.56	0.948	0.963
REACTOME_PARASITE_INFECTION	58	0.907	0.574	0.968	1.319	0.183	0.57	0.905	0.543	0.871
REACTOME_PCNA_DEPENDENT_LONG_PATCH_BASE_EXCISION_REPAIR	21	0.96	0.504	0.993	1.398	0.136	0.521	1.221	0.289	0.998
REACTOME_PCP_CE_PATHWAY	86	-1.156	0.291	1	-0.985	0.499	1	-0.903	0.605	1
REACTOME_PD_1_SIGNALING	21	0.538	0.924	0.99	-0.637	0.867	0.963	-0.839	0.665	1
REACTOME_PEPTIDE_HORMONE_METABOLISM	57	-1.213	0.159	1	-0.735	0.909	0.988	1.108	0.273	0.907
REACTOME_PEPTIDE_LIGAND_BINDING_RECEPTORS	92	-0.987	0.49	1	0.783	0.866	0.871	1.083	0.307	0.876
REACTOME_PERK_REGULATES_GENE_EXPRESSION	31	0.613	0.894	0.981	1.436	0.107	0.497	1.306	0.204	1
REACTOME_PEROXISOMAL_LIPID_METABOLISM	26	1.06	0.386	1	-0.994	0.492	1	-1.056	0.393	1
REACTOME_PEROXISOMAL_PROTEIN_IMPORT	57	1.047	0.396	1	-0.867	0.632	1	-1.126	0.297	1
REACTOME_PHASE_0_RAPID_DEPOLARISATION	16	-0.705	0.889	1	-0.83	0.706	1	0.917	0.612	0.874
REACTOME_PHASE_I_FUNCTIONALIZATION_OF_COMPOUNDS	73	0.873	0.754	0.947	-1.136	0.207	1	-1.092	0.286	1
REACTOME_PHASE_II_CONJUGATION_OF_COMPOUNDS	72	-1.003	0.444	1	0.737	0.939	0.899	0.882	0.663	0.877
REACTOME_PHOSPHOLIPID_METABOLISM	184	0.774	0.892	0.962	0.702	0.969	0.919	0.876	0.707	0.88
REACTOME_PHOSPHORYLATION_OF_THE_APC_C	19	0.801	0.68	0.956	1.578	0.04	0.521	1.374	0.143	1
REACTOME_PI_METABOLISM	77	0.966	0.509	0.992	0.612	0.967	0.953	-0.767	0.839	1
REACTOME_PI3K_AKT_SIGNALING_IN_CANCER	84	0.874	0.684	0.948	0.866	0.719	0.822	0.904	0.633	0.866
REACTOME_PI3K_EVENTS_IN_ERBB2_SIGNALING	15	0.723	0.865	0.973	-0.812	0.767	1	0.582	0.977	0.96
REACTOME_PINK1_PRKN_MEDIATED_MITOPHAGY	20	-0.693	0.853	1	-0.802	0.705	1	-1.185	0.245	1
REACTOME_PIWI_INTERACTING_RNA_PIRNA_BIOGENESIS	21	-0.594	0.96	1	0.936	0.529	0.796	1.211	0.224	0.954
REACTOME_PKA_ACTIVATION_IN_GLUCAGON_SIGNALLING	15	0.58	0.983	0.984	-1.083	0.337	1	-0.901	0.605	1
REACTOME_PKA_MEDIATED_PHOSPHORYLATION_OF_CREB	18	0.977	0.476	0.997	-1.138	0.251	1	-1.083	0.353	1
REACTOME_PKMTS_METHYLATE_HISTONE_LYSINES	63	1.121	0.358	1	1.143	0.39	0.649	0.855	0.619	0.867
REACTOME_PLASMA_LIPOPROTEIN_ASSEMBLY_REMODELING_AND_CLEARANCE	54	-1.244	0.199	1	-1.073	0.367	1	0.931	0.549	0.877
REACTOME_PLASMA_LIPOPROTEIN_CLEARANCE	30	-1.41	0.081	1	-0.901	0.606	1	0.873	0.618	0.876
REACTOME_PLASMA_LIPOPROTEIN_REMODELING	20	-1.056	0.373	1	0.75	0.849	0.886	1.153	0.254	0.937
REACTOME_PLATELET_ACTIVATION_SIGNALING_AND_AGGREGATION	220	-1.169	0.249	1	-0.923	0.58	1	0.892	0.652	0.875
REACTOME_PLATELET_AGGREGATION_PLUG_FORMATION	32	-1.141	0.316	1	-0.75	0.806	0.995	0.951	0.523	0.874
REACTOME_PLATELET_CALCIUM_HOMEOSTASIS	20	-0.754	0.759	1	1.1	0.367	0.694	1.139	0.329	0.92
REACTOME_PLATELET_HOMEOSTASIS	68	-0.893	0.661	1	0.947	0.553	0.79	1.048	0.383	0.863
REACTOME_PLATELET_SENSITIZATION_BY_LDL	17	-1.357	0.143	1	1.765	0.012	0.574	1.876	0.002	1
REACTOME_POLO_LIKE_KINASE_MEDIATED_EVENTS	15	1.121	0.359	1	1.506	0.016	0.487	1.305	0.195	1
REACTOME_POLYMERASE_SWITCHING_ON_THE_C_STRAND_OF_THE_TELOMERE	25	1.128	0.371	1	1.251	0.28	0.619	0.948	0.526	0.871
REACTOME_POSITIVE_EPIGENETIC_REGULATION_OF_RRNA_EXPRESSION	89	0.904	0.547	0.963	1.131	0.427	0.66	0.896	0.609	0.877
REACTOME_POST_CHAPERONIN_TUBULIN_FOLDING_PATHWAY	17	-0.97	0.517	1	0.638	0.942	0.939	0.875	0.644	0.876
REACTOME_POST_TRANSLATIONAL_MODIFICATION_SYNTHESIS_OF_GPI_ANCHORED_PROTEINS	64	-0.928	0.564	1	-1.313	0.062	1	-1.022	0.425	1
REACTOME_POSTMITOTIC_NUCLEAR_PORE_COMPLEX_NPC_REFORMATION	27	1.114	0.336	1	1.353	0.204	0.553	1.111	0.378	0.917
REACTOME_POTASSIUM_CHANNELS	49	-0.938	0.552	1	0.871	0.765	0.827	1.106	0.285	0.894
REACTOME_POTENTIAL_THERAPEUTICS_FOR_SARS	80	-1.259	0.201	1	-0.784	0.727	1	0.787	0.752	0.877
REACTOME_PRC2_METHYLATES_HISTONES_AND_DNA	60	1.016	0.478	1	1.11	0.441	0.688	0.866	0.641	0.873
REACTOME_PRE_NOTCH_EXPRESSION_AND_PROCESSING	96	0.86	0.549	0.945	1.157	0.379	0.641	0.911	0.567	0.867
REACTOME_PRE_NOTCH_PROCESSING_IN_GOLGI	18	-0.704	0.825	1	0.528	0.96	0.971	0.792	0.715	0.877
REACTOME_PROCESSING_OF_CAPPED_INTRON_CONTAINING_PRE_MRNA	233	1.633	0.099	1	1.828	0.064	0.623	1.253	0.309	1
REACTOME_PROCESSING_OF_CAPPED_INTRONLESS_PRE_MRNA	28	1.394	0.16	1	1.444	0.129	0.499	0.766	0.688	0.888
REACTOME_PROCESSING_OF_DNA_DOUBLE_STRAND_BREAK_ENDS	91	0.942	0.52	0.964	1.421	0.158	0.515	1.212	0.335	0.956
REACTOME_PROCESSING_OF_INTRONLESS_PRE_MRNAS	19	1.215	0.266	1	1.42	0.132	0.508	0.716	0.761	0.903
REACTOME_PROCESSING_OF_SMDT1	16	-1.441	0.095	1	-1.319	0.191	1	-0.787	0.687	1
REACTOME_PROCESSIVE_SYNTHESIS_ON_THE_C_STRAND_OF_THE_TELOMERE	19	1.189	0.297	1	1.525	0.073	0.476	1.214	0.291	0.984
REACTOME_PROCESSIVE_SYNTHESIS_ON_THE_LAGGING_STRAND	15	0.809	0.667	0.962	1.306	0.231	0.586	1.039	0.446	0.864
REACTOME_PROGRAMMED_CELL_DEATH	202	-0.723	0.903	1	1.16	0.262	0.649	1.284	0.141	0.978
REACTOME_PROTEIN_FOLDING	83	-1.267	0.115	1	-0.728	0.916	0.976	1	0.449	0.884
REACTOME_PROTEIN_LOCALIZATION	150	0.73	0.824	0.981	-0.696	0.822	0.962	-0.836	0.696	1
REACTOME_PROTEIN_METHYLATION	17	-0.87	0.641	1	-0.62	0.872	0.962	0.8	0.703	0.871
REACTOME_PROTEIN_PROTEIN_INTERACTIONS_AT_SYNAPSES	61	-0.885	0.658	1	-0.726	0.921	0.971	0.785	0.866	0.875
REACTOME_PROTEIN_UBIQUITINATION	78	0.701	0.794	0.972	1.147	0.329	0.643	0.974	0.494	0.881
REACTOME_PTEN_REGULATION	131	1.491	0.065	1	1.536	0.075	0.494	0.916	0.538	0.874
REACTOME_PURINE_CATABOLISM	15	0.726	0.895	0.974	0.739	0.839	0.898	0.632	0.947	0.942
REACTOME_PURINERGIC_SIGNALING_IN_LEISHMANIASIS_INFECTION	26	-1.329	0.201	1	1.042	0.464	0.727	1.464	0.097	1
REACTOME_PYROPTOSIS	25	-1.008	0.453	1	1.164	0.299	0.658	1.411	0.106	1
REACTOME_PYRUVATE_METABOLISM	27	-1.475	0.066	1	-0.882	0.63	1	0.998	0.45	0.881
REACTOME_PYRUVATE_METABOLISM_AND_CITRIC_ACID_TCA_CYCLE	51	-1.127	0.296	1	0.726	0.848	0.908	0.924	0.577	0.875
REACTOME_RAB_GEFS_EXCHANGE_GTP_FOR_GDP_ON_RABS	86	1.326	0.09	1	0.709	0.886	0.918	-0.589	0.982	0.976
REACTOME_RAB_GERANYLGERANYLATION	56	0.859	0.714	0.944	-0.748	0.884	0.995	0.71	0.942	0.907
REACTOME_RAB_REGULATION_OF_TRAFFICKING	116	1.553	0.015	1	0.851	0.657	0.832	-0.611	0.976	0.987
REACTOME_RAC1_GTPASE_CYCLE	175	0.674	0.99	0.972	-0.829	0.815	1	-0.747	0.931	1
REACTOME_RAC2_GTPASE_CYCLE	84	0.804	0.787	0.96	0.985	0.488	0.783	0.94	0.554	0.875
REACTOME_RAC3_GTPASE_CYCLE	88	0.791	0.843	0.96	-0.844	0.725	1	-0.748	0.868	1
REACTOME_RAF_ACTIVATION	33	-0.412	1	0.999	0.923	0.517	0.806	1.053	0.403	0.872
REACTOME_RAF_INDEPENDENT_MAPK1_3_ACTIVATION	22	0.961	0.547	0.995	1.155	0.331	0.633	0.78	0.72	0.879
REACTOME_RAP1_SIGNALLING	15	1.038	0.409	1	-0.732	0.807	0.981	-1.281	0.185	1
REACTOME_RAS_PROCESSING	24	-0.794	0.763	1	-1.365	0.121	1	-1.443	0.067	1
REACTOME_RECOGNITION_AND_ASSOCIATION_OF_DNA_GLYCOSYLASE_WITH_SITE_CONTAINING_AN_AFFECTED_PURINE	47	0.748	0.692	0.979	0.988	0.561	0.784	0.821	0.671	0.867
REACTOME_RECOGNITION_OF_DNA_DAMAGE_BY_PCNA_CONTAINING_REPLICATION_COMPLEX	30	0.62	0.853	0.979	1.244	0.256	0.627	1.3	0.239	0.988
REACTOME_RECRUITMENT_OF_MITOTIC_CENTROSOME_PROTEINS_AND_COMPLEXES	79	1.403	0.139	1	1.435	0.128	0.493	0.866	0.586	0.871
REACTOME_RECRUITMENT_OF_NUMA_TO_MITOTIC_CENTROSOMES	86	1.008	0.458	1	1.223	0.259	0.628	0.954	0.507	0.874
REACTOME_RECYCLING_PATHWAY_OF_L1	40	0.682	0.889	0.972	0.834	0.727	0.844	0.808	0.757	0.868
REACTOME_REGULATED_NECROSIS	54	-0.879	0.605	1	1.157	0.331	0.637	1.429	0.121	1
REACTOME_REGULATION_OF_BETA_CELL_DEVELOPMENT	21	-0.572	0.96	1	0.667	0.881	0.927	0.926	0.587	0.875
REACTOME_REGULATION_OF_CHOLESTEROL_BIOSYNTHESIS_BY_SREBP_SREBF	53	-0.919	0.518	1	0.535	0.92	0.969	0.915	0.548	0.872
REACTOME_REGULATION_OF_EXPRESSION_OF_SLITS_AND_ROBOS	159	-0.905	0.511	1	-0.969	0.449	1	-0.779	0.665	1
REACTOME_REGULATION_OF_FZD_BY_UBIQUITINATION	16	-0.948	0.561	1	-1.142	0.314	1	-0.964	0.51	1
REACTOME_REGULATION_OF_GLUCOKINASE_BY_GLUCOKINASE_REGULATORY_PROTEIN	31	-0.74	0.734	1	0.856	0.578	0.829	0.931	0.49	0.878
REACTOME_REGULATION_OF_HMOX1_EXPRESSION_AND_ACTIVITY	62	0.553	0.928	0.986	0.927	0.513	0.802	0.701	0.793	0.91
REACTOME_REGULATION_OF_HSF1_MEDIATED_HEAT_SHOCK_RESPONSE	77	1.68	0.025	1	1.818	0.02	0.551	1.369	0.132	1
REACTOME_REGULATION_OF_INSULIN_LIKE_GROWTH_FACTOR_IGF_TRANSPORT_AND_UPTAKE_BY_INSULIN_LIKE_GROWTH_FACTOR_BINDING_PROTEINS_IGFBPS	95	-1.217	0.197	1	0.822	0.702	0.849	1.201	0.22	0.95
REACTOME_REGULATION_OF_INSULIN_SECRETION	57	-0.913	0.595	1	-1.105	0.241	1	-0.958	0.54	1
REACTOME_REGULATION_OF_KIT_SIGNALING	16	-0.467	0.988	0.998	1.211	0.203	0.636	1.154	0.29	0.94
REACTOME_REGULATION_OF_LIPID_METABOLISM_BY_PPARALPHA	107	-1.059	0.371	1	-1.172	0.266	1	-0.891	0.612	1
REACTOME_REGULATION_OF_MECP2_EXPRESSION_AND_ACTIVITY	28	1.46	0.123	1	1.029	0.438	0.738	0.743	0.762	0.889
REACTOME_REGULATION_OF_MRNA_STABILITY_BY_PROTEINS_THAT_BIND_AU_RICH_ELEMENTS	84	1.231	0.252	1	1.578	0.057	0.51	1.152	0.28	0.933
REACTOME_REGULATION_OF_PLK1_ACTIVITY_AT_G2_M_TRANSITION	86	1.15	0.31	1	1.482	0.114	0.474	1.106	0.384	0.891
REACTOME_REGULATION_OF_PTEN_GENE_TRANSCRIPTION	56	1.3	0.159	1	1.544	0.06	0.519	1.162	0.289	0.942
REACTOME_REGULATION_OF_PTEN_STABILITY_AND_ACTIVITY	66	1.048	0.389	1	1.017	0.418	0.752	0.61	0.898	0.954
REACTOME_REGULATION_OF_PYRUVATE_DEHYDROGENASE_PDH_COMPLEX	15	-0.81	0.751	1	-0.824	0.695	1	-0.841	0.682	1
REACTOME_REGULATION_OF_RAS_BY_GAPS	63	0.932	0.544	0.965	0.762	0.749	0.881	-0.76	0.727	1
REACTOME_REGULATION_OF_RUNX1_EXPRESSION_AND_ACTIVITY	17	1.051	0.403	1	0.807	0.636	0.851	0.797	0.668	0.872
REACTOME_REGULATION_OF_RUNX2_EXPRESSION_AND_ACTIVITY	68	-0.51	0.982	1	-0.747	0.796	0.992	0.872	0.624	0.873
REACTOME_REGULATION_OF_RUNX3_EXPRESSION_AND_ACTIVITY	54	0.752	0.741	0.978	1.153	0.315	0.635	0.838	0.618	0.866
REACTOME_REGULATION_OF_SIGNALING_BY_CBL	20	-0.768	0.677	1	1.074	0.386	0.702	1.158	0.356	0.936
REACTOME_REGULATION_OF_TLR_BY_ENDOGENOUS_LIGAND	18	-1.299	0.164	1	1.402	0.087	0.518	1.677	0.006	1
REACTOME_REGULATION_OF_TNFR1_SIGNALING	35	-0.679	0.839	1	-0.71	0.808	0.971	-0.908	0.571	1
REACTOME_REGULATION_OF_TP53_ACTIVITY	150	1.228	0.193	1	1.16	0.285	0.651	0.965	0.49	0.882
REACTOME_REGULATION_OF_TP53_ACTIVITY_THROUGH_ACETYLATION	28	-0.74	0.807	1	1.093	0.339	0.695	0.908	0.554	0.871
REACTOME_REGULATION_OF_TP53_ACTIVITY_THROUGH_METHYLATION	19	1.174	0.252	1	0.621	0.918	0.947	-1.039	0.437	1
REACTOME_REGULATION_OF_TP53_ACTIVITY_THROUGH_PHOSPHORYLATION	86	1.364	0.145	1	1.545	0.069	0.536	1.267	0.246	1
REACTOME_REGULATION_OF_TP53_EXPRESSION_AND_DEGRADATION	37	-0.812	0.723	1	-0.976	0.489	1	0.95	0.519	0.875
REACTOME_REPRODUCTION	106	1.006	0.468	1	1.402	0.16	0.522	1.209	0.311	0.952
REACTOME_RESOLUTION_OF_ABASIC_SITES_AP_SITES	38	1.102	0.353	1	1.365	0.169	0.53	0.957	0.533	0.884
REACTOME_RESOLUTION_OF_AP_SITES_VIA_THE_MULTIPLE_NUCLEOTIDE_PATCH_REPLACEMENT_PATHWAY	25	0.984	0.465	1	1.436	0.126	0.501	1.161	0.34	0.939
REACTOME_RESOLUTION_OF_D_LOOP_STRUCTURES	29	1.107	0.385	1	1.466	0.099	0.485	1.32	0.2	1
REACTOME_RESOLUTION_OF_D_LOOP_STRUCTURES_THROUGH_SYNTHESIS_DEPENDENT_STRAND_ANNEALING_SDSA	23	0.83	0.659	0.945	1.372	0.138	0.528	1.304	0.227	1
REACTOME_RESOLUTION_OF_SISTER_CHROMATID_COHESION	116	0.907	0.584	0.97	1.501	0.094	0.487	1.464	0.114	1
REACTOME_RESPIRATORY_ELECTRON_TRANSPORT	97	0.545	0.881	0.988	0.543	0.869	0.969	0.596	0.811	0.96
REACTOME_RESPIRATORY_ELECTRON_TRANSPORT_ATP_SYNTHESIS_BY_CHEMIOSMOTIC_COUPLING_AND_HEAT_PRODUCTION_BY_UNCOUPLING_PROTEINS	120	0.973	0.493	0.981	0.822	0.611	0.847	0.503	0.897	0.982
REACTOME_RESPONSE_OF_EIF2AK1_HRI_TO_HEME_DEFICIENCY	15	-0.838	0.692	1	0.697	0.811	0.92	0.975	0.508	0.883
REACTOME_RESPONSE_OF_EIF2AK4_GCN2_TO_AMINO_ACID_DEFICIENCY	96	-1.245	0.271	1	-1.171	0.313	1	0.564	0.862	0.965
REACTOME_RESPONSE_OF_MTB_TO_PHAGOCYTOSIS	23	-0.522	0.954	1	0.827	0.653	0.848	0.946	0.507	0.871
REACTOME_RESPONSE_TO_ELEVATED_PLATELET_CYTOSOLIC_CA2	114	-1.112	0.302	1	-0.974	0.473	1	0.692	0.937	0.917
REACTOME_RET_SIGNALING	29	-1.407	0.088	1	-0.83	0.695	1	1.137	0.294	0.916
REACTOME_RETROGRADE_TRANSPORT_AT_THE_TRANS_GOLGI_NETWORK	47	-1.109	0.345	1	-1.396	0.118	1	-1.009	0.409	1
REACTOME_RHO_GTPASE_CYCLE	430	0.658	0.992	0.971	-0.959	0.518	1	-0.941	0.549	1
REACTOME_RHO_GTPASE_EFFECTORS	294	1.013	0.414	1	1.497	0.099	0.482	1.272	0.231	1
REACTOME_RHO_GTPASES_ACTIVATE_CIT	19	-0.774	0.774	1	1.05	0.389	0.717	1.174	0.273	0.93
REACTOME_RHO_GTPASES_ACTIVATE_FORMINS	130	0.807	0.664	0.961	1.533	0.08	0.487	1.521	0.067	1
REACTOME_RHO_GTPASES_ACTIVATE_IQGAPS	25	-1.012	0.462	1	0.966	0.509	0.777	1.326	0.121	1
REACTOME_RHO_GTPASES_ACTIVATE_NADPH_OXIDASES	22	-0.631	0.885	1	0.69	0.828	0.923	0.98	0.478	0.9
REACTOME_RHO_GTPASES_ACTIVATE_PAKS	21	0.854	0.615	0.94	-0.57	0.944	0.974	-1.011	0.436	1
REACTOME_RHO_GTPASES_ACTIVATE_PKNS	78	0.96	0.503	0.99	1.136	0.4	0.657	0.787	0.674	0.875
REACTOME_RHO_GTPASES_ACTIVATE_ROCKS	19	-0.538	0.987	1	1.256	0.199	0.622	1.133	0.267	0.911
REACTOME_RHO_GTPASES_ACTIVATE_WASPS_AND_WAVES	36	1.55	0.039	1	1.202	0.215	0.635	-0.591	0.922	0.982
REACTOME_RHOA_GTPASE_CYCLE	141	-0.625	0.996	1	-0.904	0.609	1	-0.763	0.902	1
REACTOME_RHOB_GTPASE_CYCLE	66	0.945	0.548	0.979	0.877	0.622	0.83	0.729	0.888	0.9
REACTOME_RHOBTB_GTPASE_CYCLE	35	0.889	0.555	0.964	0.914	0.529	0.808	-1.017	0.403	1
REACTOME_RHOBTB1_GTPASE_CYCLE	23	-0.573	0.973	1	-0.761	0.803	1	-1.261	0.181	1
REACTOME_RHOBTB2_GTPASE_CYCLE	23	1.094	0.306	1	1.219	0.235	0.633	0.966	0.481	0.882
REACTOME_RHOC_GTPASE_CYCLE	72	0.943	0.527	0.976	0.895	0.614	0.829	0.76	0.833	0.89
REACTOME_RHOD_GTPASE_CYCLE	49	-0.839	0.672	1	0.845	0.658	0.837	1.038	0.385	0.86
REACTOME_RHOF_GTPASE_CYCLE	41	0.874	0.669	0.953	1.348	0.099	0.562	1.288	0.121	0.995
REACTOME_RHOG_GTPASE_CYCLE	72	0.437	0.996	0.997	-0.677	0.902	0.961	0.576	0.959	0.962
REACTOME_RHOH_GTPASE_CYCLE	34	-1.116	0.287	1	-0.644	0.927	0.96	0.745	0.846	0.889
REACTOME_RHOJ_GTPASE_CYCLE	54	0.775	0.758	0.963	-0.698	0.865	0.963	0.676	0.887	0.925
REACTOME_RHOQ_GTPASE_CYCLE	59	0.974	0.486	0.984	0.89	0.613	0.831	0.742	0.829	0.888
REACTOME_RHOU_GTPASE_CYCLE	39	0.995	0.483	1	-0.534	0.977	0.97	-0.915	0.567	1
REACTOME_RHOV_GTPASE_CYCLE	36	1.008	0.491	1	-0.953	0.512	1	-1.148	0.325	1
REACTOME_RIP_MEDIATED_NFKB_ACTIVATION_VIA_ZBP1	17	0.562	0.96	0.99	-0.568	0.934	0.972	-0.562	0.95	0.973
REACTOME_RIPK1_MEDIATED_REGULATED_NECROSIS	29	-0.891	0.576	1	0.674	0.818	0.928	1.032	0.411	0.859
REACTOME_RMTS_METHYLATE_HISTONE_ARGININES	64	0.607	0.785	0.98	0.988	0.546	0.783	0.979	0.533	0.899
REACTOME_RNA_POLYMERASE_I_PROMOTER_ESCAPE	73	0.931	0.541	0.961	1.252	0.309	0.622	1.06	0.481	0.877
REACTOME_RNA_POLYMERASE_I_TRANSCRIPTION	91	0.975	0.5	0.989	1.224	0.332	0.629	0.97	0.545	0.883
REACTOME_RNA_POLYMERASE_I_TRANSCRIPTION_INITIATION	40	0.888	0.56	0.962	1.281	0.222	0.595	0.884	0.571	0.875
REACTOME_RNA_POLYMERASE_I_TRANSCRIPTION_TERMINATION	26	0.908	0.556	0.973	1.529	0.073	0.494	1.339	0.168	1
REACTOME_RNA_POLYMERASE_II_TRANSCRIBES_SNRNA_GENES	72	1.907	0.017	0.56	1.66	0.056	0.553	1.087	0.352	0.878
REACTOME_RNA_POLYMERASE_II_TRANSCRIPTION_TERMINATION	63	1.454	0.134	1	1.716	0.067	0.513	1.047	0.42	0.857
REACTOME_RNA_POLYMERASE_III_CHAIN_ELONGATION	17	-0.6	0.946	1	-0.392	1	0.997	0.638	0.899	0.946
REACTOME_RNA_POLYMERASE_III_TRANSCRIPTION	40	0.877	0.597	0.952	0.684	0.88	0.926	-0.686	0.828	0.995
REACTOME_RNA_POLYMERASE_III_TRANSCRIPTION_INITIATION_FROM_TYPE_1_PROMOTER	27	0.706	0.821	0.972	0.353	1	0.997	-0.531	0.962	0.97
REACTOME_RNA_POLYMERASE_III_TRANSCRIPTION_INITIATION_FROM_TYPE_3_PROMOTER	27	1.002	0.476	1	0.892	0.611	0.83	0.749	0.777	0.893
REACTOME_RNA_POLYMERASE_III_TRANSCRIPTION_TERMINATION	22	-0.641	0.862	1	-0.672	0.838	0.964	-0.624	0.881	0.989
REACTOME_RND1_GTPASE_CYCLE	40	1.004	0.475	1	-1.101	0.32	1	-1.239	0.227	1
REACTOME_RND2_GTPASE_CYCLE	41	1.069	0.389	1	-1.302	0.167	1	-1.607	0.012	1
REACTOME_RND3_GTPASE_CYCLE	40	0.685	0.807	0.975	-1.269	0.215	1	-1.339	0.148	1
REACTOME_ROLE_OF_LAT2_NTAL_LAB_ON_CALCIUM_MOBILIZATION	15	-1.02	0.48	1	-0.625	0.855	0.968	0.914	0.588	0.872
REACTOME_ROLE_OF_PHOSPHOLIPIDS_IN_PHAGOCYTOSIS	23	0.419	0.988	0.997	0.826	0.672	0.848	0.977	0.515	0.891
REACTOME_RORA_ACTIVATES_GENE_EXPRESSION	18	-1.245	0.2	1	-1.037	0.394	1	-0.847	0.631	1
REACTOME_ROS_AND_RNS_PRODUCTION_IN_PHAGOCYTES	32	-1.05	0.415	1	1.031	0.413	0.735	1.382	0.088	1
REACTOME_RRNA_MODIFICATION_IN_THE_NUCLEUS_AND_CYTOSOL	58	0.691	0.723	0.98	0.799	0.596	0.854	0.376	0.974	0.997
REACTOME_RRNA_PROCESSING	190	0.637	0.759	0.978	0.466	0.9	0.983	0.297	0.994	0.999
REACTOME_RUNX1_INTERACTS_WITH_CO_FACTORS_WHOSE_PRECISE_EFFECT_ON_RUNX1_TARGETS_IS_NOT_KNOWN	35	1.387	0.16	1	1.08	0.376	0.702	-0.853	0.625	1
REACTOME_RUNX1_REGULATES_GENES_INVOLVED_IN_MEGAKARYOCYTE_DIFFERENTIATION_AND_PLATELET_FUNCTION	84	0.535	0.863	0.987	0.985	0.52	0.781	0.893	0.598	0.881
REACTOME_RUNX1_REGULATES_TRANSCRIPTION_OF_GENES_INVOLVED_IN_DIFFERENTIATION_OF_HSCS	113	0.708	0.717	0.974	1.086	0.428	0.7	0.938	0.533	0.876
REACTOME_RUNX2_REGULATES_BONE_DEVELOPMENT	27	0.456	0.994	1	-0.777	0.728	1	0.726	0.818	0.9
REACTOME_RUNX2_REGULATES_OSTEOBLAST_DIFFERENTIATION	20	-0.559	0.952	1	-1.267	0.228	1	-1.069	0.375	1
REACTOME_S_PHASE	157	1.056	0.407	1	1.594	0.071	0.474	1.318	0.228	1
REACTOME_SARS_COV_1_INFECTION	48	-1.417	0.114	1	-1.056	0.422	1	0.635	0.91	0.944
REACTOME_SARS_COV_2_INFECTION	67	-1.698	0.018	1	-0.898	0.577	1	0.954	0.52	0.876
REACTOME_SARS_COV_INFECTIONS	145	-1.595	0.029	1	-0.765	0.743	1	1.048	0.385	0.861
REACTOME_SCAVENGING_BY_CLASS_A_RECEPTORS	15	-1.165	0.317	1	-0.699	0.848	0.968	0.92	0.562	0.87
REACTOME_SCF_SKP2_MEDIATED_DEGRADATION_OF_P27_P21	59	-0.755	0.768	1	1.208	0.272	0.633	1.489	0.089	1
REACTOME_SEALING_OF_THE_NUCLEAR_ENVELOPE_NE_BY_ESCRT_III	23	-1.293	0.144	1	-0.684	0.884	0.959	0.888	0.634	0.873
REACTOME_SELECTIVE_AUTOPHAGY	71	-0.9	0.61	1	0.769	0.852	0.874	0.749	0.864	0.892
REACTOME_SELENOAMINO_ACID_METABOLISM	109	-1.099	0.386	1	-0.792	0.647	1	0.592	0.825	0.961
REACTOME_SEMA3A_PAK_DEPENDENT_AXON_REPULSION	16	-1.286	0.147	1	0.936	0.561	0.794	1.308	0.148	1
REACTOME_SEMA4D_IN_SEMAPHORIN_SIGNALING	24	-0.6	0.922	1	0.606	0.921	0.951	0.792	0.701	0.876
REACTOME_SEMA4D_INDUCED_CELL_MIGRATION_AND_GROWTH_CONE_COLLAPSE	20	-0.581	0.951	1	0.754	0.787	0.885	0.865	0.629	0.867
REACTOME_SEMAPHORIN_INTERACTIONS	62	-0.696	0.952	1	-0.84	0.701	1	0.824	0.717	0.87
REACTOME_SENESCENCE_ASSOCIATED_SECRETORY_PHENOTYPE_SASP	97	1.184	0.298	1	1.535	0.091	0.489	1.192	0.327	0.917
REACTOME_SENSORY_PERCEPTION	143	-0.989	0.459	1	0.875	0.785	0.821	0.943	0.615	0.873
REACTOME_SENSORY_PERCEPTION_OF_TASTE	23	-1.017	0.424	1	1.223	0.226	0.627	1.148	0.275	0.926
REACTOME_SENSORY_PROCESSING_OF_SOUND	58	0.667	0.967	0.97	0.977	0.501	0.78	0.829	0.774	0.872
REACTOME_SENSORY_PROCESSING_OF_SOUND_BY_OUTER_HAIR_CELLS_OF_THE_COCHLEA	42	-0.67	0.954	1	0.93	0.529	0.802	0.771	0.846	0.886
REACTOME_SEPARATION_OF_SISTER_CHROMATIDS	177	0.832	0.641	0.947	1.51	0.097	0.495	1.466	0.132	1
REACTOME_SHC1_EVENTS_IN_ERBB2_SIGNALING	21	0.673	0.9	0.97	-0.757	0.802	1	-0.612	0.94	0.991
REACTOME_SIALIC_ACID_METABOLISM	26	-1.418	0.067	1	-0.784	0.77	1	1.049	0.348	0.869
REACTOME_SIGNAL_AMPLIFICATION	25	-0.964	0.522	1	-0.937	0.566	1	-0.726	0.897	1
REACTOME_SIGNAL_REGULATORY_PROTEIN_FAMILY_INTERACTIONS	15	-0.91	0.571	1	0.702	0.845	0.92	1.193	0.249	0.929
REACTOME_SIGNAL_TRANSDUCTION_BY_L1	21	-0.857	0.647	1	-0.798	0.717	1	-0.817	0.672	1
REACTOME_SIGNALING_BY_ALK	26	1.058	0.38	1	0.677	0.873	0.928	-0.854	0.663	1
REACTOME_SIGNALING_BY_ALK_IN_CANCER	54	1.582	0.048	1	1.137	0.326	0.656	-0.902	0.568	1
REACTOME_SIGNALING_BY_BMP	21	0.735	0.823	0.986	-0.746	0.794	0.989	-0.849	0.677	1
REACTOME_SIGNALING_BY_BRAF_AND_RAF1_FUSIONS	63	-0.616	0.948	1	0.753	0.83	0.884	0.79	0.784	0.875
REACTOME_SIGNALING_BY_CSF3_G_CSF	30	-0.772	0.688	1	1.702	0.008	0.478	1.6	0.039	1
REACTOME_SIGNALING_BY_CTNNB1_PHOSPHO_SITE_MUTANTS	15	0.741	0.811	0.982	1.007	0.413	0.765	0.787	0.736	0.876
REACTOME_SIGNALING_BY_CYTOSOLIC_FGFR1_FUSION_MUTANTS	18	0.711	0.788	0.974	1.462	0.122	0.488	1.398	0.136	1
REACTOME_SIGNALING_BY_EGFR	49	-0.823	0.68	1	-0.721	0.771	0.971	0.62	0.884	0.947
REACTOME_SIGNALING_BY_EGFR_IN_CANCER	25	-0.718	0.798	1	0.78	0.738	0.87	0.758	0.762	0.891
REACTOME_SIGNALING_BY_ERBB2	48	-0.867	0.641	1	-1.248	0.196	1	-0.939	0.547	1
REACTOME_SIGNALING_BY_ERBB2_ECD_MUTANTS	16	1.297	0.208	1	0.635	0.884	0.94	-1.032	0.435	1
REACTOME_SIGNALING_BY_ERBB2_IN_CANCER	25	0.62	0.934	0.978	-0.813	0.731	1	0.562	0.973	0.963
REACTOME_SIGNALING_BY_ERBB4	49	0.719	0.905	0.967	-0.865	0.683	1	-0.769	0.839	1
REACTOME_SIGNALING_BY_ERYTHROPOIETIN	24	-0.728	0.714	1	1.419	0.139	0.508	1.555	0.075	1
REACTOME_SIGNALING_BY_FGFR	68	-1.003	0.486	1	-0.984	0.497	1	-1.041	0.389	1
REACTOME_SIGNALING_BY_FGFR_IN_DISEASE	48	0.77	0.743	0.962	1.225	0.213	0.633	1.11	0.317	0.913
REACTOME_SIGNALING_BY_FGFR1	37	-1.007	0.449	1	-0.702	0.817	0.971	-0.992	0.485	1
REACTOME_SIGNALING_BY_FGFR1_IN_DISEASE	30	0.702	0.799	0.974	1.33	0.16	0.566	1.092	0.358	0.871
REACTOME_SIGNALING_BY_FGFR2	58	0.842	0.662	0.934	-0.888	0.612	1	-1.281	0.17	1
REACTOME_SIGNALING_BY_FGFR2_IIIA_TM	17	0.865	0.622	0.951	-0.729	0.777	0.981	-0.705	0.794	0.984
REACTOME_SIGNALING_BY_FGFR2_IN_DISEASE	29	1.039	0.419	1	0.855	0.62	0.829	-0.794	0.725	1
REACTOME_SIGNALING_BY_FGFR3	31	1.25	0.213	1	-1.243	0.21	1	-1.876	0	0.528
REACTOME_SIGNALING_BY_FGFR4	29	1.335	0.17	1	-0.904	0.583	1	-1.549	0.061	1
REACTOME_SIGNALING_BY_FLT3_FUSION_PROTEINS	19	-0.76	0.718	1	1.164	0.294	0.656	1.213	0.26	0.96
REACTOME_SIGNALING_BY_FLT3_ITD_AND_TKD_MUTANTS	16	-0.914	0.558	1	1.019	0.444	0.756	1.221	0.232	1
REACTOME_SIGNALING_BY_GPCR	418	-1.113	0.257	1	0.799	0.954	0.853	1.153	0.198	0.935
REACTOME_SIGNALING_BY_HEDGEHOG	138	-0.857	0.688	1	-0.825	0.771	1	0.85	0.735	0.866
REACTOME_SIGNALING_BY_HIPPO	20	0.677	0.776	0.975	-0.91	0.576	1	-1.046	0.444	1
REACTOME_SIGNALING_BY_INSULIN_RECEPTOR	54	-0.996	0.474	1	-0.581	0.984	0.97	0.973	0.5	0.881
REACTOME_SIGNALING_BY_INTERLEUKINS	410	-0.734	0.79	1	1.209	0.229	0.634	1.235	0.218	1
REACTOME_SIGNALING_BY_KIT_IN_DISEASE	18	-0.639	0.844	1	1.2	0.273	0.63	1.181	0.303	0.93
REACTOME_SIGNALING_BY_MET	73	0.914	0.561	0.972	-1.002	0.461	1	-1.152	0.292	1
REACTOME_SIGNALING_BY_MODERATE_KINASE_ACTIVITY_BRAF_MUTANTS	43	0.531	0.986	0.986	1.002	0.465	0.769	0.955	0.539	0.879
REACTOME_SIGNALING_BY_NOTCH	215	0.94	0.474	0.961	1.157	0.315	0.639	0.861	0.595	0.869
REACTOME_SIGNALING_BY_NOTCH1	69	0.867	0.663	0.95	-0.808	0.738	1	-1.068	0.337	1
REACTOME_SIGNALING_BY_NOTCH1_HD_DOMAIN_MUTANTS_IN_CANCER	15	-0.909	0.567	1	-0.732	0.803	0.984	-0.787	0.727	1
REACTOME_SIGNALING_BY_NOTCH1_PEST_DOMAIN_MUTANTS_IN_CANCER	54	-0.855	0.644	1	0.565	0.95	0.96	0.694	0.859	0.917
REACTOME_SIGNALING_BY_NOTCH2	32	-1.354	0.104	1	-1.029	0.417	1	-0.803	0.762	1
REACTOME_SIGNALING_BY_NOTCH3	44	-0.759	0.825	1	0.788	0.754	0.867	-0.861	0.666	1
REACTOME_SIGNALING_BY_NOTCH4	79	-0.425	1	0.999	1.184	0.252	0.637	1.092	0.333	0.874
REACTOME_SIGNALING_BY_NTRK2_TRKB	21	1.816	0.002	0.657	0.605	0.895	0.949	-1.482	0.084	1
REACTOME_SIGNALING_BY_NTRK3_TRKC	16	0.745	0.756	0.981	0.673	0.897	0.927	-0.629	0.912	0.993
REACTOME_SIGNALING_BY_NTRKS	119	1.308	0.149	1	1.236	0.199	0.628	0.689	0.927	0.919
REACTOME_SIGNALING_BY_NUCLEAR_RECEPTORS	253	-0.743	0.882	1	0.87	0.605	0.824	0.813	0.756	0.866
REACTOME_SIGNALING_BY_PDGF	54	-0.745	0.849	1	-0.894	0.58	1	-0.95	0.52	1
REACTOME_SIGNALING_BY_PDGFR_IN_DISEASE	19	1.253	0.208	1	1.63	0.048	0.494	1.073	0.397	0.874
REACTOME_SIGNALING_BY_PTK6	51	-0.796	0.758	1	0.853	0.673	0.83	0.861	0.665	0.87
REACTOME_SIGNALING_BY_RECEPTOR_TYROSINE_KINASES	455	0.831	0.787	0.946	-0.807	0.829	1	-0.929	0.612	1
REACTOME_SIGNALING_BY_RETINOIC_ACID	32	-0.973	0.475	1	-1.521	0.04	1	-1.218	0.224	1
REACTOME_SIGNALING_BY_ROBO_RECEPTORS	202	0.733	0.779	0.984	-1.157	0.281	1	-1.421	0.124	1
REACTOME_SIGNALING_BY_SCF_KIT	40	-1.05	0.404	1	1.101	0.328	0.695	1.404	0.108	1
REACTOME_SIGNALING_BY_TGF_BETA_RECEPTOR_COMPLEX	73	0.716	0.731	0.968	0.777	0.7	0.872	-0.643	0.881	0.997
REACTOME_SIGNALING_BY_TGFB_FAMILY_MEMBERS	93	0.629	0.943	0.977	0.748	0.786	0.888	-0.607	0.946	0.986
REACTOME_SIGNALING_BY_THE_B_CELL_RECEPTOR_BCR	107	1.16	0.374	1	1.63	0.079	0.508	1.163	0.353	0.944
REACTOME_SIGNALING_BY_TYPE_1_INSULIN_LIKE_GROWTH_FACTOR_1_RECEPTOR_IGF1R	33	-0.894	0.596	1	-0.766	0.774	1	0.956	0.514	0.884
REACTOME_SIGNALING_BY_VEGF	103	0.92	0.582	0.961	-0.726	0.903	0.968	-0.914	0.577	1
REACTOME_SIGNALING_BY_WNT	282	-0.767	0.863	1	-0.842	0.657	1	-0.9	0.597	1
REACTOME_SIGNALING_BY_WNT_IN_CANCER	32	-1.192	0.257	1	-0.7	0.818	0.97	0.846	0.666	0.864
REACTOME_SIGNALLING_TO_ERKS	32	0.861	0.677	0.948	1.063	0.389	0.707	0.827	0.726	0.87
REACTOME_SIGNALLING_TO_RAS	19	0.943	0.564	0.972	1.258	0.206	0.625	0.97	0.498	0.881
REACTOME_SIRT1_NEGATIVELY_REGULATES_RRNA_EXPRESSION	55	0.998	0.516	1	1.237	0.326	0.632	0.988	0.549	0.892
REACTOME_SLC_MEDIATED_TRANSMEMBRANE_TRANSPORT	177	-1.335	0.09	1	0.959	0.498	0.78	1.367	0.069	1
REACTOME_SLC_TRANSPORTER_DISORDERS	81	-1.384	0.064	1	0.997	0.45	0.775	1.462	0.044	1
REACTOME_SMAD2_SMAD3_SMAD4_HETEROTRIMER_REGULATES_TRANSCRIPTION	32	1.007	0.432	1	0.885	0.622	0.829	-0.709	0.832	0.993
REACTOME_SMOOTH_MUSCLE_CONTRACTION	32	-0.642	0.875	1	0.502	0.973	0.977	0.826	0.682	0.868
REACTOME_SNRNP_ASSEMBLY	53	0.843	0.578	0.941	1.225	0.305	0.631	1.146	0.393	0.924
REACTOME_SPHINGOLIPID_DE_NOVO_BIOSYNTHESIS	44	0.6	0.927	0.983	-1.163	0.312	1	-1.306	0.148	1
REACTOME_SPHINGOLIPID_METABOLISM	83	-1.053	0.406	1	-1.338	0.159	1	-1.116	0.346	1
REACTOME_SPRY_REGULATION_OF_FGF_SIGNALING	16	-0.669	0.905	1	0.781	0.711	0.87	0.828	0.672	0.872
REACTOME_SRP_DEPENDENT_COTRANSLATIONAL_PROTEIN_TARGETING_TO_MEMBRANE	106	-1.402	0.197	1	-1.013	0.46	1	0.585	0.812	0.959
REACTOME_STABILIZATION_OF_P53	54	1.135	0.312	1	1.397	0.155	0.516	0.913	0.538	0.87
REACTOME_STIMULI_SENSING_CHANNELS	79	-0.968	0.5	1	-0.833	0.814	1	0.884	0.678	0.876
REACTOME_STING_MEDIATED_INDUCTION_OF_HOST_IMMUNE_RESPONSES	15	1.452	0.074	1	1.234	0.241	0.627	-0.851	0.649	1
REACTOME_STRIATED_MUSCLE_CONTRACTION	22	-1.198	0.214	1	-0.775	0.82	1	0.907	0.581	0.869
REACTOME_SULFUR_AMINO_ACID_METABOLISM	21	0.685	0.866	0.973	0.681	0.865	0.925	0.962	0.495	0.88
REACTOME_SUMOYLATION	178	1.823	0.008	0.824	1.495	0.101	0.475	0.602	0.903	0.958
REACTOME_SUMOYLATION_OF_CHROMATIN_ORGANIZATION_PROTEINS	67	1.332	0.213	1	1.039	0.472	0.73	0.472	0.917	0.987
REACTOME_SUMOYLATION_OF_DNA_DAMAGE_RESPONSE_AND_REPAIR_PROTEINS	75	1.952	0.006	0.707	1.722	0.059	0.522	0.807	0.619	0.867
REACTOME_SUMOYLATION_OF_DNA_REPLICATION_PROTEINS	46	1.372	0.202	1	1.51	0.126	0.5	1.131	0.408	0.906
REACTOME_SUMOYLATION_OF_INTRACELLULAR_RECEPTORS	27	1.2	0.223	1	-1.175	0.251	1	-1.281	0.167	1
REACTOME_SUMOYLATION_OF_RNA_BINDING_PROTEINS	45	1.628	0.071	1	1.599	0.094	0.469	0.843	0.572	0.864
REACTOME_SUMOYLATION_OF_SUMOYLATION_PROTEINS	35	1.28	0.202	1	1.29	0.229	0.59	0.92	0.512	0.872
REACTOME_SUMOYLATION_OF_TRANSCRIPTION_COFACTORS	41	1.747	0.024	0.961	1.54	0.068	0.49	-0.941	0.526	1
REACTOME_SUMOYLATION_OF_TRANSCRIPTION_FACTORS	18	1.49	0.067	1	0.905	0.603	0.817	-0.809	0.677	1
REACTOME_SUMOYLATION_OF_UBIQUITINYLATION_PROTEINS	39	1.406	0.149	1	1.341	0.202	0.566	0.979	0.454	0.894
REACTOME_SURFACTANT_METABOLISM	21	-0.871	0.654	1	0.912	0.6	0.811	0.898	0.629	0.875
REACTOME_SWITCHING_OF_ORIGINS_TO_A_POST_REPLICATIVE_STATE	87	1.039	0.433	1	1.656	0.037	0.545	1.454	0.143	1
REACTOME_SYNAPTIC_ADHESION_LIKE_MOLECULES	15	1.054	0.379	1	0.7	0.872	0.92	-0.77	0.802	1
REACTOME_SYNDECAN_INTERACTIONS	26	-0.983	0.473	1	-0.768	0.768	1	0.702	0.829	0.91
REACTOME_SYNTHESIS_OF_ACTIVE_UBIQUITIN_ROLES_OF_E1_AND_E2_ENZYMES	30	-0.684	0.826	1	1.507	0.083	0.497	1.429	0.142	1
REACTOME_SYNTHESIS_OF_BILE_ACIDS_AND_BILE_SALTS	26	-0.652	0.97	1	-1.166	0.239	1	-1.118	0.301	1
REACTOME_SYNTHESIS_OF_BILE_ACIDS_AND_BILE_SALTS_VIA_7ALPHA_HYDROXYCHOLESTEROL	17	-0.841	0.728	1	-0.801	0.761	1	-0.539	0.992	0.974
REACTOME_SYNTHESIS_OF_DNA	116	0.943	0.522	0.969	1.625	0.056	0.467	1.425	0.156	1
REACTOME_SYNTHESIS_OF_GLYCOSYLPHOSPHATIDYLINOSITOL_GPI	16	-1.092	0.349	1	0.672	0.885	0.927	1.196	0.241	0.944
REACTOME_SYNTHESIS_OF_IP3_AND_IP4_IN_THE_CYTOSOL	24	-0.835	0.725	1	-1.142	0.274	1	-1.023	0.408	1
REACTOME_SYNTHESIS_OF_LEUKOTRIENES_LT_AND_EOXINS_EX	16	-0.91	0.615	1	-0.916	0.559	1	-0.762	0.822	1
REACTOME_SYNTHESIS_OF_PA	30	-1.441	0.04	1	-0.696	0.922	0.959	1.149	0.25	0.929
REACTOME_SYNTHESIS_OF_PC	25	-1.445	0.046	1	0.759	0.832	0.884	1.3	0.125	0.997
REACTOME_SYNTHESIS_OF_PIPS_AT_THE_EARLY_ENDOSOME_MEMBRANE	15	0.982	0.446	1	-0.699	0.834	0.965	-0.995	0.458	1
REACTOME_SYNTHESIS_OF_PIPS_AT_THE_GOLGI_MEMBRANE	15	0.744	0.724	0.98	0.991	0.46	0.781	0.656	0.86	0.934
REACTOME_SYNTHESIS_OF_PIPS_AT_THE_PLASMA_MEMBRANE	48	1.233	0.209	1	-0.607	0.96	0.964	-0.887	0.618	1
REACTOME_SYNTHESIS_OF_SUBSTRATES_IN_N_GLYCAN_BIOSYTHESIS	56	-1.12	0.289	1	-0.646	0.969	0.962	0.989	0.458	0.893
REACTOME_SYNTHESIS_OF_VERY_LONG_CHAIN_FATTY_ACYL_COAS	18	-1.073	0.386	1	1.153	0.323	0.634	1.269	0.218	1
REACTOME_TAK1_ACTIVATES_NFKB_BY_PHOSPHORYLATION_AND_ACTIVATION_OF_IKKS_COMPLEX	32	-0.49	0.982	1	1.017	0.449	0.754	1.208	0.273	0.945
REACTOME_TBC_RABGAPS	40	1.476	0.052	1	0.869	0.621	0.825	-0.648	0.878	0.996
REACTOME_TCF_DEPENDENT_SIGNALING_IN_RESPONSE_TO_WNT	199	-0.723	0.817	1	0.716	0.817	0.916	-0.619	0.928	0.989
REACTOME_TCR_SIGNALING	112	0.884	0.6	0.959	0.706	0.728	0.917	-0.716	0.739	0.998
REACTOME_TELOMERE_C_STRAND_LAGGING_STRAND_SYNTHESIS	33	1.072	0.422	1	1.3	0.258	0.592	1.034	0.459	0.859
REACTOME_TELOMERE_EXTENSION_BY_TELOMERASE	21	1.235	0.238	1	1.487	0.094	0.471	1.074	0.384	0.875
REACTOME_TELOMERE_MAINTENANCE	100	1.094	0.402	1	1.231	0.317	0.627	1.039	0.494	0.862
REACTOME_TERMINATION_OF_O_GLYCAN_BIOSYNTHESIS	21	-1.017	0.45	1	-1.132	0.289	1	-0.875	0.633	1
REACTOME_TERMINATION_OF_TRANSLESION_DNA_SYNTHESIS	31	0.781	0.737	0.959	1.19	0.314	0.638	1.056	0.408	0.876
REACTOME_TGF_BETA_RECEPTOR_SIGNALING_ACTIVATES_SMADS	32	-0.777	0.699	1	-1.04	0.406	1	-0.774	0.696	1
REACTOME_TGF_BETA_RECEPTOR_SIGNALING_IN_EMT_EPITHELIAL_TO_MESENCHYMAL_TRANSITION	15	-1.089	0.39	1	-1.212	0.275	1	-0.9	0.586	1
REACTOME_THE_CITRIC_ACID_TCA_CYCLE_AND_RESPIRATORY_ELECTRON_TRANSPORT	167	0.781	0.687	0.962	0.805	0.657	0.847	0.676	0.777	0.924
REACTOME_THE_NLRP3_INFLAMMASOME	16	-1.224	0.245	1	0.918	0.567	0.808	1.451	0.11	1
REACTOME_THE_PHOTOTRANSDUCTION_CASCADE	20	-0.805	0.76	1	-1.367	0.09	1	-1.429	0.052	1
REACTOME_THE_ROLE_OF_GTSE1_IN_G2_M_PROGRESSION_AFTER_G2_CHECKPOINT	69	0.768	0.755	0.963	1.188	0.26	0.637	1.189	0.3	0.918
REACTOME_THE_ROLE_OF_NEF_IN_HIV_1_REPLICATION_AND_DISEASE_PATHOGENESIS	28	-0.852	0.622	1	0.834	0.636	0.842	1.106	0.394	0.888
REACTOME_THROMBIN_SIGNALLING_THROUGH_PROTEINASE_ACTIVATED_RECEPTORS_PARS	24	-0.801	0.797	1	-1.148	0.254	1	-0.977	0.483	1
REACTOME_THROMBOXANE_SIGNALLING_THROUGH_TP_RECEPTOR	17	-0.876	0.634	1	-1.19	0.197	1	-1	0.473	1
REACTOME_TICAM1_RIP1_MEDIATED_IKK_COMPLEX_RECRUITMENT	19	0.667	0.849	0.968	0.471	0.984	0.984	-0.596	0.928	0.987
REACTOME_TIE2_SIGNALING	15	0.867	0.636	0.953	-0.932	0.551	1	-1.524	0.056	1
REACTOME_TIGHT_JUNCTION_INTERACTIONS	21	0.59	0.963	0.986	-1.215	0.236	1	-1.163	0.323	1
REACTOME_TNF_RECEPTOR_SUPERFAMILY_TNFSF_MEMBERS_MEDIATING_NON_CANONICAL_NF_KB_PATHWAY	17	0.692	0.844	0.981	0.919	0.562	0.807	0.684	0.846	0.92
REACTOME_TNF_SIGNALING	44	-0.561	0.947	1	-1.048	0.404	1	-1.291	0.198	1
REACTOME_TNFR1_INDUCED_NFKAPPAB_SIGNALING_PATHWAY	30	-0.722	0.77	1	-0.623	0.844	0.966	-0.57	0.891	0.972
REACTOME_TNFR2_NON_CANONICAL_NF_KB_PATHWAY	95	0.732	0.815	0.982	0.927	0.559	0.801	0.869	0.627	0.875
REACTOME_TNFS_BIND_THEIR_PHYSIOLOGICAL_RECEPTORS	26	0.707	0.897	0.974	0.959	0.542	0.779	0.955	0.535	0.877
REACTOME_TOLL_LIKE_RECEPTOR_9_TLR9_CASCADE	92	-0.51	0.97	1	0.888	0.561	0.83	0.922	0.561	0.877
REACTOME_TOLL_LIKE_RECEPTOR_CASCADES	150	-0.805	0.683	1	1.237	0.234	0.63	1.439	0.093	1
REACTOME_TOLL_LIKE_RECEPTOR_TLR1_TLR2_CASCADE	100	-0.653	0.894	1	1.283	0.217	0.596	1.348	0.156	1
REACTOME_TP53_REGULATES_METABOLIC_GENES	81	1.142	0.318	1	-0.583	0.935	0.972	-1.042	0.424	1
REACTOME_TP53_REGULATES_TRANSCRIPTION_OF_ADDITIONAL_CELL_CYCLE_GENES_WHOSE_EXACT_ROLE_IN_THE_P53_PATHWAY_REMAIN_UNCERTAIN	21	1.301	0.189	1	1.79	0.01	0.606	0.999	0.463	0.881
REACTOME_TP53_REGULATES_TRANSCRIPTION_OF_CELL_CYCLE_GENES	49	0.987	0.465	1	1.519	0.048	0.488	1.398	0.113	1
REACTOME_TP53_REGULATES_TRANSCRIPTION_OF_CELL_DEATH_GENES	42	1.092	0.325	1	1.376	0.073	0.528	1.214	0.208	0.981
REACTOME_TP53_REGULATES_TRANSCRIPTION_OF_DNA_REPAIR_GENES	57	1.736	0.024	0.883	1.999	0.008	0.404	1.519	0.085	1
REACTOME_TP53_REGULATES_TRANSCRIPTION_OF_GENES_INVOLVED_IN_CYTOCHROME_C_RELEASE	18	1.044	0.405	1	1.372	0.073	0.531	1.285	0.16	0.983
REACTOME_TP53_REGULATES_TRANSCRIPTION_OF_GENES_INVOLVED_IN_G2_CELL_CYCLE_ARREST	18	1.026	0.439	1	1.071	0.435	0.703	0.802	0.697	0.871
REACTOME_TRAF6_MEDIATED_INDUCTION_OF_TAK1_COMPLEX_WITHIN_TLR4_COMPLEX	15	-1.095	0.399	1	0.812	0.682	0.85	1.194	0.292	0.931
REACTOME_TRAF6_MEDIATED_IRF7_ACTIVATION	16	-0.822	0.627	1	0.727	0.743	0.908	1.039	0.427	0.868
REACTOME_TRAF6_MEDIATED_NF_KB_ACTIVATION	25	-0.807	0.705	1	0.91	0.524	0.811	1.346	0.148	1
REACTOME_TRAFFICKING_OF_AMPA_RECEPTORS	21	1.424	0.09	1	1.201	0.254	0.634	-0.804	0.728	1
REACTOME_TRANS_GOLGI_NETWORK_VESICLE_BUDDING	67	-0.801	0.701	1	0.897	0.593	0.828	1.02	0.426	0.861
REACTOME_TRANSCRIPTION_COUPLED_NUCLEOTIDE_EXCISION_REPAIR_TC_NER	68	1.111	0.361	1	1.441	0.141	0.496	1.166	0.33	0.938
REACTOME_TRANSCRIPTION_OF_E2F_TARGETS_UNDER_NEGATIVE_CONTROL_BY_DREAM_COMPLEX	18	1.194	0.28	1	1.388	0.161	0.518	1.146	0.376	0.92
REACTOME_TRANSCRIPTION_OF_E2F_TARGETS_UNDER_NEGATIVE_CONTROL_BY_P107_RBL1_AND_P130_RBL2_IN_COMPLEX_WITH_HDAC1	15	1.333	0.147	1	1.404	0.118	0.529	1.067	0.458	0.877
REACTOME_TRANSCRIPTION_OF_THE_HIV_GENOME	62	1.599	0.084	1	1.731	0.043	0.571	1.194	0.268	0.941
REACTOME_TRANSCRIPTIONAL_ACTIVATION_OF_MITOCHONDRIAL_BIOGENESIS	55	0.896	0.634	0.963	-1.081	0.334	1	-0.865	0.678	1
REACTOME_TRANSCRIPTIONAL_ACTIVITY_OF_SMAD2_SMAD3_SMAD4_HETEROTRIMER	45	0.999	0.439	1	1.033	0.413	0.735	-0.538	0.955	0.971
REACTOME_TRANSCRIPTIONAL_REGULATION_BY_E2F6	32	1.084	0.387	1	1.428	0.131	0.501	1.415	0.158	1
REACTOME_TRANSCRIPTIONAL_REGULATION_BY_MECP2	47	1.135	0.294	1	1.298	0.159	0.592	1.101	0.337	0.881
REACTOME_TRANSCRIPTIONAL_REGULATION_BY_RUNX1	216	0.874	0.577	0.951	1.174	0.293	0.648	0.913	0.556	0.869
REACTOME_TRANSCRIPTIONAL_REGULATION_BY_RUNX2	109	0.472	0.998	1	0.697	0.875	0.918	0.89	0.61	0.874
REACTOME_TRANSCRIPTIONAL_REGULATION_BY_RUNX3	95	-0.633	0.966	1	-0.693	0.904	0.958	0.464	1	0.986
REACTOME_TRANSCRIPTIONAL_REGULATION_BY_SMALL_RNAS	93	1.087	0.437	1	1.199	0.371	0.63	0.978	0.55	0.894
REACTOME_TRANSCRIPTIONAL_REGULATION_BY_THE_AP_2_TFAP2_FAMILY_OF_TRANSCRIPTION_FACTORS	29	0.973	0.503	0.979	-0.539	0.975	0.973	-1.116	0.329	1
REACTOME_TRANSCRIPTIONAL_REGULATION_BY_TP53	341	1.496	0.035	1	1.603	0.032	0.478	1.251	0.185	0.998
REACTOME_TRANSCRIPTIONAL_REGULATION_BY_VENTX	37	1.328	0.152	1	1.712	0.01	0.466	1.6	0.029	1
REACTOME_TRANSCRIPTIONAL_REGULATION_OF_GRANULOPOIESIS	76	0.731	0.729	0.982	1.214	0.325	0.634	1.07	0.446	0.873
REACTOME_TRANSCRIPTIONAL_REGULATION_OF_PLURIPOTENT_STEM_CELLS	18	0.922	0.58	0.967	-1.284	0.12	1	-1.26	0.138	1
REACTOME_TRANSCRIPTIONAL_REGULATION_OF_WHITE_ADIPOCYTE_DIFFERENTIATION	78	0.856	0.674	0.942	0.986	0.477	0.785	0.823	0.72	0.868
REACTOME_TRANSFERRIN_ENDOCYTOSIS_AND_RECYCLING	27	-1.388	0.113	1	-1.046	0.422	1	0.686	0.893	0.92
REACTOME_TRANSLATION	277	-0.598	0.807	1	-0.383	0.944	0.995	0.38	0.931	0.998
REACTOME_TRANSLATION_OF_SARS_COV_1_STRUCTURAL_PROTEINS	29	-1.284	0.19	1	-0.596	0.938	0.969	0.927	0.544	0.877
REACTOME_TRANSLATION_OF_SARS_COV_2_STRUCTURAL_PROTEINS	47	-1.671	0.031	1	0.503	0.99	0.978	1.311	0.173	1
REACTOME_TRANSLESION_SYNTHESIS_BY_POLH	19	0.826	0.665	0.95	0.876	0.58	0.822	0.681	0.746	0.921
REACTOME_TRANSLESION_SYNTHESIS_BY_POLK	17	0.802	0.681	0.956	1.055	0.477	0.715	0.811	0.649	0.866
REACTOME_TRANSLESION_SYNTHESIS_BY_Y_FAMILY_DNA_POLYMERASES_BYPASSES_LESIONS_ON_DNA_TEMPLATE	38	0.722	0.791	0.973	1.116	0.374	0.681	1.023	0.443	0.86
REACTOME_TRANSLOCATION_OF_SLC2A4_GLUT4_TO_THE_PLASMA_MEMBRANE	64	0.893	0.627	0.961	1.116	0.296	0.683	0.8	0.745	0.87
REACTOME_TRANSMISSION_ACROSS_CHEMICAL_SYNAPSES	177	0.958	0.535	0.989	0.962	0.529	0.777	0.967	0.507	0.883
REACTOME_TRANSPORT_OF_BILE_SALTS_AND_ORGANIC_ACIDS_METAL_IONS_AND_AMINE_COMPOUNDS	56	-1.441	0.031	1	0.885	0.648	0.828	1.504	0.017	1
REACTOME_TRANSPORT_OF_INORGANIC_CATIONS_ANIONS_AND_AMINO_ACIDS_OLIGOPEPTIDES	77	-1.127	0.313	1	1.071	0.38	0.702	1.412	0.072	1
REACTOME_TRANSPORT_OF_MATURE_MRNAS_DERIVED_FROM_INTRONLESS_TRANSCRIPTS	43	0.999	0.406	1	1.203	0.315	0.635	1	0.475	0.882
REACTOME_TRANSPORT_OF_MATURE_TRANSCRIPT_TO_CYTOPLASM	79	1.162	0.318	1	1.555	0.118	0.533	1.2	0.302	0.942
REACTOME_TRANSPORT_OF_THE_SLBP_DEPENDANT_MATURE_MRNA	36	0.978	0.44	1	1.219	0.285	0.63	1.106	0.388	0.897
REACTOME_TRANSPORT_OF_VITAMINS_NUCLEOSIDES_AND_RELATED_MOLECULES	34	-1.117	0.31	1	-1.134	0.263	1	0.873	0.639	0.877
REACTOME_TRANSPORT_TO_THE_GOLGI_AND_SUBSEQUENT_MODIFICATION	164	-1.353	0.089	1	-0.707	0.911	0.972	1.059	0.372	0.876
REACTOME_TRIGLYCERIDE_CATABOLISM	17	1.17	0.259	1	1.057	0.375	0.713	-0.818	0.72	1
REACTOME_TRIGLYCERIDE_METABOLISM	26	1.16	0.259	1	0.974	0.46	0.782	-0.805	0.77	1
REACTOME_TRISTETRAPROLIN_TTP_ZFP36_BINDS_AND_DESTABILIZES_MRNA	17	1.389	0.138	1	1.529	0.059	0.487	1.133	0.328	0.915
REACTOME_TRNA_AMINOACYLATION	41	1.191	0.297	1	1.405	0.191	0.536	-0.664	0.794	1
REACTOME_TRNA_MODIFICATION_IN_THE_NUCLEUS_AND_CYTOSOL	41	0.611	0.925	0.978	0.95	0.49	0.786	0.867	0.61	0.873
REACTOME_TRNA_PROCESSING	103	1.013	0.461	1	0.889	0.564	0.829	0.531	0.928	0.971
REACTOME_TRNA_PROCESSING_IN_THE_NUCLEUS	56	1.495	0.107	1	0.97	0.479	0.778	-0.592	0.848	0.986
REACTOME_TRP_CHANNELS	20	-0.91	0.575	1	-1.254	0.154	1	-1.109	0.319	1
REACTOME_UB_SPECIFIC_PROCESSING_PROTEASES	187	1.125	0.316	1	1.159	0.328	0.647	0.721	0.729	0.899
REACTOME_UCH_PROTEINASES	92	1.209	0.258	1	1.275	0.248	0.606	0.815	0.634	0.87
REACTOME_UNFOLDED_PROTEIN_RESPONSE_UPR	86	-0.912	0.55	1	1.652	0.049	0.536	1.777	0.021	1
REACTOME_UPTAKE_AND_ACTIONS_OF_BACTERIAL_TOXINS	24	0.821	0.741	0.954	1.133	0.312	0.661	1.22	0.17	0.987
REACTOME_VASOPRESSIN_REGULATES_RENAL_WATER_HOMEOSTASIS_VIA_AQUAPORINS	31	-0.663	0.964	1	-1.015	0.422	1	-0.859	0.677	1
REACTOME_VEGFR2_MEDIATED_CELL_PROLIFERATION	19	-0.668	0.838	1	0.938	0.554	0.799	0.842	0.62	0.865
REACTOME_VEGFR2_MEDIATED_VASCULAR_PERMEABILITY	27	0.518	0.986	0.99	-0.977	0.482	1	-0.722	0.823	1
REACTOME_VIRAL_MESSENGER_RNA_SYNTHESIS	43	1.136	0.304	1	1.29	0.253	0.593	0.953	0.478	0.873
REACTOME_VISUAL_PHOTOTRANSDUCTION	60	-1.097	0.259	1	-0.967	0.5	1	0.848	0.793	0.862
REACTOME_VITAMIN_B5_PANTOTHENATE_METABOLISM	17	0.978	0.475	1	1.886	0	0.458	1.787	0.002	1
REACTOME_VOLTAGE_GATED_POTASSIUM_CHANNELS	21	-0.718	0.904	1	0.974	0.521	0.784	1.14	0.26	0.921
REACTOME_VXPX_CARGO_TARGETING_TO_CILIUM	19	-0.738	0.725	1	1.525	0.094	0.482	1.568	0.072	1
REACTOME_WNT_LIGAND_BIOGENESIS_AND_TRAFFICKING	16	0.845	0.659	0.941	-1.614	0.008	1	-1.607	0.008	1
REACTOME_ZBP1_DAI_MEDIATED_INDUCTION_OF_TYPE_I_IFNS	21	1.064	0.389	1	0.87	0.649	0.826	-0.678	0.867	1

## Sheet: PID
PID - Per-protocol
		Net-En_vs_COC			CCVR_vs_COC			CCVR_vs_Net-En
NAME	SIZE	NES	Nom.p.val	FDR.q.val	NES	Nom.p.val	FDR.q.val	NES	Nom.p.val	FDR.q.val
PID_A6B1_A6B4_INTEGRIN_PATHWAY	45	0.74	0.765	1	-0.582	0.897	0.979	-0.73	0.757	0.989
PID_AJDISS_2PATHWAY	43	1.029	0.423	1	1.183	0.235	0.796	0.916	0.581	0.913
PID_ALK1_PATHWAY	24	-0.825	0.688	1	-1.082	0.354	1	-1.06	0.375	1
PID_ALPHA_SYNUCLEIN_PATHWAY	32	-0.784	0.796	1	1.084	0.332	0.831	1.196	0.199	0.916
PID_AMB2_NEUTROPHILS_PATHWAY	40	-0.714	0.9	1	0.691	0.917	0.912	0.847	0.685	0.91
PID_ANGIOPOIETIN_RECEPTOR_PATHWAY	45	-0.677	0.903	1	0.596	0.954	0.916	-0.74	0.826	1
PID_ANTHRAX_PATHWAY	17	-0.736	0.814	1	0.767	0.801	0.907	1.019	0.45	0.988
PID_AP1_PATHWAY	63	0.882	0.56	0.983	1.219	0.255	0.76	1.107	0.35	1
PID_AR_NONGENOMIC_PATHWAY	30	0.889	0.608	0.983	-0.923	0.597	1	-0.909	0.593	1
PID_AR_PATHWAY	56	1.632	0.034	1	1.276	0.217	0.742	0.798	0.698	0.869
PID_AR_TF_PATHWAY	47	1.343	0.129	1	-0.973	0.507	1	-1.397	0.116	1
PID_ARF_3PATHWAY	19	0.91	0.563	1	0.802	0.707	0.905	0.669	0.893	0.915
PID_ARF6_DOWNSTREAM_PATHWAY	15	-0.76	0.733	1	1.146	0.351	0.814	1.005	0.474	0.986
PID_ARF6_PATHWAY	31	0.679	0.926	1	-1.125	0.308	1	-1.177	0.247	1
PID_ARF6_TRAFFICKING_PATHWAY	47	-0.644	0.964	1	1.203	0.189	0.783	1.24	0.163	1
PID_ATF2_PATHWAY	56	1.036	0.401	1	1.13	0.314	0.783	0.747	0.816	0.879
PID_ATM_PATHWAY	34	1.525	0.089	1	1.72	0.018	0.378	1.46	0.142	0.616
PID_ATR_PATHWAY	38	1.007	0.482	1	1.453	0.129	0.537	1.351	0.167	0.85
PID_AURORA_A_PATHWAY	30	1.154	0.338	1	1.697	0.014	0.246	1.45	0.11	0.608
PID_AURORA_B_PATHWAY	38	1.049	0.421	1	1.352	0.198	0.712	1.231	0.291	0.972
PID_AVB3_INTEGRIN_PATHWAY	67	-0.899	0.571	1	0.709	0.838	0.897	0.838	0.685	0.885
PID_AVB3_OPN_PATHWAY	30	0.936	0.546	1	0.745	0.721	0.922	0.47	0.95	1
PID_BARD1_PATHWAY	29	1.075	0.394	1	1.437	0.159	0.555	1.301	0.247	1
PID_BCR_5PATHWAY	63	0.816	0.654	1	1.619	0.025	0.278	1.467	0.11	0.64
PID_BETA_CATENIN_DEG_PATHWAY	17	-1.523	0.057	1	-1.248	0.223	1	0.788	0.727	0.877
PID_BETA_CATENIN_NUC_PATHWAY	65	-1.16	0.232	1	-1.49	0.05	1	-1.255	0.147	1
PID_BMP_PATHWAY	35	0.924	0.563	1	-0.845	0.682	1	-1.213	0.207	1
PID_CASPASE_PATHWAY	50	1.294	0.145	1	1.543	0.054	0.332	0.924	0.525	0.909
PID_CD40_PATHWAY	29	1.465	0.091	1	0.971	0.493	0.873	-0.834	0.664	1
PID_CD8_TCR_DOWNSTREAM_PATHWAY	52	-0.55	0.892	1	0.832	0.636	0.879	0.691	0.785	0.924
PID_CD8_TCR_PATHWAY	52	0.752	0.712	1	0.606	0.808	0.923	-0.739	0.708	1
PID_CDC42_PATHWAY	67	0.603	0.947	1	1.24	0.234	0.798	1.018	0.431	0.97
PID_CDC42_REG_PATHWAY	30	0.737	0.827	1	0.836	0.703	0.883	0.871	0.621	0.91
PID_CERAMIDE_PATHWAY	44	0.893	0.612	0.987	0.913	0.574	0.882	0.69	0.84	0.907
PID_CIRCADIAN_PATHWAY	15	-1.022	0.483	1	-0.771	0.709	1	0.839	0.666	0.904
PID_CMYB_PATHWAY	76	-0.962	0.51	1	1.595	0.016	0.254	1.544	0.02	0.997
PID_CXCR3_PATHWAY	40	-0.984	0.478	1	-0.889	0.585	1	0.746	0.782	0.873
PID_CXCR4_PATHWAY	97	0.554	0.932	1	0.879	0.592	0.85	1.026	0.446	1
PID_DELTA_NP63_PATHWAY	46	1.045	0.396	1	0.925	0.555	0.893	-0.739	0.84	0.996
PID_E2F_PATHWAY	70	1.292	0.19	1	1.599	0.033	0.271	1.276	0.199	1
PID_ECADHERIN_KERATINOCYTE_PATHWAY	20	0.981	0.513	1	-0.897	0.558	1	-1.113	0.373	1
PID_ECADHERIN_NASCENT_AJ_PATHWAY	39	0.782	0.677	1	-0.594	0.877	1	-0.645	0.828	1
PID_ECADHERIN_STABILIZATION_PATHWAY	40	0.492	0.954	1	-1.119	0.348	1	-0.923	0.554	1
PID_ENDOTHELIN_PATHWAY	61	-0.858	0.711	1	-1.066	0.321	1	-0.937	0.582	1
PID_EPHA_FWDPATHWAY	29	-0.694	0.938	1	-0.927	0.587	1	-0.879	0.648	1
PID_EPHA2_FWD_PATHWAY	19	-0.797	0.649	1	-0.537	0.949	0.956	0.557	0.918	0.989
PID_EPHB_FWD_PATHWAY	38	0.984	0.468	1	-0.756	0.718	0.975	-0.976	0.511	1
PID_EPHRINB_REV_PATHWAY	29	1.014	0.442	1	1.138	0.279	0.799	0.819	0.745	0.9
PID_EPO_PATHWAY	32	-0.722	0.743	1	1.062	0.396	0.82	1.227	0.278	0.876
PID_ER_NONGENOMIC_PATHWAY	40	0.651	0.954	1	-1.042	0.39	1	-0.972	0.464	1
PID_ERA_GENOMIC_PATHWAY	57	0.877	0.646	0.978	1.635	0.022	0.382	1.522	0.041	0.788
PID_ERBB1_DOWNSTREAM_PATHWAY	102	1.006	0.448	1	1.161	0.325	0.837	0.784	0.696	0.874
PID_ERBB1_INTERNALIZATION_PATHWAY	37	1.261	0.175	1	1.111	0.322	0.78	-0.765	0.773	1
PID_ERBB1_RECEPTOR_PROXIMAL_PATHWAY	33	0.901	0.56	1	0.678	0.78	0.904	-0.578	0.937	1
PID_ERBB2_ERBB3_PATHWAY	41	1.149	0.302	1	1.366	0.146	0.699	1.084	0.39	0.977
PID_ERBB4_PATHWAY	33	-0.864	0.641	1	0.894	0.613	0.862	1.11	0.302	1
PID_FAK_PATHWAY	58	-0.42	0.992	0.995	-1.021	0.438	1	-0.831	0.616	1
PID_FANCONI_PATHWAY	45	0.906	0.561	1	1.369	0.201	0.723	1.23	0.282	0.936
PID_FAS_PATHWAY	36	0.493	0.988	1	0.829	0.682	0.876	0.951	0.534	0.982
PID_FCER1_PATHWAY	57	-0.837	0.611	1	0.951	0.552	0.861	1.138	0.35	1
PID_FGF_PATHWAY	44	-0.693	0.88	1	0.906	0.603	0.859	0.943	0.531	0.921
PID_FOXM1_PATHWAY	38	0.993	0.47	1	1.575	0.039	0.279	1.596	0.035	1
PID_FOXO_PATHWAY	48	-0.519	0.959	1	0.691	0.822	0.904	0.75	0.806	0.893
PID_FRA_PATHWAY	36	0.648	0.942	1	0.968	0.531	0.866	0.831	0.675	0.888
PID_GLYPICAN_1PATHWAY	25	0.824	0.736	1	0.882	0.676	0.854	0.892	0.626	0.941
PID_GMCSF_PATHWAY	35	-0.456	0.95	1	1.285	0.278	0.741	1.263	0.281	1
PID_HDAC_CLASSI_PATHWAY	63	-1.205	0.238	1	-0.822	0.693	1	0.626	0.929	0.944
PID_HDAC_CLASSII_PATHWAY	33	0.714	0.775	1	-0.952	0.503	1	-0.785	0.721	1
PID_HDAC_CLASSIII_PATHWAY	25	0.477	0.998	0.994	0.75	0.832	0.924	-0.595	0.965	1
PID_HEDGEHOG_2PATHWAY	19	-1.065	0.364	1	0.651	0.952	0.91	0.803	0.757	0.879
PID_HEDGEHOG_GLI_PATHWAY	48	-1.218	0.176	1	-1.089	0.333	1	-0.861	0.7	1
PID_HES_HEY_PATHWAY	40	1.366	0.106	1	1.297	0.144	0.734	1.173	0.239	0.966
PID_HIF1_TFPATHWAY	61	-1.308	0.167	1	-1.092	0.373	1	0.667	0.877	0.909
PID_HIF1A_PATHWAY	17	-0.841	0.627	1	0.808	0.673	0.903	0.985	0.47	0.983
PID_HIF2PATHWAY	30	-1.413	0.128	1	-0.721	0.758	0.986	0.89	0.587	0.918
PID_HIV_NEF_PATHWAY	35	0.905	0.583	1	1.112	0.366	0.794	0.861	0.624	0.919
PID_HNF3A_PATHWAY	36	-0.603	0.964	1	1.121	0.339	0.788	1.22	0.211	0.87
PID_HNF3B_PATHWAY	23	0.98	0.465	1	1.904	0	0.07	1.541	0.035	0.818
PID_IFNG_PATHWAY	39	0.59	0.86	1	1.148	0.363	0.83	1.052	0.457	1
PID_IGF1_PATHWAY	29	-0.56	0.942	1	0.71	0.782	0.904	0.881	0.584	0.925
PID_IL1_PATHWAY	33	-0.55	0.928	1	1.328	0.194	0.693	1.23	0.263	0.9
PID_IL12_2PATHWAY	59	-0.657	0.8	1	0.795	0.707	0.897	0.935	0.556	0.896
PID_IL12_STAT4_PATHWAY	31	0.619	0.843	1	0.664	0.822	0.912	0.557	0.919	0.981
PID_IL2_1PATHWAY	55	0.752	0.723	1	1.341	0.183	0.679	1.085	0.401	1
PID_IL2_PI3K_PATHWAY	33	0.945	0.524	1	0.79	0.702	0.896	-0.537	0.958	0.992
PID_IL2_STAT5_PATHWAY	29	1.059	0.445	1	0.991	0.503	0.882	-0.46	0.99	0.986
PID_IL23_PATHWAY	37	0.697	0.843	1	1.057	0.417	0.817	1.086	0.393	1
PID_IL27_PATHWAY	26	0.62	0.909	1	0.975	0.516	0.879	0.946	0.535	0.931
PID_IL3_PATHWAY	24	-0.824	0.66	1	1.066	0.419	0.825	1.044	0.442	1
PID_IL4_2PATHWAY	54	-0.868	0.632	1	1.262	0.203	0.755	1.291	0.159	1
PID_IL6_7_PATHWAY	45	0.735	0.775	1	1.7	0.012	0.319	1.495	0.069	0.646
PID_IL8_CXCR1_PATHWAY	27	-0.7	0.793	1	0.727	0.736	0.913	0.947	0.545	0.957
PID_IL8_CXCR2_PATHWAY	33	-0.552	0.911	1	0.908	0.588	0.866	1.081	0.42	0.962
PID_ILK_PATHWAY	43	-1.07	0.402	1	1.343	0.141	0.706	1.475	0.092	0.666
PID_INSULIN_GLUCOSE_PATHWAY	23	1.036	0.41	1	-0.844	0.678	1	-1.14	0.331	1
PID_INSULIN_PATHWAY	42	-0.637	0.93	1	0.656	0.895	0.912	0.839	0.689	0.893
PID_INTEGRIN_A4B1_PATHWAY	32	1.085	0.34	1	-0.866	0.674	1	-1.213	0.239	1
PID_INTEGRIN_A9B1_PATHWAY	23	1.134	0.333	1	0.638	0.922	0.917	-0.919	0.568	1
PID_INTEGRIN_CS_PATHWAY	26	-1.042	0.408	1	-0.794	0.752	1	1.049	0.398	1
PID_INTEGRIN1_PATHWAY	62	-0.823	0.708	1	0.71	0.865	0.912	0.805	0.719	0.886
PID_INTEGRIN2_PATHWAY	26	-0.798	0.771	1	-0.763	0.86	1	0.911	0.602	0.91
PID_INTEGRIN3_PATHWAY	41	-1.056	0.365	1	0.977	0.482	0.902	1.026	0.448	0.989
PID_INTEGRIN5_PATHWAY	15	0.805	0.734	1	-0.895	0.6	1	-1.223	0.238	1
PID_KIT_PATHWAY	51	-0.744	0.787	1	1.135	0.309	0.789	1.508	0.039	0.661
PID_LIS1_PATHWAY	25	0.759	0.802	1	0.86	0.669	0.856	0.938	0.54	0.919
PID_LKB1_PATHWAY	46	-0.877	0.636	1	-1.221	0.226	1	-0.799	0.793	1
PID_LYMPH_ANGIOGENESIS_PATHWAY	24	-1.04	0.389	1	-0.549	0.961	0.967	0.775	0.797	0.88
PID_LYSOPHOSPHOLIPID_PATHWAY	62	0.616	0.981	1	-0.74	0.842	0.98	-0.711	0.907	0.999
PID_MAPK_TRK_PATHWAY	32	0.92	0.568	1	1.229	0.265	0.775	0.994	0.494	0.976
PID_MET_PATHWAY	78	-0.584	0.887	1	-0.763	0.692	0.984	0.464	0.973	0.994
PID_MTOR_4PATHWAY	68	-0.881	0.594	1	-0.833	0.613	1	0.417	0.998	0.994
PID_MYC_ACTIV_PATHWAY	74	-0.645	0.914	1	1.619	0.042	0.248	1.605	0.037	1
PID_MYC_PATHWAY	25	1.056	0.398	1	1.025	0.421	0.833	-0.643	0.875	1
PID_MYC_REPRESS_PATHWAY	58	-0.727	0.843	1	0.725	0.815	0.908	0.801	0.753	0.874
PID_NCADHERIN_PATHWAY	30	-1.142	0.308	1	0.596	0.93	0.923	1.232	0.229	1
PID_NECTIN_PATHWAY	30	0.534	0.97	1	-0.992	0.483	1	-0.853	0.637	1
PID_NEPHRIN_NEPH1_PATHWAY	27	1.103	0.325	1	-1.355	0.109	1	-1.487	0.044	1
PID_NETRIN_PATHWAY	31	0.711	0.839	1	-1.006	0.445	1	-1.155	0.279	1
PID_NFAT_3PATHWAY	52	1.045	0.407	1	0.719	0.809	0.907	-0.82	0.686	1
PID_NFAT_TFPATHWAY	41	0.92	0.569	1	0.976	0.493	0.89	0.69	0.821	0.916
PID_NFKAPPAB_ATYPICAL_PATHWAY	17	0.578	0.88	1	1.031	0.464	0.833	0.998	0.496	0.985
PID_NFKAPPAB_CANONICAL_PATHWAY	23	-0.458	0.981	1	1.038	0.487	0.847	1.097	0.408	1
PID_NOTCH_PATHWAY	53	0.918	0.578	1	-0.881	0.634	1	-0.949	0.515	1
PID_P38_ALPHA_BETA_DOWNSTREAM_PATHWAY	38	0.807	0.699	1	1.072	0.367	0.827	0.936	0.532	0.909
PID_P38_ALPHA_BETA_PATHWAY	30	0.854	0.63	0.985	1.238	0.223	0.777	0.88	0.635	0.915
PID_P38_MK2_PATHWAY	21	0.585	0.926	1	0.961	0.513	0.867	0.733	0.796	0.874
PID_P38_MKK3_6PATHWAY	25	0.594	0.926	1	-0.629	0.903	1	0.482	0.988	1
PID_P53_DOWNSTREAM_PATHWAY	131	0.792	0.741	1	0.874	0.604	0.84	0.75	0.786	0.884
PID_P53_REGULATION_PATHWAY	58	0.755	0.747	1	1.076	0.378	0.832	1.035	0.384	1
PID_P73PATHWAY	76	1.088	0.343	1	1.149	0.293	0.849	1.085	0.339	0.999
PID_P75_NTR_PATHWAY	62	0.986	0.487	1	-1.083	0.352	1	-1.123	0.289	1
PID_PDGFRA_PATHWAY	21	1.044	0.435	1	-0.58	0.955	0.963	-0.912	0.553	1
PID_PDGFRB_PATHWAY	126	-0.531	0.972	1	0.874	0.575	0.849	0.874	0.557	0.914
PID_PI3K_PLC_TRK_PATHWAY	34	1.062	0.388	1	0.892	0.574	0.856	-0.474	0.996	0.999
PID_PI3KCI_AKT_PATHWAY	35	1.065	0.378	1	-0.617	0.88	1	-0.786	0.714	1
PID_PI3KCI_PATHWAY	44	-0.495	0.914	1	0.735	0.734	0.911	0.852	0.614	0.913
PID_PLK1_PATHWAY	45	0.916	0.574	1	1.469	0.124	0.515	1.551	0.065	1
PID_PRL_SIGNALING_EVENTS_PATHWAY	22	0.904	0.566	1	1.372	0.154	0.757	1.363	0.163	0.853
PID_PS1_PATHWAY	43	0.902	0.627	1	0.632	0.956	0.914	-0.77	0.822	1
PID_PTP1B_PATHWAY	48	0.687	0.928	1	0.92	0.555	0.892	0.947	0.556	0.942
PID_RAC1_PATHWAY	53	0.79	0.735	1	1.192	0.24	0.793	0.978	0.481	0.984
PID_RAC1_REG_PATHWAY	38	-0.722	0.839	1	0.917	0.603	0.886	0.891	0.62	0.929
PID_RAS_PATHWAY	27	-0.856	0.707	1	0.781	0.787	0.902	0.955	0.532	1
PID_RB_1PATHWAY	57	1.053	0.388	1	1.623	0.033	0.304	1.517	0.046	0.701
PID_REELIN_PATHWAY	26	1.149	0.293	1	-0.838	0.692	1	-0.623	0.926	1
PID_REG_GR_PATHWAY	69	1.419	0.103	1	1.225	0.22	0.764	0.775	0.741	0.872
PID_RET_PATHWAY	36	-1.152	0.316	1	-0.588	0.889	0.993	1.25	0.224	1
PID_RETINOIC_ACID_PATHWAY	28	1.03	0.41	1	-0.773	0.718	1	-1.148	0.32	1
PID_RHOA_PATHWAY	42	0.855	0.623	0.998	1.626	0.022	0.346	1.446	0.072	0.579
PID_RHOA_REG_PATHWAY	42	0.895	0.624	0.998	-0.965	0.514	1	-1.032	0.413	1
PID_RXR_VDR_PATHWAY	24	0.866	0.636	0.989	-0.941	0.543	1	-0.881	0.599	1
PID_S1P_META_PATHWAY	21	-1.229	0.161	1	-1.106	0.302	1	0.815	0.788	0.895
PID_S1P_S1P1_PATHWAY	21	-1.044	0.382	1	0.953	0.534	0.871	0.861	0.659	0.907
PID_S1P_S1P2_PATHWAY	24	0.701	0.888	1	-1.109	0.319	1	-0.842	0.718	1
PID_S1P_S1P3_PATHWAY	29	-1.106	0.312	1	-1.224	0.167	1	-0.919	0.578	1
PID_SHP2_PATHWAY	53	1.08	0.345	1	1.142	0.278	0.805	0.815	0.752	0.887
PID_SMAD2_3NUCLEAR_PATHWAY	71	0.953	0.523	1	0.801	0.709	0.896	-0.772	0.721	1
PID_SMAD2_3PATHWAY	16	1.052	0.397	1	-0.685	0.902	0.999	-1.122	0.272	1
PID_SYNDECAN_1_PATHWAY	41	-1.006	0.442	1	-0.699	0.854	1	0.809	0.701	0.887
PID_SYNDECAN_2_PATHWAY	32	0.73	0.809	1	0.937	0.521	0.881	1.148	0.325	1
PID_SYNDECAN_4_PATHWAY	29	1.115	0.299	1	0.678	0.925	0.912	-0.945	0.505	1
PID_TAP63_PATHWAY	54	1.024	0.437	1	-0.805	0.671	1	-0.915	0.588	1
PID_TCPTP_PATHWAY	39	0.425	0.996	0.994	1.031	0.418	0.847	0.951	0.515	0.997
PID_TCR_CALCIUM_PATHWAY	26	0.797	0.721	1	1.014	0.442	0.842	0.762	0.749	0.883
PID_TCR_PATHWAY	63	0.923	0.554	1	0.625	0.809	0.914	-0.643	0.788	1
PID_TELOMERASE_PATHWAY	66	1.406	0.111	1	1.299	0.14	0.757	-0.745	0.808	1
PID_TGFBR_PATHWAY	54	-0.598	0.899	1	-0.669	0.857	1	-0.543	0.957	1
PID_THROMBIN_PAR1_PATHWAY	40	0.716	0.86	1	-1.203	0.219	1	-1.166	0.259	1
PID_TNF_PATHWAY	45	0.489	0.975	1	0.848	0.636	0.869	0.847	0.615	0.9
PID_TOLL_ENDOGENOUS_PATHWAY	23	-1.107	0.366	1	0.911	0.58	0.873	1.124	0.338	1
PID_TRAIL_PATHWAY	26	-0.52	0.977	1	0.743	0.764	0.915	0.744	0.727	0.868
PID_TRKR_PATHWAY	56	1.285	0.148	1	0.89	0.616	0.849	-0.903	0.652	1
PID_TXA2PATHWAY	51	0.981	0.484	1	0.739	0.8	0.913	-0.86	0.64	1
PID_UPA_UPAR_PATHWAY	38	-0.468	0.998	1	0.901	0.598	0.859	0.948	0.549	0.972
PID_VEGFR1_2_PATHWAY	68	-0.803	0.748	1	0.779	0.731	0.896	0.96	0.501	1
PID_VEGFR1_PATHWAY	26	-0.886	0.574	1	-0.59	0.922	1	-0.809	0.665	1
PID_WNT_CANONICAL_PATHWAY	18	-1.321	0.156	1	-1.072	0.375	1	0.678	0.854	0.913
PID_WNT_NONCANONICAL_PATHWAY	32	-1.308	0.15	1	-1.157	0.293	1	-0.621	0.902	0.999
PID_WNT_SIGNALING_PATHWAY	20	-1.438	0.054	1	-1.238	0.222	1	-0.699	0.848	0.997

## Sheet: GOBP
GOBP - Per-protocol
		Net-En_vs_COC			CCVR_vs_COC			CCVR_vs_Net-En
NAME	SIZE	NES	Nom.p.val	FDR.q.val	NES	Nom.p.val	FDR.q.val	NES	Nom.p.val	FDR.q.val
GOBP_2_OXOGLUTARATE_METABOLIC_PROCESS	17	0.585	0.915	1	1.417	0.109	0.623	1.109	0.347	0.778
GOBP_3_PHOSPHOADENOSINE_5_PHOSPHOSULFATE_METABOLIC_PROCESS	17	-1.089	0.335	1	1.042	0.388	0.854	1.082	0.326	0.78
GOBP_3_UTR_MEDIATED_MRNA_STABILIZATION	17	0.939	0.517	1	0.906	0.534	0.9	0.561	0.951	0.991
GOBP_ACETYL_COA_BIOSYNTHETIC_PROCESS	17	-0.849	0.637	0.981	-0.817	0.649	0.947	0.612	0.872	0.981
GOBP_ACETYL_COA_METABOLIC_PROCESS	28	-0.577	0.936	0.993	-0.628	0.896	0.979	-0.838	0.689	0.985
GOBP_ACID_SECRETION	30	-1.071	0.313	1	1.103	0.315	0.881	1.316	0.082	0.884
GOBP_ACIDIC_AMINO_ACID_TRANSPORT	40	-1.139	0.217	1	-1.031	0.399	1	-0.834	0.814	0.984
GOBP_ACROSOME_REACTION	22	-1.017	0.427	1	-1.175	0.248	1	-0.802	0.753	0.963
GOBP_ACTIN_CYTOSKELETON_REORGANIZATION	100	-1.097	0.298	1	0.877	0.644	0.904	1.133	0.279	0.783
GOBP_ACTIN_FILAMENT_BASED_MOVEMENT	93	-1.141	0.22	1	-0.878	0.64	0.963	0.907	0.599	0.808
GOBP_ACTIN_FILAMENT_BASED_TRANSPORT	19	1.204	0.231	1	1.393	0.115	0.662	1.253	0.203	0.839
GOBP_ACTIN_FILAMENT_BUNDLE_ORGANIZATION	144	-0.759	0.898	0.98	-0.943	0.547	0.991	-1.021	0.43	1
GOBP_ACTIN_FILAMENT_DEPOLYMERIZATION	52	-0.864	0.664	0.978	-1.154	0.281	1	-1.024	0.433	1
GOBP_ACTIN_FILAMENT_ORGANIZATION	384	-0.907	0.686	0.983	0.837	0.784	0.899	0.775	0.944	0.888
GOBP_ACTIN_FILAMENT_POLYMERIZATION	150	-1.104	0.277	1	0.749	0.904	0.935	0.943	0.579	0.794
GOBP_ACTIN_FILAMENT_SEVERING	15	1.417	0.109	0.995	0.747	0.772	0.935	-0.947	0.528	1
GOBP_ACTIN_MEDIATED_CELL_CONTRACTION	65	-1.255	0.141	1	-1.205	0.179	1	0.893	0.626	0.817
GOBP_ACTIN_NUCLEATION	43	1.292	0.162	1	1.123	0.294	0.881	0.596	0.97	0.987
GOBP_ACTIN_POLYMERIZATION_OR_DEPOLYMERIZATION	176	-0.944	0.555	0.992	0.76	0.911	0.932	-0.802	0.881	0.965
GOBP_ACTION_POTENTIAL	90	-1.052	0.346	1	-0.799	0.854	0.953	1.239	0.13	0.823
GOBP_ACTIVATED_T_CELL_PROLIFERATION	42	0.681	0.888	1	-0.784	0.758	0.951	-1.082	0.357	1
GOBP_ACTIVATION_OF_ADENYLATE_CYCLASE_ACTIVITY	16	0.786	0.835	1	0.889	0.689	0.899	-0.767	0.846	0.971
GOBP_ACTIVATION_OF_CYSTEINE_TYPE_ENDOPEPTIDASE_ACTIVITY	18	1.354	0.096	1	1.121	0.334	0.881	0.742	0.87	0.91
GOBP_ACTIVATION_OF_CYSTEINE_TYPE_ENDOPEPTIDASE_ACTIVITY_INVOLVED_IN_APOPTOTIC_PROCESS	74	1.001	0.456	1	1.253	0.177	0.862	1.055	0.397	0.766
GOBP_ACTIVATION_OF_GTPASE_ACTIVITY	95	-0.806	0.825	0.986	-0.984	0.465	1	-1.098	0.3	1
GOBP_ACTIVATION_OF_IMMUNE_RESPONSE	272	0.619	0.849	1	1.044	0.457	0.853	1.034	0.451	0.763
GOBP_ACTIVATION_OF_INNATE_IMMUNE_RESPONSE	53	-1.026	0.462	1	1.108	0.407	0.882	1.404	0.131	1
GOBP_ACTIVATION_OF_NF_KAPPAB_INDUCING_KINASE_ACTIVITY	17	-0.642	0.913	0.987	-0.834	0.701	0.944	-0.752	0.792	0.968
GOBP_ACTIVATION_OF_PHOSPHOLIPASE_C_ACTIVITY	22	-1.141	0.271	1	-0.745	0.832	0.959	1.139	0.264	0.784
GOBP_ACTIVATION_OF_PROTEIN_KINASE_ACTIVITY	117	-0.922	0.638	0.988	0.928	0.586	0.886	1.029	0.391	0.762
GOBP_ACTIVATION_OF_PROTEIN_KINASE_B_ACTIVITY	23	-0.847	0.677	0.982	-1.105	0.327	1	-0.83	0.705	0.98
GOBP_ACTIVIN_RECEPTOR_SIGNALING_PATHWAY	31	0.762	0.815	1	-0.849	0.714	0.95	-0.981	0.506	1
GOBP_ACTOMYOSIN_STRUCTURE_ORGANIZATION	167	0.837	0.82	1	-0.784	0.885	0.95	-0.825	0.813	0.97
GOBP_ACUTE_INFLAMMATORY_RESPONSE	89	-0.857	0.64	0.98	1.212	0.229	0.889	1.288	0.172	0.857
GOBP_ACUTE_INFLAMMATORY_RESPONSE_TO_ANTIGENIC_STIMULUS	21	-0.739	0.823	0.983	0.998	0.477	0.864	1.029	0.438	0.763
GOBP_ACUTE_PHASE_RESPONSE	33	-1.005	0.476	0.994	1.176	0.282	0.883	1.346	0.123	0.943
GOBP_ACYLGLYCEROL_HOMEOSTASIS	19	-1.271	0.181	1	-1.112	0.324	1	-0.644	0.921	0.993
GOBP_ADAPTIVE_IMMUNE_RESPONSE	390	0.574	0.942	1	0.955	0.553	0.888	0.959	0.521	0.788
GOBP_ADAPTIVE_IMMUNE_RESPONSE_BASED_ON_SOMATIC_RECOMBINATION_OF_IMMUNE_RECEPTORS_BUILT_FROM_IMMUNOGLOBULIN_SUPERFAMILY_DOMAINS	270	0.644	0.865	1	1.024	0.467	0.85	0.953	0.52	0.79
GOBP_ADAPTIVE_THERMOGENESIS	130	1.004	0.417	1	0.985	0.465	0.87	0.853	0.778	0.838
GOBP_ADENYLATE_CYCLASE_ACTIVATING_ADRENERGIC_RECEPTOR_SIGNALING_PATHWAY	15	-1.314	0.161	1	-0.93	0.564	0.993	1.144	0.296	0.786
GOBP_ADENYLATE_CYCLASE_ACTIVATING_G_PROTEIN_COUPLED_RECEPTOR_SIGNALING_PATHWAY	87	-1.138	0.232	1	0.88	0.71	0.903	1.357	0.046	0.975
GOBP_ADENYLATE_CYCLASE_INHIBITING_G_PROTEIN_COUPLED_RECEPTOR_SIGNALING_PATHWAY	41	-1.42	0.014	1	0.947	0.555	0.883	1.593	0	1
GOBP_ADENYLATE_CYCLASE_MODULATING_G_PROTEIN_COUPLED_RECEPTOR_SIGNALING_PATHWAY	135	-1.258	0.108	1	0.981	0.488	0.874	1.443	0.008	1
GOBP_ADHERENS_JUNCTION_ORGANIZATION	42	-0.702	0.909	0.979	-1.11	0.307	1	-1.026	0.435	1
GOBP_ADIPOSE_TISSUE_DEVELOPMENT	39	-0.96	0.49	0.992	1.112	0.324	0.882	1.245	0.197	0.833
GOBP_ADP_METABOLIC_PROCESS	77	-1.677	0.002	0.788	-0.72	0.908	0.97	1.203	0.185	0.819
GOBP_ADRENAL_GLAND_DEVELOPMENT	20	0.83	0.705	1	-1.456	0.074	1	-1.373	0.085	1
GOBP_ADRENERGIC_RECEPTOR_SIGNALING_PATHWAY	20	-1.375	0.128	1	0.835	0.666	0.898	1.289	0.15	0.858
GOBP_ADULT_BEHAVIOR	90	-0.788	0.875	0.975	-1.279	0.102	1	-1.117	0.276	1
GOBP_ADULT_LOCOMOTORY_BEHAVIOR	54	-1.06	0.355	1	-1.499	0.028	1	-1.324	0.083	1
GOBP_AEROBIC_RESPIRATION	169	0.676	0.791	1	0.734	0.711	0.937	0.686	0.792	0.952
GOBP_AGING	246	0.848	0.778	1	1.076	0.287	0.862	1.058	0.339	0.767
GOBP_ALCOHOL_BIOSYNTHETIC_PROCESS	112	-0.997	0.454	0.994	0.729	0.923	0.938	0.908	0.619	0.809
GOBP_ALCOHOL_CATABOLIC_PROCESS	43	-0.8	0.819	0.983	0.882	0.655	0.903	0.869	0.686	0.827
GOBP_ALCOHOL_METABOLIC_PROCESS	284	-1.076	0.289	1	-0.902	0.653	0.983	0.773	0.94	0.89
GOBP_ALDITOL_METABOLIC_PROCESS	16	-0.785	0.753	0.975	0.858	0.634	0.903	0.9	0.574	0.81
GOBP_ALPHA_AMINO_ACID_CATABOLIC_PROCESS	69	0.936	0.562	1	1.073	0.335	0.859	0.967	0.501	0.784
GOBP_ALPHA_AMINO_ACID_METABOLIC_PROCESS	155	0.855	0.704	1	1.132	0.255	0.877	1.073	0.317	0.775
GOBP_ALPHA_BETA_T_CELL_ACTIVATION	149	0.612	0.895	1	1.017	0.475	0.85	0.934	0.517	0.796
GOBP_ALPHA_BETA_T_CELL_DIFFERENTIATION	106	0.768	0.724	1	1.105	0.379	0.879	0.911	0.565	0.81
GOBP_ALPHA_BETA_T_CELL_PROLIFERATION	40	-0.52	0.994	0.997	0.868	0.62	0.905	0.916	0.581	0.807
GOBP_ALTERNATIVE_MRNA_SPLICING_VIA_SPLICEOSOME	62	-1.515	0.075	1	1.062	0.378	0.853	1.239	0.23	0.822
GOBP_AMEBOIDAL_TYPE_CELL_MIGRATION	361	-0.718	0.953	0.982	-0.992	0.465	1	-0.878	0.656	0.999
GOBP_AMELOGENESIS	20	-0.699	0.872	0.98	0.755	0.766	0.936	0.734	0.829	0.914
GOBP_AMIDE_TRANSPORT	220	-0.997	0.438	0.994	1.083	0.304	0.867	1.142	0.223	0.787
GOBP_AMINE_BIOSYNTHETIC_PROCESS	29	-0.746	0.848	0.982	1.156	0.268	0.886	1.216	0.23	0.83
GOBP_AMINE_CATABOLIC_PROCESS	22	1.403	0.067	1	0.976	0.499	0.876	-0.766	0.839	0.97
GOBP_AMINE_METABOLIC_PROCESS	88	0.841	0.744	1	0.9	0.612	0.899	0.979	0.518	0.776
GOBP_AMINE_TRANSPORT	56	-1.379	0.03	1	-0.994	0.461	1	1.16	0.198	0.792
GOBP_AMINO_ACID_ACTIVATION	42	1.085	0.38	1	1.338	0.211	0.739	-0.602	0.863	0.999
GOBP_AMINO_ACID_IMPORT	42	-1.226	0.192	1	0.745	0.845	0.936	1.106	0.276	0.775
GOBP_AMINO_ACID_IMPORT_ACROSS_PLASMA_MEMBRANE	34	-1.454	0.039	1	0.832	0.706	0.899	1.257	0.15	0.829
GOBP_AMINO_ACID_TRANSMEMBRANE_TRANSPORT	63	-1.278	0.153	1	0.79	0.769	0.922	1.204	0.192	0.823
GOBP_AMINO_ACID_TRANSPORT	97	-1.114	0.279	1	0.899	0.654	0.898	1.076	0.299	0.776
GOBP_AMINO_SUGAR_METABOLIC_PROCESS	39	-1.051	0.387	1	0.981	0.477	0.875	1.235	0.202	0.833
GOBP_AMINOGLYCAN_BIOSYNTHETIC_PROCESS	66	-1.189	0.206	1	-0.926	0.552	0.991	0.762	0.85	0.898
GOBP_AMINOGLYCAN_CATABOLIC_PROCESS	26	-1.341	0.087	1	0.902	0.632	0.899	1.229	0.181	0.836
GOBP_AMINOGLYCAN_METABOLIC_PROCESS	105	-1.243	0.107	1	-0.873	0.68	0.953	0.933	0.579	0.797
GOBP_AMMONIUM_ION_METABOLIC_PROCESS	15	0.942	0.575	1	0.77	0.816	0.929	0.643	0.96	0.97
GOBP_AMP_METABOLIC_PROCESS	23	-1.22	0.169	1	0.952	0.536	0.885	1.148	0.287	0.794
GOBP_AMYLOID_BETA_CLEARANCE	32	-1.095	0.36	1	0.527	0.944	0.992	1.016	0.453	0.764
GOBP_AMYLOID_BETA_FORMATION	42	0.788	0.741	1	-0.678	0.9	0.973	-0.775	0.764	0.968
GOBP_AMYLOID_BETA_METABOLIC_PROCESS	50	-0.733	0.853	0.985	0.625	0.959	0.977	0.821	0.732	0.858
GOBP_AMYLOID_FIBRIL_FORMATION	27	0.916	0.586	1	-0.701	0.905	0.971	-0.719	0.826	0.983
GOBP_AMYLOID_PRECURSOR_PROTEIN_CATABOLIC_PROCESS	51	-0.748	0.812	0.981	0.597	0.95	0.979	0.749	0.803	0.906
GOBP_AMYLOID_PRECURSOR_PROTEIN_METABOLIC_PROCESS	66	-0.835	0.75	0.981	-0.785	0.818	0.951	-0.837	0.751	0.985
GOBP_ANAPHASE_PROMOTING_COMPLEX_DEPENDENT_CATABOLIC_PROCESS	15	0.563	0.917	1	1.545	0.051	0.739	1.414	0.12	1
GOBP_ANATOMICAL_STRUCTURE_HOMEOSTASIS	256	-0.912	0.65	0.984	0.818	0.849	0.905	1.002	0.438	0.766
GOBP_ANATOMICAL_STRUCTURE_MATURATION	187	-1.328	0.036	1	0.915	0.632	0.9	1.258	0.072	0.835
GOBP_ANDROGEN_METABOLIC_PROCESS	22	-0.836	0.72	0.983	-1.167	0.248	1	-0.913	0.59	1
GOBP_ANDROGEN_RECEPTOR_SIGNALING_PATHWAY	38	0.778	0.672	1	1.03	0.432	0.853	1.442	0.116	1
GOBP_ANGIOGENESIS_INVOLVED_IN_WOUND_HEALING	24	-1.024	0.427	1	0.833	0.693	0.899	0.892	0.626	0.817
GOBP_ANIMAL_ORGAN_FORMATION	48	-0.74	0.859	0.982	-1.113	0.311	1	-1.015	0.439	1
GOBP_ANIMAL_ORGAN_MATURATION	26	-0.88	0.657	0.984	0.84	0.756	0.899	0.994	0.458	0.77
GOBP_ANIMAL_ORGAN_REGENERATION	57	-1.103	0.268	1	0.95	0.552	0.884	1.003	0.457	0.764
GOBP_ANION_HOMEOSTASIS	30	-0.631	0.964	0.989	-0.756	0.838	0.958	0.822	0.773	0.86
GOBP_ANION_TRANSMEMBRANE_TRANSPORT	178	-1.265	0.128	1	1.044	0.37	0.852	1.332	0.073	0.901
GOBP_ANION_TRANSPORT	367	-1.217	0.1	1	1.013	0.417	0.852	1.322	0.063	0.905
GOBP_ANOIKIS	33	1.429	0.081	0.959	0.941	0.543	0.883	-0.639	0.95	0.994
GOBP_ANTERIOR_POSTERIOR_AXIS_SPECIFICATION	34	1.088	0.315	1	-0.768	0.871	0.953	-0.989	0.487	1
GOBP_ANTERIOR_POSTERIOR_PATTERN_SPECIFICATION	132	0.837	0.797	1	-0.843	0.754	0.948	-0.883	0.678	1
GOBP_ANTEROGRADE_AXONAL_TRANSPORT	41	1.387	0.09	1	1.161	0.251	0.886	1.146	0.223	0.794
GOBP_ANTIBACTERIAL_HUMORAL_RESPONSE	42	-1.464	0.027	1	1.124	0.265	0.887	1.513	0.015	1
GOBP_ANTIFUNGAL_INNATE_IMMUNE_RESPONSE	15	-1.242	0.254	1	1.214	0.263	0.887	1.385	0.105	0.998
GOBP_ANTIGEN_PROCESSING_AND_PRESENTATION	97	0.723	0.791	1	0.685	0.813	0.957	-0.81	0.712	0.968
GOBP_ANTIGEN_PROCESSING_AND_PRESENTATION_OF_ENDOGENOUS_ANTIGEN	25	1.238	0.258	1	-1.115	0.349	1	-1.247	0.198	1
GOBP_ANTIGEN_PROCESSING_AND_PRESENTATION_OF_ENDOGENOUS_PEPTIDE_ANTIGEN	18	-0.807	0.705	0.987	-0.853	0.654	0.957	-0.698	0.814	0.988
GOBP_ANTIGEN_PROCESSING_AND_PRESENTATION_OF_EXOGENOUS_ANTIGEN	44	1.002	0.497	1	-0.714	0.788	0.97	-1.131	0.34	1
GOBP_ANTIGEN_PROCESSING_AND_PRESENTATION_OF_EXOGENOUS_PEPTIDE_ANTIGEN	35	-0.593	0.879	0.991	0.612	0.904	0.98	0.795	0.688	0.873
GOBP_ANTIGEN_PROCESSING_AND_PRESENTATION_OF_EXOGENOUS_PEPTIDE_ANTIGEN_VIA_MHC_CLASS_II	27	-0.52	0.959	0.997	-0.639	0.874	0.976	-0.707	0.802	0.989
GOBP_ANTIGEN_PROCESSING_AND_PRESENTATION_OF_PEPTIDE_ANTIGEN	58	-0.907	0.572	0.984	-0.794	0.705	0.952	0.774	0.764	0.889
GOBP_ANTIGEN_PROCESSING_AND_PRESENTATION_OF_PEPTIDE_ANTIGEN_VIA_MHC_CLASS_I	27	-1.182	0.277	1	-0.817	0.673	0.947	1.004	0.457	0.765
GOBP_ANTIGEN_PROCESSING_AND_PRESENTATION_OF_PEPTIDE_OR_POLYSACCHARIDE_ANTIGEN_VIA_MHC_CLASS_II	33	-0.65	0.885	0.984	-0.675	0.839	0.973	-0.774	0.726	0.969
GOBP_ANTIGEN_RECEPTOR_MEDIATED_SIGNALING_PATHWAY	157	0.879	0.602	1	1.154	0.379	0.878	0.838	0.652	0.851
GOBP_ANTIMICROBIAL_HUMORAL_IMMUNE_RESPONSE_MEDIATED_BY_ANTIMICROBIAL_PEPTIDE	57	-1.471	0.037	1	1.08	0.337	0.862	1.415	0.043	1
GOBP_ANTIMICROBIAL_HUMORAL_RESPONSE	85	-1.446	0.033	1	1.074	0.334	0.86	1.463	0.023	1
GOBP_ANTIVIRAL_INNATE_IMMUNE_RESPONSE	17	0.741	0.784	1	1.005	0.455	0.859	1.114	0.314	0.784
GOBP_AORTA_DEVELOPMENT	51	-0.797	0.762	0.979	0.684	0.94	0.957	0.848	0.707	0.843
GOBP_AORTA_MORPHOGENESIS	27	-0.789	0.789	0.974	-1	0.459	1	-0.774	0.802	0.968
GOBP_AORTIC_VALVE_MORPHOGENESIS	24	-0.951	0.538	0.986	0.778	0.755	0.926	0.805	0.752	0.868
GOBP_APICAL_JUNCTION_ASSEMBLY	61	-0.941	0.558	0.993	-1.024	0.4	1	0.735	0.846	0.915
GOBP_APOPTOTIC_CELL_CLEARANCE	44	-1.006	0.437	0.994	0.754	0.8	0.937	1.011	0.452	0.763
GOBP_APOPTOTIC_MITOCHONDRIAL_CHANGES	93	0.966	0.532	1	1.034	0.4	0.852	0.96	0.499	0.789
GOBP_APOPTOTIC_PROCESS_INVOLVED_IN_DEVELOPMENT	31	-0.945	0.53	0.991	0.88	0.665	0.904	0.965	0.504	0.784
GOBP_APOPTOTIC_PROCESS_INVOLVED_IN_MORPHOGENESIS	22	-0.926	0.579	0.991	0.761	0.798	0.933	0.829	0.711	0.852
GOBP_APPENDAGE_DEVELOPMENT	141	0.736	0.882	1	-1.535	0.016	1	-1.444	0.042	1
GOBP_APPENDAGE_MORPHOGENESIS	114	0.765	0.846	1	-1.559	0.006	1	-1.489	0.03	1
GOBP_ARACHIDONIC_ACID_METABOLIC_PROCESS	44	-1.015	0.414	1	-0.871	0.723	0.951	0.786	0.885	0.881
GOBP_ARACHIDONIC_ACID_SECRETION	17	-1.118	0.294	1	-0.914	0.585	0.985	0.73	0.905	0.919
GOBP_ARF_PROTEIN_SIGNAL_TRANSDUCTION	18	1.265	0.236	1	0.814	0.657	0.906	-0.886	0.57	1
GOBP_ARGININE_METABOLIC_PROCESS	16	0.774	0.814	1	0.885	0.657	0.901	0.723	0.886	0.922
GOBP_AROMATIC_AMINO_ACID_FAMILY_METABOLIC_PROCESS	21	1.116	0.347	1	1.426	0.082	0.625	1.352	0.108	0.959
GOBP_ARP2_3_COMPLEX_MEDIATED_ACTIN_NUCLEATION	34	1.719	0.017	0.397	1.362	0.107	0.695	0.684	0.886	0.953
GOBP_ARTERY_DEVELOPMENT	83	-0.694	0.973	0.98	-0.844	0.72	0.951	-0.891	0.638	1
GOBP_ARTERY_MORPHOGENESIS	58	-0.725	0.925	0.983	-1.082	0.344	1	-1.138	0.239	1
GOBP_ASPARTATE_FAMILY_AMINO_ACID_BIOSYNTHETIC_PROCESS	18	0.961	0.496	1	0.658	0.859	0.966	0.778	0.767	0.887
GOBP_ASPARTATE_FAMILY_AMINO_ACID_METABOLIC_PROCESS	41	-1.012	0.457	0.997	0.681	0.88	0.958	0.859	0.659	0.834
GOBP_ASSOCIATIVE_LEARNING	55	0.785	0.873	1	0.909	0.612	0.9	0.786	0.832	0.881
GOBP_ASTROCYTE_ACTIVATION	18	-0.688	0.838	0.978	1.066	0.42	0.851	1.192	0.263	0.817
GOBP_ASTROCYTE_DEVELOPMENT	32	0.759	0.819	1	0.97	0.488	0.878	1.08	0.37	0.777
GOBP_ASTROCYTE_DIFFERENTIATION	58	0.91	0.574	1	1.098	0.337	0.871	0.958	0.52	0.788
GOBP_ASYMMETRIC_CELL_DIVISION	15	-1.278	0.148	1	1.349	0.082	0.726	1.251	0.193	0.84
GOBP_ATP_BIOSYNTHETIC_PROCESS	47	1.106	0.359	1	0.904	0.574	0.899	0.561	0.958	0.991
GOBP_ATP_METABOLIC_PROCESS	235	-0.975	0.5	0.997	0.689	0.899	0.957	0.933	0.526	0.797
GOBP_ATP_SYNTHESIS_COUPLED_ELECTRON_TRANSPORT	81	0.685	0.761	1	0.284	0.996	1	0.304	0.992	1
GOBP_ATP_SYNTHESIS_COUPLED_PROTON_TRANSPORT	22	1.27	0.212	1	1.141	0.31	0.874	0.443	0.994	0.999
GOBP_ATRIOVENTRICULAR_VALVE_DEVELOPMENT	19	0.653	0.907	1	1.257	0.184	0.857	1.177	0.232	0.802
GOBP_ATTACHMENT_OF_MITOTIC_SPINDLE_MICROTUBULES_TO_KINETOCHORE	15	1.266	0.243	1	1.576	0.008	0.749	1.422	0.051	1
GOBP_ATTACHMENT_OF_SPINDLE_MICROTUBULES_TO_KINETOCHORE	36	1.117	0.397	1	1.486	0.099	0.609	1.523	0.029	1
GOBP_AUDITORY_RECEPTOR_CELL_DEVELOPMENT	16	0.735	0.836	1	-1.267	0.172	1	-1.4	0.1	1
GOBP_AUTONOMIC_NERVOUS_SYSTEM_DEVELOPMENT	30	-0.866	0.712	0.979	-0.851	0.675	0.951	0.942	0.538	0.792
GOBP_AUTOPHAGOSOME_MATURATION	54	-0.63	0.837	0.988	0.607	0.84	0.979	0.57	0.898	0.991
GOBP_AUTOPHAGOSOME_ORGANIZATION	100	-0.748	0.768	0.981	0.754	0.707	0.936	0.886	0.568	0.817
GOBP_AUTOPHAGY_OF_MITOCHONDRION	84	-1.082	0.354	1	-0.954	0.505	0.993	0.471	0.996	0.998
GOBP_AUTOPHAGY_OF_NUCLEUS	16	-1.101	0.366	1	-1.023	0.46	1	-0.677	0.788	0.991
GOBP_AXIS_ELONGATION	20	1.067	0.391	1	-0.988	0.508	1	-1.207	0.274	1
GOBP_AXIS_SPECIFICATION	62	0.964	0.533	1	-0.88	0.681	0.967	-0.956	0.534	1
GOBP_AXO_DENDRITIC_TRANSPORT	69	1.396	0.066	1	1.218	0.156	0.885	1.021	0.427	0.764
GOBP_AXON_DEVELOPMENT	376	0.811	0.875	1	-1.188	0.153	1	-1.159	0.199	1
GOBP_AXON_ENSHEATHMENT_IN_CENTRAL_NERVOUS_SYSTEM	15	-1.331	0.081	1	-1.312	0.128	1	0.901	0.611	0.811
GOBP_AXON_EXTENSION	103	-0.828	0.751	0.983	-1.302	0.118	1	-1.237	0.132	1
GOBP_AXONAL_FASCICULATION	20	0.691	0.915	1	-1.637	0.008	1	-1.539	0.02	1
GOBP_AXONAL_TRANSPORT	57	1.291	0.114	1	1.471	0.025	0.593	1.322	0.083	0.907
GOBP_AXONAL_TRANSPORT_OF_MITOCHONDRION	15	0.827	0.696	1	1.569	0.041	0.705	1.679	0.016	1
GOBP_AXONEMAL_DYNEIN_COMPLEX_ASSEMBLY	34	-0.878	0.642	0.986	-0.612	0.842	0.982	0.656	0.846	0.968
GOBP_AXONEME_ASSEMBLY	72	-0.784	0.694	0.973	0.444	0.979	0.998	0.655	0.842	0.968
GOBP_B_CELL_ACTIVATION	225	0.973	0.507	1	1.478	0.088	0.602	1.139	0.35	0.785
GOBP_B_CELL_ACTIVATION_INVOLVED_IN_IMMUNE_RESPONSE	79	1.037	0.433	1	1.432	0.106	0.622	1.146	0.323	0.789
GOBP_B_CELL_APOPTOTIC_PROCESS	24	1.291	0.18	1	1.325	0.154	0.765	1.062	0.395	0.768
GOBP_B_CELL_DIFFERENTIATION	113	1.16	0.314	1	1.494	0.07	0.593	1.105	0.378	0.775
GOBP_B_CELL_HOMEOSTASIS	29	0.867	0.606	1	1.155	0.378	0.881	0.981	0.515	0.775
GOBP_B_CELL_MEDIATED_IMMUNITY	130	0.838	0.657	1	1.159	0.29	0.884	0.921	0.575	0.804
GOBP_B_CELL_PROLIFERATION	75	1.008	0.472	1	1.293	0.222	0.801	1.081	0.394	0.777
GOBP_B_CELL_RECEPTOR_SIGNALING_PATHWAY	54	1.035	0.496	1	1.383	0.153	0.659	1.023	0.505	0.762
GOBP_BARBED_END_ACTIN_FILAMENT_CAPPING	24	1.083	0.382	1	-0.557	0.967	0.989	-1.119	0.302	1
GOBP_BASE_CONVERSION_OR_SUBSTITUTION_EDITING	15	1.201	0.258	1	0.694	0.845	0.953	-0.746	0.794	0.969
GOBP_BASE_EXCISION_REPAIR	41	0.775	0.715	1	1.323	0.179	0.766	1.181	0.3	0.805
GOBP_BASEMENT_MEMBRANE_ORGANIZATION	29	-0.75	0.792	0.983	-0.708	0.858	0.971	-0.599	0.977	1
GOBP_BEHAVIOR	396	-0.934	0.625	0.988	-1.041	0.347	1	-0.921	0.622	1
GOBP_BENZENE_CONTAINING_COMPOUND_METABOLIC_PROCESS	24	1.242	0.131	1	1.014	0.418	0.853	0.853	0.735	0.838
GOBP_BICARBONATE_TRANSPORT	24	-0.923	0.586	0.991	1.441	0.064	0.632	1.567	0.013	1
GOBP_BILE_ACID_AND_BILE_SALT_TRANSPORT	21	-0.763	0.842	0.978	1.027	0.402	0.852	1.028	0.395	0.762
GOBP_BILE_ACID_BIOSYNTHETIC_PROCESS	23	-0.859	0.7	0.981	-1.086	0.326	1	-0.97	0.507	1
GOBP_BILE_ACID_METABOLIC_PROCESS	33	-0.744	0.887	0.981	-0.923	0.578	0.991	-0.834	0.735	0.983
GOBP_BINDING_OF_SPERM_TO_ZONA_PELLUCIDA	24	-1.174	0.252	1	0.858	0.677	0.903	1.445	0.052	1
GOBP_BIOLOGICAL_PROCESS_INVOLVED_IN_INTERACTION_WITH_HOST	171	-0.691	0.908	0.979	-0.84	0.667	0.95	-0.765	0.793	0.969
GOBP_BIOLOGICAL_PROCESS_INVOLVED_IN_INTERACTION_WITH_SYMBIONT	78	-1.141	0.248	1	1.076	0.317	0.863	1.314	0.1	0.88
GOBP_BIOLOGICAL_PROCESS_INVOLVED_IN_INTRASPECIES_INTERACTION_BETWEEN_ORGANISMS	35	-1.282	0.125	1	-0.894	0.619	0.985	0.877	0.654	0.82
GOBP_BIOLOGICAL_PROCESS_INVOLVED_IN_SYMBIOTIC_INTERACTION	243	-0.886	0.609	0.984	-0.699	0.902	0.972	0.859	0.667	0.835
GOBP_BIOMINERALIZATION	127	-1.019	0.409	1	-0.924	0.585	0.991	0.871	0.707	0.825
GOBP_BLASTOCYST_DEVELOPMENT	96	-1.422	0.049	1	0.893	0.622	0.899	1.137	0.259	0.78
GOBP_BLASTOCYST_FORMATION	37	-1.414	0.05	1	-0.897	0.654	0.982	-0.737	0.887	0.972
GOBP_BLASTOCYST_GROWTH	19	-1.031	0.424	1	1.112	0.348	0.881	1.085	0.408	0.782
GOBP_BLASTODERM_SEGMENTATION	19	1.102	0.294	1	-1.154	0.24	1	-1.311	0.116	1
GOBP_BLOOD_VESSEL_ENDOTHELIAL_CELL_MIGRATION	102	0.835	0.699	1	-0.716	0.873	0.969	-0.754	0.849	0.971
GOBP_BLOOD_VESSEL_ENDOTHELIAL_CELL_PROLIFERATION_INVOLVED_IN_SPROUTING_ANGIOGENESIS	21	0.823	0.733	1	-1.166	0.233	1	-1.157	0.25	1
GOBP_BLOOD_VESSEL_REMODELING	31	-0.691	0.902	0.978	-0.985	0.46	1	-1.042	0.382	1
GOBP_BODY_FLUID_SECRETION	66	-1.208	0.127	1	0.928	0.583	0.886	1.235	0.136	0.833
GOBP_BODY_MORPHOGENESIS	40	-1.328	0.139	1	-1.165	0.233	1	-0.846	0.717	0.991
GOBP_BONE_CELL_DEVELOPMENT	32	-1.003	0.436	0.993	1.043	0.379	0.853	1.492	0.069	1
GOBP_BONE_DEVELOPMENT	183	-1.043	0.358	1	-0.964	0.507	1	0.828	0.807	0.853
GOBP_BONE_GROWTH	26	-1.051	0.391	1	-1.426	0.084	1	-1.062	0.381	1
GOBP_BONE_MATURATION	22	-0.899	0.62	0.991	0.86	0.684	0.905	0.986	0.485	0.777
GOBP_BONE_MINERALIZATION	95	-1.086	0.291	1	-1.065	0.339	1	0.868	0.697	0.828
GOBP_BONE_MORPHOGENESIS	80	-0.917	0.596	0.986	-1.251	0.158	1	-1.116	0.307	1
GOBP_BONE_REMODELING	72	-0.954	0.517	0.989	0.979	0.485	0.875	1.084	0.333	0.781
GOBP_BONE_RESORPTION	53	-0.889	0.6	0.987	1.154	0.285	0.88	1.36	0.114	0.97
GOBP_BRAIN_MORPHOGENESIS	28	-0.704	0.883	0.98	-0.783	0.83	0.947	0.666	0.925	0.964
GOBP_BRANCHED_CHAIN_AMINO_ACID_CATABOLIC_PROCESS	19	0.699	0.73	1	0.6	0.863	0.979	0.777	0.694	0.887
GOBP_BRANCHED_CHAIN_AMINO_ACID_METABOLIC_PROCESS	23	0.669	0.824	1	0.526	0.944	0.991	0.761	0.752	0.898
GOBP_BRANCHING_INVOLVED_IN_BLOOD_VESSEL_MORPHOGENESIS	28	0.897	0.633	1	1.27	0.14	0.846	1.018	0.428	0.764
GOBP_BRANCHING_INVOLVED_IN_MAMMARY_GLAND_DUCT_MORPHOGENESIS	20	-0.912	0.576	0.986	-1.334	0.153	1	-1.042	0.455	1
GOBP_BRANCHING_INVOLVED_IN_SALIVARY_GLAND_MORPHOGENESIS	20	0.816	0.738	1	0.875	0.635	0.903	-0.968	0.51	1
GOBP_BRANCHING_MORPHOGENESIS_OF_AN_EPITHELIAL_TUBE	118	0.889	0.64	1	-0.879	0.643	0.967	-0.972	0.5	1
GOBP_BROWN_FAT_CELL_DIFFERENTIATION	39	1.082	0.346	1	0.747	0.815	0.935	-1.016	0.439	1
GOBP_C21_STEROID_HORMONE_BIOSYNTHETIC_PROCESS	15	0.827	0.731	1	0.903	0.608	0.9	-1	0.439	1
GOBP_C21_STEROID_HORMONE_METABOLIC_PROCESS	26	-0.547	0.996	0.995	0.901	0.609	0.899	0.883	0.645	0.818
GOBP_C4_DICARBOXYLATE_TRANSPORT	18	-1.295	0.168	1	0.892	0.576	0.899	1.139	0.26	0.781
GOBP_CALCINEURIN_MEDIATED_SIGNALING	40	0.999	0.428	1	0.934	0.591	0.884	-0.822	0.765	0.971
GOBP_CALCIUM_DEPENDENT_CELL_CELL_ADHESION_VIA_PLASMA_MEMBRANE_CELL_ADHESION_MOLECULES	34	0.764	0.829	1	-1.024	0.448	1	-0.884	0.657	1
GOBP_CALCIUM_ION_IMPORT	61	0.841	0.753	1	-0.859	0.714	0.956	-0.684	0.984	0.989
GOBP_CALCIUM_ION_IMPORT_INTO_CYTOSOL	16	0.867	0.658	1	-0.692	0.921	0.974	-0.705	0.909	0.989
GOBP_CALCIUM_ION_REGULATED_EXOCYTOSIS	46	-0.807	0.81	0.987	0.867	0.693	0.904	0.97	0.49	0.782
GOBP_CALCIUM_ION_TRANSMEMBRANE_TRANSPORT	217	-0.979	0.463	0.995	-0.873	0.738	0.954	0.954	0.538	0.79
GOBP_CALCIUM_ION_TRANSPORT	298	-1.015	0.402	1	0.824	0.802	0.903	1.06	0.337	0.767
GOBP_CALCIUM_ION_TRANSPORT_INTO_CYTOSOL	117	-0.998	0.466	0.994	-0.782	0.851	0.946	0.857	0.732	0.835
GOBP_CALCIUM_MEDIATED_SIGNALING	159	-0.795	0.802	0.978	0.76	0.887	0.932	0.877	0.667	0.82
GOBP_CALCIUM_MEDIATED_SIGNALING_USING_INTRACELLULAR_CALCIUM_SOURCE	17	-1.302	0.146	1	0.918	0.553	0.897	1.307	0.122	0.865
GOBP_CAMERA_TYPE_EYE_DEVELOPMENT	234	0.876	0.718	1	-1.012	0.427	1	-1.034	0.382	1
GOBP_CAMERA_TYPE_EYE_MORPHOGENESIS	91	0.897	0.675	1	0.802	0.804	0.911	0.777	0.862	0.887
GOBP_CAMERA_TYPE_EYE_PHOTORECEPTOR_CELL_DIFFERENTIATION	19	0.972	0.502	1	1.233	0.209	0.869	1.073	0.351	0.777
GOBP_CAMP_MEDIATED_SIGNALING	32	-1.095	0.292	1	0.765	0.876	0.929	1.162	0.218	0.795
GOBP_CAMP_METABOLIC_PROCESS	18	-0.628	0.988	0.988	0.914	0.586	0.9	0.975	0.508	0.779
GOBP_CANONICAL_WNT_SIGNALING_PATHWAY	251	0.772	0.865	1	-1.191	0.215	1	-1.198	0.162	1
GOBP_CARBOHYDRATE_BIOSYNTHETIC_PROCESS	164	-1.135	0.224	1	-1.048	0.376	1	0.816	0.865	0.864
GOBP_CARBOHYDRATE_CATABOLIC_PROCESS	126	-1.022	0.434	1	1.084	0.317	0.866	1.12	0.263	0.792
GOBP_CARBOHYDRATE_DERIVATIVE_CATABOLIC_PROCESS	144	-0.993	0.468	1	-0.837	0.821	0.944	0.787	0.872	0.88
GOBP_CARBOHYDRATE_DERIVATIVE_TRANSPORT	67	-1.214	0.177	1	-0.833	0.707	0.944	1.119	0.298	0.787
GOBP_CARBOHYDRATE_HOMEOSTASIS	175	-1.18	0.151	1	-0.856	0.741	0.957	1.001	0.444	0.767
GOBP_CARBOHYDRATE_METABOLIC_PROCESS	485	-1.359	0.035	1	-0.801	0.858	0.953	1.143	0.195	0.786
GOBP_CARBOHYDRATE_PHOSPHORYLATION	24	-1.258	0.167	1	0.789	0.797	0.922	1.332	0.118	0.902
GOBP_CARBOHYDRATE_TRANSMEMBRANE_TRANSPORT	90	0.793	0.854	1	0.846	0.718	0.899	0.794	0.837	0.874
GOBP_CARBOHYDRATE_TRANSPORT	115	-0.807	0.805	0.988	-0.866	0.673	0.951	0.712	0.969	0.933
GOBP_CARBOXYLIC_ACID_TRANSPORT	187	-1.058	0.328	1	1.114	0.264	0.881	1.283	0.09	0.855
GOBP_CARDIAC_ATRIUM_DEVELOPMENT	23	0.908	0.586	1	-0.886	0.601	0.978	-1.097	0.314	1
GOBP_CARDIAC_ATRIUM_MORPHOGENESIS	19	1.02	0.441	1	-0.722	0.83	0.97	-1.045	0.407	1
GOBP_CARDIAC_CELL_DEVELOPMENT	57	0.839	0.803	1	-1.156	0.211	1	-1.039	0.366	1
GOBP_CARDIAC_CHAMBER_DEVELOPMENT	127	-0.837	0.747	0.982	-1.066	0.352	1	-0.937	0.585	1
GOBP_CARDIAC_CHAMBER_MORPHOGENESIS	94	-0.724	0.926	0.983	-0.99	0.483	1	-0.889	0.654	1
GOBP_CARDIAC_CONDUCTION	61	-1.282	0.117	1	-1.08	0.311	1	0.948	0.55	0.79
GOBP_CARDIAC_CONDUCTION_SYSTEM_DEVELOPMENT	25	0.978	0.469	1	-1.067	0.367	1	-1.087	0.362	1
GOBP_CARDIAC_EPITHELIAL_TO_MESENCHYMAL_TRANSITION	29	-1.037	0.416	1	1.088	0.344	0.865	1.015	0.432	0.763
GOBP_CARDIAC_MUSCLE_CELL_ACTION_POTENTIAL	49	-1.113	0.294	1	-1.363	0.094	1	-0.827	0.721	0.976
GOBP_CARDIAC_MUSCLE_CELL_ACTION_POTENTIAL_INVOLVED_IN_CONTRACTION	33	-1.173	0.217	1	-1.348	0.1	1	0.736	0.889	0.915
GOBP_CARDIAC_MUSCLE_CELL_CONTRACTION	47	-1.204	0.184	1	-1.264	0.126	1	0.844	0.714	0.846
GOBP_CARDIAC_MUSCLE_CELL_DIFFERENTIATION	81	1.098	0.279	1	-0.983	0.463	1	-1.06	0.37	1
GOBP_CARDIAC_MUSCLE_CELL_MEMBRANE_REPOLARIZATION	22	-1.193	0.208	1	-1.114	0.302	1	0.864	0.666	0.83
GOBP_CARDIAC_MUSCLE_CELL_PROLIFERATION	36	0.892	0.646	1	-0.736	0.912	0.964	-0.953	0.509	1
GOBP_CARDIAC_MUSCLE_CONTRACTION	88	-1.321	0.063	1	-1.182	0.188	1	0.989	0.468	0.776
GOBP_CARDIAC_MUSCLE_TISSUE_DEVELOPMENT	157	-0.767	0.936	0.977	-1.177	0.173	1	-1.093	0.31	1
GOBP_CARDIAC_MUSCLE_TISSUE_MORPHOGENESIS	39	-1.038	0.364	1	-1.045	0.368	1	-0.795	0.891	0.963
GOBP_CARDIAC_SEPTUM_DEVELOPMENT	86	-0.835	0.714	0.982	-1.29	0.147	1	-1.225	0.154	1
GOBP_CARDIAC_SEPTUM_MORPHOGENESIS	56	0.728	0.855	1	-1.164	0.282	1	-1.208	0.194	1
GOBP_CARDIAC_VENTRICLE_DEVELOPMENT	93	-0.954	0.533	0.989	-1.02	0.433	1	-0.88	0.656	0.999
GOBP_CARDIAC_VENTRICLE_MORPHOGENESIS	50	-0.89	0.631	0.989	-0.954	0.528	0.995	-0.728	0.928	0.977
GOBP_CARDIOCYTE_DIFFERENTIATION	108	1.035	0.387	1	-1.043	0.378	1	-1.092	0.318	1
GOBP_CARDIOLIPIN_METABOLIC_PROCESS	15	0.941	0.552	1	1.174	0.252	0.878	0.893	0.624	0.818
GOBP_CARTILAGE_DEVELOPMENT	149	0.743	0.959	1	-1.094	0.283	1	-1.085	0.306	1
GOBP_CARTILAGE_DEVELOPMENT_INVOLVED_IN_ENDOCHONDRAL_BONE_MORPHOGENESIS	25	-0.808	0.767	0.987	-1.15	0.275	1	-0.989	0.475	1
GOBP_CATECHOL_CONTAINING_COMPOUND_METABOLIC_PROCESS	40	-1.099	0.315	1	0.785	0.836	0.925	1.01	0.436	0.764
GOBP_CATECHOLAMINE_SECRETION	29	-1.272	0.106	1	-1.073	0.311	1	1.05	0.375	0.763
GOBP_CD4_POSITIVE_ALPHA_BETA_T_CELL_ACTIVATION	97	0.711	0.809	1	1.154	0.317	0.878	0.972	0.48	0.78
GOBP_CD4_POSITIVE_ALPHA_BETA_T_CELL_CYTOKINE_PRODUCTION	16	-0.71	0.813	0.979	0.834	0.673	0.899	0.866	0.6	0.83
GOBP_CD4_POSITIVE_ALPHA_BETA_T_CELL_DIFFERENTIATION	79	0.796	0.688	1	1.204	0.278	0.883	1.005	0.471	0.764
GOBP_CD4_POSITIVE_OR_CD8_POSITIVE_ALPHA_BETA_T_CELL_LINEAGE_COMMITMENT	22	0.779	0.715	1	0.765	0.747	0.929	0.518	0.98	0.994
GOBP_CD40_SIGNALING_PATHWAY	16	0.488	0.966	0.996	0.913	0.598	0.901	-0.85	0.639	0.992
GOBP_CD8_POSITIVE_ALPHA_BETA_T_CELL_ACTIVATION	26	0.509	0.971	0.996	0.961	0.54	0.881	0.932	0.557	0.798
GOBP_CELL_ACTIVATION_INVOLVED_IN_IMMUNE_RESPONSE	254	0.623	0.847	1	1.206	0.287	0.89	1.21	0.271	0.825
GOBP_CELL_ADHESION_MEDIATED_BY_INTEGRIN	81	-0.983	0.457	0.994	0.724	0.926	0.939	1.035	0.396	0.762
GOBP_CELL_AGGREGATION	16	-1.182	0.248	1	-0.803	0.773	0.952	1.041	0.384	0.761
GOBP_CELL_AGING	102	0.849	0.702	1	1.252	0.169	0.863	1.183	0.212	0.803
GOBP_CELL_CELL_ADHESION_MEDIATED_BY_CADHERIN	27	-0.573	0.998	0.993	1.028	0.402	0.851	1.101	0.321	0.775
GOBP_CELL_CELL_ADHESION_MEDIATED_BY_INTEGRIN	16	-0.772	0.777	0.976	-0.93	0.558	0.993	-0.538	0.986	1
GOBP_CELL_CELL_ADHESION_VIA_PLASMA_MEMBRANE_ADHESION_MOLECULES	214	0.911	0.611	1	-0.888	0.635	0.982	-0.981	0.482	1
GOBP_CELL_CELL_JUNCTION_ASSEMBLY	115	-1.099	0.362	1	-1.117	0.314	1	0.756	0.842	0.902
GOBP_CELL_CELL_JUNCTION_MAINTENANCE	17	-0.909	0.627	0.984	-1.316	0.121	1	-1.298	0.118	1
GOBP_CELL_CELL_JUNCTION_ORGANIZATION	169	-0.925	0.559	0.992	-1.223	0.2	1	-0.936	0.555	1
GOBP_CELL_CELL_RECOGNITION	48	-1.129	0.279	1	0.654	0.979	0.966	1.203	0.162	0.823
GOBP_CELL_CELL_SIGNALING_BY_WNT	364	-0.8	0.815	0.982	-1.1	0.316	1	-1.095	0.279	1
GOBP_CELL_CELL_SIGNALING_INVOLVED_IN_CARDIAC_CONDUCTION	17	-0.932	0.543	0.988	-1.098	0.319	1	0.708	0.902	0.937
GOBP_CELL_CHEMOTAXIS	250	-0.712	0.891	0.98	0.881	0.629	0.903	0.948	0.526	0.79
GOBP_CELL_COMMUNICATION_BY_ELECTRICAL_COUPLING	24	-1.111	0.321	1	-1.229	0.195	1	-0.732	0.815	0.976
GOBP_CELL_COMMUNICATION_BY_ELECTRICAL_COUPLING_INVOLVED_IN_CARDIAC_CONDUCTION	19	-0.886	0.604	0.985	-1.225	0.196	1	-0.926	0.564	1
GOBP_CELL_COMMUNICATION_INVOLVED_IN_CARDIAC_CONDUCTION	36	-0.856	0.702	0.979	-1.269	0.151	1	-0.768	0.814	0.974
GOBP_CELL_CYCLE_CHECKPOINT_SIGNALING	160	1.253	0.226	1	1.685	0.025	0.8	1.373	0.147	0.982
GOBP_CELL_CYCLE_DNA_REPLICATION	42	1.071	0.421	1	1.37	0.181	0.684	1.251	0.252	0.842
GOBP_CELL_CYCLE_G1_S_PHASE_TRANSITION	207	1.059	0.364	1	1.323	0.108	0.766	1.11	0.263	0.78
GOBP_CELL_CYCLE_G2_M_PHASE_TRANSITION	146	1.167	0.278	1	1.545	0.053	0.732	1.33	0.165	0.9
GOBP_CELL_CYCLE_PHASE_TRANSITION	464	1.096	0.331	1	1.567	0.041	0.693	1.33	0.146	0.902
GOBP_CELL_DEATH_IN_RESPONSE_TO_HYDROGEN_PEROXIDE	24	-0.715	0.858	0.981	1.042	0.426	0.854	1.132	0.291	0.785
GOBP_CELL_DEATH_IN_RESPONSE_TO_OXIDATIVE_STRESS	83	-0.651	0.956	0.983	1.01	0.423	0.855	1.03	0.399	0.761
GOBP_CELL_DIFFERENTIATION_IN_HINDBRAIN	15	-0.94	0.549	0.993	-1.476	0.055	1	-1.039	0.41	1
GOBP_CELL_DIFFERENTIATION_IN_SPINAL_CORD	27	-1.183	0.198	1	-1.669	0.002	1	-1.111	0.296	1
GOBP_CELL_DIFFERENTIATION_INVOLVED_IN_EMBRYONIC_PLACENTA_DEVELOPMENT	24	0.952	0.498	1	1.084	0.331	0.865	1.028	0.428	0.761
GOBP_CELL_DIFFERENTIATION_INVOLVED_IN_KIDNEY_DEVELOPMENT	44	0.818	0.744	1	-0.726	0.864	0.966	-0.867	0.654	0.998
GOBP_CELL_DIFFERENTIATION_INVOLVED_IN_METANEPHROS_DEVELOPMENT	16	-0.711	0.84	0.979	-1.021	0.461	1	-1.012	0.456	1
GOBP_CELL_FATE_COMMITMENT	171	-0.836	0.858	0.984	-1.104	0.25	1	-1.025	0.395	1
GOBP_CELL_FATE_COMMITMENT_INVOLVED_IN_FORMATION_OF_PRIMARY_GERM_LAYER	26	-1.152	0.256	1	-1.039	0.408	1	-0.742	0.867	0.972
GOBP_CELL_FATE_DETERMINATION	28	0.899	0.617	1	-0.853	0.698	0.958	-0.916	0.616	1
GOBP_CELL_FATE_SPECIFICATION	57	-1.037	0.396	1	-1.122	0.282	1	-1.06	0.35	1
GOBP_CELL_GROWTH	400	-0.907	0.666	0.984	-0.973	0.522	1	-0.959	0.524	1
GOBP_CELL_JUNCTION_ASSEMBLY	334	-0.953	0.546	0.989	-1.02	0.451	1	-0.778	0.866	0.968
GOBP_CELL_JUNCTION_DISASSEMBLY	20	-0.54	0.972	0.996	-1.231	0.222	1	-1.323	0.166	1
GOBP_CELL_JUNCTION_MAINTENANCE	35	-0.75	0.899	0.982	-0.965	0.522	1	-1.067	0.345	1
GOBP_CELL_KILLING	153	-0.97	0.494	0.993	0.735	0.785	0.936	1.075	0.358	0.774
GOBP_CELL_MATRIX_ADHESION	208	0.878	0.679	1	-1.149	0.212	1	-1.139	0.23	1
GOBP_CELL_MATURATION	135	-1.402	0.016	1	1.005	0.409	0.86	1.374	0.021	0.989
GOBP_CELL_MIGRATION_INVOLVED_IN_HEART_DEVELOPMENT	16	0.464	1	0.998	-1.226	0.196	1	-1.208	0.202	1
GOBP_CELL_MIGRATION_INVOLVED_IN_SPROUTING_ANGIOGENESIS	47	0.986	0.472	1	0.909	0.586	0.901	-0.764	0.784	0.97
GOBP_CELL_MORPHOGENESIS_INVOLVED_IN_NEURON_DIFFERENTIATION	440	-0.78	0.908	0.976	-1.135	0.229	1	-1.119	0.252	1
GOBP_CELL_PROLIFERATION_INVOLVED_IN_HEART_MORPHOGENESIS	16	-0.792	0.782	0.975	-1.387	0.105	1	-1.244	0.196	1
GOBP_CELL_PROLIFERATION_INVOLVED_IN_KIDNEY_DEVELOPMENT	19	1.16	0.225	1	-0.992	0.445	1	-1.417	0.037	1
GOBP_CELL_RECOGNITION	115	-1.029	0.414	1	-0.881	0.695	0.969	1.05	0.353	0.763
GOBP_CELL_REDOX_HOMEOSTASIS	35	1.169	0.237	1	1.138	0.254	0.876	0.784	0.804	0.882
GOBP_CELL_SUBSTRATE_ADHESION	320	0.768	0.907	1	-1.135	0.223	1	-1.09	0.294	1
GOBP_CELL_SUBSTRATE_JUNCTION_ORGANIZATION	94	1.011	0.434	1	-0.986	0.454	1	-1.182	0.247	1
GOBP_CELL_SURFACE_RECEPTOR_SIGNALING_PATHWAY_INVOLVED_IN_CELL_CELL_SIGNALING	422	-0.97	0.486	0.994	-1.047	0.384	1	-0.968	0.527	1
GOBP_CELL_SURFACE_RECEPTOR_SIGNALING_PATHWAY_INVOLVED_IN_HEART_DEVELOPMENT	24	-1.076	0.35	1	0.965	0.507	0.881	1.167	0.267	0.798
GOBP_CELL_VOLUME_HOMEOSTASIS	22	-0.999	0.458	0.995	0.609	0.96	0.979	0.853	0.671	0.838
GOBP_CELLULAR_ALDEHYDE_METABOLIC_PROCESS	55	-0.874	0.688	0.979	-0.92	0.586	0.985	-0.719	0.913	0.984
GOBP_CELLULAR_AMINO_ACID_BIOSYNTHETIC_PROCESS	63	0.738	0.824	1	0.831	0.691	0.898	0.791	0.798	0.876
GOBP_CELLULAR_AMINO_ACID_CATABOLIC_PROCESS	85	0.9	0.65	1	1.205	0.179	0.887	1.056	0.345	0.766
GOBP_CELLULAR_AMINO_ACID_METABOLIC_PROCESS	225	0.854	0.702	1	1.146	0.247	0.876	1.052	0.363	0.765
GOBP_CELLULAR_CARBOHYDRATE_BIOSYNTHETIC_PROCESS	61	-0.805	0.759	0.987	-1.038	0.398	1	-1.089	0.336	1
GOBP_CELLULAR_CARBOHYDRATE_CATABOLIC_PROCESS	31	1.16	0.256	1	1.342	0.112	0.739	0.779	0.796	0.887
GOBP_CELLULAR_CARBOHYDRATE_METABOLIC_PROCESS	232	-1.107	0.256	1	-0.801	0.846	0.952	0.877	0.708	0.82
GOBP_CELLULAR_COMPONENT_ASSEMBLY_INVOLVED_IN_MORPHOGENESIS	81	-1.141	0.222	1	-0.85	0.75	0.95	1.062	0.322	0.769
GOBP_CELLULAR_COMPONENT_DISASSEMBLY	419	-1.154	0.183	1	0.947	0.566	0.879	1.224	0.124	0.839
GOBP_CELLULAR_COMPONENT_DISASSEMBLY_INVOLVED_IN_EXECUTION_PHASE_OF_APOPTOSIS	24	1.121	0.279	1	1.422	0.046	0.634	1.095	0.3	0.781
GOBP_CELLULAR_COMPONENT_MAINTENANCE	54	-0.864	0.714	0.978	-1.067	0.353	1	-1.05	0.386	1
GOBP_CELLULAR_DEFENSE_RESPONSE	47	-0.847	0.643	0.982	0.988	0.518	0.871	1.268	0.208	0.84
GOBP_CELLULAR_EXTRAVASATION	67	-0.996	0.461	0.996	-0.84	0.697	0.95	0.809	0.731	0.867
GOBP_CELLULAR_GLUCAN_METABOLIC_PROCESS	57	1.045	0.37	1	-0.893	0.633	0.984	-1.004	0.446	1
GOBP_CELLULAR_GLUCOSE_HOMEOSTASIS	112	-1.226	0.172	1	0.871	0.667	0.904	1.202	0.209	0.818
GOBP_CELLULAR_HORMONE_METABOLIC_PROCESS	92	-0.839	0.83	0.984	-0.944	0.552	0.993	-0.799	0.889	0.959
GOBP_CELLULAR_ION_HOMEOSTASIS	489	-1.195	0.17	1	-0.815	0.847	0.947	1.06	0.322	0.769
GOBP_CELLULAR_IRON_ION_HOMEOSTASIS	54	-1.792	0.004	0.555	-0.792	0.803	0.951	1.452	0.037	1
GOBP_CELLULAR_KETONE_METABOLIC_PROCESS	158	0.731	0.969	1	1.02	0.388	0.849	0.945	0.553	0.794
GOBP_CELLULAR_LIPID_CATABOLIC_PROCESS	182	-0.922	0.608	0.989	-0.929	0.586	0.99	-0.806	0.859	0.967
GOBP_CELLULAR_METABOLIC_COMPOUND_SALVAGE	26	0.859	0.635	1	0.886	0.595	0.9	0.761	0.765	0.898
GOBP_CELLULAR_MODIFIED_AMINO_ACID_BIOSYNTHETIC_PROCESS	42	0.913	0.59	1	-0.89	0.646	0.985	-0.939	0.539	1
GOBP_CELLULAR_MODIFIED_AMINO_ACID_CATABOLIC_PROCESS	18	-0.854	0.699	0.98	-1.024	0.418	1	-0.797	0.806	0.963
GOBP_CELLULAR_MODIFIED_AMINO_ACID_METABOLIC_PROCESS	153	0.882	0.704	1	-0.794	0.884	0.952	-0.886	0.687	1
GOBP_CELLULAR_MONOVALENT_INORGANIC_CATION_HOMEOSTASIS	90	-1.251	0.135	1	0.901	0.624	0.899	1.319	0.085	0.901
GOBP_CELLULAR_NITROGEN_COMPOUND_CATABOLIC_PROCESS	401	0.997	0.481	1	1.312	0.051	0.782	1.12	0.224	0.788
GOBP_CELLULAR_OXIDANT_DETOXIFICATION	80	-1.591	0.008	1	-1.034	0.387	1	1.058	0.353	0.765
GOBP_CELLULAR_PIGMENTATION	48	-1.235	0.186	1	0.639	0.964	0.972	0.941	0.524	0.793
GOBP_CELLULAR_PROCESS_INVOLVED_IN_REPRODUCTION_IN_MULTICELLULAR_ORGANISM	260	-1.018	0.415	1	1.086	0.297	0.867	1.336	0.04	0.908
GOBP_CELLULAR_RESPIRATION	207	0.647	0.88	1	0.952	0.51	0.886	1.005	0.454	0.766
GOBP_CELLULAR_RESPONSE_TO_ABIOTIC_STIMULUS	273	-0.868	0.767	0.979	1.197	0.128	0.888	1.249	0.083	0.839
GOBP_CELLULAR_RESPONSE_TO_ACID_CHEMICAL	72	-0.792	0.744	0.975	-0.82	0.726	0.943	-0.916	0.562	1
GOBP_CELLULAR_RESPONSE_TO_ALCOHOL	74	0.986	0.464	1	0.835	0.788	0.898	0.757	0.898	0.9
GOBP_CELLULAR_RESPONSE_TO_ALKALOID	27	-1.093	0.328	1	1.098	0.311	0.878	1.07	0.366	0.776
GOBP_CELLULAR_RESPONSE_TO_AMYLOID_BETA	39	-0.788	0.8	0.974	-1.13	0.3	1	-1.014	0.441	1
GOBP_CELLULAR_RESPONSE_TO_ARSENIC_CONTAINING_SUBSTANCE	21	-0.877	0.593	0.984	-0.799	0.681	0.95	0.682	0.836	0.953
GOBP_CELLULAR_RESPONSE_TO_BIOTIC_STIMULUS	212	-0.965	0.505	0.992	1.102	0.389	0.88	1.395	0.129	1
GOBP_CELLULAR_RESPONSE_TO_CADMIUM_ION	29	-1.086	0.397	1	-1.252	0.23	1	-0.568	0.927	0.997
GOBP_CELLULAR_RESPONSE_TO_CALCIUM_ION	59	-0.87	0.736	0.979	1.204	0.171	0.887	1.262	0.114	0.839
GOBP_CELLULAR_RESPONSE_TO_CAMP	44	-1.381	0.061	1	-0.748	0.857	0.96	1.013	0.431	0.764
GOBP_CELLULAR_RESPONSE_TO_CARBOHYDRATE_STIMULUS	110	-1.073	0.337	1	1.095	0.314	0.872	1.349	0.091	0.946
GOBP_CELLULAR_RESPONSE_TO_CHEMICAL_STRESS	295	-0.922	0.604	0.986	0.932	0.559	0.883	1.066	0.349	0.773
GOBP_CELLULAR_RESPONSE_TO_COPPER_ION	19	-1.277	0.232	1	-1.509	0.041	1	-0.915	0.591	1
GOBP_CELLULAR_RESPONSE_TO_CORTICOSTEROID_STIMULUS	48	-1.182	0.191	1	-0.659	0.956	0.975	1.008	0.468	0.766
GOBP_CELLULAR_RESPONSE_TO_DEXAMETHASONE_STIMULUS	22	-1.203	0.254	1	-1.233	0.205	1	-0.537	0.975	0.999
GOBP_CELLULAR_RESPONSE_TO_DSRNA	22	-1.455	0.08	1	-0.958	0.514	0.996	1.1	0.34	0.777
GOBP_CELLULAR_RESPONSE_TO_ESTRADIOL_STIMULUS	30	-1.015	0.425	1	1	0.464	0.861	1.082	0.339	0.777
GOBP_CELLULAR_RESPONSE_TO_EXOGENOUS_DSRNA	17	-1.399	0.09	1	-0.992	0.463	1	1.01	0.457	0.764
GOBP_CELLULAR_RESPONSE_TO_EXTERNAL_STIMULUS	267	0.783	0.926	1	0.793	0.854	0.919	0.836	0.779	0.852
GOBP_CELLULAR_RESPONSE_TO_EXTRACELLULAR_STIMULUS	209	1.013	0.423	1	-0.794	0.879	0.953	-0.895	0.676	1
GOBP_CELLULAR_RESPONSE_TO_FATTY_ACID	28	0.792	0.794	1	1.139	0.289	0.877	0.964	0.51	0.784
GOBP_CELLULAR_RESPONSE_TO_FLUID_SHEAR_STRESS	19	-1.277	0.206	1	0.92	0.563	0.897	1.137	0.302	0.779
GOBP_CELLULAR_RESPONSE_TO_GAMMA_RADIATION	28	0.891	0.574	1	1.522	0.063	0.684	1.554	0.027	1
GOBP_CELLULAR_RESPONSE_TO_GLUCOSE_STARVATION	46	1.119	0.267	1	0.854	0.68	0.901	-0.631	0.954	0.992
GOBP_CELLULAR_RESPONSE_TO_GONADOTROPIN_STIMULUS	17	1.138	0.261	1	0.969	0.5	0.878	0.65	0.978	0.968
GOBP_CELLULAR_RESPONSE_TO_GROWTH_HORMONE_STIMULUS	19	0.53	0.962	0.998	1.181	0.293	0.885	1.062	0.395	0.768
GOBP_CELLULAR_RESPONSE_TO_HEAT	60	-0.928	0.54	0.994	1.16	0.285	0.884	1.315	0.149	0.881
GOBP_CELLULAR_RESPONSE_TO_HORMONE_STIMULUS	458	-0.83	0.843	0.982	0.929	0.593	0.885	0.974	0.49	0.78
GOBP_CELLULAR_RESPONSE_TO_HYDROGEN_PEROXIDE	76	0.729	0.827	1	1.023	0.424	0.849	0.951	0.503	0.789
GOBP_CELLULAR_RESPONSE_TO_INORGANIC_SUBSTANCE	165	-0.919	0.609	0.988	1.086	0.295	0.866	1.085	0.291	0.782
GOBP_CELLULAR_RESPONSE_TO_INSULIN_STIMULUS	167	-0.866	0.685	0.98	1.067	0.355	0.853	1.178	0.23	0.806
GOBP_CELLULAR_RESPONSE_TO_INTERFERON_BETA	18	-1.026	0.438	1	1.05	0.422	0.856	1.204	0.263	0.826
GOBP_CELLULAR_RESPONSE_TO_INTERFERON_GAMMA	96	0.616	0.956	1	0.717	0.819	0.943	0.748	0.782	0.906
GOBP_CELLULAR_RESPONSE_TO_INTERLEUKIN_1	86	0.734	0.887	1	1.151	0.279	0.872	1.012	0.445	0.765
GOBP_CELLULAR_RESPONSE_TO_IONIZING_RADIATION	71	1.122	0.288	1	1.431	0.094	0.621	1.233	0.18	0.832
GOBP_CELLULAR_RESPONSE_TO_KETONE	77	-0.801	0.856	0.983	-1.005	0.431	1	-0.912	0.641	1
GOBP_CELLULAR_RESPONSE_TO_LEPTIN_STIMULUS	15	0.799	0.727	1	1.308	0.146	0.787	1.135	0.296	0.781
GOBP_CELLULAR_RESPONSE_TO_LIGHT_STIMULUS	94	1.103	0.298	1	1.597	0.006	0.769	1.373	0.061	0.981
GOBP_CELLULAR_RESPONSE_TO_LIPID	472	-0.976	0.46	0.997	0.899	0.595	0.898	1.067	0.342	0.773
GOBP_CELLULAR_RESPONSE_TO_LIPOPROTEIN_PARTICLE_STIMULUS	28	0.748	0.81	1	-0.766	0.74	0.955	-0.816	0.656	0.969
GOBP_CELLULAR_RESPONSE_TO_LOW_DENSITY_LIPOPROTEIN_PARTICLE_STIMULUS	16	-1.014	0.461	1	-0.466	0.996	1	0.765	0.764	0.897
GOBP_CELLULAR_RESPONSE_TO_MECHANICAL_STIMULUS	64	-1.176	0.238	1	0.83	0.687	0.897	1.222	0.229	0.837
GOBP_CELLULAR_RESPONSE_TO_MOLECULE_OF_BACTERIAL_ORIGIN	186	-0.976	0.499	0.997	1.051	0.432	0.855	1.344	0.161	0.939
GOBP_CELLULAR_RESPONSE_TO_NUTRIENT	36	1.081	0.304	1	0.951	0.533	0.885	-0.859	0.698	0.998
GOBP_CELLULAR_RESPONSE_TO_ORGANIC_CYCLIC_COMPOUND	449	-1.215	0.102	1	-0.809	0.907	0.949	1.019	0.413	0.763
GOBP_CELLULAR_RESPONSE_TO_OSMOTIC_STRESS	36	-0.875	0.666	0.983	-0.916	0.604	0.984	-0.965	0.521	1
GOBP_CELLULAR_RESPONSE_TO_OXYGEN_LEVELS	129	-1.132	0.255	1	-0.904	0.608	0.982	0.846	0.717	0.844
GOBP_CELLULAR_RESPONSE_TO_OXYGEN_RADICAL	19	-1.187	0.23	1	0.82	0.754	0.906	1.016	0.446	0.765
GOBP_CELLULAR_RESPONSE_TO_PEPTIDE	284	-0.829	0.8	0.983	1.092	0.304	0.869	1.118	0.254	0.785
GOBP_CELLULAR_RESPONSE_TO_PEPTIDE_HORMONE_STIMULUS	224	0.761	0.915	1	1.325	0.099	0.764	1.278	0.135	0.851
GOBP_CELLULAR_RESPONSE_TO_PH	20	-1.233	0.171	1	-1.087	0.34	1	-0.89	0.622	1
GOBP_CELLULAR_RESPONSE_TO_PROSTAGLANDIN_STIMULUS	17	-0.842	0.732	0.982	-0.718	0.904	0.968	0.886	0.632	0.818
GOBP_CELLULAR_RESPONSE_TO_RADIATION	157	1.249	0.118	1	1.625	0.004	0.716	1.403	0.059	1
GOBP_CELLULAR_RESPONSE_TO_REACTIVE_NITROGEN_SPECIES	15	1.271	0.231	1	1.636	0.034	0.752	1.437	0.113	1
GOBP_CELLULAR_RESPONSE_TO_REACTIVE_OXYGEN_SPECIES	124	0.786	0.834	1	1.082	0.343	0.867	1.047	0.363	0.761
GOBP_CELLULAR_RESPONSE_TO_RETINOIC_ACID	51	-0.766	0.852	0.977	-1.582	0.014	1	-1.391	0.065	1
GOBP_CELLULAR_RESPONSE_TO_STARVATION	139	0.85	0.763	1	-0.993	0.44	1	-0.894	0.661	1
GOBP_CELLULAR_RESPONSE_TO_STEROID_HORMONE_STIMULUS	166	-0.994	0.489	0.998	-1.059	0.362	1	-0.996	0.457	1
GOBP_CELLULAR_RESPONSE_TO_STEROL	18	-0.973	0.496	0.995	-0.905	0.626	0.983	0.855	0.699	0.837
GOBP_CELLULAR_RESPONSE_TO_STEROL_DEPLETION	16	-1.307	0.224	1	-1.097	0.369	1	-0.697	0.816	0.987
GOBP_CELLULAR_RESPONSE_TO_THYROID_HORMONE_STIMULUS	16	-0.864	0.656	0.978	-0.486	0.992	0.999	0.866	0.645	0.831
GOBP_CELLULAR_RESPONSE_TO_TOPOLOGICALLY_INCORRECT_PROTEIN	110	0.889	0.61	1	1.239	0.204	0.865	1.209	0.244	0.825
GOBP_CELLULAR_RESPONSE_TO_TOXIC_SUBSTANCE	99	-1.629	0.002	1	-0.966	0.493	1	1.196	0.224	0.812
GOBP_CELLULAR_RESPONSE_TO_UNFOLDED_PROTEIN	91	-0.769	0.766	0.976	1.018	0.431	0.849	1.146	0.3	0.792
GOBP_CELLULAR_RESPONSE_TO_UV	81	1.268	0.161	1	1.817	0	0.602	1.517	0.024	1
GOBP_CELLULAR_RESPONSE_TO_VASCULAR_ENDOTHELIAL_GROWTH_FACTOR_STIMULUS	57	1.101	0.304	1	-0.765	0.83	0.954	-0.85	0.712	0.994
GOBP_CELLULAR_RESPONSE_TO_VIRUS	74	-0.885	0.592	0.984	1.181	0.268	0.886	1.354	0.137	0.979
GOBP_CELLULAR_RESPONSE_TO_VITAMIN	26	1	0.439	1	0.902	0.62	0.898	-0.871	0.648	0.997
GOBP_CELLULAR_RESPONSE_TO_VITAMIN_D	18	1.062	0.361	1	1.012	0.432	0.852	0.863	0.674	0.831
GOBP_CELLULAR_RESPONSE_TO_XENOBIOTIC_STIMULUS	117	1.121	0.21	1	1.249	0.083	0.864	0.918	0.683	0.806
GOBP_CELLULAR_RESPONSE_TO_ZINC_ION	15	-1.26	0.236	1	-1.296	0.198	1	-0.767	0.758	0.972
GOBP_CELLULAR_SENESCENCE	73	1.101	0.274	1	1.26	0.149	0.847	1.028	0.4	0.761
GOBP_CELLULAR_SODIUM_ION_HOMEOSTASIS	18	-1.268	0.165	1	-0.807	0.72	0.95	0.755	0.769	0.901
GOBP_CELLULAR_TRANSITION_METAL_ION_HOMEOSTASIS	89	-1.657	0.008	0.874	-1.139	0.259	1	1.11	0.3	0.779
GOBP_CENTRAL_NERVOUS_SYSTEM_NEURON_AXONOGENESIS	32	-1.432	0.062	1	0.839	0.74	0.898	1.309	0.115	0.874
GOBP_CENTRAL_NERVOUS_SYSTEM_NEURON_DEVELOPMENT	61	-1.303	0.099	1	0.875	0.659	0.904	1.208	0.202	0.827
GOBP_CENTRAL_NERVOUS_SYSTEM_NEURON_DIFFERENTIATION	114	-1.249	0.085	1	-1.262	0.096	1	-0.896	0.664	1
GOBP_CENTRAL_NERVOUS_SYSTEM_PROJECTION_NEURON_AXONOGENESIS	24	-1.313	0.108	1	0.9	0.629	0.898	1.211	0.185	0.826
GOBP_CENTRIOLE_ASSEMBLY	44	1.686	0.024	0.424	1.508	0.08	0.631	0.78	0.709	0.886
GOBP_CENTROMERE_COMPLEX_ASSEMBLY	30	0.677	0.854	1	1.452	0.098	0.612	1.441	0.094	1
GOBP_CENTROSOME_DUPLICATION	70	1.655	0.02	0.473	1.632	0.026	0.737	1.164	0.311	0.796
GOBP_CERAMIDE_BIOSYNTHETIC_PROCESS	58	-1.485	0.034	1	-1.05	0.381	1	1.137	0.247	0.781
GOBP_CERAMIDE_CATABOLIC_PROCESS	17	1.586	0.017	0.606	0.754	0.765	0.936	-1.274	0.189	1
GOBP_CERAMIDE_METABOLIC_PROCESS	92	-1.033	0.391	1	-1.082	0.35	1	-0.771	0.843	0.971
GOBP_CERAMIDE_TRANSPORT	15	1.53	0.051	0.748	0.924	0.568	0.889	-1.17	0.28	1
GOBP_CEREBELLAR_CORTEX_DEVELOPMENT	41	-1.288	0.1	1	-1.297	0.119	1	-0.697	0.941	0.988
GOBP_CEREBELLAR_CORTEX_FORMATION	19	-0.801	0.702	0.983	-1.311	0.157	1	-1.161	0.297	1
GOBP_CEREBELLAR_CORTEX_MORPHOGENESIS	27	-1.025	0.411	1	-1.169	0.232	1	-0.793	0.781	0.96
GOBP_CEREBELLAR_PURKINJE_CELL_LAYER_DEVELOPMENT	23	-1.059	0.367	1	-1.051	0.391	1	-0.676	0.881	0.988
GOBP_CEREBELLAR_PURKINJE_CELL_LAYER_MORPHOGENESIS	15	0.935	0.546	1	-0.831	0.678	0.94	-0.846	0.671	0.991
GOBP_CEREBRAL_CORTEX_CELL_MIGRATION	34	-0.863	0.691	0.98	-1.228	0.169	1	-0.851	0.692	0.995
GOBP_CEREBRAL_CORTEX_DEVELOPMENT	88	1.145	0.254	1	0.898	0.616	0.896	-0.808	0.795	0.969
GOBP_CEREBRAL_CORTEX_NEURON_DIFFERENTIATION	15	0.965	0.527	1	-0.721	0.836	0.97	-0.836	0.713	0.986
GOBP_CEREBRAL_CORTEX_RADIALLY_ORIENTED_CELL_MIGRATION	26	-0.826	0.758	0.981	-0.836	0.749	0.944	0.776	0.794	0.888
GOBP_CGMP_MEDIATED_SIGNALING	19	-0.833	0.732	0.982	0.675	0.942	0.962	-0.84	0.696	0.991
GOBP_CHAPERONE_COFACTOR_DEPENDENT_PROTEIN_REFOLDING	31	1.109	0.301	1	1.468	0.083	0.595	1.278	0.195	0.85
GOBP_CHAPERONE_MEDIATED_AUTOPHAGY	15	-1.359	0.141	1	-1.471	0.056	1	-1.334	0.135	1
GOBP_CHAPERONE_MEDIATED_PROTEIN_COMPLEX_ASSEMBLY	19	0.762	0.798	1	-1.035	0.423	1	-1.265	0.197	1
GOBP_CHAPERONE_MEDIATED_PROTEIN_FOLDING	63	0.799	0.71	1	1.57	0.071	0.706	1.483	0.08	1
GOBP_CHEMICAL_HOMEOSTASIS_WITHIN_A_TISSUE	17	-0.877	0.643	0.985	1.217	0.226	0.886	1.145	0.288	0.787
GOBP_CHEMICAL_SYNAPTIC_TRANSMISSION_POSTSYNAPTIC	63	-1.397	0.043	1	0.815	0.779	0.906	1.312	0.085	0.875
GOBP_CHEMOKINE_C_X_C_MOTIF_LIGAND_2_PRODUCTION	15	-0.36	1	1	0.88	0.622	0.904	0.958	0.504	0.787
GOBP_CHEMOKINE_PRODUCTION	80	-0.937	0.54	0.992	1.003	0.468	0.861	1.207	0.245	0.827
GOBP_CHLORIDE_TRANSMEMBRANE_TRANSPORT	44	0.894	0.645	1	1.141	0.25	0.877	1.096	0.309	0.781
GOBP_CHLORIDE_TRANSPORT	79	-0.941	0.576	0.991	0.852	0.731	0.9	1.017	0.417	0.764
GOBP_CHOLESTEROL_EFFLUX	42	-1.311	0.119	1	-0.794	0.778	0.953	0.995	0.442	0.769
GOBP_CHOLESTEROL_STORAGE	19	-1.375	0.125	1	-0.69	0.864	0.971	1.077	0.38	0.777
GOBP_CHONDROCYTE_DEVELOPMENT	24	-1.148	0.247	1	-1.18	0.244	1	-0.821	0.718	0.97
GOBP_CHONDROCYTE_DIFFERENTIATION	88	-0.71	0.962	0.978	-1.053	0.346	1	-1.02	0.411	1
GOBP_CHONDROCYTE_PROLIFERATION	18	-1.006	0.465	0.995	0.748	0.795	0.935	1.089	0.348	0.776
GOBP_CHONDROITIN_SULFATE_BIOSYNTHETIC_PROCESS	15	-1.589	0.019	1	-0.94	0.523	0.987	0.92	0.57	0.805
GOBP_CHONDROITIN_SULFATE_PROTEOGLYCAN_BIOSYNTHETIC_PROCESS	18	-1.603	0.015	1	-1.016	0.452	1	0.891	0.602	0.817
GOBP_CHONDROITIN_SULFATE_PROTEOGLYCAN_METABOLIC_PROCESS	27	-1.432	0.064	1	-1.128	0.317	1	0.735	0.799	0.915
GOBP_CHROMATIN_ASSEMBLY_OR_DISASSEMBLY	193	0.815	0.648	1	1.261	0.246	0.849	1.083	0.393	0.782
GOBP_CHROMATIN_DISASSEMBLY	19	-1.101	0.369	1	0.812	0.676	0.908	1.261	0.225	0.837
GOBP_CHROMATIN_REMODELING	221	0.989	0.456	1	1.215	0.304	0.888	0.983	0.489	0.774
GOBP_CHROMOSOME_CONDENSATION	41	0.605	0.927	1	1.504	0.074	0.617	1.532	0.064	1
GOBP_CHROMOSOME_LOCALIZATION	75	1.211	0.277	1	1.575	0.068	0.726	1.322	0.208	0.909
GOBP_CHROMOSOME_ORGANIZATION_INVOLVED_IN_MEIOTIC_CELL_CYCLE	44	0.612	0.915	1	1.288	0.193	0.81	1.374	0.142	0.992
GOBP_CHROMOSOME_SEGREGATION	294	0.918	0.539	1	1.466	0.126	0.594	1.407	0.144	1
GOBP_CHROMOSOME_SEPARATION	85	1.243	0.244	1	1.657	0.027	0.824	1.395	0.164	1
GOBP_CILIUM_MOVEMENT	129	-0.787	0.702	0.974	0.664	0.853	0.966	0.891	0.583	0.817
GOBP_CILIUM_OR_FLAGELLUM_DEPENDENT_CELL_MOTILITY	99	-0.645	0.871	0.986	0.903	0.586	0.899	1.031	0.436	0.761
GOBP_CILIUM_ORGANIZATION	365	-0.708	0.761	0.979	0.564	0.948	0.986	0.723	0.766	0.922
GOBP_CIRCADIAN_REGULATION_OF_GENE_EXPRESSION	61	0.587	0.967	1	-1.318	0.153	1	-1.377	0.108	1
GOBP_CIRCADIAN_RHYTHM	159	-0.755	0.907	0.984	0.882	0.68	0.903	0.877	0.667	0.82
GOBP_CIRCULATORY_SYSTEM_PROCESS	415	-1.332	0.038	1	-0.954	0.56	0.992	1.064	0.329	0.772
GOBP_CLATHRIN_COAT_ASSEMBLY	15	-0.952	0.546	0.989	-0.434	0.996	1	0.826	0.712	0.854
GOBP_CLATHRIN_DEPENDENT_ENDOCYTOSIS	45	-1.324	0.152	1	-1.064	0.384	1	0.589	0.957	0.988
GOBP_CLEAVAGE_INVOLVED_IN_RRNA_PROCESSING	27	0.934	0.537	1	0.806	0.644	0.909	0.564	0.866	0.992
GOBP_COCHLEA_DEVELOPMENT	37	0.864	0.722	1	-0.966	0.509	1	-1.021	0.382	1
GOBP_COCHLEA_MORPHOGENESIS	19	-0.937	0.557	0.991	-1.362	0.07	1	-1.024	0.41	1
GOBP_COENZYME_A_METABOLIC_PROCESS	17	-1.021	0.448	1	-0.944	0.554	0.992	-1.023	0.476	1
GOBP_COGNITION	209	0.958	0.518	1	0.915	0.623	0.899	-0.889	0.684	1
GOBP_COLLAGEN_ACTIVATED_SIGNALING_PATHWAY	15	-1.002	0.445	0.99	0.994	0.453	0.863	1.173	0.272	0.804
GOBP_COLLAGEN_BIOSYNTHETIC_PROCESS	34	-0.773	0.806	0.977	-1.161	0.274	1	-0.972	0.48	1
GOBP_COLLAGEN_CATABOLIC_PROCESS	33	-1.32	0.152	1	0.783	0.764	0.923	1.165	0.276	0.798
GOBP_COLLAGEN_FIBRIL_ORGANIZATION	51	-0.949	0.537	0.989	-0.684	0.881	0.973	-0.693	0.899	0.988
GOBP_COLLAGEN_METABOLIC_PROCESS	79	-1.131	0.283	1	-0.846	0.703	0.95	0.753	0.813	0.904
GOBP_COLLATERAL_SPROUTING	19	-0.88	0.638	0.985	-0.82	0.711	0.943	0.611	0.94	0.981
GOBP_COLUMNAR_CUBOIDAL_EPITHELIAL_CELL_DEVELOPMENT	35	1.002	0.429	1	-0.745	0.84	0.959	-0.946	0.533	1
GOBP_COLUMNAR_CUBOIDAL_EPITHELIAL_CELL_DIFFERENTIATION	62	0.917	0.579	1	-0.792	0.785	0.95	-0.911	0.619	1
GOBP_COMPLEMENT_ACTIVATION	44	-0.714	0.869	0.981	0.657	0.91	0.966	-0.699	0.907	0.99
GOBP_CONNECTIVE_TISSUE_DEVELOPMENT	205	0.822	0.848	1	-0.971	0.49	1	-1.019	0.417	1
GOBP_COPII_COATED_VESICLE_BUDDING	30	-0.845	0.656	0.982	0.973	0.462	0.879	0.939	0.523	0.795
GOBP_COPII_COATED_VESICLE_CARGO_LOADING	15	-0.813	0.709	0.988	0.753	0.773	0.935	0.828	0.702	0.852
GOBP_COPPER_ION_HOMEOSTASIS	16	-1.036	0.411	1	1.036	0.425	0.858	1.033	0.416	0.762
GOBP_COPPER_ION_TRANSPORT	16	-1.261	0.194	1	0.616	0.957	0.98	1.283	0.17	0.854
GOBP_CORONARY_VASCULATURE_DEVELOPMENT	37	-0.844	0.695	0.981	-0.813	0.742	0.95	-0.928	0.553	1
GOBP_CORONARY_VASCULATURE_MORPHOGENESIS	15	-1.524	0.029	1	-1.117	0.309	1	0.664	0.903	0.964
GOBP_CORTICAL_ACTIN_CYTOSKELETON_ORGANIZATION	38	0.807	0.711	1	1.612	0.023	0.751	1.502	0.075	1
GOBP_CORTICAL_CYTOSKELETON_ORGANIZATION	57	-1.043	0.39	1	1.352	0.133	0.718	1.486	0.058	1
GOBP_COTRANSLATIONAL_PROTEIN_TARGETING_TO_MEMBRANE	20	-1.127	0.333	1	0.646	0.877	0.969	1.272	0.208	0.851
GOBP_CRANIAL_NERVE_DEVELOPMENT	42	-0.952	0.553	0.987	0.808	0.807	0.91	0.939	0.56	0.796
GOBP_CRANIAL_NERVE_MORPHOGENESIS	23	-0.916	0.6	0.985	1.069	0.328	0.854	1.105	0.324	0.774
GOBP_CRANIAL_SKELETAL_SYSTEM_DEVELOPMENT	55	1.252	0.144	1	-0.789	0.799	0.953	-1.191	0.224	1
GOBP_CRISTAE_FORMATION	16	1.313	0.186	1	0.816	0.686	0.906	-0.885	0.583	1
GOBP_CYCLIC_NUCLEOTIDE_BIOSYNTHETIC_PROCESS	16	0.694	0.945	1	-0.91	0.633	0.981	-0.929	0.578	1
GOBP_CYCLIC_NUCLEOTIDE_MEDIATED_SIGNALING	48	-0.927	0.579	0.992	0.745	0.923	0.936	1.042	0.371	0.763
GOBP_CYCLIC_NUCLEOTIDE_METABOLIC_PROCESS	30	-0.737	0.917	0.983	-1.111	0.284	1	-1.053	0.37	1
GOBP_CYTOCHROME_COMPLEX_ASSEMBLY	32	0.97	0.472	1	0.945	0.525	0.88	0.662	0.861	0.965
GOBP_CYTOKINE_MEDIATED_SIGNALING_PATHWAY	393	-0.801	0.735	0.983	0.803	0.711	0.911	1.024	0.42	0.76
GOBP_CYTOKINE_PRODUCTION_INVOLVED_IN_IMMUNE_RESPONSE	94	-0.972	0.492	0.995	0.888	0.581	0.899	1.091	0.366	0.774
GOBP_CYTOKINE_PRODUCTION_INVOLVED_IN_INFLAMMATORY_RESPONSE	49	0.84	0.666	1	1.08	0.39	0.862	0.897	0.596	0.813
GOBP_CYTOKINESIS	149	1.079	0.326	1	1.316	0.156	0.777	1.118	0.29	0.786
GOBP_CYTOKINETIC_PROCESS	37	1.118	0.348	1	1.203	0.266	0.883	0.876	0.627	0.819
GOBP_CYTOLYSIS	18	-0.762	0.747	0.978	0.834	0.665	0.899	0.965	0.524	0.785
GOBP_CYTOPLASMIC_MICROTUBULE_ORGANIZATION	53	-0.905	0.6	0.983	0.938	0.554	0.884	1.064	0.374	0.773
GOBP_CYTOPLASMIC_PATTERN_RECOGNITION_RECEPTOR_SIGNALING_PATHWAY	59	-1.254	0.204	1	1.048	0.423	0.86	1.474	0.086	1
GOBP_CYTOPLASMIC_PATTERN_RECOGNITION_RECEPTOR_SIGNALING_PATHWAY_IN_RESPONSE_TO_VIRUS	34	-1.003	0.47	0.991	-0.805	0.675	0.95	1.086	0.383	0.782
GOBP_CYTOPLASMIC_SEQUESTERING_OF_PROTEIN	21	-0.979	0.465	0.996	-0.783	0.724	0.946	-0.861	0.644	0.997
GOBP_CYTOPLASMIC_SEQUESTERING_OF_TRANSCRIPTION_FACTOR	15	-1.026	0.469	1	-0.942	0.526	0.99	-0.767	0.713	0.973
GOBP_CYTOPLASMIC_TRANSLATION	138	-1.446	0.174	1	-1.155	0.359	1	0.594	0.754	0.987
GOBP_CYTOPLASMIC_TRANSLATIONAL_INITIATION	26	-1.325	0.174	1	0.975	0.476	0.877	1.282	0.191	0.849
GOBP_CYTOSKELETON_DEPENDENT_CYTOKINESIS	91	1.134	0.273	1	1.522	0.044	0.678	1.172	0.264	0.8
GOBP_CYTOSKELETON_DEPENDENT_INTRACELLULAR_TRANSPORT	178	0.94	0.552	1	1.094	0.286	0.871	0.978	0.486	0.776
GOBP_CYTOSOLIC_CALCIUM_ION_TRANSPORT	134	-1.05	0.376	1	-0.857	0.731	0.957	0.826	0.804	0.853
GOBP_CYTOSOLIC_TRANSPORT	159	0.795	0.738	1	0.664	0.839	0.966	0.609	0.966	0.982
GOBP_DE_NOVO_PROTEIN_FOLDING	39	0.904	0.578	1	1.514	0.074	0.647	1.493	0.066	1
GOBP_DECIDUALIZATION	21	-1.291	0.147	1	1.038	0.409	0.857	1.413	0.077	1
GOBP_DEFENSE_RESPONSE_TO_BACTERIUM	194	-1.191	0.227	1	1.122	0.324	0.881	1.438	0.051	1
GOBP_DEFENSE_RESPONSE_TO_FUNGUS	37	-1.553	0.016	1	1.045	0.454	0.854	1.497	0.034	1
GOBP_DEFENSE_RESPONSE_TO_GRAM_NEGATIVE_BACTERIUM	56	-1.206	0.208	1	1.184	0.249	0.881	1.354	0.104	0.976
GOBP_DEFENSE_RESPONSE_TO_GRAM_POSITIVE_BACTERIUM	73	-1.442	0.046	1	1.058	0.392	0.855	1.351	0.116	0.95
GOBP_DEFENSE_RESPONSE_TO_SYMBIONT	253	-0.942	0.535	0.994	0.901	0.569	0.899	1.309	0.17	0.87
GOBP_DEFINITIVE_HEMOPOIESIS	19	-1.417	0.076	1	-1.112	0.346	1	0.669	0.848	0.962
GOBP_DEMETHYLATION	59	1.059	0.37	1	0.827	0.695	0.9	-0.758	0.844	0.97
GOBP_DENDRITE_DEVELOPMENT	193	0.758	0.934	1	-0.918	0.603	0.985	-0.854	0.758	0.998
GOBP_DENDRITE_EXTENSION	25	-0.964	0.487	0.991	1.087	0.29	0.865	1.213	0.189	0.829
GOBP_DENDRITE_MORPHOGENESIS	115	-0.691	0.957	0.979	-1.092	0.297	1	-0.956	0.515	1
GOBP_DENDRITIC_CELL_CHEMOTAXIS	24	-0.96	0.511	0.993	0.751	0.751	0.935	1.024	0.452	0.761
GOBP_DENDRITIC_CELL_CYTOKINE_PRODUCTION	16	-1.042	0.441	1	1.056	0.41	0.852	1.146	0.327	0.789
GOBP_DENDRITIC_CELL_DIFFERENTIATION	45	-0.731	0.789	0.983	0.739	0.775	0.935	0.908	0.589	0.809
GOBP_DENDRITIC_CELL_MIGRATION	31	-0.813	0.683	0.986	0.943	0.553	0.881	1.126	0.359	0.791
GOBP_DENDRITIC_SPINE_DEVELOPMENT	80	-0.858	0.789	0.979	-1.119	0.251	1	-0.778	0.887	0.968
GOBP_DENDRITIC_SPINE_MAINTENANCE	16	-0.904	0.601	0.983	-1.189	0.275	1	-0.929	0.555	1
GOBP_DENDRITIC_SPINE_MORPHOGENESIS	49	-0.983	0.482	0.993	-1.384	0.048	1	-0.788	0.789	0.962
GOBP_DEOXYRIBONUCLEOSIDE_MONOPHOSPHATE_METABOLIC_PROCESS	20	0.859	0.645	1	1.253	0.167	0.861	1.405	0.074	1
GOBP_DEOXYRIBONUCLEOSIDE_TRIPHOSPHATE_METABOLIC_PROCESS	15	1.103	0.358	1	1.493	0.072	0.597	0.952	0.517	0.791
GOBP_DEOXYRIBONUCLEOTIDE_BIOSYNTHETIC_PROCESS	15	-0.822	0.657	0.983	1.183	0.297	0.884	1.354	0.145	0.968
GOBP_DEOXYRIBOSE_PHOSPHATE_CATABOLIC_PROCESS	26	-0.692	0.94	0.98	0.964	0.5	0.882	0.849	0.719	0.842
GOBP_DEOXYRIBOSE_PHOSPHATE_METABOLIC_PROCESS	41	-0.876	0.648	0.983	1.241	0.192	0.863	1.245	0.194	0.836
GOBP_DEPHOSPHORYLATION	367	-1.168	0.139	1	1.202	0.091	0.882	1.447	0.008	1
GOBP_DETECTION_OF_ABIOTIC_STIMULUS	75	-0.732	0.963	0.983	1.035	0.378	0.859	1.031	0.389	0.762
GOBP_DETECTION_OF_BIOTIC_STIMULUS	36	-0.89	0.615	0.988	1.093	0.373	0.871	1.319	0.153	0.903
GOBP_DETECTION_OF_CHEMICAL_STIMULUS_INVOLVED_IN_SENSORY_PERCEPTION_OF_TASTE	20	-0.684	0.969	0.977	1.364	0.093	0.69	1.219	0.194	0.833
GOBP_DETECTION_OF_EXTERNAL_BIOTIC_STIMULUS	24	-1.244	0.211	1	1.142	0.33	0.88	1.52	0.032	1
GOBP_DETECTION_OF_LIGHT_STIMULUS	31	-0.753	0.948	0.981	0.979	0.5	0.875	1.083	0.314	0.782
GOBP_DETECTION_OF_MECHANICAL_STIMULUS	32	-0.669	0.95	0.98	1.141	0.244	0.878	1.219	0.176	0.836
GOBP_DETECTION_OF_MECHANICAL_STIMULUS_INVOLVED_IN_SENSORY_PERCEPTION	21	0.772	0.842	1	0.912	0.591	0.901	0.935	0.551	0.798
GOBP_DETECTION_OF_OTHER_ORGANISM	19	-1.191	0.276	1	1.175	0.303	0.88	1.55	0.02	1
GOBP_DETECTION_OF_STIMULUS	147	-0.915	0.603	0.985	1.176	0.195	0.884	1.272	0.105	0.848
GOBP_DETECTION_OF_STIMULUS_INVOLVED_IN_SENSORY_PERCEPTION	63	-0.815	0.816	0.987	1.061	0.364	0.854	1.174	0.218	0.805
GOBP_DETECTION_OF_STIMULUS_INVOLVED_IN_SENSORY_PERCEPTION_OF_PAIN	18	1.07	0.357	1	0.743	0.889	0.934	-0.652	0.963	0.997
GOBP_DETECTION_OF_TEMPERATURE_STIMULUS	15	1.136	0.267	1	-0.961	0.514	1	-1.049	0.384	1
GOBP_DETECTION_OF_VISIBLE_LIGHT	24	-0.74	0.935	0.982	1.074	0.319	0.859	1.005	0.456	0.767
GOBP_DETERMINATION_OF_ADULT_LIFESPAN	15	0.961	0.497	1	1.698	0.01	0.776	1.479	0.076	1
GOBP_DETOXIFICATION	113	-1.674	0	0.774	-1.131	0.264	1	1.126	0.276	0.791
GOBP_DEVELOPMENT_OF_PRIMARY_FEMALE_SEXUAL_CHARACTERISTICS	81	-1.199	0.166	1	0.851	0.726	0.9	1.199	0.169	0.811
GOBP_DEVELOPMENT_OF_PRIMARY_SEXUAL_CHARACTERISTICS	172	-1.026	0.365	1	-0.77	0.917	0.952	0.943	0.583	0.794
GOBP_DEVELOPMENTAL_CELL_GROWTH	175	-1.01	0.439	0.997	-1.262	0.117	1	-1.15	0.217	1
GOBP_DEVELOPMENTAL_GROWTH	493	-0.921	0.632	0.984	-1.132	0.243	1	-1.072	0.328	1
GOBP_DEVELOPMENTAL_GROWTH_INVOLVED_IN_MORPHOGENESIS	187	-0.845	0.736	0.982	-1.134	0.259	1	-1.08	0.343	1
GOBP_DEVELOPMENTAL_INDUCTION	22	-0.835	0.69	0.983	-1.007	0.442	1	-0.792	0.754	0.959
GOBP_DEVELOPMENTAL_MATURATION	225	-1.353	0.03	1	0.843	0.822	0.9	1.223	0.12	0.839
GOBP_DEVELOPMENTAL_PIGMENTATION	36	-0.765	0.843	0.977	0.7	0.937	0.95	0.885	0.643	0.818
GOBP_DIACYLGLYCEROL_METABOLIC_PROCESS	23	-0.87	0.678	0.98	-0.645	0.957	0.976	0.877	0.644	0.821
GOBP_DICARBOXYLIC_ACID_CATABOLIC_PROCESS	16	-0.642	0.941	0.987	1.073	0.395	0.859	1.345	0.12	0.944
GOBP_DICARBOXYLIC_ACID_METABOLIC_PROCESS	79	-0.746	0.837	0.981	1.175	0.217	0.882	1.489	0.033	1
GOBP_DICARBOXYLIC_ACID_TRANSPORT	60	-0.967	0.508	0.99	0.904	0.614	0.899	0.898	0.659	0.812
GOBP_DIENCEPHALON_DEVELOPMENT	43	0.742	0.929	1	-1.092	0.333	1	-1.24	0.127	1
GOBP_DIGESTION	79	-1.05	0.352	1	0.89	0.643	0.9	1.112	0.285	0.783
GOBP_DIGESTIVE_SYSTEM_DEVELOPMENT	97	0.952	0.536	1	-0.875	0.691	0.957	-1.029	0.41	1
GOBP_DIGESTIVE_SYSTEM_PROCESS	68	-0.905	0.616	0.985	0.971	0.505	0.878	1.134	0.259	0.782
GOBP_DIGESTIVE_TRACT_MORPHOGENESIS	34	1.013	0.441	1	-1.01	0.441	1	-1.11	0.288	1
GOBP_DIOL_BIOSYNTHETIC_PROCESS	21	1.178	0.264	1	-0.766	0.779	0.955	-1.27	0.154	1
GOBP_DIOL_METABOLIC_PROCESS	29	0.815	0.706	1	-1.053	0.399	1	-1.166	0.284	1
GOBP_DIVALENT_INORGANIC_CATION_HOMEOSTASIS	354	-1.094	0.286	1	-0.848	0.768	0.951	0.966	0.516	0.785
GOBP_DNA_BIOSYNTHETIC_PROCESS	176	1.008	0.438	1	1.282	0.183	0.823	1.076	0.357	0.775
GOBP_DNA_CATABOLIC_PROCESS	25	0.86	0.682	1	1.123	0.287	0.883	0.921	0.571	0.804
GOBP_DNA_CATABOLIC_PROCESS_ENDONUCLEOLYTIC	21	1.128	0.31	1	1.135	0.265	0.881	0.767	0.791	0.897
GOBP_DNA_CONFORMATION_CHANGE	292	1.019	0.424	1	1.437	0.157	0.625	1.243	0.278	0.827
GOBP_DNA_DAMAGE_RESPONSE_SIGNAL_TRANSDUCTION_BY_P53_CLASS_MEDIATOR	68	1.371	0.085	1	1.519	0.025	0.654	1.164	0.28	0.795
GOBP_DNA_DAMAGE_RESPONSE_SIGNAL_TRANSDUCTION_BY_P53_CLASS_MEDIATOR_RESULTING_IN_CELL_CYCLE_ARREST	16	1.715	0.008	0.392	1.352	0.155	0.717	-0.506	0.983	0.997
GOBP_DNA_DAMAGE_RESPONSE_SIGNAL_TRANSDUCTION_RESULTING_IN_TRANSCRIPTION	18	-0.521	0.977	0.997	0.931	0.558	0.885	0.897	0.592	0.813
GOBP_DNA_DEALKYLATION	27	1.547	0.044	0.733	0.938	0.539	0.885	-0.95	0.516	1
GOBP_DNA_DEPENDENT_DNA_REPLICATION	151	1.184	0.31	1	1.516	0.081	0.646	1.257	0.265	0.832
GOBP_DNA_DEPENDENT_DNA_REPLICATION_MAINTENANCE_OF_FIDELITY	44	1.093	0.397	1	1.402	0.13	0.649	1.153	0.337	0.791
GOBP_DNA_DOUBLE_STRAND_BREAK_PROCESSING	15	0.818	0.65	1	0.826	0.688	0.899	0.651	0.85	0.969
GOBP_DNA_GEOMETRIC_CHANGE	85	1.205	0.306	1	1.526	0.092	0.69	1.297	0.232	0.864
GOBP_DNA_INTEGRITY_CHECKPOINT_SIGNALING	116	1.28	0.225	1	1.666	0.031	0.819	1.275	0.213	0.847
GOBP_DNA_LIGATION	15	1.612	0.025	0.567	0.998	0.516	0.864	-0.753	0.71	0.971
GOBP_DNA_METHYLATION	52	1.082	0.333	1	1.181	0.24	0.883	0.84	0.711	0.85
GOBP_DNA_METHYLATION_DEPENDENT_HETEROCHROMATIN_ASSEMBLY	22	1.485	0.092	0.846	1.095	0.417	0.873	0.749	0.722	0.906
GOBP_DNA_METHYLATION_OR_DEMETHYLATION	74	1.406	0.068	1	1.212	0.193	0.887	0.617	0.992	0.979
GOBP_DNA_MODIFICATION	93	1.284	0.122	1	1.222	0.203	0.881	0.764	0.835	0.898
GOBP_DNA_PACKAGING	205	0.89	0.566	1	1.366	0.197	0.691	1.19	0.322	0.818
GOBP_DNA_RECOMBINATION	264	1.27	0.213	1	1.485	0.075	0.611	1.189	0.299	0.811
GOBP_DNA_REPAIR	466	1.466	0.094	0.866	1.474	0.106	0.592	0.988	0.494	0.776
GOBP_DNA_REPLICATION	262	1.286	0.236	1	1.529	0.086	0.705	1.24	0.267	0.824
GOBP_DNA_REPLICATION_CHECKPOINT_SIGNALING	16	1.018	0.47	1	1.379	0.097	0.665	1.19	0.305	0.816
GOBP_DNA_REPLICATION_DEPENDENT_CHROMATIN_ORGANIZATION	26	0.944	0.552	1	0.962	0.578	0.881	0.753	0.729	0.904
GOBP_DNA_REPLICATION_INDEPENDENT_CHROMATIN_ORGANIZATION	31	-0.66	0.831	0.979	0.978	0.524	0.876	1.076	0.423	0.777
GOBP_DNA_REPLICATION_INITIATION	35	1.065	0.427	1	1.411	0.112	0.63	1.295	0.226	0.852
GOBP_DNA_STRAND_ELONGATION	35	0.827	0.637	1	1.234	0.317	0.87	1.138	0.372	0.782
GOBP_DNA_STRAND_ELONGATION_INVOLVED_IN_DNA_REPLICATION	15	-0.697	0.767	0.979	1.137	0.418	0.876	1.146	0.401	0.789
GOBP_DNA_SYNTHESIS_INVOLVED_IN_DNA_REPAIR	32	0.753	0.755	1	1.337	0.182	0.733	1.277	0.212	0.848
GOBP_DNA_TEMPLATED_TRANSCRIPTION_ELONGATION	72	1.401	0.128	1	0.862	0.616	0.906	-0.591	0.91	0.999
GOBP_DNA_TEMPLATED_TRANSCRIPTION_INITIATION	115	1.545	0.053	0.731	1.08	0.362	0.86	-0.425	0.998	0.999
GOBP_DNA_TEMPLATED_TRANSCRIPTION_TERMINATION	21	0.994	0.47	1	0.926	0.556	0.888	1.01	0.432	0.764
GOBP_DNA_UNWINDING_INVOLVED_IN_DNA_REPLICATION	22	1.051	0.439	1	1.358	0.156	0.703	1.137	0.357	0.781
GOBP_DOPAMINE_METABOLIC_PROCESS	29	-1.028	0.416	1	0.777	0.852	0.926	0.925	0.574	0.8
GOBP_DOPAMINE_RECEPTOR_SIGNALING_PATHWAY	31	0.712	0.905	1	-1.149	0.265	1	-1.136	0.276	1
GOBP_DOPAMINE_SECRETION	20	-0.94	0.562	0.993	-1.207	0.172	1	-0.906	0.628	1
GOBP_DOPAMINE_TRANSPORT	29	-1.12	0.255	1	-0.956	0.53	0.996	1.027	0.41	0.76
GOBP_DOPAMINERGIC_NEURON_DIFFERENTIATION	19	0.69	0.887	1	0.823	0.728	0.903	-0.758	0.789	0.971
GOBP_DORSAL_VENTRAL_NEURAL_TUBE_PATTERNING	20	-1.026	0.461	1	-1.657	0.006	1	-1.155	0.316	1
GOBP_DORSAL_VENTRAL_PATTERN_FORMATION	54	0.833	0.761	1	-1.072	0.354	1	-1.006	0.439	1
GOBP_DOSAGE_COMPENSATION	19	0.979	0.494	1	1.324	0.181	0.763	1.145	0.305	0.788
GOBP_DOUBLE_STRAND_BREAK_REPAIR	240	1.395	0.146	1	1.571	0.078	0.709	1.177	0.32	0.802
GOBP_DOUBLE_STRAND_BREAK_REPAIR_VIA_NONHOMOLOGOUS_END_JOINING	63	1.448	0.077	0.9	1.522	0.068	0.688	1.015	0.45	0.764
GOBP_DSRNA_PROCESSING	48	1.463	0.07	0.866	1.155	0.271	0.883	-0.964	0.492	1
GOBP_EAR_DEVELOPMENT	155	0.843	0.773	1	-1.12	0.295	1	-1.091	0.316	1
GOBP_EAR_MORPHOGENESIS	86	0.918	0.598	1	-1.336	0.085	1	-1.375	0.052	1
GOBP_EATING_BEHAVIOR	17	-1.045	0.366	1	1.058	0.352	0.856	1.228	0.174	0.837
GOBP_ECTODERM_DEVELOPMENT	17	-1.126	0.347	1	-0.93	0.553	0.992	0.804	0.731	0.868
GOBP_ELECTRON_TRANSPORT_CHAIN	144	0.796	0.737	1	0.859	0.656	0.905	0.929	0.567	0.8
GOBP_EMBRYO_IMPLANTATION	45	-1.294	0.183	1	1.002	0.455	0.859	1.341	0.134	0.928
GOBP_EMBRYONIC_APPENDAGE_MORPHOGENESIS	96	0.742	0.863	1	-1.514	0.014	1	-1.489	0.034	1
GOBP_EMBRYONIC_AXIS_SPECIFICATION	29	1.137	0.273	1	-0.855	0.735	0.958	-1.04	0.392	1
GOBP_EMBRYONIC_CAMERA_TYPE_EYE_DEVELOPMENT	29	-1.166	0.232	1	-1.086	0.356	1	0.902	0.601	0.811
GOBP_EMBRYONIC_CAMERA_TYPE_EYE_MORPHOGENESIS	19	-1.048	0.399	1	-0.969	0.51	1	0.91	0.592	0.81
GOBP_EMBRYONIC_CRANIAL_SKELETON_MORPHOGENESIS	35	1.348	0.069	1	0.77	0.847	0.929	-1.223	0.172	1
GOBP_EMBRYONIC_DIGESTIVE_TRACT_DEVELOPMENT	24	-0.889	0.615	0.987	0.797	0.774	0.916	0.942	0.538	0.793
GOBP_EMBRYONIC_DIGIT_MORPHOGENESIS	51	0.772	0.798	1	-1.124	0.342	1	-1.102	0.346	1
GOBP_EMBRYONIC_EYE_MORPHOGENESIS	26	-0.903	0.606	0.984	-1.3	0.166	1	-1.061	0.358	1
GOBP_EMBRYONIC_FORELIMB_MORPHOGENESIS	22	0.996	0.443	1	-1.558	0.016	1	-1.488	0.027	1
GOBP_EMBRYONIC_HEART_TUBE_DEVELOPMENT	64	-0.829	0.723	0.983	-0.958	0.517	0.999	-0.928	0.589	1
GOBP_EMBRYONIC_HEART_TUBE_MORPHOGENESIS	54	-0.706	0.905	0.98	-1.083	0.343	1	-1.126	0.26	1
GOBP_EMBRYONIC_HEMOPOIESIS	21	-1.104	0.327	1	-0.81	0.723	0.949	0.867	0.624	0.83
GOBP_EMBRYONIC_HINDLIMB_MORPHOGENESIS	20	1.052	0.366	1	-1.291	0.119	1	-1.386	0.047	1
GOBP_EMBRYONIC_MORPHOGENESIS	462	0.822	0.813	1	-1.102	0.286	1	-1.142	0.221	1
GOBP_EMBRYONIC_ORGAN_DEVELOPMENT	333	-0.773	0.899	0.977	-1.052	0.377	1	-0.98	0.494	1
GOBP_EMBRYONIC_ORGAN_MORPHOGENESIS	206	0.841	0.743	1	-1.135	0.268	1	-1.181	0.2	1
GOBP_EMBRYONIC_PATTERN_SPECIFICATION	52	1.011	0.455	1	-0.982	0.483	1	-1.172	0.206	1
GOBP_EMBRYONIC_PLACENTA_DEVELOPMENT	71	-0.745	0.844	0.981	-0.907	0.559	0.984	-0.703	0.882	0.989
GOBP_EMBRYONIC_PLACENTA_MORPHOGENESIS	23	-0.952	0.533	0.989	-1.031	0.453	1	-0.805	0.733	0.962
GOBP_EMBRYONIC_SKELETAL_SYSTEM_DEVELOPMENT	86	0.795	0.792	1	-1.028	0.422	1	-1.075	0.342	1
GOBP_EMBRYONIC_SKELETAL_SYSTEM_MORPHOGENESIS	63	0.929	0.567	1	-0.826	0.735	0.942	-1.097	0.31	1
GOBP_ENAMEL_MINERALIZATION	16	0.682	0.876	1	0.858	0.643	0.904	0.658	0.927	0.967
GOBP_ENDOCARDIAL_CUSHION_DEVELOPMENT	37	-0.835	0.695	0.981	0.835	0.733	0.899	-0.825	0.76	0.971
GOBP_ENDOCARDIAL_CUSHION_FORMATION	24	-1.065	0.378	1	0.847	0.698	0.9	0.883	0.618	0.82
GOBP_ENDOCARDIAL_CUSHION_MORPHOGENESIS	31	-0.924	0.547	0.991	-0.784	0.796	0.948	-0.831	0.731	0.982
GOBP_ENDOCHONDRAL_BONE_MORPHOGENESIS	49	-0.875	0.688	0.983	-1.168	0.222	1	-1.044	0.404	1
GOBP_ENDOCRINE_HORMONE_SECRETION	30	-0.792	0.778	0.975	0.783	0.785	0.923	0.913	0.596	0.808
GOBP_ENDOCRINE_PANCREAS_DEVELOPMENT	31	1.339	0.089	1	1.105	0.31	0.878	0.907	0.587	0.808
GOBP_ENDOCRINE_PROCESS	56	-0.774	0.867	0.977	0.849	0.696	0.899	0.9	0.618	0.809
GOBP_ENDOCRINE_SYSTEM_DEVELOPMENT	91	1.034	0.374	1	-0.914	0.618	0.984	-0.962	0.526	1
GOBP_ENDOCYTIC_RECYCLING	71	1.473	0.051	0.864	0.952	0.5	0.887	-0.848	0.653	0.99
GOBP_ENDOCYTOSIS	488	-0.99	0.453	0.999	-0.821	0.811	0.945	0.782	0.913	0.884
GOBP_ENDODERM_DEVELOPMENT	62	-0.798	0.775	0.981	-0.758	0.815	0.958	-0.766	0.815	0.971
GOBP_ENDODERM_FORMATION	45	-0.705	0.9	0.98	0.785	0.748	0.926	0.861	0.658	0.834
GOBP_ENDODERMAL_CELL_DIFFERENTIATION	39	-0.955	0.512	0.991	0.579	0.962	0.985	0.902	0.601	0.811
GOBP_ENDOMEMBRANE_SYSTEM_ORGANIZATION	450	-0.918	0.648	0.987	-1.092	0.286	1	-0.96	0.518	1
GOBP_ENDONUCLEOLYTIC_CLEAVAGE_INVOLVED_IN_RRNA_PROCESSING	15	0.617	0.869	1	0.582	0.884	0.985	0.54	0.929	0.993
GOBP_ENDOPLASMIC_RETICULUM_CALCIUM_ION_HOMEOSTASIS	25	1.101	0.333	1	0.854	0.626	0.901	0.535	0.967	0.993
GOBP_ENDOPLASMIC_RETICULUM_ORGANIZATION	78	-0.874	0.625	0.977	-1.085	0.351	1	-0.977	0.495	1
GOBP_ENDOPLASMIC_RETICULUM_TO_CYTOSOL_TRANSPORT	28	-1.236	0.225	1	-0.782	0.71	0.945	1.177	0.265	0.803
GOBP_ENDOPLASMIC_RETICULUM_TO_GOLGI_VESICLE_MEDIATED_TRANSPORT	120	-1.072	0.394	1	0.736	0.785	0.935	1.223	0.258	0.841
GOBP_ENDOPLASMIC_RETICULUM_TUBULAR_NETWORK_ORGANIZATION	16	0.732	0.73	1	-1.592	0.044	1	-1.202	0.296	1
GOBP_ENDOPLASMIC_RETICULUM_UNFOLDED_PROTEIN_RESPONSE	70	-0.988	0.446	0.994	0.857	0.638	0.9	1.159	0.284	0.794
GOBP_ENDOSOMAL_TRANSPORT	215	1.157	0.24	1	-0.654	0.91	0.974	-0.946	0.498	1
GOBP_ENDOSOME_ORGANIZATION	79	1.098	0.341	1	-1.23	0.211	1	-1.56	0.031	1
GOBP_ENDOSOME_TO_LYSOSOME_TRANSPORT	52	-0.881	0.589	0.984	-1.047	0.418	1	-1.038	0.403	1
GOBP_ENDOSOME_TRANSPORT_VIA_MULTIVESICULAR_BODY_SORTING_PATHWAY	29	-1.003	0.472	0.992	-1.134	0.326	1	0.414	0.994	1
GOBP_ENDOTHELIAL_CELL_APOPTOTIC_PROCESS	47	-0.726	0.951	0.983	0.898	0.65	0.897	-0.855	0.735	0.997
GOBP_ENDOTHELIAL_CELL_CHEMOTAXIS	23	0.954	0.523	1	1.108	0.348	0.883	0.808	0.729	0.867
GOBP_ENDOTHELIAL_CELL_DEVELOPMENT	67	0.755	0.871	1	0.767	0.812	0.928	0.952	0.517	0.79
GOBP_ENDOTHELIAL_CELL_MIGRATION	192	0.773	0.827	1	-0.92	0.559	0.989	-0.915	0.574	1
GOBP_ENDOTHELIAL_CELL_PROLIFERATION	124	0.911	0.608	1	0.83	0.741	0.897	-0.852	0.692	0.997
GOBP_ENDOTHELIUM_DEVELOPMENT	114	-0.699	0.957	0.98	0.866	0.654	0.904	1.016	0.428	0.763
GOBP_ENERGY_DERIVATION_BY_OXIDATION_OF_ORGANIC_COMPOUNDS	275	0.917	0.575	1	1.066	0.339	0.852	0.91	0.616	0.81
GOBP_ENERGY_HOMEOSTASIS	38	-0.944	0.552	0.992	0.792	0.845	0.919	0.883	0.638	0.819
GOBP_ENERGY_RESERVE_METABOLIC_PROCESS	65	1.079	0.32	1	0.853	0.725	0.9	-0.932	0.569	1
GOBP_ENGULFMENT_OF_APOPTOTIC_CELL	15	0.821	0.712	1	1.059	0.38	0.855	0.815	0.751	0.864
GOBP_ENSHEATHMENT_OF_NEURONS	116	0.916	0.622	1	-1.207	0.142	1	-1.028	0.388	1
GOBP_ENTEROENDOCRINE_CELL_DIFFERENTIATION	21	1.441	0.053	0.895	0.706	0.868	0.947	-1.035	0.416	1
GOBP_ENTRAINMENT_OF_CIRCADIAN_CLOCK	27	-0.592	0.951	0.991	-1.545	0.036	1	-1.67	0.017	1
GOBP_ENTRY_INTO_HOST	136	-0.627	0.937	0.988	-0.876	0.61	0.957	-0.915	0.556	1
GOBP_EPHRIN_RECEPTOR_SIGNALING_PATHWAY	44	1.153	0.264	1	-1.306	0.124	1	-1.414	0.048	1
GOBP_EPIBOLY	34	-1.242	0.193	1	0.568	0.972	0.986	1.155	0.304	0.793
GOBP_EPIDERMAL_CELL_DIFFERENTIATION	154	-0.907	0.578	0.983	-1.273	0.218	1	-1.057	0.407	1
GOBP_EPIDERMIS_DEVELOPMENT	260	-0.759	0.757	0.98	-1.283	0.184	1	-1.114	0.337	1
GOBP_EPIDERMIS_MORPHOGENESIS	28	0.933	0.559	1	-1.1	0.308	1	-1.194	0.205	1
GOBP_EPITHELIAL_CELL_APOPTOTIC_PROCESS	92	-0.851	0.795	0.982	-0.852	0.753	0.953	-0.837	0.789	0.986
GOBP_EPITHELIAL_CELL_CELL_ADHESION	16	-0.813	0.755	0.987	-0.872	0.646	0.952	-0.813	0.763	0.969
GOBP_EPITHELIAL_CELL_DEVELOPMENT	180	-0.678	0.983	0.978	-1.158	0.227	1	-1.062	0.352	1
GOBP_EPITHELIAL_CELL_DIFFERENTIATION_INVOLVED_IN_KIDNEY_DEVELOPMENT	36	0.821	0.707	1	0.833	0.685	0.899	0.807	0.738	0.866
GOBP_EPITHELIAL_CELL_MORPHOGENESIS	33	0.805	0.743	1	-1.073	0.362	1	-1.059	0.371	1
GOBP_EPITHELIAL_CELL_PROLIFERATION	335	0.92	0.584	1	-0.943	0.543	0.991	-1.067	0.334	1
GOBP_EPITHELIAL_STRUCTURE_MAINTENANCE	26	-0.561	0.996	0.994	1.028	0.424	0.851	1.007	0.454	0.768
GOBP_EPITHELIAL_TO_MESENCHYMAL_TRANSITION	130	-0.885	0.663	0.984	-0.823	0.757	0.943	-0.852	0.721	0.999
GOBP_EPITHELIAL_TO_MESENCHYMAL_TRANSITION_INVOLVED_IN_ENDOCARDIAL_CUSHION_FORMATION	16	-1.065	0.347	1	1.053	0.395	0.853	0.932	0.536	0.798
GOBP_EPITHELIAL_TUBE_BRANCHING_INVOLVED_IN_LUNG_MORPHOGENESIS	24	1.061	0.36	1	-0.637	0.927	0.976	-0.932	0.545	1
GOBP_EPITHELIAL_TUBE_FORMATION	114	-0.678	0.917	0.978	-1.133	0.295	1	-1.12	0.296	1
GOBP_EPITHELIAL_TUBE_MORPHOGENESIS	264	0.788	0.84	1	-0.921	0.587	0.989	-1.009	0.453	1
GOBP_ER_NUCLEUS_SIGNALING_PATHWAY	45	-0.966	0.488	0.99	-0.42	0.988	1	0.552	0.906	0.993
GOBP_ERAD_PATHWAY	103	-1.221	0.192	1	0.662	0.952	0.966	1.27	0.132	0.846
GOBP_ERBB_SIGNALING_PATHWAY	110	-0.702	0.859	0.978	-0.838	0.656	0.945	-0.681	0.862	0.99
GOBP_ERK1_AND_ERK2_CASCADE	247	-0.887	0.673	0.986	0.828	0.782	0.9	1.059	0.36	0.766
GOBP_ERYTHROCYTE_DEVELOPMENT	35	-1.529	0.053	1	-1.244	0.295	1	0.501	0.946	0.996
GOBP_ERYTHROCYTE_HOMEOSTASIS	127	-1.596	0.019	1	-1.302	0.165	1	-0.806	0.761	0.968
GOBP_ESTABLISHMENT_OF_CELL_POLARITY	135	1.075	0.319	1	0.919	0.629	0.896	-0.857	0.762	0.999
GOBP_ESTABLISHMENT_OF_ENDOTHELIAL_BARRIER	52	-0.739	0.88	0.982	0.808	0.755	0.91	0.929	0.584	0.801
GOBP_ESTABLISHMENT_OF_EPITHELIAL_CELL_APICAL_BASAL_POLARITY	18	0.951	0.527	1	-0.959	0.539	1	-1.066	0.414	1
GOBP_ESTABLISHMENT_OF_EPITHELIAL_CELL_POLARITY	31	1.194	0.307	1	-0.948	0.535	0.992	-1.319	0.183	1
GOBP_ESTABLISHMENT_OF_MITOCHONDRION_LOCALIZATION	25	0.745	0.838	1	1.471	0.065	0.594	1.486	0.08	1
GOBP_ESTABLISHMENT_OF_MITOTIC_SPINDLE_LOCALIZATION	33	1.045	0.389	1	1.178	0.265	0.883	1.184	0.235	0.802
GOBP_ESTABLISHMENT_OF_ORGANELLE_LOCALIZATION	359	1.059	0.34	1	1.537	0.008	0.725	1.431	0.039	1
GOBP_ESTABLISHMENT_OF_PIGMENT_GRANULE_LOCALIZATION	21	-0.798	0.73	0.98	0.655	0.916	0.966	0.645	0.892	0.969
GOBP_ESTABLISHMENT_OF_PROTEIN_LOCALIZATION_TO_CHROMOSOME	25	1.554	0.068	0.72	1.248	0.282	0.863	0.765	0.69	0.897
GOBP_ESTABLISHMENT_OF_PROTEIN_LOCALIZATION_TO_ENDOPLASMIC_RETICULUM	36	-1.363	0.147	1	-0.672	0.872	0.973	1.429	0.104	1
GOBP_ESTABLISHMENT_OF_PROTEIN_LOCALIZATION_TO_MEMBRANE	221	-0.955	0.547	0.99	0.793	0.873	0.918	1.013	0.402	0.764
GOBP_ESTABLISHMENT_OF_PROTEIN_LOCALIZATION_TO_MITOCHONDRIAL_MEMBRANE	29	0.85	0.667	1	1.057	0.392	0.855	0.727	0.8	0.92
GOBP_ESTABLISHMENT_OF_PROTEIN_LOCALIZATION_TO_ORGANELLE	381	1.058	0.346	1	1.192	0.171	0.879	1.106	0.301	0.776
GOBP_ESTABLISHMENT_OF_PROTEIN_LOCALIZATION_TO_PLASMA_MEMBRANE	59	0.809	0.774	1	0.894	0.628	0.898	0.775	0.785	0.888
GOBP_ESTABLISHMENT_OF_PROTEIN_LOCALIZATION_TO_TELOMERE	16	1.324	0.198	1	1.393	0.144	0.665	0.892	0.591	0.818
GOBP_ESTABLISHMENT_OF_PROTEIN_LOCALIZATION_TO_VACUOLE	42	0.831	0.665	1	0.609	0.902	0.979	-0.756	0.751	0.971
GOBP_ESTABLISHMENT_OF_RNA_LOCALIZATION	145	0.797	0.69	1	1.293	0.199	0.801	0.997	0.469	0.767
GOBP_ESTABLISHMENT_OF_SPINDLE_ORIENTATION	32	1.368	0.077	1	1.312	0.175	0.785	1.102	0.319	0.774
GOBP_ESTABLISHMENT_OF_TISSUE_POLARITY	64	-0.716	0.882	0.981	-1.137	0.275	1	-1.105	0.343	1
GOBP_ESTABLISHMENT_OR_MAINTENANCE_OF_BIPOLAR_CELL_POLARITY	42	1.01	0.445	1	0.818	0.69	0.906	-0.924	0.563	1
GOBP_ESTABLISHMENT_OR_MAINTENANCE_OF_CELL_POLARITY	199	0.779	0.905	1	0.905	0.68	0.9	0.796	0.839	0.872
GOBP_ESTABLISHMENT_OR_MAINTENANCE_OF_MONOPOLAR_CELL_POLARITY	26	1.071	0.369	1	-0.887	0.622	0.982	-1.152	0.29	1
GOBP_ESTROGEN_METABOLIC_PROCESS	22	-1.627	0.006	1	-0.827	0.782	0.941	1.075	0.341	0.775
GOBP_ETHANOL_METABOLIC_PROCESS	15	0.942	0.556	1	1.235	0.153	0.871	0.76	0.859	0.899
GOBP_ETHER_METABOLIC_PROCESS	25	-0.931	0.545	0.987	-1.695	0.008	1	-1.354	0.102	1
GOBP_EXCITATORY_SYNAPSE_ASSEMBLY	17	-1.088	0.308	1	-0.972	0.524	1	0.866	0.667	0.83
GOBP_EXCRETION	36	-1.32	0.112	1	0.986	0.447	0.871	1.068	0.347	0.774
GOBP_EXECUTION_PHASE_OF_APOPTOSIS	57	1.11	0.287	1	0.949	0.527	0.883	-0.74	0.92	0.971
GOBP_EXIT_FROM_MITOSIS	27	0.764	0.76	1	1.317	0.155	0.775	1.216	0.24	0.828
GOBP_EXOCRINE_SYSTEM_DEVELOPMENT	39	0.811	0.749	1	-0.756	0.807	0.958	-1	0.47	1
GOBP_EXOCYTIC_PROCESS	59	-0.891	0.653	0.99	0.967	0.501	0.879	1.141	0.25	0.784
GOBP_EXOCYTOSIS	291	-0.976	0.474	0.996	0.852	0.753	0.9	1.141	0.214	0.785
GOBP_EXPLORATION_BEHAVIOR	21	-0.613	0.961	0.986	0.981	0.503	0.874	0.882	0.643	0.819
GOBP_EXPORT_ACROSS_PLASMA_MEMBRANE	40	-1.561	0.018	1	-1.156	0.253	1	1.07	0.354	0.776
GOBP_EXTERNAL_ENCAPSULATING_STRUCTURE_ORGANIZATION	259	-0.872	0.664	0.978	-0.795	0.867	0.952	0.786	0.823	0.88
GOBP_EXTRACELLULAR_MATRIX_ASSEMBLY	42	0.798	0.777	1	0.749	0.842	0.935	-0.711	0.902	0.989
GOBP_EXTRACELLULAR_MATRIX_DISASSEMBLY	54	-0.794	0.716	0.978	1.112	0.341	0.882	1.213	0.212	0.828
GOBP_EXTRACELLULAR_TRANSPORT	39	-0.683	0.777	0.977	0.581	0.882	0.985	0.727	0.742	0.92
GOBP_EXTRACELLULAR_VESICLE_BIOGENESIS	24	-0.964	0.512	0.99	-1.377	0.092	1	-0.922	0.592	1
GOBP_EXTRINSIC_APOPTOTIC_SIGNALING_PATHWAY	197	0.827	0.819	1	0.947	0.559	0.881	0.909	0.615	0.809
GOBP_EXTRINSIC_APOPTOTIC_SIGNALING_PATHWAY_VIA_DEATH_DOMAIN_RECEPTORS	76	0.887	0.653	1	1.151	0.245	0.876	0.942	0.542	0.792
GOBP_EYE_MORPHOGENESIS	113	0.815	0.841	1	-0.831	0.777	0.942	-0.892	0.654	1
GOBP_EYE_PHOTORECEPTOR_CELL_DEVELOPMENT	22	0.991	0.447	1	1.069	0.332	0.857	0.858	0.687	0.835
GOBP_EYE_PHOTORECEPTOR_CELL_DIFFERENTIATION	30	0.809	0.799	1	1.186	0.22	0.88	1.215	0.185	0.827
GOBP_FACE_DEVELOPMENT	46	-1.261	0.171	1	-1.469	0.049	1	-1.069	0.35	1
GOBP_FACULTATIVE_HETEROCHROMATIN_ASSEMBLY	30	1.617	0.037	0.557	1.357	0.158	0.706	0.926	0.541	0.8
GOBP_FAT_CELL_DIFFERENTIATION	191	1.134	0.235	1	1.03	0.415	0.853	-0.821	0.809	0.97
GOBP_FAT_SOLUBLE_VITAMIN_METABOLIC_PROCESS	27	-0.897	0.635	0.992	-0.745	0.907	0.96	0.843	0.73	0.846
GOBP_FATTY_ACID_BETA_OXIDATION	69	-0.726	0.888	0.983	-0.84	0.713	0.946	-0.695	0.943	0.988
GOBP_FATTY_ACID_BIOSYNTHETIC_PROCESS	117	-1.052	0.344	1	0.784	0.939	0.924	1.081	0.29	0.776
GOBP_FATTY_ACID_CATABOLIC_PROCESS	92	-0.839	0.733	0.983	-0.998	0.468	1	-0.802	0.814	0.963
GOBP_FATTY_ACID_DERIVATIVE_BIOSYNTHETIC_PROCESS	33	-1.394	0.056	1	-0.964	0.495	1	1.093	0.327	0.777
GOBP_FATTY_ACID_DERIVATIVE_METABOLIC_PROCESS	51	-1.177	0.198	1	-1.221	0.17	1	-1.069	0.351	1
GOBP_FATTY_ACID_METABOLIC_PROCESS	310	-1.082	0.32	1	-1.001	0.463	1	0.797	0.903	0.871
GOBP_FATTY_ACID_TRANSMEMBRANE_TRANSPORT	17	-1.21	0.207	1	-0.751	0.809	0.959	0.846	0.649	0.844
GOBP_FATTY_ACID_TRANSPORT	71	-1.181	0.198	1	0.883	0.661	0.901	1.12	0.247	0.789
GOBP_FATTY_ACYL_COA_BIOSYNTHETIC_PROCESS	18	-1.057	0.402	1	1.023	0.457	0.846	1.244	0.231	0.828
GOBP_FATTY_ACYL_COA_METABOLIC_PROCESS	29	-1.18	0.246	1	0.711	0.861	0.947	1.025	0.425	0.76
GOBP_FC_EPSILON_RECEPTOR_SIGNALING_PATHWAY	24	0.581	0.936	1	0.887	0.594	0.899	0.898	0.599	0.811
GOBP_FC_GAMMA_RECEPTOR_SIGNALING_PATHWAY	29	-0.985	0.498	0.996	1.052	0.477	0.853	1.37	0.18	0.985
GOBP_FC_RECEPTOR_MEDIATED_STIMULATORY_SIGNALING_PATHWAY	31	0.691	0.76	1	1.152	0.371	0.877	1.171	0.336	0.798
GOBP_FC_RECEPTOR_SIGNALING_PATHWAY	51	-0.713	0.758	0.98	0.817	0.66	0.906	1.005	0.483	0.767
GOBP_FEAR_RESPONSE	25	-1.482	0.028	1	-1.059	0.387	1	0.89	0.643	0.816
GOBP_FEEDING_BEHAVIOR	44	-1.218	0.119	1	0.936	0.596	0.885	1.116	0.25	0.783
GOBP_FEMALE_GAMETE_GENERATION	112	-1.011	0.424	1	1.098	0.295	0.874	1.354	0.046	0.97
GOBP_FEMALE_MEIOTIC_NUCLEAR_DIVISION	25	0.866	0.641	1	1.436	0.091	0.625	1.39	0.106	1
GOBP_FEMALE_SEX_DIFFERENTIATION	93	-1.12	0.256	1	-0.866	0.676	0.951	0.948	0.549	0.791
GOBP_FERTILIZATION	112	-1.052	0.322	1	-0.871	0.733	0.952	1.043	0.354	0.764
GOBP_FIBRINOLYSIS	18	0.663	0.958	1	-0.85	0.724	0.951	-0.886	0.622	1
GOBP_FIBROBLAST_APOPTOTIC_PROCESS	19	1.496	0.062	0.86	0.699	0.836	0.95	-1.383	0.094	1
GOBP_FIBROBLAST_GROWTH_FACTOR_RECEPTOR_SIGNALING_PATHWAY	51	0.974	0.495	1	-0.886	0.651	0.978	-1.116	0.307	1
GOBP_FIBROBLAST_MIGRATION	43	-0.733	0.84	0.984	0.987	0.446	0.871	0.846	0.709	0.844
GOBP_FIBROBLAST_PROLIFERATION	68	1.573	0.018	0.651	-1.2	0.18	1	-1.615	0.01	1
GOBP_FILOPODIUM_ASSEMBLY	59	-0.75	0.907	0.983	0.935	0.592	0.884	1.031	0.402	0.763
GOBP_FLUID_TRANSPORT	22	-0.795	0.801	0.978	-0.78	0.785	0.946	-0.729	0.856	0.976
GOBP_FOAM_CELL_DIFFERENTIATION	30	-1.193	0.263	1	-0.964	0.511	1	0.777	0.726	0.887
GOBP_FOCAL_ADHESION_ASSEMBLY	79	1.11	0.321	1	-1.018	0.405	1	-1.289	0.135	1
GOBP_FOLIC_ACID_CONTAINING_COMPOUND_METABOLIC_PROCESS	26	-0.74	0.839	0.983	1.176	0.269	0.882	1.274	0.152	0.849
GOBP_FOREBRAIN_CELL_MIGRATION	48	0.87	0.714	1	-1.172	0.226	1	-0.993	0.466	1
GOBP_FOREBRAIN_DEVELOPMENT	276	1.004	0.458	1	-0.99	0.463	1	-1.034	0.366	1
GOBP_FOREBRAIN_GENERATION_OF_NEURONS	31	-1.184	0.202	1	-1.249	0.161	1	-0.94	0.561	1
GOBP_FOREBRAIN_NEURON_DEVELOPMENT	16	-1.047	0.407	1	-0.706	0.823	0.971	0.686	0.901	0.952
GOBP_FOREBRAIN_NEURON_DIFFERENTIATION	25	-1.107	0.335	1	-1.09	0.337	1	-0.872	0.638	0.996
GOBP_FORELIMB_MORPHOGENESIS	27	1.027	0.404	1	-1.518	0.031	1	-1.485	0.026	1
GOBP_FORMATION_OF_PRIMARY_GERM_LAYER	97	-0.897	0.623	0.991	-0.843	0.676	0.949	-0.764	0.887	0.969
GOBP_FUCOSYLATION	15	1.132	0.297	1	0.741	0.824	0.935	-0.997	0.468	1
GOBP_G_PROTEIN_COUPLED_RECEPTOR_SIGNALING_PATHWAY	478	-1.151	0.185	1	0.867	0.76	0.904	1.195	0.143	0.814
GOBP_G_PROTEIN_COUPLED_RECEPTOR_SIGNALING_PATHWAY_COUPLED_TO_CYCLIC_NUCLEOTIDE_SECOND_MESSENGER	18	-1.183	0.207	1	0.84	0.754	0.897	1.039	0.389	0.76
GOBP_G1_TO_G0_TRANSITION	17	1.219	0.216	1	-1.023	0.44	1	-1.23	0.183	1
GOBP_GAMETE_GENERATION	486	-0.932	0.579	0.988	1.088	0.285	0.866	1.258	0.072	0.836
GOBP_GAMMA_DELTA_T_CELL_ACTIVATION	20	0.642	0.92	1	0.686	0.853	0.957	0.901	0.59	0.811
GOBP_GANGLIOSIDE_METABOLIC_PROCESS	21	-1.566	0.02	1	-0.796	0.727	0.952	1.27	0.164	0.845
GOBP_GASTRULATION	146	-0.874	0.695	0.98	-0.878	0.66	0.962	-0.85	0.741	0.995
GOBP_GASTRULATION_WITH_MOUTH_FORMING_SECOND	19	-0.905	0.57	0.984	-0.683	0.838	0.973	0.802	0.67	0.868
GOBP_GENE_SILENCING_BY_RNA	95	0.976	0.453	1	1.135	0.279	0.88	1.026	0.403	0.759
GOBP_GENERATION_OF_PRECURSOR_METABOLITES_AND_ENERGY	416	0.905	0.615	1	1.045	0.371	0.854	1.092	0.281	0.776
GOBP_GENITALIA_DEVELOPMENT	33	1.486	0.04	0.877	-1.216	0.212	1	-1.589	0.012	1
GOBP_GERM_CELL_DEVELOPMENT	191	-0.891	0.63	0.989	1.047	0.365	0.855	1.228	0.135	0.837
GOBP_GLAND_DEVELOPMENT	348	0.863	0.707	1	-0.958	0.513	0.996	-0.946	0.557	1
GOBP_GLAND_MORPHOGENESIS	104	1.012	0.421	1	-1.14	0.267	1	-1.32	0.09	1
GOBP_GLANDULAR_EPITHELIAL_CELL_DEVELOPMENT	22	1.277	0.169	1	-0.981	0.452	1	-1.261	0.163	1
GOBP_GLANDULAR_EPITHELIAL_CELL_DIFFERENTIATION	38	1.121	0.296	1	-0.822	0.721	0.945	-1.093	0.355	1
GOBP_GLIAL_CELL_APOPTOTIC_PROCESS	16	-0.866	0.619	0.98	-1.169	0.29	1	-1.195	0.264	1
GOBP_GLIAL_CELL_DEVELOPMENT	85	0.876	0.729	1	-0.752	0.913	0.958	0.908	0.634	0.809
GOBP_GLIAL_CELL_DIFFERENTIATION	161	0.94	0.591	1	0.857	0.758	0.899	0.892	0.689	0.817
GOBP_GLIAL_CELL_MIGRATION	43	-1.037	0.39	1	-1.334	0.065	1	-1.118	0.243	1
GOBP_GLIAL_CELL_PROLIFERATION	33	1.168	0.261	1	1.128	0.311	0.88	0.858	0.648	0.835
GOBP_GLIOGENESIS	220	0.869	0.763	1	0.847	0.829	0.899	0.849	0.812	0.842
GOBP_GLOMERULAR_EPITHELIAL_CELL_DIFFERENTIATION	17	0.967	0.527	1	0.842	0.679	0.899	0.742	0.806	0.91
GOBP_GLOMERULAR_EPITHELIUM_DEVELOPMENT	20	0.83	0.669	1	0.947	0.531	0.881	0.973	0.516	0.779
GOBP_GLOMERULUS_DEVELOPMENT	54	0.945	0.54	1	-0.777	0.861	0.947	-1.039	0.383	1
GOBP_GLUCAN_BIOSYNTHETIC_PROCESS	36	0.857	0.689	1	-1.288	0.181	1	-1.436	0.044	1
GOBP_GLUCOCORTICOID_METABOLIC_PROCESS	16	-0.48	1	0.999	-0.901	0.633	0.984	-0.819	0.759	0.97
GOBP_GLUCOSAMINE_CONTAINING_COMPOUND_METABOLIC_PROCESS	23	-1.158	0.275	1	1.114	0.33	0.881	1.293	0.152	0.852
GOBP_GLUCOSE_6_PHOSPHATE_METABOLIC_PROCESS	19	-1.143	0.291	1	0.819	0.7	0.906	1.377	0.134	0.996
GOBP_GLUCOSE_CATABOLIC_PROCESS	17	-0.902	0.574	0.986	0.872	0.588	0.903	0.952	0.515	0.789
GOBP_GLUCOSE_IMPORT	57	0.911	0.585	1	0.663	0.918	0.966	-0.746	0.86	0.97
GOBP_GLUCOSE_METABOLIC_PROCESS	161	-1.035	0.37	1	0.827	0.797	0.899	0.979	0.479	0.776
GOBP_GLUTAMATE_METABOLIC_PROCESS	24	0.654	0.924	1	1.466	0.051	0.596	1.419	0.069	1
GOBP_GLUTAMATE_RECEPTOR_SIGNALING_PATHWAY	26	-1.096	0.339	1	-0.895	0.596	0.984	0.687	0.906	0.952
GOBP_GLUTAMINE_FAMILY_AMINO_ACID_CATABOLIC_PROCESS	19	-0.667	0.939	0.98	0.994	0.457	0.863	0.935	0.568	0.798
GOBP_GLUTAMINE_FAMILY_AMINO_ACID_METABOLIC_PROCESS	60	0.754	0.855	1	1.386	0.073	0.666	1.288	0.127	0.857
GOBP_GLUTAMINE_METABOLIC_PROCESS	19	0.915	0.565	1	1.047	0.452	0.859	0.782	0.757	0.884
GOBP_GLUTATHIONE_METABOLIC_PROCESS	51	-0.675	0.98	0.979	-0.84	0.764	0.948	0.662	0.973	0.965
GOBP_GLYCEROL_ETHER_METABOLIC_PROCESS	20	-0.866	0.632	0.981	-1.418	0.083	1	-1.164	0.264	1
GOBP_GLYCEROLIPID_BIOSYNTHETIC_PROCESS	215	-1.048	0.345	1	0.695	0.996	0.953	1.072	0.301	0.775
GOBP_GLYCEROLIPID_CATABOLIC_PROCESS	52	-1.126	0.279	1	0.954	0.531	0.888	1.303	0.099	0.867
GOBP_GLYCEROLIPID_METABOLIC_PROCESS	323	-1.256	0.078	1	0.752	0.952	0.935	1.169	0.166	0.796
GOBP_GLYCEROPHOSPHOLIPID_BIOSYNTHETIC_PROCESS	187	-1.003	0.421	0.991	0.682	0.988	0.958	1.037	0.375	0.761
GOBP_GLYCEROPHOSPHOLIPID_CATABOLIC_PROCESS	28	-1.037	0.433	1	-0.783	0.802	0.946	0.833	0.773	0.853
GOBP_GLYCEROPHOSPHOLIPID_METABOLIC_PROCESS	264	-1.151	0.185	1	-0.797	0.905	0.953	0.995	0.469	0.768
GOBP_GLYCOLIPID_BIOSYNTHETIC_PROCESS	61	-1.284	0.124	1	-1.065	0.336	1	0.984	0.465	0.776
GOBP_GLYCOPROTEIN_BIOSYNTHETIC_PROCESS	257	-1.29	0.1	1	-0.879	0.655	0.967	0.963	0.514	0.785
GOBP_GLYCOPROTEIN_CATABOLIC_PROCESS	21	-0.702	0.889	0.979	-1.229	0.222	1	-1.424	0.07	1
GOBP_GLYCOPROTEIN_METABOLIC_PROCESS	312	-1.217	0.158	1	-0.893	0.649	0.985	0.887	0.675	0.818
GOBP_GLYCOSAMINOGLYCAN_CATABOLIC_PROCESS	21	-1.361	0.092	1	-0.97	0.5	1	0.812	0.739	0.867
GOBP_GLYCOSIDE_METABOLIC_PROCESS	18	0.845	0.668	1	0.85	0.666	0.9	0.672	0.879	0.961
GOBP_GLYCOSPHINGOLIPID_BIOSYNTHETIC_PROCESS	26	-1.284	0.127	1	-0.852	0.692	0.955	1.225	0.166	0.84
GOBP_GLYCOSPHINGOLIPID_METABOLIC_PROCESS	49	-1.315	0.105	1	-0.933	0.545	0.991	1.245	0.144	0.833
GOBP_GLYCOSYL_COMPOUND_BIOSYNTHETIC_PROCESS	19	1.059	0.394	1	0.888	0.621	0.899	0.726	0.833	0.92
GOBP_GLYCOSYL_COMPOUND_CATABOLIC_PROCESS	31	1.038	0.419	1	1.092	0.32	0.87	0.776	0.794	0.887
GOBP_GLYCOSYL_COMPOUND_METABOLIC_PROCESS	79	1.167	0.19	1	1.275	0.087	0.832	1.026	0.416	0.759
GOBP_GLYCOSYLATION	208	-1.179	0.228	1	-0.669	0.962	0.973	1.039	0.403	0.76
GOBP_GLYCOSYLCERAMIDE_METABOLIC_PROCESS	15	-0.875	0.659	0.98	0.852	0.692	0.901	1.055	0.36	0.764
GOBP_GMP_METABOLIC_PROCESS	27	0.837	0.707	1	1.194	0.234	0.884	0.923	0.587	0.802
GOBP_GOLGI_ORGANIZATION	138	-0.958	0.52	0.993	-1.097	0.299	1	-0.645	0.984	0.994
GOBP_GOLGI_TO_ENDOSOME_TRANSPORT	17	-0.593	0.922	0.992	0.769	0.728	0.928	1.109	0.342	0.779
GOBP_GOLGI_TO_PLASMA_MEMBRANE_PROTEIN_TRANSPORT	39	-0.804	0.738	0.985	-0.783	0.75	0.948	0.639	0.892	0.971
GOBP_GOLGI_TO_PLASMA_MEMBRANE_TRANSPORT	58	0.609	0.921	1	-0.669	0.875	0.973	-0.623	0.921	0.994
GOBP_GOLGI_TO_VACUOLE_TRANSPORT	18	0.848	0.663	1	0.63	0.946	0.976	0.827	0.685	0.852
GOBP_GOLGI_VESICLE_TRANSPORT	272	-0.919	0.564	0.987	0.482	0.998	0.995	0.892	0.554	0.818
GOBP_GPI_ANCHOR_METABOLIC_PROCESS	30	-1.136	0.284	1	-0.836	0.654	0.943	0.659	0.883	0.967
GOBP_GRANULOCYTE_ACTIVATION	43	-1.326	0.18	1	0.892	0.584	0.899	1.268	0.214	0.841
GOBP_GRANULOCYTE_CHEMOTAXIS	105	-0.891	0.597	0.991	0.865	0.6	0.906	1.034	0.432	0.762
GOBP_GRANULOCYTE_DIFFERENTIATION	32	-1.262	0.207	1	-0.69	0.875	0.972	1.071	0.38	0.775
GOBP_GRANULOCYTE_MACROPHAGE_COLONY_STIMULATING_FACTOR_PRODUCTION	15	0.717	0.863	1	0.867	0.646	0.904	0.821	0.726	0.859
GOBP_GRANULOCYTE_MIGRATION	127	-0.915	0.568	0.985	0.928	0.544	0.886	1.119	0.333	0.787
GOBP_GROWTH_PLATE_CARTILAGE_DEVELOPMENT	15	-1.042	0.434	1	-1.147	0.291	1	-0.791	0.747	0.96
GOBP_GTP_METABOLIC_PROCESS	23	-1.573	0.039	1	0.784	0.733	0.924	1.433	0.098	1
GOBP_HAIR_CELL_DIFFERENTIATION	30	-0.935	0.558	0.989	-1.438	0.048	1	-1.14	0.285	1
GOBP_HEAD_MORPHOGENESIS	32	-1.405	0.068	1	-1.245	0.178	1	-0.867	0.674	1
GOBP_HEART_DEVELOPMENT	446	-0.854	0.733	0.98	-0.975	0.489	1	-0.921	0.582	1
GOBP_HEART_FORMATION	25	-1.272	0.167	1	-0.863	0.661	0.952	0.882	0.645	0.818
GOBP_HEART_GROWTH	60	0.84	0.781	1	-0.776	0.91	0.948	-0.911	0.617	1
GOBP_HEART_MORPHOGENESIS	192	-0.921	0.566	0.985	-0.996	0.48	1	-0.826	0.792	0.973
GOBP_HEART_PROCESS	164	-1.249	0.097	1	-1.144	0.205	1	0.949	0.559	0.79
GOBP_HEART_TRABECULA_MORPHOGENESIS	24	0.751	0.802	1	-0.956	0.505	0.995	-1.048	0.39	1
GOBP_HEART_VALVE_DEVELOPMENT	53	-1.157	0.233	1	0.948	0.532	0.882	1.144	0.261	0.786
GOBP_HEART_VALVE_MORPHOGENESIS	45	-0.967	0.492	0.991	1.011	0.454	0.854	1.015	0.416	0.763
GOBP_HEAT_GENERATION	15	-0.805	0.719	0.987	1.102	0.357	0.882	1.221	0.236	0.837
GOBP_HEMATOPOIETIC_PROGENITOR_CELL_DIFFERENTIATION	109	1.098	0.268	1	1.153	0.173	0.877	-0.807	0.87	0.968
GOBP_HEMATOPOIETIC_STEM_CELL_DIFFERENTIATION	26	1.356	0.133	1	1.542	0.032	0.741	-0.923	0.552	1
GOBP_HEMATOPOIETIC_STEM_CELL_HOMEOSTASIS	19	-1.126	0.298	1	0.577	0.99	0.985	1.021	0.423	0.764
GOBP_HEMATOPOIETIC_STEM_CELL_PROLIFERATION	22	0.641	0.923	1	-0.69	0.873	0.972	-0.902	0.568	1
GOBP_HEMOSTASIS	197	-1	0.416	0.993	-0.858	0.724	0.956	0.851	0.733	0.841
GOBP_HEPARAN_SULFATE_PROTEOGLYCAN_BIOSYNTHETIC_PROCESS	20	-1.21	0.219	1	-1.29	0.182	1	-0.665	0.919	0.991
GOBP_HEPARAN_SULFATE_PROTEOGLYCAN_METABOLIC_PROCESS	25	0.931	0.518	1	-1.016	0.448	1	-0.644	0.929	0.994
GOBP_HEPATICOBILIARY_SYSTEM_DEVELOPMENT	113	-0.996	0.455	0.995	0.999	0.438	0.862	1.27	0.077	0.847
GOBP_HEPATOCYTE_APOPTOTIC_PROCESS	16	0.646	0.896	1	-0.652	0.898	0.974	0.748	0.788	0.906
GOBP_HETEROCHROMATIN_ORGANIZATION	74	1.007	0.438	1	1.632	0.008	0.721	1.466	0.051	1
GOBP_HETEROPHILIC_CELL_CELL_ADHESION_VIA_PLASMA_MEMBRANE_CELL_ADHESION_MOLECULES	35	-1.004	0.461	0.993	-1.247	0.135	1	-0.927	0.579	1
GOBP_HETEROTYPIC_CELL_CELL_ADHESION	54	-1.099	0.31	1	-0.949	0.545	0.991	0.914	0.589	0.808
GOBP_HINDBRAIN_DEVELOPMENT	112	-1.081	0.291	1	-1.273	0.07	1	-0.846	0.766	0.992
GOBP_HINDBRAIN_MORPHOGENESIS	33	-0.96	0.494	0.994	-1.123	0.258	1	-0.864	0.675	0.998
GOBP_HINDLIMB_MORPHOGENESIS	24	0.928	0.573	1	-1.387	0.074	1	-1.386	0.049	1
GOBP_HIPPO_SIGNALING	36	-0.717	0.82	0.983	-1.071	0.391	1	-0.97	0.503	1
GOBP_HIPPOCAMPUS_DEVELOPMENT	56	1.182	0.2	1	1.281	0.138	0.82	1.246	0.12	0.838
GOBP_HISTONE_DEACETYLATION	90	1.665	0.006	0.448	1.2	0.197	0.888	-0.752	0.842	0.969
GOBP_HISTONE_DEUBIQUITINATION	39	1.128	0.318	1	1.068	0.379	0.854	-0.596	0.892	0.998
GOBP_HISTONE_EXCHANGE	18	-1.11	0.33	1	1.338	0.155	0.741	1.53	0.049	1
GOBP_HISTONE_H2A_ACETYLATION	22	1.622	0.035	0.548	0.855	0.604	0.901	-0.85	0.63	0.992
GOBP_HISTONE_H2A_MONOUBIQUITINATION	15	-0.983	0.482	0.996	-0.656	0.831	0.976	0.54	0.953	0.993
GOBP_HISTONE_H2A_UBIQUITINATION	24	-0.854	0.594	0.98	-0.727	0.756	0.967	0.925	0.537	0.8
GOBP_HISTONE_H3_ACETYLATION	72	1.158	0.282	1	1.179	0.252	0.884	0.832	0.723	0.852
GOBP_HISTONE_H3_DEACETYLATION	17	1.46	0.093	0.871	1.227	0.234	0.873	-0.665	0.835	0.991
GOBP_HISTONE_H3_K14_ACETYLATION	20	1.111	0.357	1	-1.094	0.356	1	-1.314	0.164	1
GOBP_HISTONE_H3_K27_METHYLATION	17	1.247	0.206	1	0.606	0.895	0.978	-0.996	0.483	1
GOBP_HISTONE_H3_K4_METHYLATION	65	1.951	0.008	0.248	-0.773	0.71	0.95	-1.598	0.044	1
GOBP_HISTONE_H3_K4_TRIMETHYLATION	21	1.39	0.101	1	1.713	0.018	0.693	1.086	0.371	0.783
GOBP_HISTONE_H3_K9_ACETYLATION	15	0.908	0.585	1	1.127	0.333	0.882	0.918	0.577	0.805
GOBP_HISTONE_H3_K9_METHYLATION	35	1.474	0.06	0.872	1.595	0.027	0.767	1.069	0.386	0.775
GOBP_HISTONE_H3_K9_MODIFICATION	48	1.471	0.049	0.864	1.557	0.029	0.723	0.952	0.529	0.79
GOBP_HISTONE_H3_K9_TRIMETHYLATION	15	1.165	0.328	1	1.164	0.297	0.884	0.62	0.865	0.979
GOBP_HISTONE_H4_ACETYLATION	69	0.82	0.68	1	-0.707	0.81	0.972	-0.729	0.772	0.977
GOBP_HISTONE_H4_K16_ACETYLATION	26	-0.685	0.859	0.978	-0.968	0.461	1	-0.835	0.603	0.985
GOBP_HISTONE_H4_K5_ACETYLATION	16	0.691	0.844	1	-1.558	0.048	1	-1.48	0.106	1
GOBP_HISTONE_LYSINE_DEMETHYLATION	24	-0.647	0.883	0.985	-0.792	0.724	0.95	-0.717	0.797	0.985
GOBP_HISTONE_METHYLATION	139	1.71	0.012	0.375	1.069	0.357	0.854	-0.759	0.741	0.971
GOBP_HISTONE_MODIFICATION	447	1.518	0.033	0.797	1.197	0.217	0.886	-0.69	0.93	0.988
GOBP_HISTONE_MONOUBIQUITINATION	27	0.529	0.958	0.997	0.701	0.795	0.95	0.65	0.847	0.968
GOBP_HISTONE_MRNA_CATABOLIC_PROCESS	15	-0.561	0.955	0.995	1.332	0.157	0.745	1.131	0.313	0.786
GOBP_HISTONE_MRNA_METABOLIC_PROCESS	23	0.778	0.713	1	1.431	0.118	0.623	1.218	0.254	0.828
GOBP_HISTONE_PHOSPHORYLATION	42	1.065	0.366	1	1.758	0.006	0.66	1.503	0.065	1
GOBP_HISTONE_UBIQUITINATION	45	1.064	0.357	1	1.098	0.355	0.875	0.581	0.903	0.989
GOBP_HOMEOSTASIS_OF_NUMBER_OF_CELLS	263	-1.198	0.209	1	-0.849	0.721	0.949	0.862	0.712	0.832
GOBP_HOMEOSTASIS_OF_NUMBER_OF_CELLS_WITHIN_A_TISSUE	25	-1.201	0.208	1	-1.092	0.334	1	-1.046	0.383	1
GOBP_HOMOLOGOUS_CHROMOSOME_PAIRING_AT_MEIOSIS	27	-0.884	0.601	0.983	1.047	0.415	0.857	1.218	0.241	0.829
GOBP_HOMOLOGOUS_CHROMOSOME_SEGREGATION	36	-0.874	0.617	0.979	1.111	0.336	0.88	1.339	0.147	0.919
GOBP_HOMOLOGOUS_RECOMBINATION	38	1.134	0.3	1	1.345	0.145	0.733	1.083	0.398	0.782
GOBP_HOMOPHILIC_CELL_ADHESION_VIA_PLASMA_MEMBRANE_ADHESION_MOLECULES	135	1.017	0.445	1	-0.818	0.734	0.946	-1.024	0.442	1
GOBP_HOMOTYPIC_CELL_CELL_ADHESION	85	-0.933	0.572	0.988	-0.852	0.769	0.953	0.828	0.816	0.852
GOBP_HORMONE_BIOSYNTHETIC_PROCESS	47	-0.887	0.648	0.986	-0.899	0.642	0.983	-0.852	0.713	0.998
GOBP_HORMONE_MEDIATED_SIGNALING_PATHWAY	144	-1.031	0.407	1	-1.257	0.126	1	-1.151	0.236	1
GOBP_HORMONE_METABOLIC_PROCESS	163	-0.946	0.587	0.991	-0.83	0.814	0.942	0.769	0.912	0.895
GOBP_HORMONE_TRANSPORT	208	-0.919	0.611	0.989	1.167	0.207	0.881	1.149	0.259	0.797
GOBP_HUMORAL_IMMUNE_RESPONSE	177	-1.081	0.34	1	1.148	0.242	0.878	1.367	0.061	0.977
GOBP_HUMORAL_IMMUNE_RESPONSE_MEDIATED_BY_CIRCULATING_IMMUNOGLOBULIN	41	0.694	0.881	1	0.951	0.536	0.884	0.847	0.691	0.844
GOBP_HYALURONAN_METABOLIC_PROCESS	23	-0.774	0.866	0.977	0.858	0.701	0.902	0.971	0.494	0.781
GOBP_HYDROGEN_PEROXIDE_BIOSYNTHETIC_PROCESS	15	-1.04	0.418	1	-0.559	0.951	0.989	0.929	0.553	0.8
GOBP_HYDROGEN_PEROXIDE_CATABOLIC_PROCESS	22	-1.835	0	0.523	-1.131	0.351	1	1.146	0.342	0.791
GOBP_HYDROGEN_PEROXIDE_METABOLIC_PROCESS	43	-1.82	0.002	0.525	-1.186	0.269	1	1.201	0.222	0.814
GOBP_HYPEROSMOTIC_RESPONSE	18	-1.17	0.278	1	-1.146	0.303	1	-0.8	0.734	0.96
GOBP_I_KAPPAB_KINASE_NF_KAPPAB_SIGNALING	268	-0.86	0.667	0.982	0.861	0.635	0.904	1.113	0.313	0.783
GOBP_I_KAPPAB_PHOSPHORYLATION	19	-0.998	0.46	0.993	-1	0.432	1	1.019	0.435	0.764
GOBP_ICOSANOID_BIOSYNTHETIC_PROCESS	37	-0.792	0.795	0.976	-0.954	0.527	0.994	-0.795	0.783	0.963
GOBP_ICOSANOID_METABOLIC_PROCESS	87	-0.903	0.617	0.985	-0.945	0.561	0.992	-0.796	0.829	0.964
GOBP_ICOSANOID_TRANSPORT	37	-1.044	0.391	1	0.885	0.614	0.901	1.068	0.355	0.776
GOBP_IMMUNE_RESPONSE_REGULATING_CELL_SURFACE_RECEPTOR_SIGNALING_PATHWAY	229	0.659	0.797	1	1.06	0.457	0.853	1.016	0.477	0.763
GOBP_IMMUNE_RESPONSE_REGULATING_SIGNALING_PATHWAY	374	-0.626	0.86	0.987	1.029	0.487	0.853	1.159	0.321	0.792
GOBP_IMMUNE_RESPONSE_TO_TUMOR_CELL	22	-0.936	0.531	0.991	-0.608	0.893	0.982	-0.635	0.93	0.994
GOBP_IMMUNOGLOBULIN_PRODUCTION	108	0.942	0.561	1	1.338	0.172	0.746	1.071	0.401	0.776
GOBP_IMMUNOGLOBULIN_PRODUCTION_INVOLVED_IN_IMMUNOGLOBULIN_MEDIATED_IMMUNE_RESPONSE	67	0.966	0.506	1	1.158	0.303	0.883	0.838	0.653	0.852
GOBP_IMMUNOLOGICAL_MEMORY_PROCESS	15	0.884	0.609	1	-0.654	0.855	0.974	-0.973	0.492	1
GOBP_IMMUNOLOGICAL_SYNAPSE_FORMATION	15	-0.768	0.772	0.976	-0.659	0.865	0.976	-0.507	0.963	0.999
GOBP_IMP_METABOLIC_PROCESS	17	0.826	0.711	1	1.069	0.339	0.856	0.83	0.711	0.852
GOBP_IMPORT_ACROSS_PLASMA_MEMBRANE	131	-1.334	0.069	1	0.868	0.671	0.905	1.241	0.137	0.824
GOBP_IMPORT_INTO_CELL	170	-1.203	0.158	1	-0.801	0.827	0.954	1.084	0.268	0.782
GOBP_IMPORT_INTO_NUCLEUS	146	1.297	0.104	1	1.204	0.179	0.886	0.911	0.616	0.81
GOBP_IN_UTERO_EMBRYONIC_DEVELOPMENT	331	-0.836	0.804	0.984	-0.892	0.661	0.981	0.838	0.833	0.851
GOBP_INCLUSION_BODY_ASSEMBLY	22	1.132	0.313	1	1.006	0.455	0.859	0.579	0.937	0.989
GOBP_INDOLE_CONTAINING_COMPOUND_METABOLIC_PROCESS	16	1.397	0.085	1	1.374	0.117	0.679	0.951	0.54	0.789
GOBP_INFLAMMASOME_COMPLEX_ASSEMBLY	21	-0.945	0.553	0.993	1.088	0.424	0.865	1.286	0.226	0.853
GOBP_INFLAMMATORY_CELL_APOPTOTIC_PROCESS	21	0.492	0.973	0.996	1.13	0.352	0.878	1.062	0.426	0.768
GOBP_INFLAMMATORY_RESPONSE_TO_ANTIGENIC_STIMULUS	61	-1.03	0.436	1	0.843	0.646	0.899	1.06	0.425	0.768
GOBP_INFLAMMATORY_RESPONSE_TO_WOUNDING	15	-1.275	0.209	1	0.601	0.935	0.979	1.049	0.415	0.761
GOBP_INNATE_IMMUNE_RESPONSE_ACTIVATING_SIGNAL_TRANSDUCTION	23	-1.059	0.454	1	1.117	0.365	0.88	1.307	0.201	0.863
GOBP_INNATE_IMMUNE_RESPONSE_IN_MUCOSA	18	-1.249	0.198	1	1.433	0.055	0.622	1.509	0.029	1
GOBP_INNER_DYNEIN_ARM_ASSEMBLY	15	-0.817	0.69	0.988	-0.855	0.695	0.959	-0.509	0.933	0.999
GOBP_INNER_EAR_AUDITORY_RECEPTOR_CELL_DIFFERENTIATION	27	-0.843	0.702	0.98	-1.367	0.097	1	-1.155	0.281	1
GOBP_INNER_EAR_MORPHOGENESIS	70	0.802	0.802	1	-1.357	0.079	1	-1.331	0.088	1
GOBP_INNER_EAR_RECEPTOR_CELL_DEVELOPMENT	32	-1.034	0.408	1	-0.857	0.661	0.957	0.8	0.757	0.868
GOBP_INNER_EAR_RECEPTOR_CELL_STEREOCILIUM_ORGANIZATION	23	-0.796	0.788	0.979	1.111	0.309	0.879	1.027	0.404	0.76
GOBP_INNER_MITOCHONDRIAL_MEMBRANE_ORGANIZATION	39	0.849	0.634	1	0.847	0.65	0.899	-0.694	0.79	0.988
GOBP_INNERVATION	20	1.45	0.034	0.897	-1.077	0.355	1	-1.464	0.041	1
GOBP_INORGANIC_ANION_TRANSMEMBRANE_TRANSPORT	64	-0.974	0.492	0.997	1.108	0.309	0.879	1.154	0.259	0.792
GOBP_INORGANIC_ANION_TRANSPORT	135	-1.088	0.28	1	1.035	0.376	0.857	1.32	0.053	0.908
GOBP_INORGANIC_ION_IMPORT_ACROSS_PLASMA_MEMBRANE	71	-1.177	0.189	1	-0.854	0.724	0.958	0.959	0.515	0.788
GOBP_INOSITOL_LIPID_MEDIATED_SIGNALING	153	0.848	0.816	1	0.864	0.791	0.906	0.926	0.619	0.8
GOBP_INOSITOL_PHOSPHATE_BIOSYNTHETIC_PROCESS	20	-1.166	0.244	1	1.13	0.303	0.88	1.557	0.027	1
GOBP_INOSITOL_PHOSPHATE_CATABOLIC_PROCESS	18	0.814	0.692	1	0.674	0.864	0.962	-0.69	0.83	0.988
GOBP_INOSITOL_PHOSPHATE_MEDIATED_SIGNALING	49	1.048	0.372	1	-0.898	0.655	0.982	-0.911	0.611	1
GOBP_INOSITOL_PHOSPHATE_METABOLIC_PROCESS	43	-1.184	0.198	1	1.019	0.396	0.85	1.412	0.058	1
GOBP_INSULIN_LIKE_GROWTH_FACTOR_RECEPTOR_SIGNALING_PATHWAY	26	0.701	0.868	1	-1.144	0.303	1	-1.253	0.172	1
GOBP_INSULIN_RECEPTOR_SIGNALING_PATHWAY	94	-0.826	0.78	0.981	1.387	0.087	0.67	1.531	0.029	1
GOBP_INSULIN_SECRETION	136	-0.923	0.609	0.992	1.175	0.195	0.879	1.136	0.26	0.78
GOBP_INSULIN_SECRETION_INVOLVED_IN_CELLULAR_RESPONSE_TO_GLUCOSE_STIMULUS	50	-0.832	0.79	0.981	0.977	0.476	0.876	1.176	0.215	0.801
GOBP_INTEGRATED_STRESS_RESPONSE_SIGNALING	22	-0.812	0.692	0.986	0.696	0.824	0.952	0.834	0.649	0.853
GOBP_INTEGRIN_ACTIVATION	26	-0.817	0.754	0.988	-0.729	0.906	0.967	-0.857	0.702	1
GOBP_INTEGRIN_MEDIATED_SIGNALING_PATHWAY	100	-0.894	0.604	0.989	-0.882	0.672	0.973	0.793	0.811	0.875
GOBP_INTERFERON_ALPHA_PRODUCTION	26	-0.72	0.757	0.982	0.611	0.913	0.979	0.982	0.502	0.774
GOBP_INTERFERON_BETA_PRODUCTION	55	-1.046	0.41	1	-0.705	0.776	0.971	1.084	0.381	0.781
GOBP_INTERFERON_GAMMA_MEDIATED_SIGNALING_PATHWAY	22	-1.112	0.389	1	0.901	0.59	0.899	1.414	0.107	1
GOBP_INTERFERON_GAMMA_PRODUCTION	106	-0.662	0.888	0.981	0.765	0.737	0.928	0.882	0.607	0.819
GOBP_INTERLEUKIN_1_MEDIATED_SIGNALING_PATHWAY	27	0.532	0.949	0.998	1.373	0.159	0.679	1.302	0.204	0.866
GOBP_INTERLEUKIN_1_PRODUCTION	96	-0.974	0.514	0.996	0.97	0.499	0.878	1.207	0.257	0.828
GOBP_INTERLEUKIN_10_PRODUCTION	53	0.525	0.981	0.997	0.752	0.729	0.934	0.832	0.656	0.852
GOBP_INTERLEUKIN_12_PRODUCTION	61	-0.711	0.78	0.98	1.088	0.425	0.865	1.139	0.32	0.783
GOBP_INTERLEUKIN_13_PRODUCTION	15	-0.716	0.866	0.982	-0.792	0.752	0.95	0.975	0.495	0.779
GOBP_INTERLEUKIN_17_PRODUCTION	35	0.721	0.825	1	1.024	0.445	0.85	0.94	0.551	0.794
GOBP_INTERLEUKIN_2_PRODUCTION	61	0.504	0.98	0.996	1.173	0.31	0.879	1.167	0.307	0.799
GOBP_INTERLEUKIN_4_PRODUCTION	30	0.734	0.779	1	-0.606	0.917	0.983	-0.795	0.729	0.962
GOBP_INTERLEUKIN_6_MEDIATED_SIGNALING_PATHWAY	16	0.457	0.975	0.998	0.936	0.55	0.886	1.033	0.446	0.763
GOBP_INTERLEUKIN_6_PRODUCTION	131	-0.878	0.61	0.985	1.019	0.48	0.85	1.19	0.276	0.819
GOBP_INTERLEUKIN_8_PRODUCTION	73	-0.859	0.639	0.98	1.029	0.47	0.851	1.204	0.277	0.826
GOBP_INTERMEDIATE_FILAMENT_BASED_PROCESS	46	-0.95	0.531	0.988	-0.964	0.495	1	-0.677	0.863	0.99
GOBP_INTERMEDIATE_FILAMENT_ORGANIZATION	26	-0.875	0.639	0.981	-1.039	0.425	1	-0.739	0.783	0.972
GOBP_INTERMEMBRANE_LIPID_TRANSFER	40	1.067	0.365	1	0.933	0.566	0.885	0.872	0.654	0.824
GOBP_INTERSTRAND_CROSS_LINK_REPAIR	27	1.268	0.206	1	1.159	0.312	0.885	0.801	0.71	0.868
GOBP_INTESTINAL_ABSORPTION	29	-0.91	0.582	0.985	0.635	0.963	0.974	0.932	0.564	0.797
GOBP_INTESTINAL_EPITHELIAL_CELL_DIFFERENTIATION	16	1.171	0.307	1	0.732	0.798	0.938	-0.996	0.495	1
GOBP_INTRA_GOLGI_VESICLE_MEDIATED_TRANSPORT	29	-0.66	0.867	0.98	-1.267	0.214	1	-0.642	0.876	0.993
GOBP_INTRACELLULAR_ESTROGEN_RECEPTOR_SIGNALING_PATHWAY	45	1.308	0.175	1	-1.02	0.406	1	-1.4	0.098	1
GOBP_INTRACELLULAR_LIPID_TRANSPORT	41	-0.914	0.57	0.984	-0.667	0.947	0.974	0.838	0.691	0.851
GOBP_INTRACELLULAR_PROTEIN_TRANSMEMBRANE_TRANSPORT	47	-0.896	0.583	0.99	0.721	0.822	0.94	1.259	0.167	0.84
GOBP_INTRACELLULAR_RECEPTOR_SIGNALING_PATHWAY	224	0.908	0.629	1	0.823	0.757	0.903	-0.83	0.731	0.978
GOBP_INTRACELLULAR_STEROL_TRANSPORT	28	-1.412	0.085	1	-0.665	0.915	0.974	1.145	0.27	0.789
GOBP_INTRACILIARY_TRANSPORT	39	0.883	0.586	1	-0.624	0.839	0.981	-0.903	0.536	1
GOBP_INTRINSIC_APOPTOTIC_SIGNALING_PATHWAY	266	0.868	0.696	1	1.16	0.236	0.886	1.06	0.352	0.768
GOBP_INTRINSIC_APOPTOTIC_SIGNALING_PATHWAY_BY_P53_CLASS_MEDIATOR	72	1.2	0.181	1	0.661	0.957	0.966	-0.98	0.492	1
GOBP_INTRINSIC_APOPTOTIC_SIGNALING_PATHWAY_IN_RESPONSE_TO_DNA_DAMAGE	94	1.298	0.109	1	1.212	0.212	0.89	0.955	0.515	0.789
GOBP_INTRINSIC_APOPTOTIC_SIGNALING_PATHWAY_IN_RESPONSE_TO_DNA_DAMAGE_BY_P53_CLASS_MEDIATOR	41	1.15	0.296	1	-0.569	0.959	0.99	-1.133	0.313	1
GOBP_INTRINSIC_APOPTOTIC_SIGNALING_PATHWAY_IN_RESPONSE_TO_ENDOPLASMIC_RETICULUM_STRESS	59	0.679	0.883	1	0.95	0.497	0.883	0.876	0.602	0.819
GOBP_INTRINSIC_APOPTOTIC_SIGNALING_PATHWAY_IN_RESPONSE_TO_OXIDATIVE_STRESS	43	0.66	0.926	1	-0.706	0.882	0.971	0.67	0.891	0.962
GOBP_IRE1_MEDIATED_UNFOLDED_PROTEIN_RESPONSE	19	1.17	0.265	1	1.537	0.076	0.711	0.988	0.474	0.775
GOBP_IRON_ION_HOMEOSTASIS	73	-1.813	0.006	0.496	-0.849	0.7	0.951	1.415	0.047	1
GOBP_IRON_ION_TRANSMEMBRANE_TRANSPORT	20	-1.69	0.012	0.76	1.081	0.386	0.864	1.784	0	1
GOBP_IRON_ION_TRANSPORT	50	-1.437	0.053	1	0.784	0.767	0.924	1.409	0.057	1
GOBP_IRON_SULFUR_CLUSTER_ASSEMBLY	24	0.923	0.569	1	-0.675	0.911	0.974	-0.877	0.642	0.999
GOBP_ISOPRENOID_BIOSYNTHETIC_PROCESS	25	-0.702	0.898	0.978	-0.556	0.98	0.989	0.632	0.969	0.974
GOBP_ISOPRENOID_METABOLIC_PROCESS	83	0.775	0.895	1	-1.013	0.451	1	-0.928	0.565	1
GOBP_JNK_CASCADE	159	-0.875	0.727	0.982	-1.104	0.278	1	-0.857	0.713	1
GOBP_KERATAN_SULFATE_METABOLIC_PROCESS	16	-0.97	0.488	0.992	-1.038	0.406	1	-0.766	0.791	0.971
GOBP_KERATINIZATION	38	-1.219	0.281	1	-1.22	0.27	1	-0.936	0.581	1
GOBP_KERATINOCYTE_DIFFERENTIATION	110	-0.862	0.625	0.981	-1.218	0.274	1	-0.993	0.489	1
GOBP_KERATINOCYTE_MIGRATION	17	-0.838	0.65	0.981	0.603	0.923	0.979	0.741	0.813	0.911
GOBP_KERATINOCYTE_PROLIFERATION	41	-0.622	0.931	0.986	-0.805	0.713	0.95	-0.876	0.605	0.995
GOBP_KETONE_BIOSYNTHETIC_PROCESS	36	0.763	0.836	1	-0.946	0.54	0.991	-1.12	0.265	1
GOBP_KIDNEY_EPITHELIUM_DEVELOPMENT	105	0.888	0.677	1	-1.062	0.366	1	-1.109	0.307	1
GOBP_KIDNEY_MESENCHYME_DEVELOPMENT	17	0.866	0.651	1	-0.779	0.779	0.945	-1.19	0.25	1
GOBP_KIDNEY_MORPHOGENESIS	70	0.789	0.843	1	-1.017	0.434	1	-1.049	0.383	1
GOBP_KILLING_BY_HOST_OF_SYMBIONT_CELLS	16	-1.126	0.347	1	1.348	0.131	0.724	1.28	0.196	0.851
GOBP_KILLING_OF_CELLS_OF_ANOTHER_ORGANISM	28	-1.499	0.034	1	0.858	0.621	0.901	1.464	0.048	1
GOBP_KINETOCHORE_ASSEMBLY	17	1.056	0.428	1	1.435	0.08	0.624	1.291	0.19	0.859
GOBP_KINETOCHORE_ORGANIZATION	22	1.133	0.358	1	1.423	0.08	0.632	1.282	0.202	0.85
GOBP_L_ALPHA_AMINO_ACID_TRANSMEMBRANE_TRANSPORT	45	-1.545	0.011	1	0.814	0.731	0.906	1.415	0.064	1
GOBP_L_AMINO_ACID_TRANSPORT	46	-1.487	0.04	1	0.768	0.772	0.928	1.364	0.094	0.963
GOBP_L_GLUTAMATE_TRANSMEMBRANE_TRANSPORT	19	-1.047	0.426	1	-0.877	0.609	0.96	0.65	0.943	0.969
GOBP_LABYRINTHINE_LAYER_BLOOD_VESSEL_DEVELOPMENT	16	-1.052	0.414	1	-0.998	0.471	1	-0.656	0.889	0.995
GOBP_LABYRINTHINE_LAYER_DEVELOPMENT	37	-0.798	0.718	0.981	-1.099	0.35	1	-0.953	0.541	1
GOBP_LABYRINTHINE_LAYER_MORPHOGENESIS	19	-0.905	0.586	0.983	-1.015	0.467	1	-0.805	0.714	0.963
GOBP_LACTATION	35	-1.851	0	0.663	0.942	0.543	0.882	1.519	0.031	1
GOBP_LAMELLIPODIUM_ASSEMBLY	63	-1.061	0.349	1	-1.499	0.052	1	-1.271	0.164	1
GOBP_LAMELLIPODIUM_MORPHOGENESIS	15	0.579	0.918	1	-0.56	0.919	0.99	-0.583	0.899	0.999
GOBP_LAMELLIPODIUM_ORGANIZATION	79	-0.945	0.506	0.991	-1.449	0.075	1	-1.222	0.221	1
GOBP_LATE_ENDOSOME_TO_LYSOSOME_TRANSPORT	17	-0.872	0.602	0.977	-0.512	0.962	0.997	0.915	0.565	0.807
GOBP_LATE_ENDOSOME_TO_VACUOLE_TRANSPORT	22	-0.689	0.81	0.979	-1.03	0.417	1	-0.83	0.65	0.979
GOBP_LATE_ENDOSOME_TO_VACUOLE_TRANSPORT_VIA_MULTIVESICULAR_BODY_SORTING_PATHWAY	16	-1.019	0.448	1	-1.345	0.13	1	-0.817	0.728	0.968
GOBP_LEARNING	96	-0.769	0.894	0.976	0.83	0.77	0.897	0.821	0.771	0.859
GOBP_LEFT_RIGHT_PATTERN_FORMATION	20	-0.839	0.678	0.982	0.726	0.82	0.938	0.903	0.596	0.811
GOBP_LENS_DEVELOPMENT_IN_CAMERA_TYPE_EYE	58	0.701	0.883	1	-1.792	0	1	-1.587	0.008	1
GOBP_LENS_FIBER_CELL_DIFFERENTIATION	28	-1.054	0.399	1	-1.836	0	1	-1.565	0.025	1
GOBP_LENS_MORPHOGENESIS_IN_CAMERA_TYPE_EYE	16	0.52	0.97	0.997	-1.46	0.086	1	-1.186	0.311	1
GOBP_LEUKOCYTE_ADHESION_TO_VASCULAR_ENDOTHELIAL_CELL	42	-0.789	0.752	0.974	0.925	0.579	0.889	1.052	0.398	0.765
GOBP_LEUKOCYTE_APOPTOTIC_PROCESS	100	0.787	0.738	1	0.838	0.704	0.898	0.862	0.646	0.832
GOBP_LEUKOCYTE_CELL_CELL_ADHESION	337	0.588	0.982	1	0.884	0.612	0.902	0.883	0.611	0.819
GOBP_LEUKOCYTE_CHEMOTAXIS	189	-0.787	0.735	0.974	0.892	0.619	0.899	1.031	0.412	0.763
GOBP_LEUKOCYTE_DEGRANULATION	68	-0.634	0.85	0.99	1.193	0.295	0.885	1.392	0.142	1
GOBP_LEUKOCYTE_DIFFERENTIATION	486	-0.644	0.914	0.986	1.148	0.311	0.878	1.176	0.266	0.802
GOBP_LEUKOCYTE_HOMEOSTASIS	84	0.846	0.619	1	1.168	0.28	0.881	1.059	0.373	0.766
GOBP_LEUKOCYTE_MEDIATED_CYTOTOXICITY	119	0.634	0.891	1	0.715	0.806	0.944	0.832	0.637	0.852
GOBP_LEUKOCYTE_MEDIATED_IMMUNITY	343	0.677	0.828	1	1.001	0.502	0.861	0.999	0.476	0.766
GOBP_LEUKOCYTE_MIGRATION	318	-0.814	0.702	0.988	0.807	0.727	0.91	0.972	0.493	0.78
GOBP_LEUKOCYTE_MIGRATION_INVOLVED_IN_INFLAMMATORY_RESPONSE	17	0.706	0.868	1	1.26	0.164	0.85	1.333	0.11	0.902
GOBP_LEUKOCYTE_PROLIFERATION	283	0.717	0.833	1	1.057	0.415	0.854	0.988	0.468	0.775
GOBP_LEUKOCYTE_TETHERING_OR_ROLLING	29	-0.755	0.809	0.983	0.795	0.758	0.917	0.907	0.591	0.808
GOBP_LEUKOTRIENE_METABOLIC_PROCESS	22	-0.957	0.539	0.994	-1.103	0.343	1	-0.981	0.506	1
GOBP_LIMBIC_SYSTEM_DEVELOPMENT	72	1.177	0.194	1	1.053	0.35	0.855	1.033	0.389	0.763
GOBP_LINOLEIC_ACID_METABOLIC_PROCESS	15	-1.301	0.154	1	-1.078	0.347	1	1.078	0.336	0.776
GOBP_LIPID_CATABOLIC_PROCESS	257	-0.983	0.478	0.997	-0.922	0.632	0.989	0.819	0.845	0.861
GOBP_LIPID_DROPLET_ORGANIZATION	23	0.856	0.666	1	0.873	0.614	0.903	0.563	0.962	0.992
GOBP_LIPID_EXPORT_FROM_CELL	30	-1.109	0.338	1	0.95	0.543	0.884	1.288	0.173	0.855
GOBP_LIPID_HOMEOSTASIS	119	-1.237	0.114	1	-0.942	0.565	0.99	0.948	0.551	0.791
GOBP_LIPID_IMPORT_INTO_CELL	16	-0.927	0.546	0.993	0.911	0.588	0.903	1.012	0.454	0.764
GOBP_LIPID_LOCALIZATION	346	-1.24	0.117	1	0.854	0.743	0.901	1.126	0.231	0.791
GOBP_LIPID_MODIFICATION	180	-0.854	0.823	0.98	-0.985	0.472	1	-0.863	0.75	0.996
GOBP_LIPID_OXIDATION	101	-0.743	0.947	0.981	-1.029	0.412	1	-0.877	0.704	0.999
GOBP_LIPID_STORAGE	74	-0.997	0.464	0.995	0.858	0.627	0.902	0.967	0.49	0.785
GOBP_LIPID_TRANSLOCATION	46	1.021	0.408	1	-0.965	0.497	1	-1.113	0.28	1
GOBP_LIPOPOLYSACCHARIDE_MEDIATED_SIGNALING_PATHWAY	57	-1.021	0.463	1	1.205	0.299	0.889	1.335	0.195	0.906
GOBP_LIPOPROTEIN_BIOSYNTHETIC_PROCESS	90	-1.287	0.135	1	-1.075	0.339	1	0.755	0.842	0.902
GOBP_LIPOPROTEIN_CATABOLIC_PROCESS	15	-1.185	0.292	1	-0.889	0.605	0.983	1.184	0.272	0.802
GOBP_LIPOPROTEIN_LOCALIZATION	15	-1.585	0.038	1	0.77	0.734	0.929	1.192	0.292	0.816
GOBP_LIPOPROTEIN_METABOLIC_PROCESS	122	-1.437	0.025	1	-1.092	0.294	1	1.037	0.405	0.761
GOBP_LIPOSACCHARIDE_METABOLIC_PROCESS	89	-1.322	0.091	1	-1.074	0.338	1	1.047	0.35	0.761
GOBP_LIVER_MORPHOGENESIS	17	0.763	0.824	1	1.28	0.187	0.816	1.312	0.143	0.875
GOBP_LIVER_REGENERATION	27	-1.258	0.151	1	0.958	0.534	0.884	1.148	0.253	0.794
GOBP_LOCOMOTORY_BEHAVIOR	136	-1.244	0.085	1	-1.168	0.208	1	-0.933	0.585	1
GOBP_LONG_CHAIN_FATTY_ACID_BIOSYNTHETIC_PROCESS	18	-0.868	0.698	0.98	-0.645	0.972	0.975	-0.914	0.58	1
GOBP_LONG_CHAIN_FATTY_ACID_METABOLIC_PROCESS	87	-0.907	0.631	0.984	0.847	0.773	0.901	1.025	0.396	0.761
GOBP_LONG_CHAIN_FATTY_ACID_TRANSPORT	49	-1.233	0.119	1	-0.727	0.93	0.967	1.019	0.4	0.764
GOBP_LONG_CHAIN_FATTY_ACYL_COA_METABOLIC_PROCESS	20	-1.3	0.17	1	1.092	0.358	0.869	1.416	0.082	1
GOBP_LONG_TERM_MEMORY	28	-0.55	0.992	0.996	-0.901	0.61	0.983	0.871	0.661	0.826
GOBP_LONG_TERM_SYNAPTIC_DEPRESSION	19	0.953	0.506	1	0.769	0.8	0.928	-0.876	0.652	0.996
GOBP_LONG_TERM_SYNAPTIC_POTENTIATION	59	1.028	0.408	1	-0.909	0.601	0.981	-0.833	0.771	0.982
GOBP_LOW_DENSITY_LIPOPROTEIN_PARTICLE_CLEARANCE	21	-1.753	0.004	0.539	-1.188	0.267	1	1.093	0.325	0.776
GOBP_LUNG_ALVEOLUS_DEVELOPMENT	41	-0.891	0.628	0.991	-1.017	0.44	1	-0.969	0.511	1
GOBP_LUNG_CELL_DIFFERENTIATION	20	1.234	0.216	1	0.721	0.813	0.941	-0.806	0.732	0.968
GOBP_LUNG_EPITHELIUM_DEVELOPMENT	32	1.217	0.205	1	0.632	0.946	0.976	-0.898	0.591	1
GOBP_LUNG_MORPHOGENESIS	41	1.208	0.197	1	0.802	0.767	0.911	-0.841	0.687	0.991
GOBP_LYMPH_NODE_DEVELOPMENT	17	0.644	0.919	1	0.631	0.947	0.975	0.544	0.99	0.994
GOBP_LYMPH_VESSEL_DEVELOPMENT	27	0.797	0.746	1	-0.98	0.48	1	-1.029	0.402	1
GOBP_LYMPH_VESSEL_MORPHOGENESIS	20	0.744	0.838	1	-1.064	0.402	1	-1.042	0.369	1
GOBP_LYMPHANGIOGENESIS	15	0.89	0.623	1	-1.15	0.302	1	-1.321	0.14	1
GOBP_LYMPHOCYTE_ACTIVATION_INVOLVED_IN_IMMUNE_RESPONSE	174	0.721	0.742	1	1.268	0.234	0.844	1.161	0.323	0.793
GOBP_LYMPHOCYTE_APOPTOTIC_PROCESS	67	0.789	0.754	1	0.838	0.71	0.899	0.868	0.665	0.828
GOBP_LYMPHOCYTE_CHEMOTAXIS	40	-0.696	0.92	0.98	-0.942	0.521	0.99	-1.035	0.395	1
GOBP_LYMPHOCYTE_COSTIMULATION	41	-0.735	0.784	0.985	-0.755	0.735	0.956	-0.755	0.746	0.971
GOBP_LYMPHOCYTE_HOMEOSTASIS	61	0.904	0.567	1	1.151	0.294	0.874	1.017	0.435	0.765
GOBP_LYMPHOCYTE_MEDIATED_IMMUNITY	261	0.749	0.766	1	0.916	0.596	0.896	0.833	0.667	0.853
GOBP_LYMPHOCYTE_MIGRATION	91	0.805	0.75	1	-1.063	0.367	1	-1.236	0.151	1
GOBP_LYMPHOID_PROGENITOR_CELL_DIFFERENTIATION	20	0.944	0.518	1	0.992	0.487	0.863	-0.647	0.948	0.994
GOBP_LYSOSOMAL_PROTEIN_CATABOLIC_PROCESS	18	-0.723	0.782	0.983	-1.238	0.229	1	-1.015	0.457	1
GOBP_LYSOSOMAL_TRANSPORT	108	-0.923	0.52	0.989	-0.967	0.46	1	-0.637	0.888	0.994
GOBP_LYTIC_VACUOLE_ORGANIZATION	64	-1.157	0.273	1	-0.775	0.72	0.949	0.875	0.608	0.819
GOBP_MACROAUTOPHAGY	287	-0.616	0.93	0.987	-0.786	0.726	0.951	0.64	0.908	0.971
GOBP_MACROMOLECULE_DEACYLATION	121	-0.789	0.867	0.974	-0.84	0.78	0.948	-0.703	0.938	0.988
GOBP_MACROPHAGE_ACTIVATION	89	-1.084	0.383	1	0.777	0.738	0.925	1.102	0.356	0.775
GOBP_MACROPHAGE_ACTIVATION_INVOLVED_IN_IMMUNE_RESPONSE	17	-1.425	0.068	1	-0.641	0.922	0.976	0.996	0.479	0.768
GOBP_MACROPHAGE_CHEMOTAXIS	28	-0.79	0.72	0.975	0.731	0.821	0.938	0.878	0.638	0.822
GOBP_MACROPHAGE_CYTOKINE_PRODUCTION	17	-1.414	0.065	1	0.882	0.643	0.903	1.401	0.065	1
GOBP_MACROPHAGE_DIFFERENTIATION	43	-1.099	0.364	1	0.748	0.763	0.935	1.076	0.383	0.776
GOBP_MACROPHAGE_MIGRATION	43	-1.019	0.432	1	-0.85	0.682	0.95	-0.931	0.574	1
GOBP_MAGNESIUM_ION_TRANSPORT	18	0.615	0.917	1	-0.928	0.566	0.991	-0.825	0.686	0.972
GOBP_MAINTENANCE_OF_BLOOD_BRAIN_BARRIER	32	-0.694	0.911	0.979	-0.764	0.802	0.954	-0.71	0.926	0.988
GOBP_MAINTENANCE_OF_CELL_NUMBER	119	0.863	0.678	1	-0.937	0.55	0.992	-1.161	0.212	1
GOBP_MAINTENANCE_OF_CELL_POLARITY	16	-1.388	0.11	1	-0.618	0.931	0.981	1.101	0.365	0.775
GOBP_MAINTENANCE_OF_GASTROINTESTINAL_EPITHELIUM	17	-0.703	0.87	0.979	1.047	0.415	0.854	1.144	0.261	0.787
GOBP_MAINTENANCE_OF_LOCATION	266	-1.146	0.236	1	0.776	0.857	0.925	1.035	0.401	0.761
GOBP_MAINTENANCE_OF_LOCATION_IN_CELL	172	-1.044	0.402	1	-0.828	0.779	0.941	0.916	0.59	0.807
GOBP_MAINTENANCE_OF_PROTEIN_LOCALIZATION_IN_ORGANELLE	37	-1.085	0.341	1	-0.786	0.732	0.952	1.044	0.376	0.764
GOBP_MAINTENANCE_OF_PROTEIN_LOCATION	77	-1.321	0.13	1	-0.849	0.683	0.95	1.042	0.395	0.763
GOBP_MAINTENANCE_OF_PROTEIN_LOCATION_IN_CELL	54	-1.065	0.352	1	-0.729	0.83	0.968	1.008	0.41	0.766
GOBP_MAINTENANCE_OF_PROTEIN_LOCATION_IN_NUCLEUS	21	1.366	0.097	1	-1.006	0.405	1	-1.121	0.283	1
GOBP_MAINTENANCE_OF_SYNAPSE_STRUCTURE	16	0.733	0.826	1	1.293	0.176	0.803	0.889	0.633	0.817
GOBP_MALE_GAMETE_GENERATION	371	-0.908	0.605	0.983	1.123	0.246	0.881	1.257	0.105	0.831
GOBP_MALE_GENITALIA_DEVELOPMENT	17	1.468	0.035	0.873	-1.071	0.369	1	-1.409	0.054	1
GOBP_MALE_MEIOSIS_I	18	-1.156	0.282	1	0.99	0.487	0.867	1.508	0.025	1
GOBP_MALE_MEIOTIC_NUCLEAR_DIVISION	31	-0.85	0.707	0.981	1.097	0.346	0.871	1.512	0.027	1
GOBP_MALE_SEX_DIFFERENTIATION	124	0.897	0.687	1	-1.034	0.394	1	-1.282	0.07	1
GOBP_MAMMARY_GLAND_ALVEOLUS_DEVELOPMENT	18	-0.748	0.869	0.982	1.254	0.173	0.861	1.127	0.305	0.791
GOBP_MAMMARY_GLAND_DEVELOPMENT	114	-0.885	0.683	0.983	-0.875	0.661	0.955	0.894	0.649	0.816
GOBP_MAMMARY_GLAND_DUCT_MORPHOGENESIS	25	-0.795	0.723	0.977	-1.413	0.108	1	-1.151	0.322	1
GOBP_MAMMARY_GLAND_EPITHELIAL_CELL_DIFFERENTIATION	17	1.166	0.271	1	0.872	0.642	0.902	-0.851	0.657	0.995
GOBP_MAMMARY_GLAND_EPITHELIAL_CELL_PROLIFERATION	26	1.354	0.157	1	1.1	0.344	0.882	0.849	0.637	0.842
GOBP_MAMMARY_GLAND_EPITHELIUM_DEVELOPMENT	60	0.918	0.561	1	-0.833	0.693	0.944	-0.981	0.493	1
GOBP_MAMMARY_GLAND_MORPHOGENESIS	37	0.617	0.972	1	-1.577	0.028	1	-1.338	0.099	1
GOBP_MANNOSYLATION	34	-0.927	0.549	0.993	-0.709	0.806	0.972	0.57	0.967	0.991
GOBP_MAST_CELL_ACTIVATION	60	0.642	0.869	1	1.413	0.097	0.626	1.435	0.081	1
GOBP_MAST_CELL_ACTIVATION_INVOLVED_IN_IMMUNE_RESPONSE	47	-0.686	0.837	0.978	1.418	0.098	0.628	1.521	0.034	1
GOBP_MATERNAL_PLACENTA_DEVELOPMENT	30	-1.453	0.05	1	0.817	0.736	0.906	1.343	0.118	0.926
GOBP_MATERNAL_PROCESS_INVOLVED_IN_FEMALE_PREGNANCY	52	-1.363	0.065	1	-0.928	0.616	0.991	1.082	0.312	0.779
GOBP_MATING	25	0.958	0.53	1	1.403	0.034	0.646	1.269	0.136	0.843
GOBP_MATURATION_OF_5_8S_RRNA	35	-0.533	0.935	0.996	0.824	0.624	0.903	0.778	0.675	0.887
GOBP_MATURATION_OF_5_8S_RRNA_FROM_TRICISTRONIC_RRNA_TRANSCRIPT_SSU_RRNA_5_8S_RRNA_LSU_RRNA	24	0.513	0.931	0.997	0.597	0.832	0.979	0.552	0.88	0.993
GOBP_MATURATION_OF_LSU_RRNA	27	-0.592	0.867	0.991	0.763	0.674	0.93	0.677	0.744	0.956
GOBP_MATURATION_OF_SSU_RRNA	47	0.543	0.883	0.998	0.496	0.914	0.994	0.489	0.917	0.997
GOBP_MATURATION_OF_SSU_RRNA_FROM_TRICISTRONIC_RRNA_TRANSCRIPT_SSU_RRNA_5_8S_RRNA_LSU_RRNA	35	0.648	0.829	1	0.69	0.766	0.956	0.766	0.68	0.897
GOBP_MATURE_B_CELL_DIFFERENTIATION	31	1.119	0.359	1	1.282	0.226	0.824	1.038	0.442	0.759
GOBP_MECHANORECEPTOR_DIFFERENTIATION	46	-0.992	0.468	1	-0.886	0.63	0.977	0.747	0.856	0.906
GOBP_MEGAKARYOCYTE_DEVELOPMENT	15	-1.037	0.444	1	-0.746	0.729	0.96	0.745	0.748	0.907
GOBP_MEGAKARYOCYTE_DIFFERENTIATION	51	-1.141	0.341	1	-0.915	0.573	0.985	0.482	0.992	0.997
GOBP_MEIOSIS_I_CELL_CYCLE_PROCESS	86	0.844	0.66	1	1.419	0.097	0.632	1.438	0.094	1
GOBP_MEIOTIC_CELL_CYCLE	181	0.874	0.651	1	1.517	0.041	0.652	1.548	0.034	1
GOBP_MEIOTIC_CELL_CYCLE_PROCESS	139	0.8	0.74	1	1.405	0.097	0.646	1.485	0.07	1
GOBP_MEIOTIC_CHROMOSOME_SEGREGATION	61	0.828	0.693	1	1.435	0.092	0.624	1.402	0.125	1
GOBP_MEIOTIC_CHROMOSOME_SEPARATION	18	1.074	0.362	1	1.594	0.023	0.761	1.371	0.126	0.982
GOBP_MELANOCYTE_DIFFERENTIATION	20	-0.684	0.944	0.977	0.57	0.988	0.986	0.834	0.698	0.853
GOBP_MEMBRANE_BIOGENESIS	54	0.631	0.973	1	-1.045	0.395	1	-1.06	0.381	1
GOBP_MEMBRANE_DEPOLARIZATION	59	-0.831	0.748	0.981	-0.796	0.851	0.951	0.959	0.521	0.789
GOBP_MEMBRANE_DEPOLARIZATION_DURING_ACTION_POTENTIAL	24	-0.753	0.846	0.982	-1.062	0.373	1	-0.828	0.76	0.977
GOBP_MEMBRANE_DOCKING	75	0.83	0.771	1	-0.648	0.958	0.974	-1.048	0.375	1
GOBP_MEMBRANE_FUSION	124	-0.941	0.543	0.991	0.972	0.477	0.88	1.189	0.194	0.814
GOBP_MEMBRANE_INVAGINATION	67	0.865	0.65	1	1.033	0.434	0.853	1.038	0.417	0.759
GOBP_MEMBRANE_LIPID_BIOSYNTHETIC_PROCESS	131	-1.159	0.242	1	-1.1	0.311	1	-0.945	0.542	1
GOBP_MEMBRANE_LIPID_CATABOLIC_PROCESS	30	1	0.48	1	-0.914	0.583	0.985	-1.285	0.179	1
GOBP_MEMBRANE_LIPID_METABOLIC_PROCESS	182	-1.161	0.241	1	-1.07	0.345	1	0.858	0.731	0.835
GOBP_MEMBRANE_PROTEIN_ECTODOMAIN_PROTEOLYSIS	44	-1.126	0.306	1	-1.043	0.437	1	-0.726	0.852	0.977
GOBP_MEMBRANE_PROTEIN_PROTEOLYSIS	55	-1.338	0.096	1	-0.92	0.577	0.986	0.924	0.581	0.801
GOBP_MEMBRANE_RAFT_ORGANIZATION	21	-0.866	0.649	0.981	-0.836	0.704	0.943	-0.581	0.97	0.998
GOBP_MEMBRANE_REPOLARIZATION	31	-1.147	0.264	1	-1.127	0.277	1	0.889	0.627	0.817
GOBP_MEMBRANE_REPOLARIZATION_DURING_ACTION_POTENTIAL	16	-1.279	0.157	1	-1.043	0.36	1	1.065	0.359	0.772
GOBP_MEMORY	85	0.757	0.896	1	0.868	0.691	0.905	0.871	0.675	0.825
GOBP_MESENCHYMAL_CELL_DEVELOPMENT	70	0.642	0.975	1	-1.109	0.303	1	-1.033	0.403	1
GOBP_MESENCHYMAL_CELL_DIFFERENTIATION	192	-0.777	0.88	0.978	-0.954	0.54	0.992	-0.945	0.532	1
GOBP_MESENCHYMAL_CELL_PROLIFERATION	34	0.712	0.87	1	0.798	0.761	0.915	0.791	0.755	0.876
GOBP_MESENCHYME_DEVELOPMENT	224	-0.797	0.812	0.98	-0.94	0.564	0.988	-0.903	0.609	1
GOBP_MESENCHYME_MORPHOGENESIS	41	-0.716	0.903	0.983	-0.879	0.639	0.965	-0.894	0.625	1
GOBP_MESODERM_DEVELOPMENT	95	-0.908	0.615	0.983	-1.286	0.091	1	-1.142	0.219	1
GOBP_MESODERM_MORPHOGENESIS	57	-0.913	0.592	0.983	-1.242	0.18	1	-1.028	0.403	1
GOBP_MESODERMAL_CELL_DIFFERENTIATION	26	-1.111	0.306	1	-0.898	0.624	0.982	0.837	0.739	0.852
GOBP_MESONEPHRIC_TUBULE_MORPHOGENESIS	44	0.766	0.872	1	-1.06	0.374	1	-1.151	0.246	1
GOBP_MESONEPHROS_DEVELOPMENT	74	0.835	0.741	1	-1.1	0.327	1	-1.146	0.261	1
GOBP_METAL_ION_EXPORT	30	-1.231	0.171	1	-0.921	0.566	0.988	0.913	0.575	0.808
GOBP_METAL_ION_HOMEOSTASIS	477	-1.252	0.105	1	-0.878	0.721	0.964	1.028	0.388	0.76
GOBP_METANEPHRIC_EPITHELIUM_DEVELOPMENT	18	-0.809	0.769	0.988	-1.078	0.376	1	-0.921	0.594	1
GOBP_METANEPHRIC_NEPHRON_DEVELOPMENT	27	1.208	0.198	1	0.862	0.659	0.905	-0.967	0.507	1
GOBP_METANEPHRIC_NEPHRON_MORPHOGENESIS	18	0.76	0.798	1	-0.913	0.568	0.982	-0.976	0.534	1
GOBP_METANEPHRIC_TUBULE_DEVELOPMENT	16	-0.933	0.568	0.988	-1.113	0.333	1	-0.886	0.631	1
GOBP_METANEPHROS_DEVELOPMENT	65	1.024	0.424	1	-0.84	0.693	0.947	-1.061	0.375	1
GOBP_METANEPHROS_MORPHOGENESIS	23	0.623	0.953	1	-0.93	0.562	0.991	-0.892	0.622	1
GOBP_METAPHASE_ANAPHASE_TRANSITION_OF_CELL_CYCLE	60	1.16	0.325	1	1.58	0.039	0.786	1.368	0.173	0.98
GOBP_METAPHASE_PLATE_CONGRESSION	63	1.123	0.35	1	1.555	0.076	0.717	1.347	0.188	0.947
GOBP_METENCEPHALON_DEVELOPMENT	80	-1.433	0.018	1	-1.609	0.002	1	-0.751	0.918	0.968
GOBP_METHYLATION	317	1.12	0.305	1	0.956	0.519	0.887	0.651	0.942	0.969
GOBP_METHYLGUANOSINE_CAP_DECAPPING	15	0.868	0.667	1	1.36	0.1	0.702	0.86	0.687	0.834
GOBP_MICROGLIAL_CELL_ACTIVATION	38	-1.102	0.354	1	0.729	0.794	0.937	1.05	0.404	0.763
GOBP_MICROTUBULE_ANCHORING	25	-1.151	0.283	1	1.229	0.207	0.87	1.303	0.174	0.871
GOBP_MICROTUBULE_BASED_MOVEMENT	321	-0.759	0.733	0.98	0.809	0.704	0.91	0.972	0.476	0.779
GOBP_MICROTUBULE_BASED_TRANSPORT	182	0.652	0.911	1	0.751	0.777	0.934	0.781	0.722	0.885
GOBP_MICROTUBULE_BUNDLE_FORMATION	100	-0.748	0.724	0.982	0.534	0.948	0.991	0.688	0.809	0.952
GOBP_MICROTUBULE_CYTOSKELETON_ORGANIZATION_INVOLVED_IN_MITOSIS	146	1.077	0.364	1	1.512	0.087	0.646	1.34	0.169	0.928
GOBP_MICROTUBULE_DEPOLYMERIZATION	40	-1.274	0.152	1	1.239	0.152	0.865	1.553	0.017	1
GOBP_MICROTUBULE_NUCLEATION	32	1.591	0.026	0.591	1.766	0.016	0.824	1.397	0.108	1
GOBP_MICROTUBULE_ORGANIZING_CENTER_LOCALIZATION	33	1.016	0.438	1	1.045	0.41	0.853	0.773	0.756	0.89
GOBP_MICROTUBULE_ORGANIZING_CENTER_ORGANIZATION	136	1.13	0.307	1	1.506	0.06	0.625	1.164	0.299	0.798
GOBP_MICROTUBULE_POLYMERIZATION	76	0.59	0.972	1	0.957	0.511	0.886	0.981	0.513	0.775
GOBP_MICROTUBULE_POLYMERIZATION_OR_DEPOLYMERIZATION	110	-0.71	0.875	0.979	1.159	0.245	0.883	1.328	0.123	0.898
GOBP_MICROVILLUS_ASSEMBLY	22	-1.249	0.187	1	-0.738	0.803	0.963	-0.707	0.862	0.989
GOBP_MICROVILLUS_ORGANIZATION	29	0.79	0.776	1	-0.598	0.949	0.985	-0.944	0.528	1
GOBP_MIDBODY_ABSCISSION	15	1.017	0.445	1	1.035	0.438	0.855	0.969	0.508	0.782
GOBP_MIDBRAIN_DEVELOPMENT	67	0.885	0.646	1	0.997	0.448	0.863	-0.842	0.705	0.992
GOBP_MIDDLE_EAR_MORPHOGENESIS	17	0.819	0.748	1	-1.128	0.309	1	-1.135	0.265	1
GOBP_MIRNA_METABOLIC_PROCESS	22	0.918	0.538	1	1.672	0.043	0.806	1.463	0.12	1
GOBP_MISMATCH_REPAIR	24	0.866	0.603	1	0.993	0.494	0.863	0.957	0.546	0.787
GOBP_MITOCHONDRIAL_ATP_SYNTHESIS_COUPLED_PROTON_TRANSPORT	17	1.128	0.368	1	0.766	0.719	0.93	-0.577	0.93	0.998
GOBP_MITOCHONDRIAL_CALCIUM_ION_HOMEOSTASIS	23	-1.504	0.043	1	-1.482	0.062	1	-0.559	0.983	0.998
GOBP_MITOCHONDRIAL_CALCIUM_ION_TRANSMEMBRANE_TRANSPORT	17	-1.506	0.064	1	-1.404	0.12	1	0.58	0.917	0.989
GOBP_MITOCHONDRIAL_CYTOCHROME_C_OXIDASE_ASSEMBLY	18	0.847	0.665	1	0.771	0.732	0.929	-0.533	0.959	0.998
GOBP_MITOCHONDRIAL_DEPOLARIZATION	19	-0.741	0.888	0.983	1.254	0.166	0.859	1.272	0.166	0.847
GOBP_MITOCHONDRIAL_ELECTRON_TRANSPORT_NADH_TO_UBIQUINONE	47	-0.45	0.943	1	-0.393	0.976	1	-0.597	0.836	0.999
GOBP_MITOCHONDRIAL_FISSION	37	-1.106	0.309	1	1.099	0.312	0.882	1.265	0.139	0.844
GOBP_MITOCHONDRIAL_FUSION	29	1.071	0.381	1	-0.919	0.594	0.984	-0.96	0.508	1
GOBP_MITOCHONDRIAL_GENE_EXPRESSION	97	1.464	0.126	0.866	0.743	0.734	0.935	-0.747	0.706	0.97
GOBP_MITOCHONDRIAL_GENOME_MAINTENANCE	22	1.25	0.162	1	1.108	0.337	0.881	0.837	0.693	0.852
GOBP_MITOCHONDRIAL_MEMBRANE_ORGANIZATION	107	0.806	0.869	1	0.724	0.904	0.939	-0.646	0.97	0.994
GOBP_MITOCHONDRIAL_OUTER_MEMBRANE_PERMEABILIZATION	31	-0.968	0.494	0.993	0.787	0.741	0.925	0.838	0.694	0.851
GOBP_MITOCHONDRIAL_OUTER_MEMBRANE_PERMEABILIZATION_INVOLVED_IN_PROGRAMMED_CELL_DEATH	36	-0.917	0.564	0.984	0.842	0.665	0.899	0.896	0.608	0.813
GOBP_MITOCHONDRIAL_RESPIRATORY_CHAIN_COMPLEX_ASSEMBLY	87	0.755	0.733	1	0.732	0.729	0.938	0.583	0.882	0.989
GOBP_MITOCHONDRIAL_RNA_METABOLIC_PROCESS	46	1.593	0.066	0.611	-0.458	0.971	1	-1.005	0.46	1
GOBP_MITOCHONDRIAL_RNA_PROCESSING	19	1.377	0.185	1	-0.694	0.764	0.972	-1.276	0.266	1
GOBP_MITOCHONDRIAL_TRANSCRIPTION	16	1.347	0.128	1	0.56	0.951	0.987	-0.916	0.556	1
GOBP_MITOCHONDRIAL_TRANSLATION	67	1.325	0.193	1	0.815	0.651	0.906	-0.578	0.874	0.998
GOBP_MITOCHONDRIAL_TRANSMEMBRANE_TRANSPORT	89	-1.069	0.373	1	-0.409	1	1	0.925	0.558	0.8
GOBP_MITOCHONDRIAL_TRANSPORT	179	-0.899	0.624	0.989	0.771	0.865	0.929	0.884	0.643	0.82
GOBP_MITOCHONDRION_LOCALIZATION	42	0.719	0.871	1	1.52	0.024	0.663	1.61	0.013	1
GOBP_MITOCHONDRION_MORPHOGENESIS	20	0.933	0.54	1	1.632	0.01	0.703	1.296	0.169	0.853
GOBP_MITOCHONDRION_ORGANIZATION	469	0.851	0.797	1	0.972	0.488	0.879	0.983	0.49	0.774
GOBP_MITOPHAGY	33	0.903	0.575	1	-0.926	0.556	0.992	-0.869	0.607	0.999
GOBP_MITOTIC_CELL_CYCLE_CHECKPOINT_SIGNALING	124	1.336	0.162	1	1.733	0.01	0.734	1.39	0.141	1
GOBP_MITOTIC_CELL_CYCLE_PHASE_TRANSITION	379	1.064	0.378	1	1.602	0.037	0.788	1.381	0.117	0.999
GOBP_MITOTIC_CHROMOSOME_CONDENSATION	19	-0.338	0.998	1	1.348	0.189	0.725	1.219	0.293	0.837
GOBP_MITOTIC_CYTOKINESIS	68	0.857	0.656	1	1.443	0.1	0.631	1.45	0.089	1
GOBP_MITOTIC_CYTOKINETIC_PROCESS	21	0.955	0.513	1	0.972	0.5	0.88	0.816	0.667	0.863
GOBP_MITOTIC_DNA_INTEGRITY_CHECKPOINT_SIGNALING	81	1.384	0.131	1	1.774	0.006	0.855	1.318	0.187	0.898
GOBP_MITOTIC_G1_S_TRANSITION_CHECKPOINT_SIGNALING	26	1.766	0.004	0.394	1.636	0.041	0.796	0.537	0.974	0.993
GOBP_MITOTIC_G2_DNA_DAMAGE_CHECKPOINT_SIGNALING	35	1.033	0.441	1	1.578	0.039	0.748	1.338	0.177	0.912
GOBP_MITOTIC_G2_M_TRANSITION_CHECKPOINT	47	1.103	0.385	1	1.679	0.017	0.772	1.402	0.119	1
GOBP_MITOTIC_INTRA_S_DNA_DAMAGE_CHECKPOINT_SIGNALING	16	1.182	0.313	1	1.368	0.103	0.688	1.107	0.383	0.777
GOBP_MITOTIC_METAPHASE_PLATE_CONGRESSION	51	1.116	0.38	1	1.53	0.09	0.707	1.404	0.149	1
GOBP_MITOTIC_NUCLEAR_DIVISION	275	0.944	0.5	1	1.572	0.057	0.715	1.387	0.136	1
GOBP_MITOTIC_RECOMBINATION	21	0.932	0.545	1	1.194	0.335	0.882	1.015	0.494	0.762
GOBP_MITOTIC_SISTER_CHROMATID_COHESION	27	0.769	0.724	1	1.509	0.06	0.636	1.488	0.097	1
GOBP_MITOTIC_SISTER_CHROMATID_SEGREGATION	163	0.915	0.569	1	1.529	0.08	0.699	1.418	0.15	1
GOBP_MITOTIC_SPINDLE_ASSEMBLY	67	1.102	0.375	1	1.575	0.085	0.717	1.334	0.19	0.902
GOBP_MITOTIC_SPINDLE_ORGANIZATION	121	1.027	0.435	1	1.593	0.067	0.756	1.354	0.178	0.972
GOBP_MODIFICATION_OF_SYNAPTIC_STRUCTURE	18	0.965	0.538	1	-0.978	0.514	1	-1.4	0.086	1
GOBP_MODIFIED_AMINO_ACID_TRANSPORT	30	-1.497	0.029	1	0.85	0.691	0.899	1.518	0.025	1
GOBP_MODULATION_BY_HOST_OF_SYMBIONT_PROCESS	56	-1.127	0.252	1	0.797	0.8	0.916	1.121	0.275	0.793
GOBP_MODULATION_BY_HOST_OF_VIRAL_GENOME_REPLICATION	18	-0.778	0.765	0.976	0.743	0.798	0.934	1.145	0.291	0.788
GOBP_MODULATION_BY_HOST_OF_VIRAL_PROCESS	28	-0.782	0.796	0.975	1.037	0.417	0.856	1.353	0.135	0.966
GOBP_MODULATION_OF_EXCITATORY_POSTSYNAPTIC_POTENTIAL	28	-1.109	0.299	1	0.784	0.776	0.923	1.158	0.247	0.789
GOBP_MODULATION_OF_PROCESS_OF_ANOTHER_ORGANISM	16	-1.307	0.15	1	0.765	0.802	0.93	1.28	0.156	0.852
GOBP_MOLTING_CYCLE	93	0.816	0.758	1	-0.887	0.62	0.979	-1.076	0.355	1
GOBP_MONOAMINE_TRANSPORT	47	-1.135	0.223	1	-0.782	0.883	0.946	1.147	0.223	0.793
GOBP_MONOCARBOXYLIC_ACID_BIOSYNTHETIC_PROCESS	153	-1.036	0.375	1	-0.827	0.882	0.941	0.984	0.482	0.776
GOBP_MONOCARBOXYLIC_ACID_CATABOLIC_PROCESS	104	-0.848	0.741	0.981	-1.034	0.395	1	-0.863	0.659	0.998
GOBP_MONOCARBOXYLIC_ACID_METABOLIC_PROCESS	464	-1.169	0.142	1	-1.006	0.453	1	0.877	0.743	0.821
GOBP_MONOCARBOXYLIC_ACID_TRANSPORT	81	-1.043	0.382	1	1.047	0.368	0.854	1.148	0.238	0.796
GOBP_MONOCYTE_CHEMOTACTIC_PROTEIN_1_PRODUCTION	16	0.427	0.998	0.998	0.893	0.6	0.899	0.921	0.593	0.803
GOBP_MONOCYTE_CHEMOTAXIS	47	-0.613	0.979	0.986	-0.691	0.907	0.973	-0.725	0.846	0.977
GOBP_MONOCYTE_DIFFERENTIATION	33	-0.915	0.556	0.984	-0.685	0.869	0.972	-0.714	0.839	0.987
GOBP_MONONUCLEAR_CELL_DIFFERENTIATION	387	0.717	0.803	1	1.118	0.349	0.88	1.051	0.414	0.762
GOBP_MONONUCLEAR_CELL_MIGRATION	162	0.613	0.979	1	-0.75	0.815	0.959	-0.882	0.614	1
GOBP_MONOSACCHARIDE_BIOSYNTHETIC_PROCESS	67	-1.025	0.394	1	0.961	0.496	0.882	1.045	0.386	0.762
GOBP_MONOSACCHARIDE_CATABOLIC_PROCESS	34	0.982	0.47	1	1.263	0.156	0.846	1.222	0.193	0.837
GOBP_MONOSACCHARIDE_METABOLIC_PROCESS	216	-1.023	0.4	1	0.98	0.503	0.876	1.121	0.228	0.792
GOBP_MONOUBIQUITINATED_PROTEIN_DEUBIQUITINATION	34	1.279	0.224	1	0.913	0.532	0.901	-0.59	0.925	0.999
GOBP_MONOVALENT_INORGANIC_ANION_HOMEOSTASIS	15	-0.952	0.53	0.986	-0.824	0.721	0.943	0.81	0.761	0.867
GOBP_MONOVALENT_INORGANIC_CATION_HOMEOSTASIS	120	-1.196	0.17	1	0.996	0.426	0.861	1.122	0.238	0.793
GOBP_MORPHOGENESIS_OF_A_BRANCHING_STRUCTURE	156	0.864	0.657	1	0.864	0.677	0.905	-0.938	0.56	1
GOBP_MORPHOGENESIS_OF_A_POLARIZED_EPITHELIUM	86	0.772	0.816	1	-1.001	0.45	1	-1.062	0.396	1
GOBP_MORPHOGENESIS_OF_AN_ENDOTHELIUM	15	0.436	0.996	0.998	0.612	0.902	0.98	0.661	0.869	0.965
GOBP_MORPHOGENESIS_OF_AN_EPITHELIAL_FOLD	17	1.362	0.112	1	-1.438	0.068	1	-1.556	0.012	1
GOBP_MORPHOGENESIS_OF_AN_EPITHELIAL_SHEET	53	-0.684	0.884	0.977	-0.763	0.796	0.955	-0.676	0.906	0.989
GOBP_MORPHOGENESIS_OF_AN_EPITHELIUM	427	0.847	0.708	1	-0.98	0.505	1	-1.063	0.361	1
GOBP_MORPHOGENESIS_OF_EMBRYONIC_EPITHELIUM	127	0.84	0.707	1	-1.181	0.257	1	-1.239	0.196	1
GOBP_MOTILE_CILIUM_ASSEMBLY	43	-0.738	0.749	0.982	-0.532	0.944	0.994	-0.486	0.986	0.999
GOBP_MOTOR_NEURON_AXON_GUIDANCE	25	0.954	0.538	1	-1.254	0.124	1	-1.287	0.108	1
GOBP_MRNA_3_END_PROCESSING	59	1.89	0.012	0.21	1.434	0.165	0.623	-0.526	0.955	0.999
GOBP_MRNA_CATABOLIC_PROCESS	210	1.452	0.061	0.892	1.421	0.065	0.63	0.944	0.541	0.794
GOBP_MRNA_CIS_SPLICING_VIA_SPLICEOSOME	23	1.744	0.006	0.391	1.533	0.073	0.706	1.004	0.422	0.766
GOBP_MRNA_CLEAVAGE	18	1.214	0.252	1	0.944	0.49	0.88	-0.779	0.667	0.968
GOBP_MRNA_EXPORT_FROM_NUCLEUS	55	0.969	0.486	1	1.83	0.012	0.767	1.296	0.222	0.855
GOBP_MRNA_METHYLATION	16	0.854	0.637	1	-0.622	0.881	0.98	-0.994	0.465	1
GOBP_MRNA_MODIFICATION	25	0.713	0.768	1	0.662	0.796	0.966	-0.514	0.941	1
GOBP_MRNA_PROCESSING	419	1.591	0.086	0.604	1.5	0.122	0.613	0.877	0.551	0.821
GOBP_MRNA_SPLICE_SITE_SELECTION	26	1.221	0.266	1	1.098	0.386	0.88	0.733	0.752	0.915
GOBP_MRNA_TRANSCRIPTION	40	-0.521	0.954	0.998	1.12	0.341	0.88	1.097	0.373	0.781
GOBP_MRNA_TRANSPORT	114	0.998	0.452	1	1.59	0.06	0.761	1.063	0.392	0.771
GOBP_MUCOPOLYSACCHARIDE_METABOLIC_PROCESS	72	-1.158	0.219	1	-0.883	0.652	0.974	0.898	0.638	0.811
GOBP_MULTI_MULTICELLULAR_ORGANISM_PROCESS	155	-1.117	0.255	1	0.861	0.732	0.905	1.151	0.224	0.794
GOBP_MULTICELLULAR_ORGANISM_AGING	31	0.931	0.548	1	0.947	0.557	0.881	-0.788	0.833	0.963
GOBP_MULTICELLULAR_ORGANISM_GROWTH	113	0.823	0.85	1	-1.4	0.035	1	-1.339	0.074	1
GOBP_MULTICELLULAR_ORGANISMAL_HOMEOSTASIS	427	-0.909	0.66	0.983	-0.861	0.748	0.955	0.81	0.862	0.868
GOBP_MULTICELLULAR_ORGANISMAL_MOVEMENT	37	-0.974	0.472	0.997	1.102	0.311	0.881	1.297	0.105	0.861
GOBP_MULTICELLULAR_ORGANISMAL_RESPONSE_TO_STRESS	52	-0.962	0.528	0.992	0.864	0.68	0.905	1.164	0.228	0.795
GOBP_MULTICELLULAR_ORGANISMAL_SIGNALING	95	-1.151	0.214	1	0.795	0.863	0.917	1.202	0.16	0.82
GOBP_MULTIVESICULAR_BODY_ORGANIZATION	29	0.553	0.906	0.998	-0.877	0.544	0.96	-0.979	0.464	1
GOBP_MULTIVESICULAR_BODY_SORTING_PATHWAY	36	-0.624	0.838	0.987	-1.176	0.335	1	-0.878	0.609	1
GOBP_MUSCLE_ADAPTATION	72	1.047	0.384	1	-0.901	0.634	0.984	-0.942	0.541	1
GOBP_MUSCLE_CELL_APOPTOTIC_PROCESS	56	0.759	0.867	1	-1.04	0.377	1	-1.081	0.334	1
GOBP_MUSCLE_CELL_CELLULAR_HOMEOSTASIS	18	-1.091	0.348	1	0.973	0.48	0.879	1.287	0.169	0.854
GOBP_MUSCLE_CELL_DEVELOPMENT	133	-0.874	0.773	0.978	-1.053	0.345	1	-0.834	0.836	0.984
GOBP_MUSCLE_CELL_DIFFERENTIATION	284	1.02	0.389	1	-1.081	0.276	1	-0.976	0.481	1
GOBP_MUSCLE_CELL_MIGRATION	72	0.831	0.757	1	-1.121	0.284	1	-1.29	0.106	1
GOBP_MUSCLE_CELL_PROLIFERATION	159	0.809	0.848	1	-1.017	0.416	1	-1.099	0.252	1
GOBP_MUSCLE_CONTRACTION	224	-1.183	0.149	1	-0.885	0.711	0.977	1.115	0.235	0.784
GOBP_MUSCLE_HYPERTROPHY	63	1.223	0.148	1	-1.025	0.44	1	-1.163	0.243	1
GOBP_MUSCLE_HYPERTROPHY_IN_RESPONSE_TO_STRESS	15	1.241	0.241	1	0.947	0.537	0.882	-0.923	0.581	1
GOBP_MUSCLE_ORGAN_DEVELOPMENT	242	-0.983	0.478	0.996	-0.935	0.602	0.989	0.938	0.592	0.796
GOBP_MUSCLE_ORGAN_MORPHOGENESIS	51	-1.042	0.363	1	-1.078	0.33	1	-0.901	0.672	1
GOBP_MUSCLE_STRUCTURE_DEVELOPMENT	478	0.918	0.661	1	-0.976	0.483	1	-0.94	0.585	1
GOBP_MUSCLE_SYSTEM_PROCESS	289	-1.104	0.24	1	-0.914	0.632	0.981	1.017	0.415	0.765
GOBP_MUSCLE_TISSUE_DEVELOPMENT	289	-0.889	0.739	0.986	-1.065	0.316	1	-0.952	0.547	1
GOBP_MYD88_DEPENDENT_TOLL_LIKE_RECEPTOR_SIGNALING_PATHWAY	22	-0.963	0.542	0.99	1.338	0.195	0.737	1.379	0.138	0.995
GOBP_MYELIN_ASSEMBLY	19	-1.54	0.029	1	-1.37	0.114	1	0.728	0.836	0.92
GOBP_MYELIN_MAINTENANCE	17	-0.597	0.942	0.992	-0.982	0.479	1	-0.801	0.701	0.962
GOBP_MYELOID_CELL_ACTIVATION_INVOLVED_IN_IMMUNE_RESPONSE	85	-0.886	0.582	0.984	1.014	0.471	0.853	1.3	0.196	0.862
GOBP_MYELOID_CELL_APOPTOTIC_PROCESS	27	0.552	0.945	0.998	1.081	0.41	0.862	1.042	0.463	0.762
GOBP_MYELOID_CELL_DEVELOPMENT	69	-1.467	0.061	1	-0.857	0.614	0.957	1.117	0.361	0.787
GOBP_MYELOID_CELL_DIFFERENTIATION	352	-1.242	0.177	1	0.765	0.856	0.93	1.098	0.32	0.781
GOBP_MYELOID_CELL_HOMEOSTASIS	154	-1.462	0.061	1	-1.062	0.377	1	0.844	0.719	0.846
GOBP_MYELOID_DENDRITIC_CELL_ACTIVATION	27	-1.022	0.439	1	0.697	0.806	0.952	1.012	0.469	0.763
GOBP_MYELOID_DENDRITIC_CELL_DIFFERENTIATION	18	0.713	0.846	1	0.881	0.638	0.904	0.942	0.551	0.793
GOBP_MYELOID_LEUKOCYTE_ACTIVATION	205	-0.982	0.494	0.992	0.925	0.569	0.888	1.233	0.238	0.833
GOBP_MYELOID_LEUKOCYTE_CYTOKINE_PRODUCTION	29	-1.248	0.185	1	0.91	0.592	0.903	1.335	0.119	0.904
GOBP_MYELOID_LEUKOCYTE_DIFFERENTIATION	182	-1.008	0.431	0.994	0.917	0.547	0.897	1.172	0.278	0.802
GOBP_MYELOID_LEUKOCYTE_MEDIATED_IMMUNITY	94	-0.8	0.664	0.982	1.147	0.315	0.877	1.4	0.129	1
GOBP_MYELOID_LEUKOCYTE_MIGRATION	186	-0.927	0.546	0.994	0.945	0.532	0.881	1.116	0.331	0.788
GOBP_MYOBLAST_DIFFERENTIATION	65	1.204	0.138	1	-1.149	0.209	1	-1.358	0.047	1
GOBP_MYOBLAST_FUSION	32	1.487	0.019	0.892	-0.659	0.972	0.976	-0.921	0.588	1
GOBP_MYOTUBE_CELL_DEVELOPMENT	28	1.219	0.167	1	0.831	0.762	0.899	-1.13	0.254	1
GOBP_MYOTUBE_DIFFERENTIATION	87	1.172	0.151	1	-0.919	0.645	0.985	-1.092	0.297	1
GOBP_N_ACETYLGLUCOSAMINE_METABOLIC_PROCESS	17	-1.101	0.347	1	0.771	0.802	0.929	0.936	0.558	0.799
GOBP_N_GLYCAN_PROCESSING	17	-0.858	0.646	0.98	-0.663	0.854	0.975	0.83	0.684	0.852
GOBP_N_TERMINAL_PROTEIN_AMINO_ACID_ACETYLATION	15	0.786	0.719	1	-1.506	0.058	1	-1.635	0.034	1
GOBP_N_TERMINAL_PROTEIN_AMINO_ACID_MODIFICATION	24	-0.666	0.892	0.979	-1.56	0.028	1	-1.618	0.034	1
GOBP_NAD_METABOLIC_PROCESS	25	-0.859	0.655	0.981	1.24	0.191	0.864	1.343	0.118	0.931
GOBP_NADH_DEHYDROGENASE_COMPLEX_ASSEMBLY	57	0.84	0.6	1	0.551	0.89	0.99	-0.557	0.86	0.998
GOBP_NADH_METABOLIC_PROCESS	28	-0.793	0.754	0.976	0.894	0.615	0.898	0.797	0.735	0.871
GOBP_NADP_METABOLIC_PROCESS	33	-0.912	0.608	0.985	-0.802	0.799	0.952	0.7	0.923	0.942
GOBP_NADPH_REGENERATION	16	-0.814	0.727	0.988	1.219	0.211	0.881	1.078	0.384	0.776
GOBP_NATURAL_KILLER_CELL_ACTIVATION	71	0.607	0.942	1	0.667	0.855	0.965	0.763	0.766	0.897
GOBP_NATURAL_KILLER_CELL_ACTIVATION_INVOLVED_IN_IMMUNE_RESPONSE	15	-0.624	0.907	0.988	1.082	0.409	0.868	1.239	0.25	0.822
GOBP_NATURAL_KILLER_CELL_DIFFERENTIATION	23	-0.967	0.498	0.993	0.777	0.752	0.926	0.929	0.579	0.799
GOBP_NATURAL_KILLER_CELL_MEDIATED_IMMUNITY	70	-0.585	0.949	0.991	0.739	0.792	0.935	1.005	0.457	0.766
GOBP_NCRNA_3_END_PROCESSING	37	1.292	0.241	1	1.113	0.374	0.881	0.656	0.807	0.968
GOBP_NCRNA_CATABOLIC_PROCESS	41	0.619	0.874	1	1.365	0.146	0.691	1.221	0.257	0.837
GOBP_NCRNA_METABOLIC_PROCESS	477	0.872	0.595	1	1.037	0.42	0.856	0.765	0.68	0.897
GOBP_NCRNA_PROCESSING	357	0.916	0.54	1	0.947	0.491	0.88	0.682	0.75	0.953
GOBP_NCRNA_TRANSCRIPTION	52	0.8	0.677	1	1.048	0.396	0.86	0.959	0.465	0.789
GOBP_NECROTIC_CELL_DEATH	53	-0.692	0.925	0.98	-0.866	0.67	0.952	-0.702	0.903	0.987
GOBP_NEGATIVE_CHEMOTAXIS	41	-0.869	0.676	0.981	-1.292	0.134	1	-1.087	0.327	1
GOBP_NEGATIVE_REGULATION_OF_ACTIN_FILAMENT_BUNDLE_ASSEMBLY	27	0.841	0.715	1	-0.931	0.561	0.994	-0.86	0.67	0.998
GOBP_NEGATIVE_REGULATION_OF_ACTIN_FILAMENT_DEPOLYMERIZATION	40	-1.025	0.41	1	-1.113	0.297	1	-0.793	0.775	0.959
GOBP_NEGATIVE_REGULATION_OF_ACTIN_FILAMENT_POLYMERIZATION	53	-1.226	0.179	1	-1.308	0.118	1	-0.672	0.942	0.989
GOBP_NEGATIVE_REGULATION_OF_ADAPTIVE_IMMUNE_RESPONSE	55	0.567	0.964	1	-0.67	0.879	0.973	-0.852	0.655	0.995
GOBP_NEGATIVE_REGULATION_OF_ALPHA_BETA_T_CELL_ACTIVATION	39	-0.67	0.938	0.98	0.954	0.522	0.889	0.989	0.472	0.776
GOBP_NEGATIVE_REGULATION_OF_ALPHA_BETA_T_CELL_DIFFERENTIATION	24	0.781	0.778	1	0.91	0.614	0.901	0.78	0.81	0.886
GOBP_NEGATIVE_REGULATION_OF_AMINE_TRANSPORT	18	-1.262	0.145	1	0.934	0.552	0.884	1.329	0.085	0.899
GOBP_NEGATIVE_REGULATION_OF_AMYLOID_PRECURSOR_PROTEIN_CATABOLIC_PROCESS	21	1.365	0.097	1	0.816	0.707	0.906	-0.896	0.605	1
GOBP_NEGATIVE_REGULATION_OF_ANION_TRANSPORT	18	-1.175	0.188	1	-0.853	0.721	0.957	-0.811	0.825	0.969
GOBP_NEGATIVE_REGULATION_OF_ANOIKIS	17	0.919	0.56	1	-0.786	0.769	0.953	-0.89	0.592	1
GOBP_NEGATIVE_REGULATION_OF_ANTIGEN_RECEPTOR_MEDIATED_SIGNALING_PATHWAY	30	0.694	0.792	1	0.739	0.769	0.934	-0.672	0.866	0.99
GOBP_NEGATIVE_REGULATION_OF_APOPTOTIC_SIGNALING_PATHWAY	192	-0.784	0.874	0.973	1.047	0.383	0.855	1.063	0.355	0.77
GOBP_NEGATIVE_REGULATION_OF_ATP_DEPENDENT_ACTIVITY	17	-1.233	0.215	1	1.07	0.346	0.856	1.311	0.146	0.877
GOBP_NEGATIVE_REGULATION_OF_ATP_METABOLIC_PROCESS	26	-1.178	0.24	1	0.813	0.725	0.907	0.97	0.5	0.782
GOBP_NEGATIVE_REGULATION_OF_AUTOPHAGY	76	0.787	0.835	1	-1.245	0.175	1	-1.035	0.369	1
GOBP_NEGATIVE_REGULATION_OF_AXON_EXTENSION	35	0.849	0.719	1	-1.494	0.029	1	-1.386	0.066	1
GOBP_NEGATIVE_REGULATION_OF_AXON_EXTENSION_INVOLVED_IN_AXON_GUIDANCE	23	-0.703	0.927	0.98	-1.473	0.036	1	-1.325	0.102	1
GOBP_NEGATIVE_REGULATION_OF_AXONOGENESIS	52	0.711	0.945	1	-1.326	0.073	1	-1.363	0.064	1
GOBP_NEGATIVE_REGULATION_OF_B_CELL_ACTIVATION	33	1.037	0.463	1	1.484	0.069	0.605	1.113	0.375	0.783
GOBP_NEGATIVE_REGULATION_OF_B_CELL_MEDIATED_IMMUNITY	16	0.695	0.891	1	1.024	0.444	0.85	0.932	0.557	0.797
GOBP_NEGATIVE_REGULATION_OF_B_CELL_PROLIFERATION	17	0.783	0.735	1	1.044	0.481	0.853	1.082	0.4	0.779
GOBP_NEGATIVE_REGULATION_OF_BINDING	137	-1.46	0.018	1	-1.05	0.332	1	1.199	0.146	0.81
GOBP_NEGATIVE_REGULATION_OF_BIOMINERALIZATION	20	-1.169	0.241	1	0.728	0.859	0.937	1.036	0.399	0.761
GOBP_NEGATIVE_REGULATION_OF_BLOOD_CIRCULATION	17	-0.844	0.695	0.981	-1.469	0.056	1	-1.305	0.145	1
GOBP_NEGATIVE_REGULATION_OF_BLOOD_PRESSURE	29	-1.099	0.29	1	-1.166	0.231	1	0.778	0.87	0.887
GOBP_NEGATIVE_REGULATION_OF_BLOOD_VESSEL_ENDOTHELIAL_CELL_MIGRATION	29	-0.698	0.89	0.98	-0.63	0.945	0.978	-0.692	0.877	0.988
GOBP_NEGATIVE_REGULATION_OF_BMP_SIGNALING_PATHWAY	38	-0.632	0.978	0.99	-0.663	0.949	0.975	-0.727	0.872	0.977
GOBP_NEGATIVE_REGULATION_OF_CALCIUM_ION_TRANSMEMBRANE_TRANSPORT	26	-0.754	0.786	0.982	-0.7	0.819	0.972	0.693	0.841	0.948
GOBP_NEGATIVE_REGULATION_OF_CALCIUM_ION_TRANSPORT	43	-1.123	0.3	1	0.658	0.944	0.966	1.02	0.412	0.764
GOBP_NEGATIVE_REGULATION_OF_CALCIUM_MEDIATED_SIGNALING	18	-0.741	0.83	0.983	0.858	0.645	0.9	1.052	0.381	0.764
GOBP_NEGATIVE_REGULATION_OF_CANONICAL_WNT_SIGNALING_PATHWAY	111	-0.722	0.913	0.981	-0.912	0.591	0.981	-1.114	0.291	1
GOBP_NEGATIVE_REGULATION_OF_CARBOHYDRATE_METABOLIC_PROCESS	39	-1.032	0.4	1	-0.992	0.459	1	-0.732	0.865	0.976
GOBP_NEGATIVE_REGULATION_OF_CARDIAC_MUSCLE_TISSUE_GROWTH	17	1.065	0.379	1	0.888	0.625	0.899	-0.864	0.65	0.997
GOBP_NEGATIVE_REGULATION_OF_CARTILAGE_DEVELOPMENT	19	1.179	0.215	1	-0.81	0.726	0.95	-1.355	0.08	1
GOBP_NEGATIVE_REGULATION_OF_CATABOLIC_PROCESS	276	0.961	0.536	1	1.063	0.337	0.852	0.829	0.795	0.852
GOBP_NEGATIVE_REGULATION_OF_CATION_CHANNEL_ACTIVITY	27	-0.931	0.574	0.988	0.604	0.976	0.979	0.8	0.737	0.868
GOBP_NEGATIVE_REGULATION_OF_CD4_POSITIVE_ALPHA_BETA_T_CELL_ACTIVATION	29	-0.641	0.957	0.987	0.84	0.694	0.898	0.696	0.915	0.946
GOBP_NEGATIVE_REGULATION_OF_CD4_POSITIVE_ALPHA_BETA_T_CELL_DIFFERENTIATION	20	0.815	0.684	1	0.722	0.819	0.94	-0.636	0.884	0.994
GOBP_NEGATIVE_REGULATION_OF_CELL_ACTIVATION	188	-0.627	0.99	0.988	0.937	0.516	0.886	0.964	0.509	0.784
GOBP_NEGATIVE_REGULATION_OF_CELL_ADHESION	258	-0.736	0.955	0.985	0.82	0.777	0.906	0.806	0.843	0.867
GOBP_NEGATIVE_REGULATION_OF_CELL_AGING	18	0.696	0.857	1	1.474	0.061	0.591	1.409	0.077	1
GOBP_NEGATIVE_REGULATION_OF_CELL_CELL_ADHESION	170	-0.732	0.885	0.983	0.845	0.663	0.899	0.909	0.581	0.809
GOBP_NEGATIVE_REGULATION_OF_CELL_CYCLE	327	1.064	0.357	1	1.504	0.043	0.616	1.316	0.123	0.893
GOBP_NEGATIVE_REGULATION_OF_CELL_CYCLE_G1_S_PHASE_TRANSITION	72	0.827	0.788	1	-0.812	0.807	0.949	-0.905	0.623	1
GOBP_NEGATIVE_REGULATION_OF_CELL_CYCLE_G2_M_PHASE_TRANSITION	60	1.053	0.394	1	1.527	0.049	0.702	1.388	0.113	1
GOBP_NEGATIVE_REGULATION_OF_CELL_CYCLE_PHASE_TRANSITION	220	0.998	0.442	1	1.509	0.07	0.64	1.316	0.16	0.889
GOBP_NEGATIVE_REGULATION_OF_CELL_CYCLE_PROCESS	259	1.002	0.433	1	1.473	0.073	0.592	1.258	0.209	0.838
GOBP_NEGATIVE_REGULATION_OF_CELL_DEVELOPMENT	133	-0.79	0.88	0.974	-1.102	0.287	1	-1.129	0.227	1
GOBP_NEGATIVE_REGULATION_OF_CELL_DIFFERENTIATION	490	-0.841	0.881	0.983	-0.958	0.556	0.999	-0.97	0.516	1
GOBP_NEGATIVE_REGULATION_OF_CELL_DIVISION	15	1.154	0.274	1	1.192	0.257	0.881	1.039	0.429	0.759
GOBP_NEGATIVE_REGULATION_OF_CELL_GROWTH	157	0.838	0.812	1	-1.11	0.23	1	-1.09	0.257	1
GOBP_NEGATIVE_REGULATION_OF_CELL_JUNCTION_ASSEMBLY	29	-0.713	0.913	0.98	-0.811	0.761	0.95	-0.743	0.882	0.972
GOBP_NEGATIVE_REGULATION_OF_CELL_KILLING	26	-1.023	0.465	1	0.781	0.71	0.923	1.273	0.216	0.848
GOBP_NEGATIVE_REGULATION_OF_CELL_MATRIX_ADHESION	33	1.328	0.11	1	0.786	0.801	0.926	-1.062	0.377	1
GOBP_NEGATIVE_REGULATION_OF_CELL_PROJECTION_ORGANIZATION	155	-0.817	0.834	0.988	-1.253	0.095	1	-1.164	0.18	1
GOBP_NEGATIVE_REGULATION_OF_CELL_SUBSTRATE_ADHESION	56	1.111	0.285	1	-0.775	0.868	0.949	-0.979	0.477	1
GOBP_NEGATIVE_REGULATION_OF_CELL_SUBSTRATE_JUNCTION_ORGANIZATION	17	1.07	0.377	1	-1.078	0.358	1	-1.26	0.188	1
GOBP_NEGATIVE_REGULATION_OF_CELLULAR_AMIDE_METABOLIC_PROCESS	180	1.189	0.173	1	1.01	0.426	0.855	-0.812	0.802	0.967
GOBP_NEGATIVE_REGULATION_OF_CELLULAR_CATABOLIC_PROCESS	224	0.851	0.78	1	-1.085	0.305	1	-0.813	0.826	0.969
GOBP_NEGATIVE_REGULATION_OF_CELLULAR_MACROMOLECULE_BIOSYNTHETIC_PROCESS	228	0.951	0.531	1	1.234	0.213	0.87	1.006	0.419	0.767
GOBP_NEGATIVE_REGULATION_OF_CELLULAR_PROTEIN_CATABOLIC_PROCESS	67	-0.733	0.862	0.985	-1.214	0.216	1	-1.166	0.261	1
GOBP_NEGATIVE_REGULATION_OF_CELLULAR_RESPONSE_TO_GROWTH_FACTOR_STIMULUS	75	0.554	0.998	0.999	-1.174	0.193	1	-1.091	0.298	1
GOBP_NEGATIVE_REGULATION_OF_CELLULAR_RESPONSE_TO_INSULIN_STIMULUS	29	0.735	0.858	1	1.302	0.176	0.79	1.399	0.076	1
GOBP_NEGATIVE_REGULATION_OF_CHEMOKINE_PRODUCTION	20	-0.669	0.89	0.979	0.85	0.622	0.899	0.763	0.762	0.897
GOBP_NEGATIVE_REGULATION_OF_CHEMOTAXIS	49	-0.838	0.813	0.982	-1.058	0.355	1	-0.978	0.507	1
GOBP_NEGATIVE_REGULATION_OF_CHROMOSOME_ORGANIZATION	80	1.091	0.392	1	1.537	0.083	0.732	1.378	0.181	0.997
GOBP_NEGATIVE_REGULATION_OF_CILIUM_ASSEMBLY	17	-1.075	0.363	1	1.633	0.024	0.749	1.856	0.002	1
GOBP_NEGATIVE_REGULATION_OF_COAGULATION	42	0.815	0.792	1	-0.79	0.832	0.952	-0.959	0.496	1
GOBP_NEGATIVE_REGULATION_OF_COLD_INDUCED_THERMOGENESIS	39	-1.161	0.228	1	-1.074	0.336	1	0.886	0.642	0.817
GOBP_NEGATIVE_REGULATION_OF_CYCLIN_DEPENDENT_PROTEIN_SERINE_THREONINE_KINASE_ACTIVITY	27	0.955	0.523	1	1.264	0.166	0.848	0.994	0.472	0.77
GOBP_NEGATIVE_REGULATION_OF_CYSTEINE_TYPE_ENDOPEPTIDASE_ACTIVITY	70	-0.763	0.819	0.979	1.48	0.053	0.605	1.551	0.021	1
GOBP_NEGATIVE_REGULATION_OF_CYTOKINE_PRODUCTION	241	-0.803	0.72	0.984	0.947	0.528	0.882	1.072	0.378	0.776
GOBP_NEGATIVE_REGULATION_OF_CYTOKINE_PRODUCTION_INVOLVED_IN_IMMUNE_RESPONSE	24	-1.054	0.441	1	-0.588	0.936	0.986	0.929	0.553	0.801
GOBP_NEGATIVE_REGULATION_OF_CYTOKINE_PRODUCTION_INVOLVED_IN_INFLAMMATORY_RESPONSE	22	1.061	0.378	1	0.85	0.664	0.9	-1.165	0.241	1
GOBP_NEGATIVE_REGULATION_OF_CYTOSKELETON_ORGANIZATION	134	-0.971	0.5	0.996	-1.101	0.28	1	-0.624	0.983	0.994
GOBP_NEGATIVE_REGULATION_OF_DEFENSE_RESPONSE	204	-0.943	0.519	0.991	-0.765	0.812	0.954	0.934	0.539	0.795
GOBP_NEGATIVE_REGULATION_OF_DEFENSE_RESPONSE_TO_VIRUS	26	-0.831	0.699	0.982	-1.139	0.291	1	-0.9	0.614	1
GOBP_NEGATIVE_REGULATION_OF_DEPHOSPHORYLATION	42	0.691	0.887	1	1.154	0.274	0.879	1.142	0.298	0.786
GOBP_NEGATIVE_REGULATION_OF_DEVELOPMENTAL_GROWTH	85	0.745	0.886	1	-1.35	0.063	1	-1.329	0.088	1
GOBP_NEGATIVE_REGULATION_OF_DNA_BINDING	42	-1.215	0.137	1	-0.838	0.806	0.943	1.165	0.219	0.798
GOBP_NEGATIVE_REGULATION_OF_DNA_BINDING_TRANSCRIPTION_FACTOR_ACTIVITY	147	-0.88	0.688	0.985	-0.847	0.732	0.95	-0.841	0.737	0.991
GOBP_NEGATIVE_REGULATION_OF_DNA_BIOSYNTHETIC_PROCESS	31	-0.922	0.542	0.988	0.835	0.685	0.899	0.803	0.74	0.868
GOBP_NEGATIVE_REGULATION_OF_DNA_DEPENDENT_DNA_REPLICATION	15	0.8	0.715	1	1.578	0.014	0.772	1.381	0.129	1
GOBP_NEGATIVE_REGULATION_OF_DNA_METABOLIC_PROCESS	100	0.828	0.706	1	1.428	0.099	0.621	1.274	0.178	0.848
GOBP_NEGATIVE_REGULATION_OF_DNA_RECOMBINATION	39	0.922	0.564	1	1.482	0.063	0.608	1.262	0.217	0.839
GOBP_NEGATIVE_REGULATION_OF_DNA_REPAIR	32	0.806	0.777	1	1.612	0.01	0.764	1.53	0.031	1
GOBP_NEGATIVE_REGULATION_OF_DNA_REPLICATION	27	0.777	0.714	1	1.599	0.02	0.776	1.406	0.117	1
GOBP_NEGATIVE_REGULATION_OF_DNA_TEMPLATED_TRANSCRIPTION_ELONGATION	18	1.142	0.259	1	-0.633	0.915	0.979	-0.869	0.603	0.999
GOBP_NEGATIVE_REGULATION_OF_DOUBLE_STRAND_BREAK_REPAIR_VIA_HOMOLOGOUS_RECOMBINATION	18	0.936	0.568	1	1.527	0.031	0.698	1.242	0.234	0.826
GOBP_NEGATIVE_REGULATION_OF_ENDOCYTOSIS	47	-1.09	0.291	1	-0.876	0.715	0.958	0.832	0.761	0.853
GOBP_NEGATIVE_REGULATION_OF_ENDOPLASMIC_RETICULUM_STRESS_INDUCED_INTRINSIC_APOPTOTIC_SIGNALING_PATHWAY	18	-1.335	0.15	1	1.033	0.44	0.853	1.483	0.085	1
GOBP_NEGATIVE_REGULATION_OF_ENDOTHELIAL_CELL_APOPTOTIC_PROCESS	24	-0.784	0.814	0.973	0.844	0.73	0.899	-0.8	0.768	0.959
GOBP_NEGATIVE_REGULATION_OF_ENDOTHELIAL_CELL_PROLIFERATION	34	-1.02	0.423	1	-0.844	0.703	0.951	0.833	0.698	0.853
GOBP_NEGATIVE_REGULATION_OF_EPITHELIAL_CELL_APOPTOTIC_PROCESS	39	-0.824	0.721	0.984	-0.842	0.719	0.949	-0.937	0.547	1
GOBP_NEGATIVE_REGULATION_OF_EPITHELIAL_CELL_DIFFERENTIATION	34	-0.868	0.681	0.98	-1.125	0.262	1	-0.884	0.644	1
GOBP_NEGATIVE_REGULATION_OF_EPITHELIAL_CELL_MIGRATION	57	-0.988	0.465	0.993	-1.232	0.157	1	-0.966	0.477	1
GOBP_NEGATIVE_REGULATION_OF_EPITHELIAL_CELL_PROLIFERATION	108	0.791	0.84	1	-1.191	0.191	1	-1.287	0.103	1
GOBP_NEGATIVE_REGULATION_OF_EPITHELIAL_TO_MESENCHYMAL_TRANSITION	28	0.841	0.735	1	-1.108	0.311	1	-1.169	0.24	1
GOBP_NEGATIVE_REGULATION_OF_ERBB_SIGNALING_PATHWAY	29	0.569	0.915	1	-1.559	0.067	1	-1.342	0.177	1
GOBP_NEGATIVE_REGULATION_OF_ERK1_AND_ERK2_CASCADE	59	-0.806	0.778	0.987	-1.048	0.405	1	0.832	0.709	0.852
GOBP_NEGATIVE_REGULATION_OF_ESTABLISHMENT_OF_PROTEIN_LOCALIZATION	101	-1.208	0.148	1	-0.917	0.625	0.985	0.951	0.522	0.79
GOBP_NEGATIVE_REGULATION_OF_EXOCYTOSIS	29	-1.182	0.265	1	0.719	0.862	0.941	1.093	0.341	0.776
GOBP_NEGATIVE_REGULATION_OF_EXTRINSIC_APOPTOTIC_SIGNALING_PATHWAY	84	-1.056	0.365	1	0.869	0.693	0.906	0.929	0.576	0.8
GOBP_NEGATIVE_REGULATION_OF_EXTRINSIC_APOPTOTIC_SIGNALING_PATHWAY_VIA_DEATH_DOMAIN_RECEPTORS	26	-0.437	0.994	0.999	1.266	0.17	0.851	1.244	0.205	0.829
GOBP_NEGATIVE_REGULATION_OF_FAT_CELL_DIFFERENTIATION	45	-0.894	0.602	0.989	-0.888	0.635	0.982	-0.827	0.781	0.977
GOBP_NEGATIVE_REGULATION_OF_FATTY_ACID_METABOLIC_PROCESS	25	0.681	0.951	1	1.147	0.286	0.876	0.951	0.531	0.79
GOBP_NEGATIVE_REGULATION_OF_FIBROBLAST_GROWTH_FACTOR_RECEPTOR_SIGNALING_PATHWAY	15	0.667	0.909	1	-0.999	0.479	1	-0.999	0.463	1
GOBP_NEGATIVE_REGULATION_OF_FIBROBLAST_PROLIFERATION	27	1.485	0.039	0.866	0.836	0.693	0.899	-1.399	0.088	1
GOBP_NEGATIVE_REGULATION_OF_G_PROTEIN_COUPLED_RECEPTOR_SIGNALING_PATHWAY	40	-0.856	0.69	0.979	1.096	0.303	0.874	0.973	0.517	0.779
GOBP_NEGATIVE_REGULATION_OF_GENE_EXPRESSION_EPIGENETIC	72	1.122	0.332	1	1.463	0.074	0.593	1.159	0.293	0.791
GOBP_NEGATIVE_REGULATION_OF_GLIAL_CELL_DIFFERENTIATION	16	-0.956	0.521	0.992	-1.189	0.233	1	-0.958	0.514	1
GOBP_NEGATIVE_REGULATION_OF_GLIOGENESIS	23	-0.861	0.663	0.981	-1.105	0.329	1	-1.017	0.433	1
GOBP_NEGATIVE_REGULATION_OF_GLUCOSE_TRANSMEMBRANE_TRANSPORT	17	-0.618	0.958	0.986	1.536	0.029	0.707	1.335	0.13	0.904
GOBP_NEGATIVE_REGULATION_OF_GROWTH	203	-0.773	0.904	0.976	-1.369	0.032	1	-1.155	0.207	1
GOBP_NEGATIVE_REGULATION_OF_GTPASE_ACTIVITY	30	-0.911	0.596	0.985	-1.085	0.387	1	-0.623	0.943	0.993
GOBP_NEGATIVE_REGULATION_OF_HEMOPOIESIS	85	0.739	0.838	1	1.301	0.141	0.783	1.166	0.275	0.798
GOBP_NEGATIVE_REGULATION_OF_HISTONE_ACETYLATION	15	-1.112	0.359	1	0.852	0.644	0.9	0.989	0.469	0.776
GOBP_NEGATIVE_REGULATION_OF_HISTONE_METHYLATION	20	1.23	0.235	1	0.933	0.552	0.884	-0.746	0.733	0.97
GOBP_NEGATIVE_REGULATION_OF_HISTONE_MODIFICATION	44	1.268	0.166	1	1.175	0.258	0.882	-0.481	0.996	0.998
GOBP_NEGATIVE_REGULATION_OF_HORMONE_SECRETION	40	-0.88	0.682	0.984	1.001	0.421	0.861	1.081	0.326	0.777
GOBP_NEGATIVE_REGULATION_OF_HUMORAL_IMMUNE_RESPONSE	16	-0.832	0.736	0.981	-0.689	0.931	0.971	0.766	0.82	0.897
GOBP_NEGATIVE_REGULATION_OF_HYDROLASE_ACTIVITY	269	-0.99	0.476	0.997	0.97	0.508	0.878	1.082	0.307	0.778
GOBP_NEGATIVE_REGULATION_OF_I_KAPPAB_KINASE_NF_KAPPAB_SIGNALING	44	-0.903	0.597	0.984	0.841	0.658	0.899	0.964	0.52	0.785
GOBP_NEGATIVE_REGULATION_OF_IMMUNE_EFFECTOR_PROCESS	101	-0.856	0.63	0.98	0.887	0.596	0.899	1.065	0.391	0.772
GOBP_NEGATIVE_REGULATION_OF_IMMUNE_RESPONSE	158	-0.866	0.603	0.98	0.767	0.728	0.928	0.979	0.48	0.776
GOBP_NEGATIVE_REGULATION_OF_IMMUNE_SYSTEM_PROCESS	355	0.68	0.924	1	0.97	0.494	0.877	1.012	0.441	0.764
GOBP_NEGATIVE_REGULATION_OF_INFLAMMATORY_RESPONSE	123	-0.801	0.776	0.984	-0.796	0.779	0.952	0.885	0.613	0.818
GOBP_NEGATIVE_REGULATION_OF_INFLAMMATORY_RESPONSE_TO_ANTIGENIC_STIMULUS	25	0.776	0.748	1	-0.882	0.62	0.972	0.664	0.858	0.964
GOBP_NEGATIVE_REGULATION_OF_INNATE_IMMUNE_RESPONSE	67	-1.183	0.278	1	-0.654	0.86	0.975	0.98	0.492	0.775
GOBP_NEGATIVE_REGULATION_OF_INTERFERON_GAMMA_PRODUCTION	36	-0.768	0.74	0.976	0.842	0.653	0.9	1.003	0.472	0.764
GOBP_NEGATIVE_REGULATION_OF_INTERLEUKIN_1_BETA_PRODUCTION	23	-1.025	0.443	1	-0.749	0.782	0.96	0.788	0.736	0.878
GOBP_NEGATIVE_REGULATION_OF_INTERLEUKIN_1_PRODUCTION	28	-1.162	0.3	1	0.736	0.746	0.936	0.966	0.525	0.784
GOBP_NEGATIVE_REGULATION_OF_INTERLEUKIN_10_PRODUCTION	18	-0.68	0.834	0.978	0.66	0.845	0.966	0.837	0.662	0.852
GOBP_NEGATIVE_REGULATION_OF_INTERLEUKIN_12_PRODUCTION	18	-0.882	0.634	0.983	1.107	0.429	0.881	1.22	0.29	0.835
GOBP_NEGATIVE_REGULATION_OF_INTERLEUKIN_2_PRODUCTION	26	-1.025	0.427	1	0.963	0.504	0.881	1.116	0.323	0.784
GOBP_NEGATIVE_REGULATION_OF_INTERLEUKIN_6_PRODUCTION	40	-0.876	0.627	0.984	0.874	0.657	0.903	1	0.482	0.765
GOBP_NEGATIVE_REGULATION_OF_INTERLEUKIN_8_PRODUCTION	17	-1.346	0.119	1	1.052	0.425	0.854	1.205	0.259	0.827
GOBP_NEGATIVE_REGULATION_OF_INTRACELLULAR_PROTEIN_TRANSPORT	40	0.904	0.595	1	-0.974	0.491	1	-0.649	0.91	0.995
GOBP_NEGATIVE_REGULATION_OF_INTRACELLULAR_SIGNAL_TRANSDUCTION	442	-0.687	1	0.978	0.909	0.584	0.9	0.928	0.562	0.799
GOBP_NEGATIVE_REGULATION_OF_INTRACELLULAR_STEROID_HORMONE_RECEPTOR_SIGNALING_PATHWAY	32	1.534	0.076	0.748	-0.941	0.501	0.989	-1.514	0.081	1
GOBP_NEGATIVE_REGULATION_OF_INTRACELLULAR_TRANSPORT	52	0.978	0.486	1	-0.883	0.643	0.974	-0.648	0.947	0.995
GOBP_NEGATIVE_REGULATION_OF_INTRINSIC_APOPTOTIC_SIGNALING_PATHWAY	91	0.815	0.772	1	1.461	0.036	0.594	1.422	0.069	1
GOBP_NEGATIVE_REGULATION_OF_INTRINSIC_APOPTOTIC_SIGNALING_PATHWAY_BY_P53_CLASS_MEDIATOR	20	1.274	0.187	1	0.684	0.904	0.958	-0.667	0.907	0.992
GOBP_NEGATIVE_REGULATION_OF_INTRINSIC_APOPTOTIC_SIGNALING_PATHWAY_IN_RESPONSE_TO_DNA_DAMAGE	28	1.272	0.156	1	1.111	0.282	0.881	0.919	0.575	0.805
GOBP_NEGATIVE_REGULATION_OF_ION_TRANSMEMBRANE_TRANSPORT	64	-1.233	0.162	1	-0.941	0.56	0.989	0.828	0.75	0.852
GOBP_NEGATIVE_REGULATION_OF_ION_TRANSMEMBRANE_TRANSPORTER_ACTIVITY	46	-1.016	0.422	1	-1.068	0.35	1	-0.896	0.614	1
GOBP_NEGATIVE_REGULATION_OF_ION_TRANSPORT	102	-1.201	0.153	1	-0.86	0.744	0.955	0.902	0.661	0.813
GOBP_NEGATIVE_REGULATION_OF_JNK_CASCADE	33	1.02	0.429	1	-0.785	0.776	0.952	-1.157	0.292	1
GOBP_NEGATIVE_REGULATION_OF_KINASE_ACTIVITY	203	-0.813	0.857	0.986	0.971	0.497	0.877	0.915	0.635	0.808
GOBP_NEGATIVE_REGULATION_OF_LEUKOCYTE_APOPTOTIC_PROCESS	45	0.907	0.582	1	0.822	0.727	0.905	-0.805	0.819	0.964
GOBP_NEGATIVE_REGULATION_OF_LEUKOCYTE_CELL_CELL_ADHESION	121	0.639	0.973	1	0.757	0.784	0.935	0.81	0.732	0.869
GOBP_NEGATIVE_REGULATION_OF_LEUKOCYTE_MEDIATED_IMMUNITY	62	-0.751	0.765	0.982	0.71	0.818	0.946	0.927	0.546	0.8
GOBP_NEGATIVE_REGULATION_OF_LEUKOCYTE_MIGRATION	34	0.784	0.778	1	-0.886	0.622	0.978	-0.935	0.55	1
GOBP_NEGATIVE_REGULATION_OF_LEUKOCYTE_PROLIFERATION	83	0.616	0.973	1	0.985	0.478	0.871	1.076	0.382	0.776
GOBP_NEGATIVE_REGULATION_OF_LIPID_BIOSYNTHETIC_PROCESS	43	-1.134	0.26	1	0.85	0.689	0.899	1.258	0.16	0.837
GOBP_NEGATIVE_REGULATION_OF_LIPID_CATABOLIC_PROCESS	22	1.003	0.463	1	1.52	0.018	0.659	1.306	0.116	0.865
GOBP_NEGATIVE_REGULATION_OF_LIPID_LOCALIZATION	39	-0.654	0.921	0.982	0.801	0.709	0.912	0.91	0.556	0.81
GOBP_NEGATIVE_REGULATION_OF_LIPID_METABOLIC_PROCESS	77	0.726	0.968	1	1.187	0.16	0.882	1.153	0.198	0.79
GOBP_NEGATIVE_REGULATION_OF_LIPID_STORAGE	20	-0.784	0.713	0.974	-0.62	0.89	0.98	0.79	0.71	0.877
GOBP_NEGATIVE_REGULATION_OF_LIPID_TRANSPORT	23	0.557	0.983	1	1.013	0.444	0.851	0.925	0.557	0.801
GOBP_NEGATIVE_REGULATION_OF_LOCOMOTION	265	-0.861	0.788	0.981	-1.159	0.176	1	-1.094	0.243	1
GOBP_NEGATIVE_REGULATION_OF_LYASE_ACTIVITY	15	-1.044	0.414	1	1.189	0.216	0.88	1.425	0.047	1
GOBP_NEGATIVE_REGULATION_OF_LYMPHOCYTE_ACTIVATION	142	0.675	0.876	1	1.017	0.433	0.85	1.012	0.445	0.763
GOBP_NEGATIVE_REGULATION_OF_LYMPHOCYTE_APOPTOTIC_PROCESS	29	0.929	0.568	1	1.2	0.199	0.888	0.968	0.528	0.783
GOBP_NEGATIVE_REGULATION_OF_LYMPHOCYTE_DIFFERENTIATION	46	0.886	0.621	1	1.306	0.116	0.792	1.049	0.389	0.759
GOBP_NEGATIVE_REGULATION_OF_LYMPHOCYTE_MEDIATED_IMMUNITY	52	-0.682	0.865	0.976	0.654	0.898	0.966	0.905	0.588	0.809
GOBP_NEGATIVE_REGULATION_OF_MACROAUTOPHAGY	32	-0.54	0.959	0.996	0.955	0.504	0.888	1.156	0.327	0.793
GOBP_NEGATIVE_REGULATION_OF_MACROPHAGE_ACTIVATION	16	-1.2	0.227	1	-0.789	0.747	0.953	0.803	0.746	0.868
GOBP_NEGATIVE_REGULATION_OF_MAP_KINASE_ACTIVITY	53	0.616	0.99	1	1.142	0.247	0.879	1.164	0.233	0.794
GOBP_NEGATIVE_REGULATION_OF_MAPK_CASCADE	144	0.708	0.957	1	0.88	0.667	0.904	0.876	0.674	0.82
GOBP_NEGATIVE_REGULATION_OF_MEGAKARYOCYTE_DIFFERENTIATION	16	-0.444	0.954	0.999	-0.499	0.928	0.998	-0.399	0.982	0.999
GOBP_NEGATIVE_REGULATION_OF_METAPHASE_ANAPHASE_TRANSITION_OF_CELL_CYCLE	39	1.188	0.313	1	1.526	0.051	0.695	1.352	0.174	0.956
GOBP_NEGATIVE_REGULATION_OF_MICROTUBULE_POLYMERIZATION_OR_DEPOLYMERIZATION	35	-0.89	0.6	0.989	-0.881	0.659	0.97	-0.524	0.998	0.999
GOBP_NEGATIVE_REGULATION_OF_MIRNA_TRANSCRIPTION	19	-0.809	0.713	0.987	-1.127	0.308	1	-0.87	0.612	0.998
GOBP_NEGATIVE_REGULATION_OF_MITOCHONDRION_ORGANIZATION	45	0.81	0.776	1	0.842	0.699	0.9	0.695	0.912	0.946
GOBP_NEGATIVE_REGULATION_OF_MITOTIC_CELL_CYCLE	202	0.989	0.448	1	1.497	0.051	0.606	1.306	0.133	0.866
GOBP_NEGATIVE_REGULATION_OF_MITOTIC_CELL_CYCLE_PHASE_TRANSITION	157	1.044	0.404	1	1.537	0.057	0.719	1.34	0.139	0.922
GOBP_NEGATIVE_REGULATION_OF_MONONUCLEAR_CELL_MIGRATION	18	0.911	0.608	1	-1.129	0.299	1	-1.132	0.303	1
GOBP_NEGATIVE_REGULATION_OF_MRNA_CATABOLIC_PROCESS	49	0.814	0.695	1	0.799	0.727	0.913	0.567	0.964	0.991
GOBP_NEGATIVE_REGULATION_OF_MRNA_METABOLIC_PROCESS	76	1.164	0.27	1	1.098	0.339	0.879	0.534	0.978	0.993
GOBP_NEGATIVE_REGULATION_OF_MRNA_PROCESSING	28	1.735	0.016	0.357	1.394	0.131	0.665	-0.792	0.747	0.96
GOBP_NEGATIVE_REGULATION_OF_MRNA_SPLICING_VIA_SPLICEOSOME	19	1.558	0.051	0.714	1.297	0.188	0.796	0.893	0.577	0.818
GOBP_NEGATIVE_REGULATION_OF_MUSCLE_CELL_APOPTOTIC_PROCESS	28	-0.727	0.851	0.984	-1.252	0.193	1	-1.155	0.259	1
GOBP_NEGATIVE_REGULATION_OF_MUSCLE_CELL_DIFFERENTIATION	48	-1.034	0.399	1	-0.949	0.564	0.992	0.795	0.776	0.872
GOBP_NEGATIVE_REGULATION_OF_MUSCLE_CONTRACTION	21	-0.553	0.981	0.995	0.93	0.549	0.884	0.949	0.533	0.79
GOBP_NEGATIVE_REGULATION_OF_MUSCLE_HYPERTROPHY	22	-0.687	0.863	0.977	-1.235	0.181	1	-0.838	0.655	0.988
GOBP_NEGATIVE_REGULATION_OF_MYELOID_CELL_DIFFERENTIATION	77	0.879	0.669	1	1.152	0.235	0.876	0.984	0.476	0.775
GOBP_NEGATIVE_REGULATION_OF_MYELOID_LEUKOCYTE_DIFFERENTIATION	38	0.815	0.718	1	1.306	0.145	0.791	1.065	0.386	0.772
GOBP_NEGATIVE_REGULATION_OF_MYOBLAST_DIFFERENTIATION	17	0.906	0.634	1	-0.973	0.518	1	-0.838	0.753	0.986
GOBP_NEGATIVE_REGULATION_OF_NATURAL_KILLER_CELL_MEDIATED_IMMUNITY	20	-0.951	0.541	0.987	0.832	0.669	0.9	1.3	0.173	0.86
GOBP_NEGATIVE_REGULATION_OF_NECROTIC_CELL_DEATH	15	0.698	0.881	1	-0.884	0.602	0.975	-1.079	0.358	1
GOBP_NEGATIVE_REGULATION_OF_NERVOUS_SYSTEM_DEVELOPMENT	106	0.694	0.977	1	-1.23	0.157	1	-1.204	0.162	1
GOBP_NEGATIVE_REGULATION_OF_NEURON_APOPTOTIC_PROCESS	103	1.151	0.216	1	0.859	0.723	0.905	-0.915	0.631	1
GOBP_NEGATIVE_REGULATION_OF_NEURON_DEATH	156	1.091	0.276	1	1.056	0.352	0.851	-0.828	0.826	0.977
GOBP_NEGATIVE_REGULATION_OF_NEURON_DIFFERENTIATION	45	1.021	0.423	1	-1.054	0.388	1	-1.231	0.2	1
GOBP_NEGATIVE_REGULATION_OF_NEURON_PROJECTION_DEVELOPMENT	112	-0.727	0.969	0.983	-1.256	0.101	1	-1.207	0.152	1
GOBP_NEGATIVE_REGULATION_OF_NF_KAPPAB_TRANSCRIPTION_FACTOR_ACTIVITY	80	-0.697	0.873	0.979	1.03	0.397	0.852	0.992	0.48	0.771
GOBP_NEGATIVE_REGULATION_OF_NIK_NF_KAPPAB_SIGNALING	24	-0.772	0.718	0.976	0.97	0.51	0.878	1.172	0.314	0.799
GOBP_NEGATIVE_REGULATION_OF_NOTCH_SIGNALING_PATHWAY	30	0.682	0.937	1	-0.809	0.762	0.948	-0.867	0.682	1
GOBP_NEGATIVE_REGULATION_OF_NUCLEAR_DIVISION	50	1.134	0.335	1	1.481	0.086	0.604	1.302	0.221	0.861
GOBP_NEGATIVE_REGULATION_OF_NUCLEOCYTOPLASMIC_TRANSPORT	21	0.923	0.565	1	-1.336	0.098	1	-1.246	0.216	1
GOBP_NEGATIVE_REGULATION_OF_NUCLEOTIDE_METABOLIC_PROCESS	16	-0.949	0.516	0.989	0.88	0.609	0.904	0.805	0.748	0.867
GOBP_NEGATIVE_REGULATION_OF_ORGAN_GROWTH	23	0.891	0.61	1	0.907	0.6	0.9	-0.931	0.563	1
GOBP_NEGATIVE_REGULATION_OF_ORGANELLE_ASSEMBLY	39	-0.924	0.535	0.991	1.696	0.023	0.751	1.809	0.01	1
GOBP_NEGATIVE_REGULATION_OF_ORGANELLE_ORGANIZATION	302	0.849	0.715	1	1.336	0.082	0.733	1.146	0.242	0.79
GOBP_NEGATIVE_REGULATION_OF_ORGANIC_ACID_TRANSPORT	17	-0.666	0.951	0.979	1.394	0.102	0.667	1.182	0.243	0.803
GOBP_NEGATIVE_REGULATION_OF_OSSIFICATION	24	-0.91	0.644	0.985	-0.91	0.611	0.981	-0.86	0.657	0.997
GOBP_NEGATIVE_REGULATION_OF_OSTEOBLAST_DIFFERENTIATION	35	1.218	0.168	1	0.902	0.599	0.9	-0.783	0.847	0.964
GOBP_NEGATIVE_REGULATION_OF_OSTEOCLAST_DIFFERENTIATION	24	-0.837	0.696	0.983	1.072	0.393	0.856	1.073	0.388	0.776
GOBP_NEGATIVE_REGULATION_OF_OXIDATIVE_STRESS_INDUCED_CELL_DEATH	42	0.549	0.992	0.998	0.844	0.699	0.899	0.843	0.685	0.846
GOBP_NEGATIVE_REGULATION_OF_OXIDATIVE_STRESS_INDUCED_INTRINSIC_APOPTOTIC_SIGNALING_PATHWAY	19	0.623	0.926	1	1.133	0.311	0.88	0.946	0.529	0.793
GOBP_NEGATIVE_REGULATION_OF_OXIDATIVE_STRESS_INDUCED_NEURON_DEATH	19	0.632	0.912	1	-0.796	0.713	0.952	-0.777	0.746	0.967
GOBP_NEGATIVE_REGULATION_OF_OXIDOREDUCTASE_ACTIVITY	19	-1.108	0.36	1	0.655	0.939	0.966	1.041	0.417	0.761
GOBP_NEGATIVE_REGULATION_OF_PEPTIDASE_ACTIVITY	179	-1.069	0.33	1	0.908	0.646	0.9	1.104	0.287	0.774
GOBP_NEGATIVE_REGULATION_OF_PEPTIDE_SECRETION	29	-1.269	0.116	1	-0.559	0.994	0.99	0.976	0.495	0.779
GOBP_NEGATIVE_REGULATION_OF_PEPTIDYL_LYSINE_ACETYLATION	18	-0.971	0.486	0.995	0.738	0.791	0.934	0.831	0.712	0.852
GOBP_NEGATIVE_REGULATION_OF_PEPTIDYL_SERINE_PHOSPHORYLATION	26	-0.947	0.525	0.99	-1.059	0.362	1	-0.739	0.885	0.971
GOBP_NEGATIVE_REGULATION_OF_PEPTIDYL_THREONINE_PHOSPHORYLATION	15	-1.308	0.16	1	-1.629	0.026	1	-1.521	0.045	1
GOBP_NEGATIVE_REGULATION_OF_PEPTIDYL_TYROSINE_PHOSPHORYLATION	49	0.779	0.879	1	1.067	0.348	0.853	-0.904	0.647	1
GOBP_NEGATIVE_REGULATION_OF_PHAGOCYTOSIS	19	-1.229	0.285	1	0.878	0.629	0.904	1.095	0.434	0.779
GOBP_NEGATIVE_REGULATION_OF_PHOSPHATASE_ACTIVITY	32	-0.662	0.926	0.981	1.022	0.444	0.846	0.986	0.452	0.777
GOBP_NEGATIVE_REGULATION_OF_PHOSPHOPROTEIN_PHOSPHATASE_ACTIVITY	23	-0.796	0.737	0.978	1.133	0.294	0.881	1.103	0.349	0.774
GOBP_NEGATIVE_REGULATION_OF_PHOSPHORUS_METABOLIC_PROCESS	369	-0.831	0.799	0.982	1.009	0.408	0.853	0.898	0.624	0.811
GOBP_NEGATIVE_REGULATION_OF_PHOSPHORYLATION	321	-0.853	0.779	0.981	0.945	0.522	0.88	0.855	0.76	0.837
GOBP_NEGATIVE_REGULATION_OF_PLASMA_MEMBRANE_BOUNDED_CELL_PROJECTION_ASSEMBLY	33	-1.292	0.119	1	-1.062	0.348	1	0.999	0.47	0.766
GOBP_NEGATIVE_REGULATION_OF_PLATELET_ACTIVATION	17	0.892	0.637	1	-0.784	0.79	0.949	-1.118	0.281	1
GOBP_NEGATIVE_REGULATION_OF_POTASSIUM_ION_TRANSPORT	18	-1.07	0.347	1	-1.148	0.283	1	-0.814	0.734	0.971
GOBP_NEGATIVE_REGULATION_OF_PRODUCTION_OF_MOLECULAR_MEDIATOR_OF_IMMUNE_RESPONSE	33	-0.924	0.568	0.991	0.819	0.652	0.906	1.066	0.391	0.774
GOBP_NEGATIVE_REGULATION_OF_PROTEASOMAL_PROTEIN_CATABOLIC_PROCESS	42	-0.937	0.547	0.991	-0.936	0.567	0.993	-0.614	0.922	0.995
GOBP_NEGATIVE_REGULATION_OF_PROTEASOMAL_UBIQUITIN_DEPENDENT_PROTEIN_CATABOLIC_PROCESS	33	-0.84	0.637	0.984	-0.838	0.687	0.943	-0.553	0.971	0.999
GOBP_NEGATIVE_REGULATION_OF_PROTEIN_ACETYLATION	20	-0.947	0.518	0.992	0.743	0.772	0.935	0.84	0.689	0.85
GOBP_NEGATIVE_REGULATION_OF_PROTEIN_BINDING	81	-1.378	0.054	1	-1.114	0.271	1	1.014	0.419	0.764
GOBP_NEGATIVE_REGULATION_OF_PROTEIN_CATABOLIC_PROCESS	108	-0.971	0.531	0.995	-1.022	0.415	1	-1.007	0.429	1
GOBP_NEGATIVE_REGULATION_OF_PROTEIN_CONTAINING_COMPLEX_ASSEMBLY	122	-0.977	0.503	0.997	-1.439	0.035	1	-1.071	0.347	1
GOBP_NEGATIVE_REGULATION_OF_PROTEIN_CONTAINING_COMPLEX_DISASSEMBLY	71	-1.158	0.217	1	-0.983	0.499	1	0.665	0.965	0.964
GOBP_NEGATIVE_REGULATION_OF_PROTEIN_DEPHOSPHORYLATION	31	-0.664	0.877	0.981	1.323	0.188	0.764	1.189	0.259	0.812
GOBP_NEGATIVE_REGULATION_OF_PROTEIN_KINASE_B_SIGNALING	36	0.812	0.715	1	-0.78	0.76	0.945	-0.806	0.742	0.968
GOBP_NEGATIVE_REGULATION_OF_PROTEIN_LOCALIZATION	163	-1.039	0.375	1	-0.851	0.793	0.951	1.011	0.407	0.764
GOBP_NEGATIVE_REGULATION_OF_PROTEIN_LOCALIZATION_TO_CELL_PERIPHERY	23	-1.372	0.118	1	0.834	0.708	0.899	1.52	0.04	1
GOBP_NEGATIVE_REGULATION_OF_PROTEIN_LOCALIZATION_TO_MEMBRANE	27	-1.316	0.138	1	0.754	0.794	0.936	1.364	0.105	0.96
GOBP_NEGATIVE_REGULATION_OF_PROTEIN_LOCALIZATION_TO_NUCLEUS	31	-0.877	0.645	0.984	-1.244	0.151	1	-1.139	0.266	1
GOBP_NEGATIVE_REGULATION_OF_PROTEIN_MATURATION	24	0.699	0.933	1	1.065	0.391	0.852	1.082	0.356	0.777
GOBP_NEGATIVE_REGULATION_OF_PROTEIN_MODIFICATION_BY_SMALL_PROTEIN_CONJUGATION_OR_REMOVAL	86	-1.341	0.109	1	0.671	0.907	0.963	1.222	0.195	0.838
GOBP_NEGATIVE_REGULATION_OF_PROTEIN_MODIFICATION_PROCESS	444	0.786	0.91	1	1.047	0.373	0.856	0.916	0.615	0.807
GOBP_NEGATIVE_REGULATION_OF_PROTEIN_POLYMERIZATION	67	-1.095	0.338	1	-1.296	0.118	1	-0.731	0.859	0.976
GOBP_NEGATIVE_REGULATION_OF_PROTEIN_SECRETION	47	-1.236	0.125	1	-0.745	0.92	0.96	0.993	0.46	0.77
GOBP_NEGATIVE_REGULATION_OF_PROTEIN_SERINE_THREONINE_KINASE_ACTIVITY	104	0.79	0.883	1	1.251	0.111	0.861	1.11	0.243	0.78
GOBP_NEGATIVE_REGULATION_OF_PROTEIN_TYROSINE_KINASE_ACTIVITY	28	0.7	0.895	1	-1.111	0.323	1	-1.258	0.185	1
GOBP_NEGATIVE_REGULATION_OF_PROTEOLYSIS	251	-1.077	0.312	1	0.839	0.763	0.898	1.096	0.298	0.782
GOBP_NEGATIVE_REGULATION_OF_PROTEOLYSIS_INVOLVED_IN_CELLULAR_PROTEIN_CATABOLIC_PROCESS	56	-0.895	0.626	0.99	-1.107	0.301	1	-1.075	0.343	1
GOBP_NEGATIVE_REGULATION_OF_REACTIVE_OXYGEN_SPECIES_METABOLIC_PROCESS	37	-1.53	0.025	1	0.932	0.57	0.884	1.498	0.038	1
GOBP_NEGATIVE_REGULATION_OF_RECEPTOR_INTERNALIZATION	15	-1.422	0.105	1	-0.668	0.883	0.974	1.365	0.141	0.961
GOBP_NEGATIVE_REGULATION_OF_RECEPTOR_MEDIATED_ENDOCYTOSIS	27	-1.296	0.149	1	-0.834	0.681	0.944	0.919	0.57	0.804
GOBP_NEGATIVE_REGULATION_OF_RECEPTOR_SIGNALING_PATHWAY_VIA_JAK_STAT	19	-0.749	0.806	0.982	1.465	0.067	0.596	1.576	0.024	1
GOBP_NEGATIVE_REGULATION_OF_RECEPTOR_SIGNALING_PATHWAY_VIA_STAT	22	-1.044	0.411	1	1.244	0.216	0.863	1.561	0.035	1
GOBP_NEGATIVE_REGULATION_OF_REGULATED_SECRETORY_PATHWAY	21	-0.714	0.804	0.98	0.98	0.518	0.875	1.14	0.328	0.785
GOBP_NEGATIVE_REGULATION_OF_RELEASE_OF_CYTOCHROME_C_FROM_MITOCHONDRIA	19	0.919	0.578	1	-0.79	0.743	0.952	-1.024	0.455	1
GOBP_NEGATIVE_REGULATION_OF_REPRODUCTIVE_PROCESS	43	-1.227	0.141	1	0.84	0.774	0.899	1.205	0.135	0.828
GOBP_NEGATIVE_REGULATION_OF_RESPONSE_TO_BIOTIC_STIMULUS	104	-1.095	0.347	1	-0.676	0.884	0.974	1.065	0.406	0.773
GOBP_NEGATIVE_REGULATION_OF_RESPONSE_TO_CYTOKINE_STIMULUS	62	-0.662	0.957	0.98	-0.839	0.702	0.946	-0.621	0.99	0.993
GOBP_NEGATIVE_REGULATION_OF_RESPONSE_TO_DNA_DAMAGE_STIMULUS	73	0.988	0.455	1	1.422	0.065	0.631	1.289	0.143	0.86
GOBP_NEGATIVE_REGULATION_OF_RESPONSE_TO_ENDOPLASMIC_RETICULUM_STRESS	40	-1.33	0.153	1	0.566	0.93	0.986	1.126	0.311	0.792
GOBP_NEGATIVE_REGULATION_OF_RESPONSE_TO_EXTERNAL_STIMULUS	325	-0.899	0.649	0.99	-0.905	0.62	0.983	-0.828	0.782	0.978
GOBP_NEGATIVE_REGULATION_OF_RESPONSE_TO_OXIDATIVE_STRESS	19	-1.024	0.425	1	0.986	0.491	0.872	1.179	0.263	0.806
GOBP_NEGATIVE_REGULATION_OF_RESPONSE_TO_REACTIVE_OXYGEN_SPECIES	15	-0.907	0.588	0.982	1.047	0.42	0.857	1.189	0.268	0.808
GOBP_NEGATIVE_REGULATION_OF_RESPONSE_TO_WOUNDING	72	0.767	0.921	1	-0.984	0.469	1	-1.027	0.386	1
GOBP_NEGATIVE_REGULATION_OF_RHO_PROTEIN_SIGNAL_TRANSDUCTION	21	1.605	0.02	0.56	1.457	0.049	0.592	0.809	0.75	0.868
GOBP_NEGATIVE_REGULATION_OF_RNA_CATABOLIC_PROCESS	61	0.839	0.669	1	0.953	0.509	0.888	0.765	0.803	0.896
GOBP_NEGATIVE_REGULATION_OF_RNA_SPLICING	24	1.226	0.222	1	1.198	0.244	0.889	0.957	0.48	0.786
GOBP_NEGATIVE_REGULATION_OF_SECRETION	114	-0.832	0.812	0.981	0.994	0.449	0.862	1.082	0.307	0.78
GOBP_NEGATIVE_REGULATION_OF_SIGNAL_TRANSDUCTION_BY_P53_CLASS_MEDIATOR	30	0.925	0.57	1	1.045	0.399	0.853	1.109	0.308	0.778
GOBP_NEGATIVE_REGULATION_OF_SIGNAL_TRANSDUCTION_IN_ABSENCE_OF_LIGAND	28	-1.443	0.039	1	-0.974	0.51	1	1.167	0.211	0.799
GOBP_NEGATIVE_REGULATION_OF_SIGNALING_RECEPTOR_ACTIVITY	36	-1.182	0.219	1	-1.489	0.039	1	-1.078	0.347	1
GOBP_NEGATIVE_REGULATION_OF_SINGLE_STRANDED_VIRAL_RNA_REPLICATION_VIA_DOUBLE_STRANDED_DNA_INTERMEDIATE	16	1.274	0.213	1	1.383	0.122	0.662	0.74	0.784	0.911
GOBP_NEGATIVE_REGULATION_OF_SMALL_GTPASE_MEDIATED_SIGNAL_TRANSDUCTION	52	0.709	0.915	1	-0.847	0.747	0.95	-0.748	0.874	0.97
GOBP_NEGATIVE_REGULATION_OF_SMALL_MOLECULE_METABOLIC_PROCESS	70	-0.765	0.889	0.976	1.105	0.305	0.879	1.189	0.201	0.815
GOBP_NEGATIVE_REGULATION_OF_SMOOTH_MUSCLE_CELL_MIGRATION	21	0.997	0.417	1	-1.325	0.116	1	-1.584	0.028	1
GOBP_NEGATIVE_REGULATION_OF_SMOOTH_MUSCLE_CELL_PROLIFERATION	45	-0.807	0.817	0.988	-1.146	0.228	1	-1.109	0.26	1
GOBP_NEGATIVE_REGULATION_OF_SMOOTHENED_SIGNALING_PATHWAY	29	-1.383	0.051	1	-1.124	0.272	1	-1	0.439	1
GOBP_NEGATIVE_REGULATION_OF_SODIUM_ION_TRANSPORT	16	1.334	0.124	1	-1.042	0.416	1	-1.384	0.091	1
GOBP_NEGATIVE_REGULATION_OF_STEM_CELL_DIFFERENTIATION	19	0.877	0.578	1	0.462	0.994	0.997	-0.658	0.833	0.994
GOBP_NEGATIVE_REGULATION_OF_STEROID_METABOLIC_PROCESS	19	-0.719	0.878	0.982	-0.803	0.771	0.952	0.954	0.562	0.789
GOBP_NEGATIVE_REGULATION_OF_STRESS_ACTIVATED_PROTEIN_KINASE_SIGNALING_CASCADE	44	1.286	0.121	1	1.023	0.407	0.848	-0.959	0.533	1
GOBP_NEGATIVE_REGULATION_OF_STRIATED_MUSCLE_CELL_APOPTOTIC_PROCESS	16	-0.761	0.811	0.979	-0.894	0.611	0.985	-1.052	0.364	1
GOBP_NEGATIVE_REGULATION_OF_STRIATED_MUSCLE_CELL_DIFFERENTIATION	29	-1.426	0.06	1	-1.026	0.412	1	1.087	0.307	0.78
GOBP_NEGATIVE_REGULATION_OF_SUPRAMOLECULAR_FIBER_ORGANIZATION	136	-0.942	0.525	0.993	-1.234	0.125	1	-0.762	0.874	0.969
GOBP_NEGATIVE_REGULATION_OF_SYNAPTIC_TRANSMISSION	47	0.943	0.567	1	1.092	0.289	0.869	1.055	0.366	0.765
GOBP_NEGATIVE_REGULATION_OF_T_CELL_APOPTOTIC_PROCESS	18	-0.964	0.545	0.99	0.654	0.957	0.966	0.74	0.886	0.911
GOBP_NEGATIVE_REGULATION_OF_T_CELL_DIFFERENTIATION	39	0.913	0.619	1	1.046	0.379	0.853	0.776	0.825	0.887
GOBP_NEGATIVE_REGULATION_OF_T_CELL_MEDIATED_IMMUNITY	24	-0.849	0.658	0.982	-0.927	0.547	0.992	-0.907	0.61	1
GOBP_NEGATIVE_REGULATION_OF_T_CELL_PROLIFERATION	65	0.556	1	1	0.862	0.616	0.906	0.878	0.632	0.821
GOBP_NEGATIVE_REGULATION_OF_T_CELL_RECEPTOR_SIGNALING_PATHWAY	24	0.715	0.784	1	-0.832	0.646	0.943	-0.997	0.462	1
GOBP_NEGATIVE_REGULATION_OF_T_HELPER_CELL_DIFFERENTIATION	16	0.837	0.668	1	0.701	0.842	0.95	-0.683	0.846	0.989
GOBP_NEGATIVE_REGULATION_OF_TELOMERE_MAINTENANCE	29	0.839	0.631	1	1.322	0.206	0.766	1.079	0.405	0.776
GOBP_NEGATIVE_REGULATION_OF_TELOMERE_MAINTENANCE_VIA_TELOMERASE	19	0.559	0.957	1	1.061	0.413	0.852	1.061	0.427	0.768
GOBP_NEGATIVE_REGULATION_OF_TELOMERE_MAINTENANCE_VIA_TELOMERE_LENGTHENING	23	0.744	0.747	1	1.213	0.274	0.89	1.068	0.408	0.775
GOBP_NEGATIVE_REGULATION_OF_TISSUE_REMODELING	16	0.877	0.632	1	1.168	0.287	0.883	0.881	0.614	0.818
GOBP_NEGATIVE_REGULATION_OF_TOLL_LIKE_RECEPTOR_SIGNALING_PATHWAY	32	-0.823	0.719	0.982	1.031	0.44	0.853	1.109	0.34	0.779
GOBP_NEGATIVE_REGULATION_OF_TOR_SIGNALING	41	0.92	0.576	1	-1.354	0.092	1	-1.544	0.031	1
GOBP_NEGATIVE_REGULATION_OF_TORC1_SIGNALING	17	1.028	0.413	1	-1.639	0.019	1	-1.955	0	0.342
GOBP_NEGATIVE_REGULATION_OF_TRANSFERASE_ACTIVITY	235	-0.834	0.842	0.981	1.114	0.24	0.882	1.064	0.319	0.773
GOBP_NEGATIVE_REGULATION_OF_TRANSFORMING_GROWTH_FACTOR_BETA_RECEPTOR_SIGNALING_PATHWAY	61	-0.775	0.77	0.976	0.697	0.907	0.952	0.803	0.713	0.868
GOBP_NEGATIVE_REGULATION_OF_TRANSLATIONAL_INITIATION	16	0.515	0.984	0.998	-1.202	0.259	1	-1.062	0.409	1
GOBP_NEGATIVE_REGULATION_OF_TRANSMEMBRANE_RECEPTOR_PROTEIN_SERINE_THREONINE_KINASE_SIGNALING_PATHWAY	94	-0.826	0.71	0.982	0.743	0.877	0.934	0.906	0.568	0.807
GOBP_NEGATIVE_REGULATION_OF_TRANSMEMBRANE_TRANSPORT	87	-1.121	0.277	1	0.859	0.685	0.905	0.993	0.463	0.77
GOBP_NEGATIVE_REGULATION_OF_TRANSPORT	334	-0.939	0.562	0.992	0.819	0.869	0.906	0.96	0.542	0.788
GOBP_NEGATIVE_REGULATION_OF_TRANSPORTER_ACTIVITY	53	-1.097	0.295	1	-1.079	0.343	1	-0.857	0.702	1
GOBP_NEGATIVE_REGULATION_OF_TUMOR_NECROSIS_FACTOR_MEDIATED_SIGNALING_PATHWAY	17	1.65	0.017	0.482	0.89	0.631	0.9	-0.972	0.499	1
GOBP_NEGATIVE_REGULATION_OF_TUMOR_NECROSIS_FACTOR_SUPERFAMILY_CYTOKINE_PRODUCTION	53	-0.776	0.726	0.978	0.968	0.507	0.879	1.049	0.414	0.762
GOBP_NEGATIVE_REGULATION_OF_TYPE_I_INTERFERON_MEDIATED_SIGNALING_PATHWAY	17	-0.99	0.521	0.996	-0.563	0.898	0.99	0.888	0.583	0.817
GOBP_NEGATIVE_REGULATION_OF_TYPE_I_INTERFERON_PRODUCTION	30	-0.758	0.774	0.98	0.71	0.841	0.946	0.949	0.553	0.79
GOBP_NEGATIVE_REGULATION_OF_UBIQUITIN_DEPENDENT_PROTEIN_CATABOLIC_PROCESS	45	-0.832	0.667	0.981	0.732	0.799	0.938	0.654	0.9	0.968
GOBP_NEGATIVE_REGULATION_OF_UBIQUITIN_PROTEIN_TRANSFERASE_ACTIVITY	22	-0.731	0.776	0.983	1.174	0.331	0.879	1.316	0.186	0.886
GOBP_NEGATIVE_REGULATION_OF_VASCULAR_ASSOCIATED_SMOOTH_MUSCLE_CELL_PROLIFERATION	18	-0.787	0.777	0.975	0.931	0.546	0.884	0.91	0.604	0.808
GOBP_NEGATIVE_REGULATION_OF_VASCULATURE_DEVELOPMENT	82	-0.897	0.655	0.992	-1.429	0.031	1	-1.042	0.341	1
GOBP_NEGATIVE_REGULATION_OF_VIRAL_ENTRY_INTO_HOST_CELL	19	-0.959	0.511	0.994	-0.719	0.874	0.969	1.111	0.323	0.782
GOBP_NEGATIVE_REGULATION_OF_VIRAL_GENOME_REPLICATION	51	-0.722	0.724	0.981	0.952	0.531	0.885	1.171	0.336	0.8
GOBP_NEGATIVE_REGULATION_OF_VIRAL_LIFE_CYCLE	22	-1.018	0.4	1	-0.686	0.899	0.973	1.069	0.363	0.775
GOBP_NEGATIVE_REGULATION_OF_VIRAL_PROCESS	80	-0.691	0.79	0.979	0.733	0.754	0.937	1.006	0.44	0.767
GOBP_NEGATIVE_REGULATION_OF_VIRAL_TRANSCRIPTION	15	0.78	0.715	1	-1.188	0.31	1	-1.255	0.245	1
GOBP_NEGATIVE_REGULATION_OF_WNT_SIGNALING_PATHWAY	133	0.829	0.745	1	-0.912	0.583	0.98	-1.12	0.284	1
GOBP_NEGATIVE_REGULATION_OF_WOUND_HEALING	58	0.751	0.934	1	-0.92	0.564	0.987	-0.909	0.608	1
GOBP_NEPHRON_DEVELOPMENT	111	0.911	0.63	1	-0.876	0.694	0.957	-1.008	0.428	1
GOBP_NEPHRON_EPITHELIUM_DEVELOPMENT	79	0.864	0.732	1	-0.889	0.613	0.982	-0.934	0.583	1
GOBP_NEPHRON_MORPHOGENESIS	55	0.893	0.658	1	-0.949	0.528	0.992	-1.165	0.233	1
GOBP_NERVE_DEVELOPMENT	60	0.829	0.802	1	-0.88	0.689	0.969	-0.878	0.679	1
GOBP_NEURAL_CREST_CELL_DIFFERENTIATION	78	0.865	0.681	1	-1.074	0.352	1	-1.166	0.242	1
GOBP_NEURAL_CREST_CELL_MIGRATION	47	0.659	0.983	1	-1.325	0.087	1	-1.203	0.207	1
GOBP_NEURAL_NUCLEUS_DEVELOPMENT	49	-0.591	0.976	0.991	1.12	0.287	0.879	1.173	0.23	0.803
GOBP_NEURAL_PRECURSOR_CELL_PROLIFERATION	101	-0.915	0.636	0.985	-0.829	0.839	0.943	0.911	0.648	0.809
GOBP_NEURAL_RETINA_DEVELOPMENT	45	0.875	0.685	1	1.459	0.031	0.589	1.245	0.159	0.838
GOBP_NEURAL_TUBE_DEVELOPMENT	135	-0.896	0.597	0.991	-1.29	0.164	1	-1.033	0.419	1
GOBP_NEURAL_TUBE_FORMATION	96	-0.746	0.815	0.982	-1.288	0.181	1	-1.163	0.255	1
GOBP_NEURAL_TUBE_PATTERNING	29	-1.005	0.477	0.994	-1.489	0.055	1	-0.92	0.571	1
GOBP_NEUROBLAST_PROLIFERATION	42	-1.098	0.305	1	-0.975	0.478	1	-0.729	0.908	0.977
GOBP_NEUROEPITHELIAL_CELL_DIFFERENTIATION	15	0.526	0.992	0.997	0.939	0.552	0.884	0.935	0.554	0.798
GOBP_NEUROINFLAMMATORY_RESPONSE	32	-0.817	0.712	0.988	0.856	0.644	0.899	1.055	0.396	0.764
GOBP_NEUROMUSCULAR_JUNCTION_DEVELOPMENT	36	-1.215	0.234	1	-1.093	0.354	1	-0.817	0.717	0.969
GOBP_NEUROMUSCULAR_PROCESS	100	-1.096	0.293	1	-0.825	0.789	0.942	1.043	0.361	0.764
GOBP_NEUROMUSCULAR_PROCESS_CONTROLLING_BALANCE	29	0.86	0.724	1	-0.907	0.612	0.984	-1.012	0.444	1
GOBP_NEUROMUSCULAR_SYNAPTIC_TRANSMISSION	17	-1.51	0.033	1	1.383	0.084	0.661	1.6	0.004	1
GOBP_NEURON_APOPTOTIC_PROCESS	183	1.152	0.203	1	-0.847	0.784	0.95	-0.964	0.534	1
GOBP_NEURON_CELLULAR_HOMEOSTASIS	27	-0.98	0.462	0.996	1.243	0.147	0.862	1.374	0.048	1
GOBP_NEURON_DEATH	279	1.06	0.307	1	0.964	0.498	0.882	-0.831	0.811	0.983
GOBP_NEURON_DEATH_IN_RESPONSE_TO_OXIDATIVE_STRESS	31	-0.62	0.931	0.986	0.784	0.727	0.923	0.847	0.685	0.844
GOBP_NEURON_FATE_COMMITMENT	30	-0.734	0.902	0.985	-1.406	0.073	1	-1.188	0.209	1
GOBP_NEURON_MATURATION	34	-1.143	0.263	1	0.783	0.779	0.923	1.107	0.319	0.777
GOBP_NEURON_MIGRATION	122	1.1	0.265	1	1.014	0.416	0.853	0.853	0.762	0.838
GOBP_NEURON_PROJECTION_ARBORIZATION	26	0.915	0.584	1	0.72	0.878	0.941	-0.841	0.706	0.991
GOBP_NEURON_PROJECTION_EXTENSION	138	-0.931	0.561	0.989	-1.192	0.195	1	-1.105	0.262	1
GOBP_NEURON_PROJECTION_EXTENSION_INVOLVED_IN_NEURON_PROJECTION_GUIDANCE	32	-1.025	0.42	1	-1.403	0.062	1	-1.219	0.156	1
GOBP_NEURON_PROJECTION_GUIDANCE	176	0.907	0.622	1	-1.142	0.21	1	-1.268	0.104	1
GOBP_NEURON_PROJECTION_ORGANIZATION	77	-0.914	0.643	0.983	-1.527	0.018	1	-1.019	0.418	1
GOBP_NEURON_PROJECTION_REGENERATION	44	-0.807	0.794	0.987	-1.543	0.01	1	-1.378	0.065	1
GOBP_NEURON_RECOGNITION	38	0.713	0.935	1	-1.192	0.227	1	-1.26	0.131	1
GOBP_NEURONAL_ACTION_POTENTIAL	20	0.94	0.55	1	1.204	0.209	0.886	1.296	0.112	0.857
GOBP_NEURONAL_STEM_CELL_POPULATION_MAINTENANCE	20	0.888	0.637	1	0.951	0.534	0.884	-0.752	0.825	0.969
GOBP_NEUROPEPTIDE_SIGNALING_PATHWAY	25	-1.35	0.048	1	-0.91	0.624	0.981	1.148	0.22	0.796
GOBP_NEUROTRANSMITTER_METABOLIC_PROCESS	17	0.706	0.92	1	-0.735	0.916	0.964	-0.89	0.631	1
GOBP_NEUROTRANSMITTER_RECEPTOR_TRANSPORT	16	1.103	0.337	1	1.155	0.268	0.882	1	0.459	0.766
GOBP_NEUROTRANSMITTER_REUPTAKE	23	-0.988	0.451	0.993	-1.184	0.206	1	-1.013	0.442	1
GOBP_NEUROTRANSMITTER_SECRETION	108	-0.985	0.465	0.997	1.138	0.223	0.877	1.393	0.039	1
GOBP_NEUROTRANSMITTER_TRANSPORT	142	-0.99	0.471	0.999	0.945	0.565	0.879	1.234	0.126	0.834
GOBP_NEUROTRANSMITTER_UPTAKE	27	-1.01	0.435	0.998	-1.202	0.185	1	-1.058	0.38	1
GOBP_NEUROTROPHIN_SIGNALING_PATHWAY	28	-0.887	0.627	0.988	-0.565	0.986	0.99	0.726	0.836	0.921
GOBP_NEUROTROPHIN_TRK_RECEPTOR_SIGNALING_PATHWAY	21	-0.989	0.475	0.995	-0.783	0.733	0.948	0.864	0.659	0.83
GOBP_NEUTRAL_AMINO_ACID_TRANSPORT	37	-1.388	0.076	1	0.961	0.509	0.881	1.375	0.101	0.999
GOBP_NEUTRAL_LIPID_BIOSYNTHETIC_PROCESS	36	-1.189	0.215	1	0.517	1	0.991	1.005	0.441	0.766
GOBP_NEUTRAL_LIPID_CATABOLIC_PROCESS	28	-1.368	0.063	1	1.08	0.375	0.86	1.605	0.006	1
GOBP_NEUTRAL_LIPID_METABOLIC_PROCESS	95	-1.463	0.022	1	0.841	0.723	0.899	1.44	0.036	1
GOBP_NEUTROPHIL_ACTIVATION_INVOLVED_IN_IMMUNE_RESPONSE	21	-1.024	0.473	1	0.706	0.775	0.947	1.021	0.467	0.764
GOBP_NEUTROPHIL_CHEMOTAXIS	86	-0.935	0.534	0.989	0.865	0.629	0.905	1.055	0.41	0.766
GOBP_NEUTROPHIL_HOMEOSTASIS	16	-0.655	0.888	0.982	1.113	0.345	0.882	0.966	0.501	0.784
GOBP_NEUTROPHIL_MEDIATED_IMMUNITY	34	-0.817	0.689	0.986	1.072	0.392	0.858	1.169	0.318	0.797
GOBP_NEUTROPHIL_MIGRATION	105	-0.977	0.5	0.998	0.898	0.574	0.897	1.119	0.339	0.787
GOBP_NIK_NF_KAPPAB_SIGNALING	116	0.647	0.926	1	0.861	0.616	0.904	0.81	0.72	0.868
GOBP_NITRIC_OXIDE_MEDIATED_SIGNAL_TRANSDUCTION	20	-0.813	0.738	0.985	0.809	0.767	0.909	-0.779	0.786	0.968
GOBP_NITRIC_OXIDE_SYNTHASE_BIOSYNTHETIC_PROCESS	19	-1.067	0.408	1	1.66	0.006	0.834	1.672	0.002	1
GOBP_NLS_BEARING_PROTEIN_IMPORT_INTO_NUCLEUS	18	1.14	0.323	1	1.151	0.302	0.874	0.959	0.52	0.789
GOBP_NON_CANONICAL_WNT_SIGNALING_PATHWAY	62	-0.85	0.68	0.982	-1.352	0.085	1	-1.19	0.254	1
GOBP_NON_MEMBRANE_BOUNDED_ORGANELLE_ASSEMBLY	345	1.054	0.371	1	1.479	0.057	0.605	1.268	0.179	0.838
GOBP_NON_MOTILE_CILIUM_ASSEMBLY	57	-1.075	0.352	1	-0.907	0.567	0.983	0.856	0.615	0.836
GOBP_NONRIBOSOMAL_PEPTIDE_BIOSYNTHETIC_PROCESS	17	-1.236	0.209	1	-1.2	0.22	1	-0.815	0.76	0.969
GOBP_NOTCH_SIGNALING_PATHWAY	135	-0.992	0.476	1	-0.829	0.748	0.943	0.954	0.534	0.789
GOBP_NUCLEAR_CHROMOSOME_SEGREGATION	238	0.938	0.529	1	1.506	0.093	0.628	1.393	0.153	1
GOBP_NUCLEAR_ENVELOPE_ORGANIZATION	53	-1.202	0.243	1	1.043	0.416	0.853	1.476	0.073	1
GOBP_NUCLEAR_EXPORT	144	0.747	0.8	1	1.091	0.372	0.869	0.973	0.464	0.779
GOBP_NUCLEAR_MEMBRANE_ORGANIZATION	40	-1.07	0.36	1	0.942	0.537	0.881	1.184	0.257	0.804
GOBP_NUCLEAR_MEMBRANE_REASSEMBLY	21	-0.657	0.818	0.981	-1.329	0.175	1	-0.752	0.73	0.97
GOBP_NUCLEAR_MIGRATION	21	-1.12	0.326	1	-1.18	0.259	1	-0.822	0.708	0.971
GOBP_NUCLEAR_TRANSCRIBED_MRNA_CATABOLIC_PROCESS	116	1.126	0.33	1	1.835	0.006	0.971	1.452	0.111	1
GOBP_NUCLEAR_TRANSCRIBED_MRNA_CATABOLIC_PROCESS_DEADENYLATION_DEPENDENT_DECAY	59	0.991	0.431	1	1.554	0.057	0.714	1.262	0.194	0.837
GOBP_NUCLEAR_TRANSCRIBED_MRNA_CATABOLIC_PROCESS_EXONUCLEOLYTIC	19	0.876	0.606	1	1.517	0.081	0.647	1.102	0.386	0.774
GOBP_NUCLEAR_TRANSCRIBED_MRNA_CATABOLIC_PROCESS_NONSENSE_MEDIATED_DECAY	38	-0.813	0.68	0.987	1.312	0.183	0.783	1.191	0.246	0.817
GOBP_NUCLEAR_TRANSCRIBED_MRNA_POLY_A_TAIL_SHORTENING	28	-0.79	0.688	0.975	1.081	0.369	0.864	1.044	0.413	0.764
GOBP_NUCLEAR_TRANSPORT	279	1.026	0.396	1	1.421	0.057	0.626	1.083	0.327	0.781
GOBP_NUCLEIC_ACID_PHOSPHODIESTER_BOND_HYDROLYSIS	229	1.054	0.37	1	1.182	0.248	0.883	1.057	0.36	0.766
GOBP_NUCLEOBASE_BIOSYNTHETIC_PROCESS	19	0.977	0.51	1	1.18	0.317	0.885	0.808	0.685	0.867
GOBP_NUCLEOBASE_CONTAINING_COMPOUND_TRANSPORT	190	-0.67	0.937	0.98	1.242	0.171	0.861	1.168	0.24	0.797
GOBP_NUCLEOBASE_CONTAINING_SMALL_MOLECULE_BIOSYNTHETIC_PROCESS	15	0.994	0.469	1	0.963	0.499	0.882	0.876	0.626	0.819
GOBP_NUCLEOBASE_CONTAINING_SMALL_MOLECULE_CATABOLIC_PROCESS	28	0.989	0.481	1	0.939	0.547	0.884	0.649	0.956	0.968
GOBP_NUCLEOBASE_CONTAINING_SMALL_MOLECULE_METABOLIC_PROCESS	480	-0.954	0.542	0.99	0.964	0.528	0.882	1.023	0.393	0.762
GOBP_NUCLEOBASE_METABOLIC_PROCESS	34	-0.857	0.626	0.979	1.265	0.185	0.849	1.163	0.307	0.795
GOBP_NUCLEOLAR_LARGE_RRNA_TRANSCRIPTION_BY_RNA_POLYMERASE_I	18	0.89	0.56	1	0.76	0.705	0.932	0.629	0.872	0.975
GOBP_NUCLEOLUS_ORGANIZATION	16	1.236	0.265	1	1.505	0.069	0.618	1.278	0.224	0.85
GOBP_NUCLEOSIDE_BISPHOSPHATE_BIOSYNTHETIC_PROCESS	52	-1.273	0.159	1	1.314	0.115	0.781	1.329	0.117	0.9
GOBP_NUCLEOSIDE_BISPHOSPHATE_METABOLIC_PROCESS	101	-1.134	0.257	1	0.861	0.728	0.904	0.946	0.563	0.794
GOBP_NUCLEOSIDE_CATABOLIC_PROCESS	23	1.003	0.475	1	1.003	0.436	0.862	0.644	0.952	0.969
GOBP_NUCLEOSIDE_DIPHOSPHATE_METABOLIC_PROCESS	114	-1.431	0.04	1	0.846	0.744	0.899	1.271	0.113	0.847
GOBP_NUCLEOSIDE_METABOLIC_PROCESS	57	1.123	0.265	1	1.321	0.089	0.767	1.048	0.388	0.759
GOBP_NUCLEOSIDE_MONOPHOSPHATE_BIOSYNTHETIC_PROCESS	41	-0.759	0.781	0.98	1.441	0.071	0.63	1.365	0.124	0.962
GOBP_NUCLEOSIDE_MONOPHOSPHATE_CATABOLIC_PROCESS	16	-0.796	0.763	0.978	0.781	0.799	0.923	1.107	0.32	0.775
GOBP_NUCLEOSIDE_MONOPHOSPHATE_METABOLIC_PROCESS	73	-1.057	0.354	1	1.442	0.023	0.635	1.451	0.023	1
GOBP_NUCLEOSIDE_PHOSPHATE_BIOSYNTHETIC_PROCESS	212	0.968	0.522	1	1.305	0.062	0.789	1.108	0.267	0.776
GOBP_NUCLEOSIDE_PHOSPHATE_CATABOLIC_PROCESS	73	-0.887	0.656	0.985	-0.801	0.815	0.952	0.814	0.767	0.865
GOBP_NUCLEOSIDE_TRIPHOSPHATE_BIOSYNTHETIC_PROCESS	72	0.855	0.677	1	1.133	0.32	0.879	0.994	0.466	0.769
GOBP_NUCLEOSIDE_TRIPHOSPHATE_METABOLIC_PROCESS	97	0.79	0.745	1	1.152	0.293	0.878	1.114	0.338	0.783
GOBP_NUCLEOSOME_ASSEMBLY	93	0.85	0.616	1	1.242	0.289	0.862	1.031	0.473	0.761
GOBP_NUCLEOSOME_MOBILIZATION	20	1.712	0.023	0.385	1.485	0.099	0.609	0.984	0.462	0.775
GOBP_NUCLEOSOME_ORGANIZATION	139	0.799	0.648	1	1.301	0.246	0.787	1.146	0.384	0.791
GOBP_NUCLEOTIDE_BINDING_DOMAIN_LEUCINE_RICH_REPEAT_CONTAINING_RECEPTOR_SIGNALING_PATHWAY	25	-1.202	0.27	1	1.137	0.365	0.877	1.339	0.172	0.92
GOBP_NUCLEOTIDE_BINDING_OLIGOMERIZATION_DOMAIN_CONTAINING_2_SIGNALING_PATHWAY	15	-0.478	0.956	0.999	0.972	0.529	0.88	1.022	0.492	0.764
GOBP_NUCLEOTIDE_EXCISION_REPAIR	48	1.606	0.03	0.569	1.498	0.096	0.607	0.911	0.527	0.81
GOBP_NUCLEOTIDE_PHOSPHORYLATION	85	-1.524	0.016	1	0.652	0.972	0.966	1.214	0.184	0.827
GOBP_NUCLEOTIDE_SALVAGE	17	-0.734	0.772	0.986	0.773	0.732	0.929	0.914	0.582	0.807
GOBP_NUCLEOTIDE_SUGAR_BIOSYNTHETIC_PROCESS	17	1.366	0.14	1	0.974	0.508	0.878	0.653	0.868	0.969
GOBP_NUCLEOTIDE_SUGAR_METABOLIC_PROCESS	33	-1.207	0.236	1	-0.651	0.867	0.973	0.964	0.509	0.785
GOBP_NUCLEOTIDE_TRANSMEMBRANE_TRANSPORT	17	-1.075	0.402	1	1.237	0.203	0.868	1.479	0.066	1
GOBP_NUCLEOTIDE_TRANSPORT	31	-1.184	0.246	1	1.185	0.254	0.882	1.505	0.045	1
GOBP_NUCLEUS_LOCALIZATION	23	-1.094	0.347	1	-1.205	0.242	1	-0.822	0.698	0.971
GOBP_NUCLEUS_ORGANIZATION	123	0.772	0.818	1	1.882	0.002	1	1.774	0.008	1
GOBP_O_GLYCAN_PROCESSING	35	-1.567	0.025	1	-0.821	0.69	0.945	1.061	0.396	0.768
GOBP_ODONTOGENESIS	94	1.011	0.41	1	-1.163	0.208	1	-1.198	0.182	1
GOBP_ODONTOGENESIS_OF_DENTIN_CONTAINING_TOOTH	65	1.132	0.27	1	-1.207	0.172	1	-1.349	0.07	1
GOBP_OLEFINIC_COMPOUND_BIOSYNTHETIC_PROCESS	17	0.858	0.66	1	-1.003	0.44	1	-1.151	0.244	1
GOBP_OLEFINIC_COMPOUND_METABOLIC_PROCESS	113	-0.776	0.937	0.977	-0.916	0.62	0.983	-0.827	0.792	0.976
GOBP_OLFACTORY_LOBE_DEVELOPMENT	27	-0.844	0.683	0.981	-1.102	0.298	1	-0.958	0.53	1
GOBP_OLIGODENDROCYTE_DEVELOPMENT	27	-1.047	0.39	1	-1.108	0.296	1	-1	0.468	1
GOBP_OLIGODENDROCYTE_DIFFERENTIATION	66	1.014	0.453	1	-0.948	0.532	0.99	-0.963	0.525	1
GOBP_OLIGOPEPTIDE_TRANSPORT	15	0.722	0.861	1	-0.738	0.826	0.965	-0.651	0.938	0.996
GOBP_OLIGOSACCHARIDE_BIOSYNTHETIC_PROCESS	21	-1.061	0.403	1	-0.965	0.508	1	0.874	0.635	0.821
GOBP_OLIGOSACCHARIDE_LIPID_INTERMEDIATE_BIOSYNTHETIC_PROCESS	18	-1.02	0.471	1	0.424	0.99	0.999	0.878	0.568	0.821
GOBP_OLIGOSACCHARIDE_METABOLIC_PROCESS	45	-1.123	0.281	1	-0.969	0.513	1	0.829	0.761	0.852
GOBP_ONE_CARBON_METABOLIC_PROCESS	32	-1.073	0.343	1	-0.721	0.926	0.969	0.91	0.609	0.809
GOBP_OOCYTE_DIFFERENTIATION	43	-1.187	0.193	1	-0.681	0.972	0.973	1.141	0.22	0.786
GOBP_OOCYTE_MATURATION	24	-1.174	0.238	1	1.219	0.19	0.88	1.683	0.004	1
GOBP_OOGENESIS	69	-1.154	0.204	1	0.754	0.92	0.936	1.2	0.149	0.814
GOBP_ORGAN_GROWTH	122	-0.864	0.732	0.979	-1.118	0.251	1	-1.102	0.292	1
GOBP_ORGAN_INDUCTION	15	-0.7	0.914	0.98	-0.96	0.508	1	-0.865	0.632	0.999
GOBP_ORGAN_OR_TISSUE_SPECIFIC_IMMUNE_RESPONSE	28	-1.203	0.24	1	1.326	0.109	0.764	1.372	0.113	0.979
GOBP_ORGANELLE_DISASSEMBLY	115	-1.208	0.246	1	-1	0.42	1	0.643	0.914	0.97
GOBP_ORGANELLE_FISSION	410	0.943	0.522	1	1.546	0.054	0.745	1.409	0.112	1
GOBP_ORGANELLE_FUSION	121	0.761	0.91	1	1.053	0.352	0.855	0.978	0.475	0.777
GOBP_ORGANELLE_LOCALIZATION	471	1.046	0.353	1	1.536	0.002	0.7	1.386	0.034	1
GOBP_ORGANELLE_MEMBRANE_FUSION	89	-0.731	0.891	0.982	1.108	0.295	0.878	1.041	0.375	0.762
GOBP_ORGANELLE_TRANSPORT_ALONG_MICROTUBULE	76	-0.942	0.544	0.994	1.257	0.131	0.855	1.343	0.086	0.924
GOBP_ORGANIC_ACID_BIOSYNTHETIC_PROCESS	232	-0.938	0.579	0.992	-0.748	0.981	0.96	0.907	0.665	0.808
GOBP_ORGANIC_ACID_CATABOLIC_PROCESS	197	0.737	0.962	1	0.833	0.796	0.899	0.843	0.789	0.846
GOBP_ORGANIC_ACID_TRANSMEMBRANE_TRANSPORT	105	-1.165	0.271	1	0.951	0.515	0.885	1.248	0.169	0.837
GOBP_ORGANIC_ACID_TRANSPORT	218	-1.082	0.287	1	1.077	0.311	0.864	1.232	0.107	0.833
GOBP_ORGANIC_ANION_TRANSPORT	248	-1.208	0.125	1	1.107	0.262	0.879	1.381	0.037	0.996
GOBP_ORGANIC_CATION_TRANSPORT	27	-1.743	0.006	0.554	0.88	0.661	0.903	1.679	0.014	1
GOBP_ORGANIC_CYCLIC_COMPOUND_CATABOLIC_PROCESS	430	0.92	0.62	1	1.305	0.052	0.789	1.133	0.223	0.784
GOBP_ORGANIC_HYDROXY_COMPOUND_BIOSYNTHETIC_PROCESS	179	-1.133	0.216	1	-0.828	0.822	0.942	0.914	0.612	0.808
GOBP_ORGANIC_HYDROXY_COMPOUND_CATABOLIC_PROCESS	57	0.774	0.886	1	0.566	1	0.986	-0.794	0.827	0.961
GOBP_ORGANIC_HYDROXY_COMPOUND_METABOLIC_PROCESS	418	-1.095	0.242	1	-0.923	0.626	0.99	0.753	0.986	0.904
GOBP_ORGANIC_HYDROXY_COMPOUND_TRANSPORT	190	-1.198	0.134	1	0.884	0.679	0.902	1.199	0.143	0.815
GOBP_ORGANISM_EMERGENCE_FROM_PROTECTIVE_STRUCTURE	22	-1.065	0.392	1	1.168	0.231	0.882	1.143	0.275	0.785
GOBP_ORGANOPHOSPHATE_BIOSYNTHETIC_PROCESS	470	-0.892	0.716	0.99	1.075	0.276	0.862	1.202	0.107	0.817
GOBP_ORGANOPHOSPHATE_CATABOLIC_PROCESS	137	-1.065	0.33	1	-0.776	0.924	0.948	1	0.437	0.767
GOBP_ORGANOPHOSPHATE_ESTER_TRANSPORT	116	0.876	0.697	1	-0.875	0.69	0.955	-0.812	0.832	0.968
GOBP_OSSIFICATION	331	-0.987	0.461	0.993	-0.852	0.745	0.951	0.92	0.628	0.804
GOBP_OSTEOBLAST_DIFFERENTIATION	193	-0.922	0.591	0.988	-0.883	0.654	0.973	0.91	0.636	0.808
GOBP_OSTEOBLAST_PROLIFERATION	27	0.848	0.685	1	1.003	0.463	0.861	0.864	0.683	0.831
GOBP_OSTEOCLAST_DEVELOPMENT	17	-0.78	0.737	0.976	1.384	0.112	0.664	1.579	0.038	1
GOBP_OSTEOCLAST_DIFFERENTIATION	81	-0.808	0.681	0.988	1.139	0.314	0.876	1.149	0.312	0.798
GOBP_OUTER_DYNEIN_ARM_ASSEMBLY	19	-0.619	0.872	0.986	0.704	0.802	0.949	0.746	0.76	0.907
GOBP_OUTFLOW_TRACT_MORPHOGENESIS	60	-0.981	0.479	0.993	-0.988	0.482	1	-0.901	0.645	1
GOBP_OUTFLOW_TRACT_SEPTUM_MORPHOGENESIS	23	-0.81	0.727	0.987	-0.925	0.545	0.991	-0.874	0.644	0.996
GOBP_OVARIAN_FOLLICLE_DEVELOPMENT	43	-1.274	0.157	1	0.999	0.453	0.862	1.506	0.043	1
GOBP_OVULATION	21	-1.376	0.087	1	0.729	0.833	0.937	1.203	0.235	0.822
GOBP_OVULATION_CYCLE	52	-1.277	0.167	1	-0.604	0.982	0.983	1	0.47	0.766
GOBP_OVULATION_CYCLE_PROCESS	37	-1.356	0.119	1	-0.672	0.914	0.972	1.165	0.256	0.799
GOBP_OXIDATIVE_PHOSPHORYLATION	123	0.835	0.606	1	0.528	0.924	0.992	0.493	0.968	0.997
GOBP_P_BODY_ASSEMBLY	20	1.151	0.312	1	1.175	0.283	0.878	0.756	0.761	0.902
GOBP_P38MAPK_CASCADE	49	-0.533	0.978	0.996	0.848	0.631	0.9	0.883	0.574	0.819
GOBP_PALLIUM_DEVELOPMENT	124	1.253	0.111	1	1.231	0.128	0.868	1.162	0.197	0.795
GOBP_PANCREAS_DEVELOPMENT	56	1.359	0.048	1	0.862	0.723	0.905	-1.062	0.378	1
GOBP_PARASYMPATHETIC_NERVOUS_SYSTEM_DEVELOPMENT	15	-1.112	0.338	1	0.933	0.56	0.884	0.943	0.537	0.794
GOBP_PATHWAY_RESTRICTED_SMAD_PROTEIN_PHOSPHORYLATION	43	0.708	0.916	1	-1.139	0.254	1	-1.178	0.23	1
GOBP_PATTERN_RECOGNITION_RECEPTOR_SIGNALING_PATHWAY	164	-1.083	0.386	1	1.101	0.376	0.881	1.412	0.116	1
GOBP_PATTERN_SPECIFICATION_PROCESS	310	-0.789	0.822	0.974	-0.887	0.632	0.98	-0.827	0.734	0.974
GOBP_PEPTIDE_ANTIGEN_ASSEMBLY_WITH_MHC_PROTEIN_COMPLEX	18	0.566	0.901	1	0.75	0.727	0.934	-0.801	0.693	0.963
GOBP_PEPTIDE_CATABOLIC_PROCESS	21	-1.064	0.383	1	-0.942	0.552	0.989	0.821	0.721	0.858
GOBP_PEPTIDE_CROSS_LINKING	31	-1.115	0.363	1	-1.543	0.036	1	-1.213	0.263	1
GOBP_PEPTIDE_TRANSPORT	186	-0.941	0.552	0.991	1.155	0.217	0.883	1.14	0.245	0.785
GOBP_PEPTIDYL_ARGININE_MODIFICATION	19	-0.661	0.883	0.98	-0.912	0.608	0.982	0.741	0.81	0.91
GOBP_PEPTIDYL_ASPARAGINE_MODIFICATION	23	-1.2	0.263	1	0.612	0.876	0.98	1.12	0.358	0.79
GOBP_PEPTIDYL_CYSTEINE_MODIFICATION	44	0.891	0.625	1	-1.072	0.337	1	-0.899	0.616	1
GOBP_PEPTIDYL_GLUTAMIC_ACID_MODIFICATION	22	0.704	0.863	1	0.599	0.978	0.98	-0.764	0.814	0.969
GOBP_PEPTIDYL_L_CYSTEINE_S_PALMITOYLATION	22	0.808	0.78	1	-1.018	0.43	1	-0.893	0.63	1
GOBP_PEPTIDYL_LYSINE_ACETYLATION	170	1.483	0.035	0.848	-0.932	0.573	0.991	-1.149	0.233	1
GOBP_PEPTIDYL_LYSINE_DIMETHYLATION	23	-0.615	0.894	0.986	-0.483	0.968	0.999	-0.766	0.707	0.969
GOBP_PEPTIDYL_LYSINE_METHYLATION	128	1.073	0.377	1	0.907	0.576	0.901	-0.694	0.878	0.988
GOBP_PEPTIDYL_LYSINE_MODIFICATION	357	1.199	0.157	1	1.142	0.221	0.88	-0.699	0.971	0.99
GOBP_PEPTIDYL_LYSINE_TRIMETHYLATION	51	1.486	0.062	0.886	1.195	0.273	0.883	-0.507	0.965	0.998
GOBP_PEPTIDYL_PROLINE_MODIFICATION	47	-1.381	0.131	1	0.533	0.958	0.991	1.319	0.152	0.9
GOBP_PEPTIDYL_SERINE_DEPHOSPHORYLATION	19	1.199	0.272	1	1	0.472	0.861	-0.565	0.94	0.997
GOBP_PEPTIDYL_SERINE_MODIFICATION	274	0.833	0.789	1	1.096	0.288	0.873	0.984	0.474	0.777
GOBP_PEPTIDYL_THREONINE_DEPHOSPHORYLATION	15	1.096	0.383	1	0.571	0.947	0.986	-0.84	0.651	0.991
GOBP_PEPTIDYL_THREONINE_MODIFICATION	109	0.705	0.948	1	0.971	0.511	0.878	0.956	0.518	0.788
GOBP_PEPTIDYL_TYROSINE_AUTOPHOSPHORYLATION	19	-0.718	0.904	0.982	1.171	0.248	0.882	1.089	0.335	0.776
GOBP_PEPTIDYL_TYROSINE_DEPHOSPHORYLATION	88	0.977	0.479	1	1.392	0.025	0.658	1.263	0.098	0.842
GOBP_PEPTIDYL_TYROSINE_MODIFICATION	310	0.845	0.79	1	1.045	0.365	0.855	1.058	0.315	0.767
GOBP_PERIPHERAL_NERVOUS_SYSTEM_DEVELOPMENT	54	0.902	0.622	1	0.833	0.753	0.898	0.934	0.553	0.798
GOBP_PERK_MEDIATED_UNFOLDED_PROTEIN_RESPONSE	18	-0.753	0.733	0.981	0.731	0.741	0.938	0.815	0.686	0.864
GOBP_PEROXISOMAL_TRANSPORT	21	0.978	0.484	1	-0.893	0.617	0.983	-1.59	0.028	1
GOBP_PEROXISOME_ORGANIZATION	32	0.881	0.606	1	-1.163	0.272	1	-1.429	0.093	1
GOBP_PEROXISOME_PROLIFERATOR_ACTIVATED_RECEPTOR_SIGNALING_PATHWAY	17	-0.909	0.561	0.984	0.942	0.544	0.882	1.073	0.353	0.775
GOBP_PH_REDUCTION	37	-0.751	0.83	0.982	0.706	0.919	0.948	0.918	0.617	0.806
GOBP_PHAGOCYTOSIS	206	-0.804	0.69	0.984	1.093	0.394	0.87	1.302	0.2	0.863
GOBP_PHAGOCYTOSIS_RECOGNITION	21	-0.887	0.651	0.985	1.031	0.428	0.853	1.128	0.285	0.789
GOBP_PHAGOSOME_MATURATION	23	-1.164	0.317	1	0.63	0.92	0.976	1.028	0.445	0.76
GOBP_PHARYNGEAL_SYSTEM_DEVELOPMENT	23	0.957	0.549	1	-1.021	0.435	1	-1.271	0.127	1
GOBP_PHENOL_CONTAINING_COMPOUND_BIOSYNTHETIC_PROCESS	28	-1.018	0.407	1	0.665	0.956	0.966	0.892	0.633	0.817
GOBP_PHENOL_CONTAINING_COMPOUND_METABOLIC_PROCESS	76	-0.865	0.751	0.98	-0.7	0.979	0.972	0.724	0.962	0.922
GOBP_PHOSPHATE_ION_TRANSPORT	20	-1.199	0.213	1	-0.811	0.756	0.95	0.931	0.538	0.8
GOBP_PHOSPHATIDIC_ACID_METABOLIC_PROCESS	31	-0.952	0.525	0.987	-1.16	0.245	1	-0.848	0.694	0.991
GOBP_PHOSPHATIDYLCHOLINE_BIOSYNTHETIC_PROCESS	26	-0.966	0.511	0.992	0.626	0.971	0.977	0.934	0.541	0.798
GOBP_PHOSPHATIDYLCHOLINE_METABOLIC_PROCESS	61	-0.876	0.649	0.983	0.621	0.987	0.978	0.762	0.875	0.898
GOBP_PHOSPHATIDYLETHANOLAMINE_METABOLIC_PROCESS	24	1.128	0.309	1	0.778	0.857	0.926	-1.248	0.134	1
GOBP_PHOSPHATIDYLGLYCEROL_METABOLIC_PROCESS	30	-0.897	0.646	0.991	-1.075	0.327	1	0.945	0.519	0.793
GOBP_PHOSPHATIDYLINOSITOL_3_KINASE_SIGNALING	121	0.938	0.585	1	0.908	0.652	0.9	0.927	0.586	0.8
GOBP_PHOSPHATIDYLINOSITOL_3_PHOSPHATE_BIOSYNTHETIC_PROCESS	19	1.005	0.433	1	0.819	0.665	0.905	-0.637	0.93	0.994
GOBP_PHOSPHATIDYLINOSITOL_BIOSYNTHETIC_PROCESS	116	-1.022	0.4	1	0.743	0.919	0.935	0.985	0.469	0.777
GOBP_PHOSPHATIDYLINOSITOL_DEPHOSPHORYLATION	30	0.868	0.62	1	1.016	0.442	0.852	0.8	0.714	0.868
GOBP_PHOSPHATIDYLINOSITOL_METABOLIC_PROCESS	140	-1.07	0.322	1	-0.793	0.837	0.951	0.945	0.562	0.793
GOBP_PHOSPHATIDYLINOSITOL_PHOSPHATE_BIOSYNTHETIC_PROCESS	54	-0.689	0.853	0.979	0.918	0.573	0.897	1.049	0.398	0.761
GOBP_PHOSPHATIDYLSERINE_METABOLIC_PROCESS	22	-1.241	0.201	1	-1.261	0.138	1	-0.924	0.543	1
GOBP_PHOSPHOLIPASE_C_ACTIVATING_G_PROTEIN_COUPLED_RECEPTOR_SIGNALING_PATHWAY	51	-1.07	0.359	1	1.098	0.35	0.876	1.339	0.073	0.918
GOBP_PHOSPHOLIPID_BIOSYNTHETIC_PROCESS	226	-0.977	0.509	0.998	-0.76	0.912	0.955	0.945	0.588	0.794
GOBP_PHOSPHOLIPID_CATABOLIC_PROCESS	44	-1.095	0.331	1	-0.801	0.799	0.953	1.046	0.386	0.761
GOBP_PHOSPHOLIPID_DEPHOSPHORYLATION	40	-0.844	0.711	0.982	-0.675	0.931	0.973	0.812	0.777	0.867
GOBP_PHOSPHOLIPID_METABOLIC_PROCESS	326	-1.227	0.103	1	-0.906	0.684	0.982	0.984	0.49	0.777
GOBP_PHOSPHOLIPID_TRANSPORT	80	1.146	0.221	1	-1.051	0.343	1	-1.093	0.291	1
GOBP_PHOTOPERIODISM	24	-0.489	0.99	1	-1.531	0.054	1	-1.636	0.024	1
GOBP_PHOTORECEPTOR_CELL_DEVELOPMENT	34	0.964	0.503	1	1.095	0.327	0.872	0.879	0.693	0.821
GOBP_PHOTORECEPTOR_CELL_DIFFERENTIATION	42	0.845	0.704	1	1.204	0.207	0.884	1.154	0.212	0.791
GOBP_PHOTORECEPTOR_CELL_MAINTENANCE	30	-0.918	0.593	0.986	-0.757	0.861	0.958	0.985	0.464	0.778
GOBP_PHOTOTRANSDUCTION	21	-0.853	0.715	0.98	1.038	0.402	0.858	1.08	0.335	0.776
GOBP_PHYSIOLOGICAL_CARDIAC_MUSCLE_HYPERTROPHY	16	-0.925	0.566	0.992	-0.921	0.594	0.988	-0.884	0.642	1
GOBP_PIGMENT_BIOSYNTHETIC_PROCESS	56	-1.515	0.024	1	-0.763	0.824	0.954	0.885	0.618	0.818
GOBP_PIGMENT_CELL_DIFFERENTIATION	28	-0.796	0.763	0.978	0.625	0.97	0.977	0.924	0.597	0.801
GOBP_PIGMENT_GRANULE_LOCALIZATION	23	-1.096	0.34	1	-0.595	0.962	0.986	0.648	0.912	0.968
GOBP_PIGMENT_GRANULE_ORGANIZATION	25	-0.934	0.533	0.988	-0.704	0.861	0.971	0.816	0.735	0.863
GOBP_PIGMENT_METABOLIC_PROCESS	70	-1.489	0.017	1	-1.076	0.313	1	-0.709	0.965	0.988
GOBP_PIGMENTATION	86	-0.955	0.54	0.99	-0.762	0.895	0.953	0.856	0.736	0.837
GOBP_PINOCYTOSIS	21	-0.99	0.49	0.998	-1.294	0.18	1	-1.219	0.232	1
GOBP_PITUITARY_GLAND_DEVELOPMENT	25	-0.821	0.793	0.984	-1.121	0.294	1	-1.108	0.267	1
GOBP_PLACENTA_BLOOD_VESSEL_DEVELOPMENT	26	-0.824	0.683	0.984	-0.741	0.75	0.964	0.718	0.789	0.927
GOBP_PLACENTA_DEVELOPMENT	123	-1.206	0.19	1	-0.838	0.68	0.944	0.955	0.537	0.789
GOBP_PLASMA_LIPOPROTEIN_PARTICLE_CLEARANCE	31	-1.68	0.012	0.801	-0.907	0.596	0.984	1.359	0.112	0.969
GOBP_PLASMA_MEMBRANE_ORGANIZATION	117	-1.027	0.399	1	-1.218	0.167	1	-1.106	0.284	1
GOBP_PLASMA_MEMBRANE_PHOSPHOLIPID_SCRAMBLING	16	1.031	0.431	1	-1.191	0.221	1	-1.283	0.12	1
GOBP_PLASMA_MEMBRANE_REPAIR	20	-1.008	0.455	0.994	-1.152	0.305	1	-1.113	0.339	1
GOBP_PLASMA_MEMBRANE_TUBULATION	18	-0.79	0.737	0.976	-1.104	0.344	1	-1.069	0.388	1
GOBP_PLASMINOGEN_ACTIVATION	20	1.052	0.357	1	1.18	0.251	0.884	0.705	0.868	0.939
GOBP_PLATELET_ACTIVATION	116	-1.06	0.364	1	-0.966	0.505	1	0.807	0.761	0.867
GOBP_PLATELET_AGGREGATION	65	-1.051	0.387	1	-0.821	0.78	0.944	0.779	0.834	0.887
GOBP_PLATELET_DERIVED_GROWTH_FACTOR_RECEPTOR_SIGNALING_PATHWAY	48	0.749	0.865	1	-1.184	0.24	1	-1.273	0.155	1
GOBP_PLATELET_MORPHOGENESIS	21	-1.529	0.043	1	-0.864	0.623	0.953	0.907	0.589	0.808
GOBP_PODOSOME_ASSEMBLY	19	0.845	0.674	1	1.396	0.109	0.664	1.186	0.303	0.802
GOBP_POLARIZED_EPITHELIAL_CELL_DIFFERENTIATION	24	0.882	0.596	1	-1.058	0.416	1	-1.065	0.432	1
GOBP_POLY_A_PLUS_MRNA_EXPORT_FROM_NUCLEUS	16	-0.754	0.767	0.982	1.476	0.079	0.596	1.313	0.189	0.877
GOBP_POLYAMINE_METABOLIC_PROCESS	17	-0.488	0.982	0.999	0.864	0.623	0.905	0.943	0.516	0.794
GOBP_POLYOL_BIOSYNTHETIC_PROCESS	51	-0.732	0.924	0.983	0.89	0.625	0.9	1	0.437	0.767
GOBP_POLYOL_CATABOLIC_PROCESS	24	0.644	0.904	1	0.765	0.782	0.93	0.602	0.959	0.984
GOBP_POLYOL_METABOLIC_PROCESS	94	-0.919	0.609	0.988	0.693	0.978	0.954	0.902	0.634	0.812
GOBP_POLYSACCHARIDE_BIOSYNTHETIC_PROCESS	59	-0.77	0.825	0.975	-1.179	0.242	1	-1.18	0.228	1
GOBP_POLYSACCHARIDE_CATABOLIC_PROCESS	15	0.875	0.623	1	1.512	0.04	0.642	1.319	0.177	0.907
GOBP_POLYSACCHARIDE_METABOLIC_PROCESS	84	-0.782	0.88	0.975	-0.902	0.606	0.985	-0.856	0.71	0.998
GOBP_PORE_COMPLEX_ASSEMBLY	21	-0.916	0.571	0.984	1.127	0.298	0.882	1.093	0.329	0.778
GOBP_PORPHYRIN_CONTAINING_COMPOUND_METABOLIC_PROCESS	45	-1.873	0	0.688	-1.138	0.276	1	0.819	0.708	0.861
GOBP_POSITIVE_CHEMOTAXIS	42	1.31	0.063	1	-0.781	0.889	0.946	-1.178	0.19	1
GOBP_POSITIVE_REGULATION_BY_HOST_OF_VIRAL_TRANSCRIPTION	16	-0.885	0.597	0.982	-0.732	0.796	0.966	-0.576	0.926	0.997
GOBP_POSITIVE_REGULATION_OF_ACTIN_CYTOSKELETON_REORGANIZATION	17	0.659	0.953	1	1.246	0.193	0.859	1.124	0.315	0.792
GOBP_POSITIVE_REGULATION_OF_ACTIN_FILAMENT_BUNDLE_ASSEMBLY	55	0.679	0.926	1	-1.081	0.375	1	-1.1	0.333	1
GOBP_POSITIVE_REGULATION_OF_ACTIN_FILAMENT_POLYMERIZATION	49	-0.892	0.679	0.99	0.811	0.762	0.907	0.984	0.473	0.774
GOBP_POSITIVE_REGULATION_OF_ACTIN_NUCLEATION	15	1.422	0.103	0.971	-0.733	0.814	0.967	-1.073	0.374	1
GOBP_POSITIVE_REGULATION_OF_ACTIVATED_T_CELL_PROLIFERATION	21	1.136	0.293	1	-1.146	0.281	1	-1.544	0.028	1
GOBP_POSITIVE_REGULATION_OF_ACUTE_INFLAMMATORY_RESPONSE	22	-0.816	0.681	0.986	1.383	0.143	0.657	1.366	0.111	0.975
GOBP_POSITIVE_REGULATION_OF_ADAPTIVE_IMMUNE_RESPONSE	107	0.766	0.746	1	1.086	0.39	0.866	0.953	0.51	0.79
[truncated: 1,793 more rows]

## Sheet: CustomGeneSets
Custom Gene Sets - Per-protocol
		Net-En_vs_COC			CCVR_vs_COC			CCVR_vs_Net-En
NAME	SIZE	NES	Nom.p.val	FDR.q.val	NES	Nom.p.val	FDR.q.val	NES	Nom.p.val	FDR.q.val
CSG_CHRONIC_INFECTION_SET	32	1.141	0.239	1	1.016	0.422	0.685	-1.29	0.117	0.179
CSG_IMMUNE_ACTIVATION_SET	70	0.936	0.547	1	1.508	0.033	0.333	1.369	0.146	0.532
CSG_INFLAMMATION_AND_IMMUNE_ACTIVATION_SET	33	-0.801	0.712	0.697	1.087	0.37	0.706	1.376	0.103	1
CSG_INFLAMMATORY_GENES	25	0.559	0.942	0.938	1.21	0.278	0.954	1.18	0.308	0.606
CSG_INTEGRINS	19	-0.843	0.674	0.766	-0.872	0.622	1	0.943	0.524	0.574
CSG_ISG_SET	29	-1.188	0.36	1	0.63	0.779	1	1.339	0.216	0.433
CSG_NFKB_TARGET_GENES_SET	89	0.589	0.944	1	1.157	0.308	0.763	1.124	0.362	0.578
CSG_RESTRICTION_FACTORS_SET	32	-0.88	0.62	0.896	0.426	0.96	1	0.987	0.463	0.687
CSG_RESTRICTION_FACTORS_SET_3	34	-0.893	0.61	1	0.408	0.98	0.989	0.981	0.485	0.596
CSG_SERPINS	15	-0.985	0.509	1	-0.869	0.62	0.593	0.814	0.707	0.673
