# Supplementary material for: Systems Analysis Reveals Contraceptive-Induced Alteration of Cervicovaginal Gene Expression in a Randomized Trial
Source: Front Reprod Health. 2022 Mar 3;4:781687. doi: 10.3389/frph.2022.781687 (PMC9580795; doi:10.3389/frph.2022.781687)
Supplement: Supplementary file 3 [file Table_3.XLSX]

## Sheet: ITT_Ng-ve
DESeq results - intention-to-treat with only Ng negative participants
absolute Fold-change > 1.5 [log2FC <-0.58 or > 0.58]
lfcSE <1
padj < 0.05
			NET-EN vs. COC					CCVR vs. COC					CCVR vs. NET-EN
Ensembl ID	Gene Symbol	baseMean	log2FC	lfcSE	stat	pvalue	padj	log2FC	lfcSE	stat	pvalue	padj	log2FC	lfcSE	stat	pvalue	padj
ENSG00000198183	BPIFA1	285.928	-2.09362	0.834612	-2.5085	0.0121245	1	4.17755	0.896098	4.66193	3.13259e-06	0.00424211	6.27117	0.885646	7.0809	1.43223e-12	4.72967e-08
ENSG00000203786	KPRP	1681.15	-0.690421	0.641574	-1.07614	0.281866	1	-4.72586	0.691909	-6.83018	8.48066e-12	2.80057e-07	-4.03544	0.682255	-5.91486	3.32154e-09	5.48436e-05
ENSG00000125780	TGM3	739.744	-0.318882	0.506523	-0.629551	0.528989	1	-3.42612	0.546521	-6.26896	3.63471e-10	4.50276e-06	-3.10723	0.538904	-5.76583	8.12546e-09	8.94423e-05
ENSG00000186910	SERPINA11	62.2117	-3.48223	0.805727	-4.32185	1.54727e-05	0.0729936	1.04902	0.861021	1.21834	0.223095	1	4.53124	0.854909	5.30026	1.15637e-07	0.000860712
ENSG00000243566	UPK3B	98.2637	-0.0283475	0.399826	-0.0708995	0.943478	1	-2.28721	0.433967	-5.27047	1.36075e-07	0.00044936	-2.25886	0.427945	-5.2784	1.3032e-07	0.000860712
ENSG00000170477	KRT4	12508.7	0.313067	0.494986	0.632476	0.527076	1	-2.31684	0.533436	-4.34324	1.40394e-05	0.00986434	-2.62991	0.525974	-5.00007	5.73094e-07	0.00315421
ENSG00000100604	CHGA	151.901	-1.02403	0.45417	-2.25472	0.0241507	1	1.36168	0.488177	2.78932	0.00528186	0.321814	2.38571	0.481932	4.95031	7.4097e-07	0.00349558
ENSG00000138435	CHRNA1	9.22499	-2.7602	0.703566	-3.92315	8.73976e-05	0.182367	0.804427	0.728096	1.10484	0.26923	1	3.56462	0.741786	4.80546	1.54394e-06	0.0063732
ENSG00000108839	ALOX12	1900.49	-0.351934	0.538646	-0.653368	0.513519	1	-2.96423	0.580633	-5.10518	3.30485e-07	0.000727573	-2.6123	0.572521	-4.56281	5.04742e-06	0.0166681
ENSG00000185966	LCE3E	1121.36	-0.331593	0.621849	-0.533238	0.593869	1	-3.35376	0.670464	-5.00214	5.66962e-07	0.00104015	-3.02216	0.661101	-4.57141	4.84451e-06	0.0166681
ENSG00000164199	ADGRV1	127.206	-0.677638	0.306516	-2.21078	0.0270514	1	0.779704	0.329239	2.3682	0.017875	0.592062	1.45734	0.32507	4.48316	7.35457e-06	0.0190215
ENSG00000170430	MGMT	97.5816	0.239986	0.120218	1.99626	0.045906	1	-0.338519	0.131033	-2.58346	0.00978154	0.440676	-0.578505	0.128593	-4.49872	6.83627e-06	0.0190215
ENSG00000189001	SBSN	4619.74	-0.639575	0.509661	-1.2549	0.209514	1	-3.06567	0.549298	-5.58106	2.3905e-08	9.8677e-05	-2.42609	0.541621	-4.47932	7.4881e-06	0.0190215
ENSG00000188100	FAM25A	101.973	0.62255	0.637469	0.976596	0.328769	1	-2.38041	0.689604	-3.45186	0.000556739	0.0839506	-3.00296	0.67984	-4.41716	1.00004e-05	0.0235888
ENSG00000163202	LCE3D	7058.59	0.0227606	0.616808	0.0369007	0.970564	1	-2.8191	0.664734	-4.24095	2.22578e-05	0.0120495	-2.84186	0.655437	-4.33583	1.45212e-05	0.031969
ENSG00000166634	SERPINB12	39.6274	-1.05897	0.672505	-1.57466	0.115335	1	-4.20595	0.738162	-5.69786	1.21317e-08	8.01252e-05	-3.14698	0.728829	-4.31786	1.57546e-05	0.0325165
ENSG00000172236	TPSAB1	60.3635	-0.568807	0.409806	-1.38799	0.16514	1	1.2933	0.439643	2.9417	0.00326421	0.246105	1.8621	0.434051	4.29006	1.78627e-05	0.0346988
ENSG00000185962	LCE3A	126.743	-1.55472	0.699935	-2.22123	0.0263354	1	-4.74764	0.759557	-6.25053	4.09057e-10	4.50276e-06	-3.19292	0.749388	-4.26071	2.03782e-05	0.0373861
ENSG00000170509	HSD17B13	5.47839	2.36368	0.842705	2.80487	0.00503371	1	-1.5691	0.956109	-1.64113	0.100769	1	-3.93278	0.931408	-4.22241	2.41707e-05	0.0420099
ENSG00000101670	LIPG	83.5869	-0.922932	0.34044	-2.711	0.00670813	1	0.593751	0.365355	1.62514	0.104134	1	1.51668	0.361075	4.20046	2.66368e-05	0.0435065
ENSG00000221866	PLXNA4	302.022	-0.91985	0.412919	-2.22768	0.0259021	1	0.918423	0.444541	2.066	0.0388284	0.826164	1.83827	0.438533	4.19187	2.76667e-05	0.0435065
ENSG00000115008	IL1A	431.277	-0.120685	0.480323	-0.251259	0.801614	1	1.95435	0.517344	3.77767	0.000158304	0.0384387	2.07504	0.510101	4.0679	4.74391e-05	0.0691569
ENSG00000161905	ALOX15	79.6167	-0.896134	0.496041	-1.80657	0.070829	1	1.24249	0.532956	2.33132	0.0197366	0.623431	2.13862	0.526191	4.06435	4.81667e-05	0.0691569
ENSG00000049283	EPN3	301.912	-0.656839	0.374558	-1.75364	0.0794922	1	-2.27391	0.40441	-5.62279	1.87903e-08	9.8677e-05	-1.61707	0.398861	-4.05422	5.03009e-05	0.069212
ENSG00000132031	MATN3	14.9549	-2.35719	0.625783	-3.76679	0.00016536	0.23742	0.319331	0.661907	0.482441	0.629493	1	2.67652	0.662779	4.03833	5.38321e-05	0.071108
ENSG00000241478	HSPA8P9	0.851685	-0.543598	0.546613	-0.994484	0.319987	1	1.46646	0.493234	2.97315	0.00294765	0.230664	2.01005	0.500158	4.01884	5.84855e-05	0.0742833
ENSG00000153132	CLGN	84.1715	-1.1713	0.401476	-2.91749	0.00352864	1	0.531402	0.431063	1.23277	0.217662	1	1.7027	0.426036	3.99662	6.42534e-05	0.0785867
ENSG00000213222	AC093724.2	6.22146	1.38642	0.337434	4.10872	3.97866e-05	0.128901	-0.0469747	0.380637	-0.123411	0.901782	1	-1.43339	0.359856	-3.98324	6.7983e-05	0.0801787
ENSG00000156282	CLDN17	59.4561	-0.378252	0.708185	-0.534114	0.593262	1	-3.37413	0.768762	-4.38904	1.13851e-05	0.00914658	-2.99588	0.758267	-3.95095	7.784e-05	0.0886383
ENSG00000134760	DSG1	114.778	0.142327	0.807616	0.176231	0.860113	1	-3.24301	0.873139	-3.7142	0.000203847	0.044287	-3.38534	0.860962	-3.93205	8.42258e-05	0.0897222
ENSG00000163751	CPA3	500.674	-0.411941	0.358554	-1.1489	0.250599	1	1.08745	0.386176	2.81596	0.00486325	0.308699	1.49939	0.380819	3.93729	8.24081e-05	0.0897222
ENSG00000043039	BARX2	122.556	0.692157	0.355802	1.94534	0.0517336	1	-0.78442	0.384527	-2.03996	0.0413542	0.838407	-1.47658	0.378815	-3.89789	9.70356e-05	0.0942473
ENSG00000153993	SEMA3D	24.3687	-1.38654	0.504965	-2.74581	0.0060361	1	0.697654	0.537581	1.29777	0.194368	1	2.08419	0.534325	3.90061	9.59496e-05	0.0942473
ENSG00000155966	AFF2	453.216	-0.187288	0.224965	-0.832522	0.405114	1	0.74534	0.242191	3.07749	0.00208751	0.187795	0.932628	0.238816	3.90521	9.41423e-05	0.0942473
ENSG00000163331	DAPL1	21.7839	0.255794	0.651919	0.392371	0.694784	1	-2.4761	0.713322	-3.47122	0.000518097	0.0792088	-2.73189	0.703217	-3.88485	0.000102394	0.0966104
ENSG00000129437	KLK14	30.4874	-0.473507	0.730498	-0.648197	0.516857	1	-3.52857	0.798521	-4.41888	9.92148e-06	0.00840095	-3.05506	0.787924	-3.87736	0.000105598	0.0968652
ENSG00000227621	PHBP11	49.984	-1.11464	0.68068	-1.63754	0.101519	1	-3.93393	0.741708	-5.30387	1.13372e-07	0.000415988	-2.81929	0.732067	-3.85113	0.000117572	0.104935
ENSG00000134755	DSC2	2071.6	0.249948	0.343274	0.72813	0.466534	1	-1.14966	0.369994	-3.10723	0.00188851	0.177787	-1.3996	0.364811	-3.83651	0.000124794	0.108449
ENSG00000050438	SLC4A8	100.05	-0.452344	0.264585	-1.70964	0.0873334	1	0.616037	0.28401	2.16907	0.0300776	0.749059	1.06838	0.280385	3.81041	0.000138736	0.109547
ENSG00000068024	HDAC4	487.894	-0.159918	0.195261	-0.818997	0.412788	1	0.633095	0.210211	3.01172	0.00259774	0.21241	0.793013	0.207277	3.82587	0.00013031	0.109547
ENSG00000122133	PAEP	222.741	-0.65571	0.49942	-1.31294	0.189202	1	1.36618	0.537679	2.54089	0.0110572	0.466089	2.02189	0.530322	3.81257	0.000137527	0.109547
ENSG00000232774	FLJ22447	197.035	-0.420298	0.336081	-1.25059	0.211085	1	0.938375	0.361589	2.59514	0.00945527	0.433067	1.35867	0.356667	3.80936	0.000139327	0.109547
ENSG00000073756	PTGS2	5870.58	-0.510377	0.366329	-1.39322	0.163553	1	0.955908	0.39475	2.42155	0.0154544	0.549945	1.46629	0.389234	3.76711	0.000165151	0.112082
ENSG00000086696	HSD17B2	73.8173	-1.09648	0.384808	-2.84943	0.00437971	1	0.441952	0.41303	1.07002	0.284609	1	1.53844	0.408309	3.76783	0.000164675	0.112082
ENSG00000105366	SIGLEC8	29.6125	-1.9365	0.499841	-3.87424	0.000106957	0.196225	0.0579017	0.533774	0.108476	0.913618	1	1.99441	0.530406	3.76015	0.00016981	0.112082
ENSG00000140105	WARS	1579.87	-0.666726	0.213139	-3.12813	0.00175922	0.824295	0.185855	0.229617	0.809416	0.418276	1	0.852582	0.226447	3.76503	0.000166528	0.112082
ENSG00000163207	IVL	1934.4	-0.264277	0.4279	-0.617614	0.53683	1	-1.98641	0.461219	-4.30688	1.65573e-05	0.0105149	-1.72214	0.454774	-3.7868	0.0001526	0.112082
ENSG00000167768	KRT1	750.451	-0.114611	0.506143	-0.226439	0.82086	1	-2.14424	0.545713	-3.92924	8.52158e-05	0.0256601	-2.02963	0.538088	-3.77192	0.000161996	0.112082
ENSG00000169550	MUC15	44.5224	0.352185	0.415653	0.847304	0.396826	1	-1.33656	0.451393	-2.96096	0.00306684	0.237625	-1.68874	0.444718	-3.79732	0.000146266	0.112082
ENSG00000170423	KRT78	7209.95	-0.29841	0.511501	-0.5834	0.559624	1	-2.33956	0.551239	-4.24418	2.19391e-05	0.0120495	-2.04115	0.543531	-3.75535	0.000173097	0.112082
ENSG00000207008	SNORA54	915.094	0.248375	0.263808	0.9415	0.346449	1	-0.809671	0.284444	-2.84651	0.00442014	0.289733	-1.05805	0.280438	-3.77283	0.000161403	0.112082
ENSG00000094963	FMO2	122.788	0.94959	0.505183	1.87969	0.0601497	1	-1.06291	0.545563	-1.94828	0.0513809	0.902893	-2.0125	0.537637	-3.74324	0.000181664	0.115367
ENSG00000055813	CCDC85A	11.9533	-0.547713	0.415751	-1.31741	0.187703	1	1.08052	0.439342	2.45941	0.0139166	0.524622	1.62823	0.435729	3.73681	0.000186371	0.116123
ENSG00000149557	FEZ1	43.3589	-0.678141	0.381524	-1.77745	0.075494	1	0.820622	0.408524	2.00875	0.0445638	0.85942	1.49876	0.403855	3.71115	0.000206324	0.121668
ENSG00000149564	ESAM	206.307	-0.329801	0.462601	-0.712928	0.47589	1	-2.15928	0.499475	-4.32309	1.53856e-05	0.00996233	-1.82948	0.492554	-3.71426	0.000203797	0.121668
ENSG00000178372	CALML5	19.4799	-0.510311	0.609665	-0.837035	0.402573	1	-2.97058	0.670995	-4.42713	9.54935e-06	0.00829864	-2.46027	0.662555	-3.71331	0.000204564	0.121668
ENSG00000124216	SNAI1	23.8892	-0.96758	0.342009	-2.82911	0.00466783	1	0.368376	0.364139	1.01164	0.311713	1	1.33596	0.361824	3.69228	0.000222256	0.128764
ENSG00000036672	USP2	94.4873	-0.804307	0.493581	-1.62954	0.1032	1	-2.74196	0.534472	-5.13023	2.89387e-07	0.000727573	-1.93766	0.527322	-3.67452	0.000238296	0.132932
ENSG00000127129	EDN2	174.697	-0.618071	0.546255	-1.13147	0.257858	1	-2.75801	0.590099	-4.67381	2.95656e-06	0.00424211	-2.13994	0.581978	-3.67702	0.000235976	0.132932
ENSG00000154451	GBP5	2364.81	-1.00611	0.313769	-3.20653	0.00134346	0.715568	0.217772	0.33808	0.644144	0.519482	1	1.22388	0.333385	3.67108	0.000241527	0.132932
ENSG00000108352	RAPGEFL1	256.849	0.28661	0.343569	0.834214	0.40416	1	-1.03345	0.370785	-2.78719	0.00531673	0.323341	-1.32006	0.365525	-3.6114	0.000304543	0.134435
ENSG00000114346	ECT2	370.37	-0.192137	0.131252	-1.46387	0.143229	1	0.316589	0.141167	2.24265	0.0249194	0.698351	0.508726	0.139226	3.65396	0.00025823	0.134435
ENSG00000117228	GBP1	3986.75	-1.06541	0.319088	-3.33892	0.000841052	0.603784	0.168731	0.343831	0.490738	0.623612	1	1.23414	0.339042	3.64007	0.000272562	0.134435
ENSG00000123975	CKS2	73.628	0.10258	0.206087	0.497752	0.618659	1	0.883479	0.220701	4.00306	6.25294e-05	0.0219671	0.780899	0.217145	3.59621	0.000322893	0.134435
ENSG00000127334	DYRK2	159.682	0.135169	0.0967367	1.39729	0.162326	1	-0.23565	0.104983	-2.24465	0.0247905	0.697443	-0.370819	0.103178	-3.59397	0.000325676	0.134435
ENSG00000130528	HRC	1.72093	0.24264	0.689638	0.351837	0.72496	1	-2.70591	0.82968	-3.26139	0.00110867	0.131505	-2.94855	0.81578	-3.61439	0.00030105	0.134435
ENSG00000135960	EDAR	22.1537	0.241573	0.420588	0.574371	0.565717	1	-1.41458	0.460019	-3.07506	0.00210461	0.188348	-1.65616	0.453097	-3.6552	0.000256986	0.134435
ENSG00000137878	GCOM1	57.6621	0.145353	0.50971	0.285169	0.775515	1	-1.83223	0.552266	-3.31766	0.000907743	0.113547	-1.97759	0.544472	-3.63212	0.000281107	0.134435
ENSG00000149554	CHEK1	84.4343	-0.290247	0.256331	-1.13231	0.257503	1	0.689285	0.275025	2.50626	0.0122016	0.491773	0.979531	0.271376	3.60949	0.000306795	0.134435
ENSG00000152229	PSTPIP2	547.282	-0.415169	0.195937	-2.11889	0.0340994	1	0.334073	0.210972	1.58349	0.113309	1	0.749242	0.208088	3.60061	0.000317477	0.134435
ENSG00000154655	L3MBTL4	57.3152	0.411713	0.172883	2.38146	0.0172443	1	-0.256845	0.188208	-1.36469	0.172352	1	-0.668558	0.184496	-3.62371	0.00029041	0.134435
ENSG00000158220	ESYT3	60.5605	-0.41912	0.534373	-0.784321	0.432852	1	-2.48773	0.579451	-4.29325	1.76079e-05	0.0107649	-2.06861	0.571605	-3.61894	0.000295811	0.134435
ENSG00000163520	FBLN2	147.387	-0.286633	0.311275	-0.920837	0.357136	1	-1.48045	0.336541	-4.39901	1.08748e-05	0.00897798	-1.19381	0.331934	-3.59654	0.000322482	0.134435
ENSG00000165548	TMEM63C	57.1404	-0.697321	0.279173	-2.49781	0.0124964	1	0.374608	0.298977	1.25296	0.210219	1	1.07193	0.295788	3.62398	0.000290108	0.134435
ENSG00000169994	MYO7B	35.3476	-0.446855	0.389091	-1.14846	0.250778	1	1.05383	0.416389	2.53087	0.011378	0.472514	1.50068	0.411249	3.64908	0.00026318	0.134435
ENSG00000173110	HSPA6	1037.84	0.142521	0.378664	0.376379	0.706635	1	1.60135	0.407967	3.9252	8.66568e-05	0.0257808	1.45883	0.402236	3.62681	0.000286948	0.134435
ENSG00000175063	UBE2C	61.5408	-0.125986	0.286534	-0.43969	0.660162	1	0.962273	0.307082	3.1336	0.00172676	0.169207	1.08826	0.302754	3.59454	0.00032497	0.134435
ENSG00000185585	OLFML2A	51.0423	0.399049	0.499083	0.799563	0.423964	1	-1.52117	0.540864	-2.81248	0.00491606	0.310408	-1.92022	0.533026	-3.60249	0.000315188	0.134435
ENSG00000221843	C2orf16	46.807	-0.245535	0.412963	-0.594568	0.552132	1	-1.84912	0.448828	-4.11988	3.79072e-05	0.01638	-1.60358	0.442775	-3.62167	0.000292711	0.134435
ENSG00000242366	UGT1A8	4.09185	1.50321	1.10502	1.36035	0.173721	1	-2.92287	1.25291	-2.33287	0.0196551	0.623431	-4.42607	1.23044	-3.59714	0.000321731	0.134435
ENSG00000081277	PKP1	1147.61	0.0489107	0.493671	0.0990756	0.921078	1	-1.83023	0.532142	-3.43936	0.0005831	0.0867295	-1.87914	0.524698	-3.58137	0.000341802	0.135992
ENSG00000148773	MKI67	1913.99	0.161035	0.285643	0.563763	0.572915	1	1.24833	0.307764	4.05613	4.98927e-05	0.0187228	1.08729	0.303441	3.58322	0.000339389	0.135992
ENSG00000150403	TMCO3	596.905	-0.25277	0.135387	-1.86702	0.0618987	1	0.262288	0.145737	1.79974	0.0719022	1	0.515059	0.143737	3.58334	0.000339226	0.135992
ENSG00000198648	STK39	1067.17	0.287104	0.186852	1.53653	0.124407	1	-0.422531	0.20147	-2.09724	0.035972	0.79682	-0.709635	0.198611	-3.57298	0.000352935	0.13875
ENSG00000168631	DPCR1	480.752	-0.424971	0.511738	-0.830447	0.406286	1	-2.36167	0.551891	-4.27922	1.87549e-05	0.0110222	-1.93669	0.544206	-3.55875	0.00037262	0.143082
ENSG00000253295	RP11-779O18.1	1.86493	-0.585499	0.738581	-0.792735	0.427932	1	2.05654	0.740033	2.77899	0.0054529	0.329198	2.64204	0.742398	3.55879	0.000372566	0.143082
ENSG00000172967	XKR3	3.78857	-1.74897	0.785575	-2.22635	0.0259907	1	1.17643	0.811198	1.45023	0.146994	1	2.92539	0.82311	3.55407	0.00037932	0.14398
ENSG00000127220	ABHD8	25.3647	0.265373	0.165307	1.60534	0.10842	1	-0.367095	0.182469	-2.01182	0.044239	0.859384	-0.632468	0.178173	-3.54974	0.000385608	0.144704
ENSG00000160886	LY6K	43.254	-0.150007	0.511473	-0.293285	0.769304	1	-2.09282	0.555407	-3.76809	0.000164502	0.0385273	-1.94282	0.547782	-3.54669	0.000390097	0.144743
ENSG00000146904	EPHA1	299.374	0.18707	0.254264	0.73573	0.461895	1	-0.771205	0.274437	-2.81014	0.00495202	0.310895	-0.958275	0.270529	-3.54222	0.000396768	0.145583
ENSG00000143412	ANXA9	139.991	0.384432	0.338238	1.13657	0.255717	1	-0.88952	0.365441	-2.4341	0.0149289	0.54235	-1.27395	0.360144	-3.53734	0.000404174	0.146671
ENSG00000029993	HMGB3	205.571	-0.249805	0.24581	-1.01625	0.309508	1	0.667734	0.264382	2.52564	0.0115489	0.477322	0.917539	0.26075	3.51885	0.000433427	0.152241
ENSG00000064886	CHI3L2	144.85	0.221168	0.318515	0.694372	0.487449	1	1.40516	0.342455	4.10318	4.07503e-05	0.0168477	1.18399	0.33736	3.50957	0.000448834	0.152241
ENSG00000102349	KLF8	41.3272	-0.11485	0.27897	-0.411693	0.680564	1	-1.1716	0.304118	-3.85245	0.000116941	0.0308939	-1.05675	0.299957	-3.523	0.000426686	0.152241
ENSG00000127249	ATP13A4	488.778	0.155325	0.377103	0.411889	0.680421	1	-1.25672	0.406691	-3.09011	0.00200083	0.183029	-1.41204	0.400982	-3.52147	0.000429168	0.152241
ENSG00000134757	DSG3	1393.67	0.333529	0.467522	0.713398	0.475599	1	-1.41209	0.503921	-2.80221	0.00507538	0.315639	-1.74562	0.496863	-3.51328	0.000442604	0.152241
ENSG00000167653	PSCA	843.266	-0.280426	0.448194	-0.62568	0.531525	1	-1.95175	0.4832	-4.03921	5.3632e-05	0.0196788	-1.67132	0.476455	-3.50782	0.000451795	0.152241
ENSG00000183760	ACP7	283.483	-0.177599	0.648197	-0.273989	0.784093	1	-2.60042	0.699279	-3.71872	0.000200233	0.0437901	-2.42282	0.689525	-3.51376	0.000441814	0.152241
ENSG00000111961	SASH1	2875.48	-0.355048	0.392953	-0.903538	0.36624	1	-1.81657	0.423518	-4.28924	1.79289e-05	0.0107649	-1.46152	0.417599	-3.49981	0.000465589	0.152858
ENSG00000123700	KCNJ2	445.029	-0.441174	0.294125	-1.49995	0.133627	1	0.651955	0.316747	2.05828	0.039563	0.82704	1.09313	0.312379	3.49936	0.00046637	0.152858
ENSG00000163568	AIM2	139.098	-0.175857	0.294234	-0.597679	0.550054	1	0.915581	0.316356	2.89415	0.00380183	0.267693	1.09144	0.311954	3.49871	0.000467512	0.152858
ENSG00000096696	DSP	11162.3	0.117447	0.321081	0.365785	0.714525	1	-1.07397	0.346019	-3.10378	0.00191067	0.17925	-1.19141	0.341178	-3.49205	0.000479327	0.155184
ENSG00000078699	CBFA2T2	192.367	0.161165	0.101893	1.58171	0.113716	1	-0.216875	0.110394	-1.96455	0.0494665	0.888883	-0.37804	0.108553	-3.48253	0.000496706	0.155283
ENSG00000124466	LYPD3	1046.25	-0.0959042	0.384679	-0.249309	0.803121	1	-1.51977	0.41469	-3.66484	0.000247497	0.051568	-1.42387	0.408893	-3.48225	0.000497224	0.155283
ENSG00000131747	TOP2A	620.486	0.188818	0.27959	0.675339	0.49946	1	1.22235	0.30113	4.0592	4.92416e-05	0.0186909	1.03353	0.296855	3.48159	0.000498441	0.155283
ENSG00000169509	CRCT1	521.101	-0.525253	0.544205	-0.965174	0.334458	1	-2.54202	0.586859	-4.33158	1.48044e-05	0.00995206	-2.01677	0.578686	-3.48509	0.000491977	0.155283
ENSG00000105668	UPK1A	102.119	-0.912528	0.524882	-1.73854	0.0821155	1	-2.85763	0.568005	-5.031	4.87933e-07	0.000947825	-1.94511	0.560387	-3.471	0.000518519	0.156526
ENSG00000106351	AGFG2	457.788	0.235451	0.197247	1.19369	0.2326	1	-0.492715	0.212823	-2.31514	0.0206051	0.641373	-0.728166	0.209769	-3.47127	0.000518	0.156526
ENSG00000185164	NOMO2	921.35	-0.398202	0.115359	-3.45185	0.000556759	0.471432	0.0275312	0.124218	0.221636	0.824598	1	0.425733	0.122543	3.47415	0.000512479	0.156526
ENSG00000200354	SNORA71D	108.157	0.0771484	0.263161	0.293161	0.769399	1	-0.896818	0.284806	-3.14887	0.00163902	0.16552	-0.973966	0.280721	-3.46952	0.000521391	0.156526
ENSG00000172005	MAL	5288.88	-0.527647	0.463308	-1.13887	0.254758	1	-2.23314	0.499312	-4.47243	7.73366e-06	0.0069024	-1.70549	0.492332	-3.4641	0.000532001	0.158273
ENSG00000153443	UBALD1	10.4804	0.42174	0.353001	1.19473	0.232193	1	1.67102	0.371888	4.49335	7.01106e-06	0.00680879	1.24928	0.361525	3.4556	0.000549073	0.161893
ENSG00000049323	LTBP1	440.987	-0.689528	0.250444	-2.75322	0.00590119	1	0.227277	0.269659	0.84283	0.399323	1	0.916805	0.266024	3.44632	0.000568273	0.166072
ENSG00000117399	CDC20	91.2092	-0.0861872	0.321576	-0.268015	0.788688	1	1.08661	0.34544	3.14559	0.00165754	0.16588	1.1728	0.340542	3.44392	0.000573354	0.166087
ENSG00000076258	FMO4	81.0381	0.797584	0.289584	2.75424	0.00588292	1	-0.261478	0.313314	-0.834556	0.403968	1	-1.05906	0.308135	-3.437	0.000588185	0.167286
ENSG00000126262	FFAR2	362.042	-0.736604	0.369213	-1.99507	0.0460356	1	0.61049	0.39761	1.5354	0.124686	1	1.34709	0.392174	3.43494	0.000592691	0.167286
ENSG00000142065	ZFP14	65.0265	0.24322	0.122148	1.9912	0.0464591	1	-0.205386	0.133272	-1.5411	0.123292	1	-0.448606	0.130462	-3.43859	0.000584744	0.167286
ENSG00000186891	TNFRSF18	105.716	-0.719048	0.264612	-2.71737	0.00658035	1	0.244405	0.284217	0.859924	0.389831	1	0.963453	0.280806	3.43102	0.000601312	0.168281
ENSG00000144481	TRPM8	9.35401	1.08595	0.521862	2.08091	0.0374423	1	-0.857387	0.581426	-1.47463	0.140312	1	-1.94333	0.566868	-3.42819	0.000607615	0.168616
ENSG00000088298	EDEM2	470.757	-0.291838	0.100922	-2.89171	0.00383153	1	0.0746703	0.108576	0.687726	0.491625	1	0.366509	0.107141	3.4208	0.000624365	0.170624
ENSG00000088325	TPX2	161.251	-0.00928724	0.302599	-0.0306916	0.975516	1	1.086	0.325483	3.33657	0.000848176	0.110273	1.09529	0.320843	3.41378	0.000640687	0.170624
ENSG00000126878	AIF1L	671.862	-0.380364	0.456914	-0.832463	0.405148	1	-2.03953	0.492647	-4.13995	3.47378e-05	0.0160676	-1.65917	0.485779	-3.41549	0.000636681	0.170624
ENSG00000185664	PMEL	25.7611	0.1653	0.241272	0.685121	0.493267	1	-0.72505	0.264832	-2.73778	0.00618562	0.354017	-0.890351	0.260333	-3.42005	0.000626095	0.170624
ENSG00000252010	SCARNA5	665.762	-0.128562	0.167614	-0.767013	0.443074	1	-0.737347	0.180833	-4.07751	4.55206e-05	0.017685	-0.608785	0.178311	-3.41417	0.000639773	0.170624
ENSG00000138311	ZNF365	347.849	-0.449312	0.503168	-0.892967	0.371875	1	-2.27279	0.542768	-4.1874	2.82167e-05	0.0141182	-1.82348	0.535224	-3.40694	0.000656957	0.173558
ENSG00000129151	BBOX1	8.44315	1.9216	0.569929	3.37165	0.000747185	0.573821	-0.146441	0.626546	-0.233727	0.815197	1	-2.06804	0.607827	-3.40236	0.00066807	0.175093
ENSG00000208892	SNORA49	215.241	0.121856	0.157266	0.774843	0.438432	1	-0.447602	0.170024	-2.63259	0.00847368	0.413944	-0.569458	0.167509	-3.39956	0.000674937	0.1755
ENSG00000012660	ELOVL5	760.239	-0.259042	0.15152	-1.70962	0.0873362	1	0.287495	0.163165	1.76198	0.078072	1	0.546537	0.160911	3.39652	0.000682491	0.176077
ENSG00000251791	SCARNA6	346.301	-0.101412	0.16107	-0.629612	0.528948	1	-0.68342	0.173964	-3.92851	8.54741e-05	0.0256601	-0.582009	0.171536	-3.39293	0.000691498	0.177018
ENSG00000165272	AQP3	2247.16	0.0716883	0.375484	0.190922	0.848587	1	-1.27929	0.404695	-3.16111	0.00157169	0.161688	-1.35097	0.399033	-3.38563	0.000710162	0.179021
ENSG00000171444	MCC	166.076	0.277175	0.283399	0.978037	0.328056	1	-0.744365	0.306125	-2.43158	0.0150333	0.544348	-1.02154	0.301695	-3.386	0.000709186	0.179021
ENSG00000128052	KDR	198.349	-0.521196	0.418297	-1.24599	0.212766	1	0.981368	0.450277	2.17948	0.0292961	0.741338	1.50256	0.444122	3.38323	0.000716398	0.179224
ENSG00000108602	ALDH3A1	60.5689	0.357723	0.337616	1.05955	0.289347	1	-0.858924	0.365909	-2.34737	0.0189065	0.610908	-1.21665	0.360379	-3.37602	0.000735428	0.181239
ENSG00000211448	DIO2	76.8373	0.0423215	0.287442	0.147235	0.882946	1	-0.994776	0.311538	-3.19311	0.00140749	0.150462	-1.0371	0.307083	-3.37725	0.000732133	0.181239
ENSG00000172661	FAM21C	3764.82	-0.272078	0.103852	-2.61987	0.00879628	1	0.0994733	0.111891	0.889022	0.373991	1	0.371551	0.110335	3.36748	0.000758578	0.185559
ENSG00000125827	TMX4	1511.71	-0.409069	0.198448	-2.06134	0.039271	1	0.299847	0.21379	1.40253	0.160757	1	0.708916	0.210825	3.36258	0.000772183	0.186446
ENSG00000134882	UBAC2	497.97	0.132936	0.0670945	1.98132	0.0475549	1	-0.106561	0.0725271	-1.46925	0.141764	1	-0.239497	0.0713492	-3.35668	0.00078883	0.186446
ENSG00000166736	HTR3A	120.561	0.286591	0.539189	0.531523	0.595057	1	2.2026	0.580041	3.79731	0.000146274	0.0363188	1.916	0.571566	3.3522	0.000801725	0.186446
ENSG00000169474	SPRR1A	3354.51	-0.627178	0.463565	-1.35295	0.176073	1	-2.27987	0.499609	-4.56331	5.03544e-06	0.00554284	-1.65269	0.492628	-3.35484	0.000794106	0.186446
ENSG00000170426	SDR9C7	19.3365	-0.091816	0.672461	-0.136537	0.891397	1	-2.52782	0.735071	-3.43888	0.000584128	0.0867295	-2.436	0.725049	-3.35978	0.000780045	0.186446
ENSG00000172086	KRCC1	313.032	-0.10207	0.0707523	-1.44264	0.149121	1	0.14961	0.0759797	1.96908	0.0489442	0.887831	0.25168	0.0748911	3.36061	0.000777693	0.186446
ENSG00000237276	ANO7L1	17.5685	-0.340152	0.345467	-0.984614	0.324814	1	-1.60342	0.381248	-4.20573	2.6024e-05	0.0132214	-1.26327	0.376834	-3.35234	0.00080133	0.186446
ENSG00000086570	FAT2	761.121	0.416563	0.41599	1.00138	0.316644	1	-1.0615	0.448448	-2.36704	0.0179309	0.592725	-1.47806	0.442149	-3.3429	0.000829083	0.18722
ENSG00000107485	GATA3	525.486	0.492725	0.26199	1.8807	0.0600122	1	-0.439886	0.28253	-1.55695	0.119482	1	-0.932611	0.278493	-3.34878	0.000811673	0.18722
ENSG00000113368	LMNB1	1175.36	-0.438452	0.232277	-1.88763	0.0590762	1	0.385387	0.250232	1.54012	0.123532	1	0.823838	0.246761	3.33861	0.000841993	0.18722
ENSG00000134668	SPOCD1	3.82308	-0.867919	0.612824	-1.41626	0.156699	1	1.25675	0.633473	1.9839	0.0472666	0.877887	2.12467	0.63592	3.34109	0.000834492	0.18722
ENSG00000169469	SPRR1B	8385.8	0.223831	0.444997	0.502995	0.614968	1	-1.35764	0.47956	-2.831	0.00464023	0.298614	-1.58147	0.472851	-3.34453	0.00082421	0.18722
ENSG00000173848	NET1	1404.69	0.168138	0.235213	0.714832	0.474713	1	-0.667553	0.253559	-2.63273	0.00847022	0.413944	-0.835691	0.249997	-3.3428	0.000829381	0.18722
ENSG00000188042	ARL4C	422.574	-0.312398	0.327379	-0.954238	0.339963	1	-1.47472	0.353145	-4.17598	2.96712e-05	0.0146244	-1.16233	0.348242	-3.3377	0.000844739	0.18722
ENSG00000077232	DNAJC10	1809.92	-0.24466	0.133163	-1.8373	0.0661655	1	0.225656	0.143451	1.57305	0.115707	1	0.470316	0.141457	3.3248	0.000884811	0.190191
ENSG00000106258	CYP3A5	786.359	0.222926	0.363487	0.6133	0.539678	1	-1.06003	0.39187	-2.70505	0.00682934	0.374356	-1.28296	0.38637	-3.32053	0.00089846	0.190191
ENSG00000117602	RCAN3	72.5305	0.0278584	0.100436	0.277374	0.781493	1	-0.331074	0.109787	-3.01561	0.00256459	0.211726	-0.358932	0.107866	-3.32757	0.000876061	0.190191
ENSG00000137807	KIF23	113.192	0.154224	0.255844	0.602805	0.546638	1	1.05466	0.274862	3.83707	0.000124511	0.0320515	0.90044	0.270702	3.32631	0.000880026	0.190191
ENSG00000167880	EVPL	1209.59	-0.0250863	0.338856	-0.0740325	0.940985	1	-1.22295	0.365275	-3.34801	0.000813927	0.107945	-1.19786	0.360165	-3.32586	0.000881447	0.190191
ENSG00000189334	S100A14	493.99	-0.0969271	0.357196	-0.271356	0.786118	1	-1.35857	0.385208	-3.52686	0.000420526	0.0708522	-1.26165	0.379826	-3.32164	0.000894895	0.190191
ENSG00000198618	PPIAP22	17.7173	-0.283832	0.165984	-1.70999	0.0872669	1	0.290904	0.174148	1.67045	0.0948313	1	0.574736	0.172903	3.32404	0.000887228	0.190191
ENSG00000116132	PRRX1	31.7502	0.5486	0.388816	1.41095	0.158259	1	-0.829865	0.42288	-1.96241	0.0497146	0.889485	-1.37846	0.415967	-3.31388	0.00092011	0.192449
ENSG00000138162	TACC2	677.122	0.534937	0.282423	1.8941	0.0582123	1	-0.459768	0.304509	-1.50987	0.131077	1	-0.994705	0.300182	-3.31368	0.000920778	0.192449
ENSG00000169504	CLIC4	265.776	-0.0364262	0.138834	-0.262372	0.793034	1	0.450232	0.149281	3.01601	0.00256127	0.211726	0.486658	0.147127	3.30774	0.000940524	0.195339
ENSG00000143320	CRABP2	266.577	1.48875	0.391112	3.80645	0.000140974	0.212017	0.11561	0.421796	0.274091	0.784015	1	-1.37314	0.415543	-3.30445	0.000951641	0.196413
ENSG00000081026	MAGI3	555.901	0.144831	0.275989	0.52477	0.599743	1	-0.821704	0.297634	-2.76079	0.00576626	0.341648	-0.966535	0.293443	-3.29377	0.000988523	0.202758
ENSG00000066629	EML1	58.026	-0.748577	0.364677	-2.05271	0.0401006	1	-2.03536	0.396155	-5.1378	2.77975e-07	0.000727573	-1.28679	0.391263	-3.2888	0.00100616	0.2051
ENSG00000187091	PLCD1	250.711	0.118309	0.176937	0.668651	0.503718	1	-0.500665	0.191128	-2.61953	0.00880517	0.42141	-0.618974	0.188356	-3.2862	0.00101551	0.205737
ENSG00000134532	SOX5	76.5402	-0.106658	0.273655	-0.389754	0.696718	1	0.843922	0.293629	2.87411	0.00405173	0.27875	0.95058	0.28947	3.28387	0.00102394	0.20618
ENSG00000000460	C1orf112	75.8273	-0.285842	0.208856	-1.36861	0.171121	1	0.439168	0.223848	1.9619	0.0497742	0.889485	0.72501	0.220976	3.28094	0.00103461	0.206478
ENSG00000142973	CYP4B1	634.261	0.498806	0.512034	0.974166	0.329974	1	-1.2845	0.551995	-2.32701	0.0199645	0.625912	-1.7833	0.544245	-3.27666	0.00105043	0.206478
ENSG00000144063	MALL	78.2782	-0.615735	0.458232	-1.34372	0.17904	1	-2.22084	0.496188	-4.4758	7.61265e-06	0.0069024	-1.6051	0.489565	-3.27863	0.00104311	0.206478
ENSG00000182472	CAPN12	14.4717	-0.309631	0.353678	-0.875461	0.381323	1	0.901808	0.373676	2.41334	0.015807	0.55709	1.21144	0.369587	3.27782	0.00104611	0.206478
ENSG00000005469	CROT	293.306	0.611316	0.281776	2.16951	0.0300436	1	-0.363499	0.30399	-1.19576	0.231791	1	-0.974815	0.299564	-3.25411	0.00113747	0.207786
ENSG00000073605	GSDMB	154.97	0.363966	0.202683	1.79574	0.0725364	1	-0.337993	0.219114	-1.54254	0.122942	1	-0.701958	0.215727	-3.25392	0.00113826	0.207786
ENSG00000090889	KIF4A	139.597	-0.0812597	0.331107	-0.245418	0.806133	1	1.06515	0.356136	2.99085	0.00278206	0.220317	1.14641	0.351111	3.26509	0.00109429	0.207786
ENSG00000100596	SPTLC2	1340.8	-0.270298	0.0867529	-3.11572	0.00183496	0.824295	0.0301101	0.0934293	0.322276	0.747243	1	0.300408	0.0921526	3.2599	0.00111453	0.207786
ENSG00000104889	RNASEH2A	195.062	-0.1367	0.157373	-0.868636	0.385046	1	0.405995	0.169128	2.40053	0.0163715	0.56909	0.542695	0.166765	3.25424	0.00113696	0.207786
ENSG00000105650	PDE4C	7.29808	-2.35373	0.602612	-3.90588	9.38813e-05	0.182367	-0.274856	0.628112	-0.437592	0.661682	1	2.07888	0.638915	3.25376	0.00113888	0.207786
ENSG00000130234	ACE2	190.224	0.0398491	0.410826	0.0969975	0.922728	1	-1.38974	0.44346	-3.13387	0.00172519	0.169207	-1.42959	0.437241	-3.26958	0.00107707	0.207786
ENSG00000141098	GFOD2	122.704	-0.267851	0.321742	-0.832502	0.405126	1	-1.38755	0.347873	-3.98868	6.64425e-05	0.022835	-1.1197	0.343111	-3.26339	0.0011009	0.207786
ENSG00000155252	PI4K2A	25.0611	0.142969	0.367331	0.389211	0.69712	1	-1.14495	0.400807	-2.85661	0.00428196	0.286822	-1.28792	0.394825	-3.26199	0.00110633	0.207786
ENSG00000163283	ALPP	2030.05	-2.11612	0.529095	-3.99952	6.34718e-05	0.161233	-0.281562	0.570106	-0.493876	0.621394	1	1.83456	0.562191	3.26324	0.00110148	0.207786
ENSG00000200087	SNORA73B	30000.9	-0.198929	0.20113	-0.989058	0.322635	1	-0.894921	0.216749	-4.12884	3.64601e-05	0.0160676	-0.695992	0.213718	-3.25659	0.00112758	0.207786
ENSG00000203710	CR1	4644.76	-0.405035	0.286045	-1.41598	0.15678	1	0.585714	0.308233	1.90024	0.0574023	0.951127	0.99075	0.303927	3.25983	0.00111479	0.207786
ENSG00000256812	CAPNS2	15.2852	0.511532	0.469327	1.08993	0.275745	1	-1.13327	0.513855	-2.20543	0.0274242	0.720479	-1.6448	0.505288	-3.25518	0.00113321	0.207786
ENSG00000126233	SLURP1	110.225	-0.751236	0.459103	-1.63631	0.101774	1	-2.34286	0.496484	-4.71891	2.37111e-06	0.00391505	-1.59163	0.489813	-3.24946	0.00115624	0.209793
ENSG00000092445	TYRO3	38.9126	-0.049607	0.373497	-0.132818	0.894338	1	-1.34847	0.405976	-3.32156	0.000895168	0.112968	-1.29886	0.400309	-3.24465	0.00117594	0.210947
ENSG00000103034	NDRG4	134.765	-0.274941	0.413009	-0.665703	0.505601	1	-1.70187	0.446182	-3.81431	0.000136566	0.0346908	-1.42693	0.440022	-3.24286	0.00118335	0.210947
ENSG00000104635	SLC39A14	57.8599	-0.547904	0.259501	-2.11138	0.0347401	1	0.342915	0.278059	1.23324	0.217484	1	0.89082	0.274913	3.24037	0.00119374	0.210947
ENSG00000138411	HECW2	111.725	0.670289	0.319649	2.09695	0.0359976	1	-0.431762	0.345394	-1.25006	0.211279	1	-1.10205	0.34012	-3.24018	0.00119453	0.210947
ENSG00000172403	SYNPO2	89.8966	0.397976	0.331574	1.20026	0.230037	1	-0.747766	0.358586	-2.08531	0.0370407	0.810298	-1.14574	0.35326	-3.24334	0.00118138	0.210947
ENSG00000143228	NUF2	41.8749	-0.0582833	0.368456	-0.158182	0.874313	1	1.20182	0.394848	3.04375	0.00233651	0.201458	1.2601	0.389135	3.23821	0.00120282	0.21128
ENSG00000185736	ADARB2	6.03915	-0.554451	0.696173	-0.796428	0.425783	1	-3.07862	0.788961	-3.90212	9.53541e-05	0.0273146	-2.52417	0.780601	-3.23362	0.0012223	0.213566
ENSG00000066230	SLC9A3	343.053	-0.751254	0.369076	-2.0355	0.0418009	1	0.515508	0.397397	1.29721	0.194558	1	1.26676	0.392006	3.23148	0.00123149	0.213618
ENSG00000155016	CYP2U1	18.9074	-0.177567	0.238045	-0.745941	0.455703	1	0.625083	0.251872	2.48175	0.013074	0.511542	0.80265	0.248571	3.22905	0.001242	0.213618
ENSG00000163590	PPM1L	73.1783	0.348387	0.255233	1.36498	0.17226	1	-0.530779	0.27651	-1.91957	0.0549127	0.934251	-0.879167	0.272171	-3.2302	0.00123706	0.213618
ENSG00000007306	CEACAM7	5064.48	-0.125674	0.379282	-0.331348	0.740381	1	-1.42205	0.408755	-3.47898	0.000503321	0.0781745	-1.29638	0.403038	-3.21651	0.00129761	0.214246
ENSG00000099625	CBARP	1.85393	-0.954837	0.852341	-1.12025	0.262606	1	1.85352	0.864843	2.14319	0.032098	0.772151	2.80836	0.873164	3.2163	0.00129854	0.214246
ENSG00000104320	NBN	1996.18	-0.373155	0.191957	-1.94395	0.0519012	1	0.283574	0.206816	1.37114	0.17033	1	0.656729	0.203939	3.22022	0.00128091	0.214246
ENSG00000128573	FOXP2	15.2322	1.11397	0.668658	1.66598	0.0957168	1	-1.19776	0.72978	-1.64126	0.100744	1	-2.31173	0.71737	-3.22251	0.00127074	0.214246
ENSG00000129071	MBD4	651.456	-0.00876745	0.116173	-0.075469	0.939842	1	0.387804	0.125057	3.10103	0.00192852	0.180412	0.396571	0.123266	3.21719	0.00129453	0.214246
ENSG00000144229	THSD7B	22.3362	-1.2909	0.485542	-2.65869	0.00784458	1	0.363387	0.518506	0.700835	0.483406	1	1.65429	0.514572	3.21489	0.00130495	0.214246
ENSG00000165474	GJB2	1434.99	-0.106041	0.416276	-0.254737	0.798926	1	-1.53119	0.44869	-3.41258	0.000643519	0.0904295	-1.42515	0.442417	-3.22128	0.0012762	0.214246
ENSG00000166317	SYNPO2L	251.259	-1.56964	0.6	-2.61607	0.00889474	1	-3.62536	0.647822	-5.59622	2.19071e-08	9.8677e-05	-2.05572	0.638979	-3.21719	0.00129454	0.214246
ENSG00000166851	PLK1	69.2675	0.0509541	0.293889	0.173379	0.862354	1	1.05094	0.315352	3.33259	0.000860421	0.110991	0.999983	0.310638	3.21913	0.00128581	0.214246
ENSG00000197121	PGAP1	72.0189	-0.11206	0.215946	-0.518929	0.603811	1	-0.854998	0.234419	-3.64731	0.000265005	0.0527738	-0.742938	0.231181	-3.21366	0.00131053	0.214246
ENSG00000073464	CLCN4	48.7057	-0.416262	0.214775	-1.93813	0.0526071	1	0.31172	0.229611	1.3576	0.17459	1	0.727983	0.227115	3.20535	0.00134898	0.219446
ENSG00000175662	TOM1L2	403.819	0.139369	0.203184	0.685927	0.492759	1	-0.551974	0.219231	-2.51777	0.0118101	0.483156	-0.691343	0.216108	-3.19906	0.00137876	0.22319
ENSG00000174516	PELI3	12.8046	0.39886	0.183024	2.17927	0.0293113	1	-0.230839	0.20422	-1.13034	0.258331	1	-0.629699	0.197107	-3.19471	0.00139973	0.22548
ENSG00000065833	ME1	172.297	-0.595936	0.361728	-1.64747	0.0994613	1	-1.82237	0.390749	-4.66378	3.10456e-06	0.00424211	-1.22643	0.385453	-3.18179	0.00146366	0.227993
ENSG00000105492	SIGLEC6	23.3762	-0.426357	0.399129	-1.06822	0.285422	1	0.917023	0.426418	2.15052	0.0315137	0.764533	1.34338	0.421335	3.18839	0.00143067	0.227993
ENSG00000147649	MTDH	1050.73	-0.155119	0.0677503	-2.28957	0.0220465	1	0.0739289	0.0729387	1.01358	0.310785	1	0.229048	0.0719291	3.18435	0.00145079	0.227993
ENSG00000151623	NR3C2	163.906	0.375088	0.180213	2.08136	0.037401	1	-0.235293	0.194839	-1.20763	0.22719	1	-0.610381	0.191747	-3.18326	0.00145627	0.227993
ENSG00000174175	SELP	88.9229	-1.32073	0.435913	-3.0298	0.00244716	0.935147	0.155325	0.468623	0.33145	0.740304	1	1.47605	0.462943	3.18842	0.00143054	0.227993
ENSG00000181381	DDX60L	1772.51	-0.675643	0.255537	-2.64401	0.00819304	1	0.188574	0.275326	0.684914	0.493399	1	0.864217	0.271505	3.18306	0.00145729	0.227993
ENSG00000188493	C19orf54	52.8085	-0.28692	0.233574	-1.22839	0.219302	1	0.498919	0.250041	1.99535	0.0460047	0.873244	0.785839	0.246872	3.18319	0.00145663	0.227993
ENSG00000157456	CCNB2	44.017	0.275423	0.331309	0.83132	0.405793	1	1.38458	0.354964	3.90062	9.5948e-05	0.0273146	1.10916	0.349033	3.17779	0.00148401	0.230077
ENSG00000145386	CCNA2	90.4069	0.363654	0.301686	1.2054	0.228047	1	1.37652	0.324077	4.24752	2.1615e-05	0.0120495	1.01287	0.318919	3.17594	0.00149349	0.230466
ENSG00000145365	TIFA	42.3033	-0.397027	0.212934	-1.86455	0.0622442	1	0.31724	0.227473	1.39463	0.163128	1	0.714267	0.225028	3.17413	0.00150286	0.230833
ENSG00000171208	NETO2	71.1643	-0.612517	0.261325	-2.34389	0.0190839	1	0.266492	0.280375	0.950484	0.341866	1	0.879009	0.277125	3.17188	0.00151454	0.231549
ENSG00000160360	GPSM1	246.996	-0.258927	0.475411	-0.544638	0.586002	1	-1.86134	0.512939	-3.62877	0.000284771	0.0553175	-1.60241	0.505803	-3.16805	0.00153463	0.233539
ENSG00000155918	RAET1L	76.7575	0.572155	0.587787	0.973405	0.330352	1	-1.40999	0.635156	-2.21991	0.0264249	0.713936	-1.98214	0.626043	-3.16614	0.00154475	0.234002
ENSG00000006432	MAP3K9	560.534	-0.563593	0.367875	-1.53202	0.125517	1	-1.80167	0.396716	-4.54146	5.58654e-06	0.00576513	-1.23808	0.391215	-3.1647	0.00155244	0.234092
ENSG00000137699	TRIM29	1231.64	0.279181	0.38141	0.73197	0.464187	1	-1.00289	0.411116	-2.43944	0.01471	0.537948	-1.28208	0.405353	-3.16286	0.00156226	0.234502
ENSG00000224858	RPL29P11	4.89317	1.28993	0.759339	1.69875	0.0893654	1	-1.34186	0.852054	-1.57485	0.115291	1	-2.63179	0.832549	-3.16112	0.00157165	0.234844
ENSG00000140287	HDC	135.098	-0.358506	0.338178	-1.06011	0.289095	1	0.775254	0.363809	2.13094	0.0330942	0.777337	1.13376	0.358851	3.15942	0.00158084	0.235153
ENSG00000198670	LPA	34.0786	-0.291168	0.668979	-0.435243	0.663386	1	-2.55576	0.727058	-3.51521	0.000439406	0.0732853	-2.26459	0.717198	-3.15756	0.00159098	0.2356
ENSG00000117500	TMED5	384.998	-0.124629	0.099362	-1.25429	0.209737	1	0.207855	0.106866	1.94501	0.0517739	0.907343	0.332483	0.105369	3.15541	0.00160273	0.236281
ENSG00000185567	AHNAK2	9160.03	-0.702996	0.400487	-1.75535	0.079199	1	-2.04489	0.431596	-4.73799	2.15853e-06	0.00375165	-1.3419	0.425563	-3.15323	0.00161472	0.23699
ENSG00000183166	CALN1	8.3944	0.449338	0.464264	0.967851	0.333119	1	-1.14144	0.514994	-2.21641	0.0266632	0.715852	-1.59078	0.505488	-3.14702	0.00164945	0.241017
ENSG00000004809	SLC22A16	17.569	-0.465159	0.349543	-1.33076	0.183266	1	0.691771	0.371505	1.86208	0.0625923	0.979998	1.15693	0.367871	3.14494	0.00166122	0.241667
ENSG00000015520	NPC1L1	17.8543	-0.445723	0.771121	-0.578019	0.563251	1	-3.06083	0.845015	-3.62221	0.000292092	0.05608	-2.6151	0.834006	-3.13559	0.00171507	0.248407
ENSG00000130600	H19	30.0685	0.182886	0.465459	0.392915	0.694382	1	-1.37825	0.505833	-2.72471	0.00643584	0.360833	-1.56113	0.498497	-3.13168	0.00173807	0.249548
ENSG00000156802	ATAD2	619.558	-0.0204542	0.181928	-0.11243	0.910482	1	0.584582	0.195912	2.98389	0.00284605	0.224845	0.605036	0.193145	3.13255	0.00173297	0.249548
ENSG00000226976	COX6A1P2	9.78359	-0.616314	0.338168	-1.82251	0.0683779	1	0.490818	0.355462	1.38079	0.167344	1	1.10713	0.354489	3.12317	0.00178913	0.255768
ENSG00000164691	TAGAP	1228.61	-0.563414	0.304402	-1.85089	0.0641854	1	0.446062	0.327963	1.3601	0.173799	1	1.00948	0.323406	3.12139	0.00180002	0.256216
ENSG00000109046	WSB1	1188.66	-0.18646	0.166292	-1.12128	0.26217	1	0.363685	0.179132	2.03027	0.0423295	0.846666	0.550145	0.176633	3.11461	0.00184185	0.257553
ENSG00000126368	NR1D1	739.547	-0.760208	0.453414	-1.67663	0.0936148	1	-2.26216	0.488853	-4.62749	3.70127e-06	0.00452693	-1.50195	0.482056	-3.11572	0.00183495	0.257553
ENSG00000150337	FCGR1A	619.267	-0.867145	0.313633	-2.76484	0.00569511	1	0.17123	0.337841	0.506836	0.61227	1	1.03838	0.333212	3.11626	0.00183163	0.257553
ENSG00000167769	ACER1	11.1915	-0.972385	0.670894	-1.44939	0.147229	1	-3.27051	0.745951	-4.38436	1.1633e-05	0.00914658	-2.29813	0.738102	-3.11357	0.00184841	0.257553
ENSG00000169607	CKAP2L	27.531	0.131551	0.341085	0.385684	0.699731	1	1.24893	0.364434	3.42705	0.000610181	0.0884202	1.11738	0.358397	3.11771	0.00182261	0.257553
ENSG00000160191	PDE9A	143.315	0.360297	0.176599	2.0402	0.0413304	1	-0.224132	0.190991	-1.17352	0.240586	1	-0.584429	0.187919	-3.11	0.00187089	0.258504
ENSG00000208772	SNORD94	43.7244	0.364474	0.192732	1.8911	0.0586114	1	-0.275606	0.209907	-1.31299	0.189186	1	-0.64008	0.205798	-3.11024	0.00186934	0.258504
ENSG00000047457	CP	8905.47	-0.613628	0.298325	-2.05691	0.0396951	1	0.371183	0.321475	1.15462	0.248245	1	0.984811	0.316984	3.10682	0.00189112	0.258777
ENSG00000068489	PRR11	74.5895	-0.127536	0.269478	-0.473273	0.636018	1	0.752528	0.289249	2.60166	0.00927734	0.43082	0.880064	0.285185	3.08594	0.00202906	0.258777
ENSG00000091181	IL5RA	44.6839	-1.0672	0.410381	-2.6005	0.00930889	1	0.280712	0.440136	0.637784	0.523614	1	1.34791	0.435422	3.09563	0.00196394	0.258777
ENSG00000119922	IFIT2	1325.33	-1.3762	0.361588	-3.80598	0.000141246	0.212017	-0.190489	0.389583	-0.488956	0.624873	1	1.18571	0.384206	3.08612	0.00202784	0.258777
ENSG00000124721	DNAH8	45.973	-0.425986	0.576778	-0.738562	0.460173	1	1.46088	0.6192	2.3593	0.0183093	0.599829	1.88687	0.610985	3.08824	0.00201347	0.258777
ENSG00000125144	MT1G	168.734	0.254403	0.570759	0.445727	0.655795	1	-1.62201	0.615881	-2.63364	0.00844738	0.413919	-1.87641	0.607222	-3.09016	0.00200047	0.258777
ENSG00000136002	ARHGEF4	179.79	-0.422597	0.401086	-1.05363	0.292052	1	-1.74748	0.433066	-4.03514	5.45705e-05	0.0198031	-1.32488	0.42711	-3.10197	0.00192237	0.258777
ENSG00000142945	KIF2C	75.841	0.0919605	0.320364	0.28705	0.774074	1	1.13897	0.344062	3.31036	0.000931768	0.116112	1.04701	0.338939	3.08908	0.0020078	0.258777
ENSG00000147689	FAM83A	338.156	-0.245551	0.417985	-0.587465	0.556892	1	-1.62359	0.450849	-3.60118	0.00031678	0.0591019	-1.37804	0.444571	-3.0997	0.00193719	0.258777
ENSG00000151773	CCDC122	8.35412	-0.124699	0.327442	-0.380828	0.703331	1	0.917319	0.342454	2.67867	0.00739158	0.387448	1.04202	0.337399	3.08838	0.0020125	0.258777
ENSG00000157404	KIT	255.544	-0.28417	0.260578	-1.09054	0.275477	1	0.575674	0.280485	2.05242	0.0401287	0.827714	0.859844	0.27662	3.1084	0.00188104	0.258777
ENSG00000163518	FCRL4	22.1786	0.5305	0.600721	0.883105	0.37718	1	2.47929	0.642314	3.85994	0.000113416	0.0306996	1.94879	0.630394	3.09138	0.00199225	0.258777
ENSG00000182362	YBEY	54.581	-0.144255	0.194838	-0.740385	0.459067	1	0.489871	0.208387	2.35078	0.0187343	0.608321	0.634126	0.205494	3.08587	0.00202959	0.258777
ENSG00000184357	HIST1H1B	480.381	0.181523	0.284772	0.637432	0.523844	1	1.11664	0.30669	3.64094	0.000271647	0.0537161	0.935117	0.302325	3.09309	0.00198087	0.258777
ENSG00000188388	GOLGA6L3	40.7601	0.931282	0.619981	1.50211	0.133067	1	-1.11022	0.671114	-1.65429	0.098069	1	-2.0415	0.661006	-3.08847	0.00201189	0.258777
ENSG00000197555	SIPA1L1	1408.73	-0.174554	0.10239	-1.70479	0.0882344	1	0.162413	0.110284	1.47268	0.140838	1	0.336966	0.108749	3.09856	0.00194466	0.258777
ENSG00000200792	SNORA80A	6.08485	0.256911	0.377634	0.680317	0.496304	1	-1.03891	0.426296	-2.43705	0.0148075	0.539128	-1.29582	0.417847	-3.10117	0.00192755	0.258777
ENSG00000232499	RP11-512F24.1	12.9024	0.279101	0.552234	0.505404	0.613275	1	-1.56709	0.605413	-2.58846	0.00964049	0.437906	-1.84619	0.596276	-3.0962	0.00196016	0.258777
ENSG00000237649	KIFC1	114.993	0.187653	0.313185	0.599176	0.549055	1	1.21537	0.336707	3.60957	0.000306704	0.057547	1.02771	0.331695	3.09838	0.00194584	0.258777
ENSG00000274641	HIST1H2BO	441.139	0.0204298	0.275349	0.074196	0.940854	1	0.92386	0.296521	3.11567	0.00183528	0.176182	0.90343	0.292333	3.09042	0.00199874	0.258777
ENSG00000050730	TNIP3	488.92	-0.467831	0.315895	-1.48097	0.138615	1	0.565568	0.340238	1.66227	0.0964586	1	1.0334	0.33554	3.07981	0.00207134	0.263084
ENSG00000198077	CYP2A7	15.7692	-1.01839	0.868206	-1.17298	0.240804	1	-3.93057	0.958017	-4.10282	4.08144e-05	0.0168477	-2.91219	0.946436	-3.077	0.00209094	0.264556
ENSG00000164920	OSR2	11.2016	0.351559	0.451473	0.778695	0.43616	1	-1.15068	0.497353	-2.31362	0.0206887	0.641373	-1.50224	0.488956	-3.07235	0.00212381	0.26769
ENSG00000101213	PTK6	166.647	-0.428427	0.332849	-1.28715	0.198041	1	-1.51518	0.359539	-4.21423	2.50633e-05	0.0131375	-1.08675	0.354639	-3.06438	0.00218119	0.273876
ENSG00000102580	DNAJC3	902.179	-0.145321	0.110037	-1.32065	0.186617	1	0.212535	0.118492	1.79366	0.0728678	1	0.357856	0.11684	3.0628	0.00219278	0.274251
ENSG00000230535	BASP1P1	12.6652	-0.497104	0.44899	-1.10716	0.268225	1	0.946929	0.476156	1.98869	0.046735	0.876395	1.44403	0.471643	3.06171	0.00220078	0.274251
ENSG00000166025	AMOTL1	184.928	0.206036	0.34532	0.596651	0.55074	1	-0.918268	0.372731	-2.46362	0.0137543	0.521953	-1.1243	0.367438	-3.05984	0.00221452	0.274925
ENSG00000174944	P2RY14	79.9119	-1.13012	0.319194	-3.54054	0.000399307	0.394275	-0.0934626	0.34284	-0.272613	0.785151	1	1.03666	0.339058	3.05746	0.00223219	0.27608
ENSG00000136636	KCTD3	658.05	0.153121	0.246997	0.619931	0.535303	1	-0.646882	0.266339	-2.4288	0.015149	0.544952	-0.800004	0.262583	-3.04666	0.00231396	0.284108
ENSG00000204421	LY6G6C	9.41989	-0.161083	0.682194	-0.236126	0.813335	1	-2.42951	0.754473	-3.22014	0.0012813	0.142466	-2.26842	0.74457	-3.04662	0.0023143	0.284108
ENSG00000112033	PPARD	565.537	-0.225448	0.315715	-0.714089	0.475172	1	-1.24686	0.340448	-3.66241	0.000249853	0.051568	-1.02141	0.335703	-3.0426	0.00234546	0.285809
ENSG00000187912	CLEC17A	127.712	0.260606	0.393396	0.662452	0.507682	1	1.52956	0.423209	3.61419	0.000301291	0.0568545	1.26895	0.416988	3.04314	0.00234127	0.285809
ENSG00000006831	ADIPOR2	335.787	-0.326375	0.299236	-1.0907	0.275407	1	-1.29434	0.322854	-4.00906	6.0961e-05	0.0216464	-0.967966	0.318389	-3.0402	0.00236418	0.286115
ENSG00000276368	HIST1H2AJ	373.742	-0.00870347	0.314241	-0.0276968	0.977904	1	1.00553	0.338394	2.97149	0.00296359	0.230817	1.01424	0.333624	3.04006	0.0023653	0.286115
ENSG00000056736	IL17RB	34.1154	0.0475906	0.281858	0.168846	0.865918	1	0.948191	0.301367	3.1463	0.0016535	0.16588	0.9006	0.296592	3.0365	0.00239345	0.28835
ENSG00000100503	NIN	2290.06	-0.161607	0.123863	-1.30472	0.191989	1	0.237524	0.133445	1.77993	0.0750867	1	0.39913	0.131582	3.03333	0.00241871	0.28835
ENSG00000123485	HJURP	48.4148	-0.142786	0.358079	-0.398757	0.690072	1	1.00625	0.384053	2.62009	0.00879076	0.421331	1.14904	0.378676	3.03436	0.0024105	0.28835
ENSG00000204371	EHMT2	321.85	0.141718	0.0908496	1.55992	0.118778	1	-0.151553	0.0982177	-1.54303	0.122824	1	-0.293271	0.0966516	-3.03431	0.00241083	0.28835
ENSG00000134057	CCNB1	185.937	-0.030656	0.259586	-0.118096	0.905992	1	0.803955	0.279276	2.87872	0.00399298	0.275858	0.834611	0.275303	3.0316	0.00243259	0.288961
ENSG00000011426	ANLN	118.408	0.0228187	0.289816	0.0787352	0.937243	1	0.949829	0.31161	3.04813	0.00230267	0.199912	0.927011	0.307111	3.01849	0.00254038	0.292381
ENSG00000072571	HMMR	58.2749	0.142153	0.326652	0.435183	0.663429	1	1.18385	0.350578	3.37684	0.000733226	0.101265	1.04169	0.345209	3.01758	0.00254804	0.292381
ENSG00000082212	ME2	593.476	-0.172841	0.115425	-1.49743	0.134281	1	0.197846	0.124254	1.59227	0.111323	1	0.370687	0.122532	3.02522	0.00248454	0.292381
ENSG00000099219	ERMP1	1247.84	-0.0782483	0.225609	-0.346831	0.728718	1	-0.802183	0.243216	-3.29824	0.000972926	0.119438	-0.723935	0.239814	-3.01874	0.00253827	0.292381
ENSG00000119457	SLC46A2	43.0617	-1.1963	0.47993	-2.49266	0.012679	1	0.340667	0.514926	0.661584	0.508238	1	1.53697	0.509287	3.01788	0.00254546	0.292381
ENSG00000120217	CD274	184.651	-1.07043	0.319131	-3.3542	0.000795935	0.597367	-0.0492119	0.34342	-0.1433	0.886054	1	1.02122	0.339035	3.01213	0.00259418	0.292381
ENSG00000121060	TRIM25	916.564	-0.272188	0.178719	-1.52299	0.12776	1	0.300527	0.192507	1.56112	0.118495	1	0.572715	0.189836	3.0169	0.00255376	0.292381
ENSG00000139433	GLTP	1003.72	-0.393266	0.288966	-1.36094	0.173532	1	-1.31999	0.311531	-4.23711	2.26412e-05	0.0120593	-0.926725	0.307195	-3.01673	0.00255518	0.292381
ENSG00000143631	FLG	86765.6	-1.06933	0.577536	-1.85154	0.0640917	1	-2.92657	0.622374	-4.70228	2.57275e-06	0.00404571	-1.85724	0.613669	-3.02646	0.00247439	0.292381
ENSG00000145390	USP53	861.816	-0.175575	0.322985	-0.543599	0.586717	1	-1.21073	0.348205	-3.47706	0.000506941	0.0782276	-1.03516	0.343343	-3.01493	0.00257036	0.292381
ENSG00000150977	RILPL2	416.547	-0.265758	0.197908	-1.34283	0.179326	1	0.367282	0.213081	1.72367	0.0847674	1	0.63304	0.210141	3.01245	0.00259152	0.292381
ENSG00000164125	FAM198B	161.909	-0.4141	0.198116	-2.09019	0.0366005	1	0.220038	0.213014	1.03298	0.301615	1	0.634138	0.210249	3.01613	0.00256022	0.292381
ENSG00000168062	BATF2	35.7329	-0.926695	0.327146	-2.83266	0.00461622	1	0.121881	0.35	0.348231	0.727667	1	1.04858	0.346965	3.02214	0.00250994	0.292381
ENSG00000182732	RGS6	78.0424	-0.801494	0.337383	-2.37562	0.0175195	1	0.277415	0.36242	0.765453	0.444002	1	1.07891	0.358061	3.01319	0.00258513	0.292381
ENSG00000276903	HIST1H2AL	363.093	-0.127647	0.285799	-0.446632	0.655141	1	0.787046	0.307743	2.55748	0.0105434	0.45709	0.914694	0.303435	3.01446	0.00257433	0.292381
ENSG00000018408	WWTR1	160.151	-0.054014	0.352129	-0.153392	0.878089	1	-1.18171	0.380218	-3.10797	0.00188378	0.177787	-1.12769	0.3749	-3.00798	0.0026299	0.292635
ENSG00000091490	SEL1L3	4147.83	-0.259064	0.200106	-1.29463	0.195446	1	0.380411	0.215621	1.76426	0.0776885	1	0.639475	0.212609	3.00775	0.00263188	0.292635
ENSG00000152242	C18orf25	620.056	-0.396933	0.322155	-1.23212	0.217904	1	-1.42779	0.347379	-4.11018	3.95354e-05	0.0167382	-1.03086	0.342553	-3.00934	0.00261816	0.292635
ENSG00000227934	RP11-423F24.3	1.20589	-0.941909	0.798329	-1.17985	0.23806	1	1.47833	0.793216	1.86371	0.0623623	0.978333	2.42023	0.804318	3.00905	0.00262064	0.292635
ENSG00000207493	SNORA46	2.56983	0.593037	0.504591	1.17528	0.239882	1	-1.1233	0.588662	-1.90822	0.0563625	0.944005	-1.71633	0.571824	-3.00151	0.00268645	0.297701
ENSG00000169035	KLK7	411.065	-0.436899	0.417717	-1.04592	0.295598	1	0.894029	0.44995	1.98695	0.0469279	0.877407	1.33093	0.443705	2.99957	0.00270357	0.298595
ENSG00000156222	SLC28A1	5.45162	0.800846	0.755809	1.05959	0.289332	1	-1.67541	0.840822	-1.99259	0.0463065	0.874245	-2.47626	0.82582	-2.99854	0.00271272	0.298608
ENSG00000110851	PRDM4	703.579	-0.187019	0.209731	-0.891711	0.372548	1	-0.854871	0.226181	-3.77959	0.000157088	0.0384261	-0.667852	0.223032	-2.99442	0.00274963	0.301282
ENSG00000119938	PPP1R3C	1603.8	-0.625151	0.486853	-1.28407	0.199119	1	-2.17342	0.52475	-4.14183	3.44551e-05	0.0160676	-1.54827	0.517424	-2.99227	0.00276916	0.301282
ENSG00000123610	TNFAIP6	790.289	-1.30862	0.473378	-2.76443	0.00570225	1	0.19596	0.510012	0.384226	0.700811	1	1.50458	0.502966	2.99142	0.00277687	0.301282
ENSG00000205846	CLEC6A	22.4631	-1.11781	0.537195	-2.08082	0.0374503	1	0.584848	0.574926	1.01726	0.309031	1	1.70265	0.569301	2.99078	0.00278263	0.301282
ENSG00000274997	HIST1H2AH	519.321	0.0896284	0.275122	0.325777	0.744593	1	0.96345	0.296314	3.25145	0.00114819	0.13356	0.873821	0.292121	2.9913	0.00277789	0.301282
ENSG00000135604	STX11	299.093	-0.524313	0.262857	-1.99467	0.0460789	1	0.310105	0.282999	1.09578	0.273174	1	0.834418	0.279165	2.98898	0.00279912	0.302077
ENSG00000096717	SIRT1	319.654	-0.0153232	0.100273	-0.152814	0.878545	1	0.301874	0.107815	2.79992	0.00511156	0.316103	0.317197	0.106222	2.98618	0.00282488	0.302876
ENSG00000196428	TSC22D2	622.929	-0.251443	0.331189	-0.759214	0.447725	1	-1.30328	0.357102	-3.6496	0.000262652	0.0527738	-1.05184	0.352125	-2.98711	0.00281632	0.302876
ENSG00000153002	CPB1	28.3158	-1.03791	0.551909	-1.88059	0.0600277	1	0.707601	0.591611	1.19606	0.231674	1	1.74552	0.585095	2.9833	0.00285157	0.304749
ENSG00000059915	PSD	11.9127	0.274627	0.368536	0.745183	0.456161	1	1.41463	0.390753	3.62028	0.00029429	0.0561249	1.14001	0.382337	2.98168	0.00286672	0.30538
ENSG00000112378	PERP	1420.56	-0.215224	0.334602	-0.643225	0.520078	1	-1.27338	0.360666	-3.53065	0.000414535	0.0708522	-1.05816	0.355627	-2.97548	0.00292534	0.310623
ENSG00000137868	STRA6	2182.72	-0.400953	0.271048	-1.47927	0.139067	1	0.455183	0.292051	1.55857	0.119097	1	0.856136	0.287978	2.97292	0.00294982	0.312218
ENSG00000112902	SEMA5A	139.681	0.495169	0.316292	1.56555	0.117455	1	-0.504703	0.341546	-1.4777	0.139488	1	-0.999872	0.336499	-2.9714	0.00296449	0.312768
ENSG00000121211	MND1	22.8235	-0.250667	0.366541	-0.683872	0.494056	1	0.894179	0.391157	2.28598	0.0222552	0.661552	1.14485	0.386085	2.96526	0.00302423	0.316327
ENSG00000167676	PLIN4	205.302	-0.371915	0.355484	-1.04622	0.295459	1	0.74731	0.382693	1.95277	0.0508471	0.898264	1.11922	0.377427	2.9654	0.00302285	0.316327
ENSG00000224769	MUC20P1	1010.45	0.252156	0.338645	0.744605	0.45651	1	-0.814993	0.365041	-2.2326	0.0255751	0.70322	-1.06715	0.359917	-2.96499	0.00302696	0.316327
ENSG00000263934	SNORD3A	76031.1	0.234795	0.289745	0.810352	0.417738	1	-0.677352	0.312239	-2.16934	0.0300572	0.749059	-0.912147	0.307872	-2.96275	0.00304905	0.31763
ENSG00000070019	GUCY2C	22.0416	0.493517	0.404562	1.21988	0.22251	1	-0.787837	0.440489	-1.78855	0.0736868	1	-1.28135	0.43316	-2.95815	0.00309488	0.319382
ENSG00000167693	NXN	127.119	0.412791	0.251125	1.64377	0.100224	1	-0.377828	0.271347	-1.39242	0.163796	1	-0.790619	0.267227	-2.9586	0.00309038	0.319382
ENSG00000197580	BCO2	87.0868	-0.363431	0.38105	-0.953763	0.340204	1	-1.56666	0.412166	-3.80104	0.000144093	0.0360483	-1.20323	0.406579	-2.95939	0.00308244	0.319382
ENSG00000137101	CD72	117.066	0.131211	0.329267	0.398494	0.690266	1	1.16261	0.354073	3.28353	0.00102516	0.124462	1.0314	0.348883	2.95629	0.00311369	0.320322
ENSG00000177917	ARL6IP6	85.7998	-0.356181	0.178788	-1.9922	0.046349	1	0.203485	0.191761	1.06114	0.288627	1	0.559666	0.189443	2.95427	0.00313409	0.321419
ENSG00000161091	MFSD12	215.917	-0.110787	0.137871	-0.803555	0.421654	1	0.32069	0.148211	2.16374	0.0304844	0.752868	0.431477	0.146122	2.95286	0.00314847	0.321895
ENSG00000102054	RBBP7	809.321	-0.104027	0.129727	-0.801894	0.422614	1	0.302428	0.139695	2.16491	0.0303944	0.752522	0.406455	0.137735	2.95099	0.00316754	0.322845
ENSG00000105697	HAMP	85.2662	-1.15956	0.35339	-3.28123	0.00103354	0.632049	-0.0532141	0.379774	-0.140121	0.888565	1	1.10634	0.375371	2.94733	0.00320534	0.323205
ENSG00000117724	CENPF	195.007	0.173932	0.280449	0.620193	0.535131	1	1.05016	0.30179	3.47978	0.000501819	0.0781745	0.876231	0.297393	2.94637	0.00321527	0.323205
ENSG00000124942	AHNAK	79821.9	-0.0163181	0.150456	-0.108458	0.913632	1	-0.487279	0.162137	-3.00535	0.00265274	0.214709	-0.470961	0.159869	-2.94591	0.00322002	0.323205
ENSG00000168476	REEP4	171.001	-0.158112	0.21389	-0.739222	0.459772	1	-0.830295	0.231154	-3.59196	0.0003282	0.0602119	-0.672183	0.227961	-2.94867	0.00319141	0.323205
ENSG00000197008	ZNF138	96.6825	0.0184139	0.164941	0.111639	0.911109	1	-0.50093	0.178856	-2.80075	0.00509846	0.316103	-0.519344	0.176201	-2.94744	0.00320414	0.323205
ENSG00000100292	HMOX1	5283.1	-0.272824	0.395464	-0.689885	0.490267	1	-1.50715	0.426189	-3.53635	0.000405693	0.0701425	-1.23433	0.42023	-2.93727	0.00331114	0.32369
ENSG00000116260	QSOX1	5113.1	-0.653277	0.360788	-1.81069	0.0701883	1	-1.7819	0.388826	-4.58278	4.58839e-06	0.00522491	-1.12862	0.383393	-2.94378	0.00324233	0.32369
ENSG00000136731	UGGT1	2145.91	-0.148209	0.0847029	-1.74975	0.0801614	1	0.116276	0.0912453	1.27432	0.202549	1	0.264485	0.0899722	2.93963	0.00328605	0.32369
ENSG00000138180	CEP55	59.9832	-0.0493823	0.289618	-0.170508	0.864611	1	0.850667	0.310706	2.73785	0.00618424	0.354017	0.90005	0.306203	2.93939	0.00328861	0.32369
ENSG00000145088	EAF2	121.18	0.0367188	0.195172	0.188136	0.85077	1	0.644363	0.209652	3.07349	0.00211568	0.188492	0.607645	0.206522	2.94227	0.00325813	0.32369
ENSG00000151465	CDC123	526.077	-0.0712881	0.0924654	-0.770971	0.440724	1	0.216534	0.0995006	2.17621	0.0295396	0.741816	0.287822	0.0980812	2.93453	0.00334053	0.32369
ENSG00000152661	GJA1	464.04	-0.00472287	0.372137	-0.0126912	0.989874	1	-1.16438	0.401278	-2.90168	0.0037117	0.264391	-1.15966	0.395661	-2.93094	0.00337938	0.32369
ENSG00000164032	H2AFZ	318.599	-0.00444617	0.121614	-0.0365596	0.970836	1	0.374248	0.130805	2.86111	0.00422164	0.285095	0.378694	0.128893	2.93804	0.00330295	0.32369
ENSG00000166454	ATMIN	471.947	-0.0173756	0.132214	-0.13142	0.895443	1	-0.430716	0.142705	-3.01822	0.00254263	0.211445	-0.413341	0.140681	-2.93814	0.00330189	0.32369
ENSG00000166825	ANPEP	2339.74	-0.320311	0.228456	-1.40207	0.160895	1	0.392328	0.246159	1.5938	0.110981	1	0.712639	0.242725	2.936	0.00332476	0.32369
ENSG00000183091	NEB	129.254	0.00320123	0.348673	0.00918118	0.992675	1	-1.08716	0.376632	-2.88652	0.00389522	0.272525	-1.09036	0.371338	-2.9363	0.00332157	0.32369
ENSG00000187672	ERC2	8.50864	-0.558367	0.474135	-1.17765	0.238934	1	0.898959	0.500417	1.79642	0.0724277	1	1.45733	0.496806	2.93339	0.00335283	0.32369
ENSG00000205420	KRT6A	61678.3	0.483734	0.44075	1.09752	0.272412	1	-0.889631	0.474968	-1.87303	0.0610636	0.972111	-1.37336	0.468324	-2.93251	0.00336235	0.32369
ENSG00000224208	AL590762.6	1.20833	-1.13566	0.679972	-1.67015	0.0948888	1	0.878035	0.662832	1.32467	0.18528	1	2.01369	0.687096	2.93073	0.00338167	0.32369
ENSG00000234335	RPS4XP11	4.75946	-0.104779	0.301948	-0.347009	0.728585	1	0.792332	0.310126	2.55487	0.0106227	0.458008	0.89711	0.304918	2.94214	0.00325953	0.32369
ENSG00000264940	SNORD3C	29.3186	0.579432	0.331424	1.74831	0.0804104	1	-0.458121	0.360334	-1.27138	0.203594	1	-1.03755	0.353896	-2.9318	0.00337005	0.32369
ENSG00000113389	NPR3	62.5859	-1.21894	0.543567	-2.24248	0.0249302	1	0.469868	0.584254	0.804219	0.42127	1	1.68881	0.577079	2.92648	0.00342826	0.32532
ENSG00000172987	HPSE2	44.1058	0.272088	0.482009	0.564487	0.572423	1	-1.23509	0.522396	-2.36427	0.0180655	0.595386	-1.50717	0.514793	-2.92773	0.00341449	0.32532
ENSG00000181804	SLC9A9	174.918	0.203293	0.190902	1.06491	0.286916	1	-0.391525	0.206275	-1.89807	0.0576865	0.95209	-0.594818	0.203202	-2.92722	0.00342002	0.32532
ENSG00000051523	CYBA	4194.36	-0.226816	0.122896	-1.84559	0.0649522	1	0.154788	0.132419	1.16892	0.242434	1	0.381603	0.130572	2.92256	0.00347167	0.325497
ENSG00000085840	ORC1	103.025	-0.231183	0.326032	-0.70908	0.478275	1	0.778891	0.350517	2.22212	0.0262754	0.712412	1.01007	0.345695	2.92187	0.00347941	0.325497
ENSG00000101057	MYBL2	314.683	0.541056	0.412062	1.31304	0.189168	1	1.8193	0.443752	4.09981	4.13492e-05	0.0168577	1.27824	0.437327	2.92285	0.00346841	0.325497
ENSG00000164104	HMGB2	353.176	0.0322102	0.201923	0.159517	0.873262	1	0.658958	0.217368	3.03154	0.00243312	0.206299	0.626748	0.214263	2.92513	0.00344307	0.325497
ENSG00000196214	ZNF766	202.789	0.0727018	0.107133	0.678614	0.497383	1	-0.260872	0.115942	-2.25002	0.0244479	0.69466	-0.333574	0.114143	-2.92242	0.00347317	0.325497
ENSG00000040531	CTNS	455.297	-0.200463	0.156799	-1.27847	0.201083	1	0.284716	0.168799	1.68672	0.0916574	1	0.485179	0.166463	2.91464	0.00356101	0.32603
ENSG00000112297	AIM1	2992.89	-0.458152	0.30261	-1.514	0.130025	1	-1.39461	0.326146	-4.27603	1.90251e-05	0.0110222	-0.936458	0.321592	-2.91194	0.00359189	0.32603
ENSG00000127527	EPS15L1	657.985	-0.0492838	0.106698	-0.4619	0.644153	1	0.280405	0.114864	2.44118	0.0146392	0.537143	0.329688	0.11323	2.91168	0.00359495	0.32603
ENSG00000130649	CYP2E1	8.88381	0.976666	0.403675	2.41944	0.0155445	1	-0.282552	0.445585	-0.634114	0.526006	1	-1.25922	0.432526	-2.91131	0.00359914	0.32603
ENSG00000131016	AKAP12	153.74	-0.107706	0.296383	-0.3634	0.716306	1	0.808314	0.318889	2.53479	0.0112516	0.469143	0.91602	0.314408	2.91347	0.00357432	0.32603
ENSG00000138778	CENPE	217.232	0.183698	0.278104	0.660536	0.50891	1	1.04437	0.299312	3.48924	0.000484387	0.0772504	0.860675	0.294963	2.91791	0.00352388	0.32603
ENSG00000140600	SH3GL3	12.1455	-0.407785	0.600264	-0.679344	0.49692	1	-2.30595	0.660349	-3.49202	0.000479391	0.0768491	-1.89816	0.652159	-2.91058	0.00360754	0.32603
ENSG00000140950	TLDC1	55.6387	0.264461	0.219148	1.20677	0.22752	1	-0.417593	0.237857	-1.75565	0.0791487	1	-0.682054	0.233926	-2.91568	0.00354915	0.32603
ENSG00000165030	NFIL3	334.91	-0.156886	0.214623	-0.730984	0.464789	1	0.507021	0.231055	2.19437	0.0282085	0.72389	0.663907	0.227831	2.91403	0.00356793	0.32603
ENSG00000170545	SMAGP	34.8432	0.0904022	0.253549	0.356547	0.721431	1	-0.701274	0.276314	-2.53796	0.0111501	0.467348	-0.791676	0.272047	-2.91007	0.00361345	0.32603
ENSG00000172867	KRT2	10.9128	-0.657651	0.852176	-0.771731	0.440274	1	-3.36953	0.942651	-3.57453	0.000350863	0.0636624	-2.71188	0.931168	-2.91234	0.00358731	0.32603
ENSG00000175857	GAPT	91.0642	-0.362604	0.281467	-1.28827	0.197653	1	0.507023	0.30245	1.67638	0.0936628	1	0.869627	0.298453	2.91378	0.00357081	0.32603
ENSG00000182489	XKRX	101.304	-0.389191	0.459856	-0.846332	0.397367	1	-1.81704	0.496939	-3.65647	0.000255708	0.0522518	-1.42785	0.49013	-2.91321	0.00357731	0.32603
ENSG00000171843	MLLT3	308.07	0.302225	0.118559	2.54914	0.0107987	1	-0.0643066	0.128057	-0.502172	0.615547	1	-0.366532	0.126007	-2.90882	0.00362796	0.326447
ENSG00000117632	STMN1	236.608	0.106735	0.224791	0.474818	0.634917	1	0.79895	0.241885	3.30302	0.000956497	0.118301	0.692216	0.238368	2.90398	0.00368447	0.329735
ENSG00000196668	LINC00173	3.16046	-0.970746	0.498529	-1.94722	0.0515083	1	0.534586	0.50923	1.04979	0.293813	1	1.50533	0.518297	2.90438	0.00367981	0.329735
ENSG00000131473	ACLY	1512.46	-0.0438138	0.0744835	-0.588236	0.556374	1	0.185698	0.0802173	2.31493	0.0206167	0.641373	0.229511	0.0790777	2.90235	0.00370371	0.330561
ENSG00000164096	C4orf3	374.394	-0.0601883	0.220616	-0.272819	0.784992	1	-0.740606	0.238029	-3.11141	0.00186198	0.177253	-0.680418	0.234694	-2.89917	0.00374155	0.333038
ENSG00000143502	SUSD4	42.6446	0.273476	0.452395	0.604507	0.545507	1	-1.12621	0.490095	-2.29794	0.0215651	0.655751	-1.39968	0.48294	-2.89826	0.0037524	0.333106
ENSG00000140470	ADAMTS17	73.6262	0.221415	0.229973	0.962788	0.335654	1	-0.48856	0.249126	-1.96109	0.0498682	0.889485	-0.709975	0.245268	-2.89469	0.00379531	0.334398
ENSG00000147394	ZNF185	4209.01	-0.20616	0.333481	-0.618207	0.536439	1	-1.2319	0.359398	-3.42768	0.000608757	0.0884202	-1.02574	0.354373	-2.89452	0.00379733	0.334398
ENSG00000183458	RP11-958N24.1	37.3192	0.387312	0.259948	1.48996	0.136235	1	-0.416496	0.28266	-1.47349	0.140619	1	-0.803809	0.277668	-2.89486	0.00379332	0.334398
ENSG00000090686	USP48	782.678	-0.0904945	0.0797513	-1.13471	0.256497	1	0.154307	0.0858502	1.7974	0.072272	1	0.244802	0.084636	2.89241	0.00382302	0.33523
ENSG00000114850	SSR3	422.934	-0.126107	0.0952358	-1.32416	0.18545	1	0.165661	0.102456	1.61689	0.105902	1	0.291768	0.101023	2.88812	0.0038755	0.33523
ENSG00000122566	HNRNPA2B1	5258.74	0.0460872	0.0733911	0.627967	0.530026	1	0.27098	0.079074	3.42692	0.000610478	0.0884202	0.224893	0.077957	2.88483	0.00391621	0.33523
ENSG00000133101	CCNA1	116.67	-0.615695	0.398227	-1.54609	0.122082	1	0.606117	0.428409	1.41481	0.157125	1	1.22181	0.422721	2.89035	0.00384811	0.33523
ENSG00000133135	RNF128	18.6129	-0.467217	0.574881	-0.81272	0.416379	1	-2.25898	0.628211	-3.59589	0.000323291	0.0596426	-1.79176	0.620232	-2.88885	0.00386648	0.33523
ENSG00000171401	KRT13	45365.2	0.078434	0.421736	0.185979	0.852461	1	-1.21756	0.454479	-2.67902	0.00738371	0.387448	-1.29599	0.448122	-2.89206	0.00382731	0.33523
ENSG00000176788	BASP1	421.496	-0.351311	0.263373	-1.33389	0.18224	1	0.456378	0.283638	1.60902	0.107613	1	0.807689	0.279721	2.88748	0.00388336	0.33523
ENSG00000182158	CREB3L2	318.155	0.386434	0.166304	2.32365	0.020144	1	-0.123624	0.179487	-0.688764	0.490972	1	-0.510058	0.176772	-2.88539	0.00390925	0.33523
ENSG00000206052	DOK6	5.93305	-1.44771	0.568867	-2.5449	0.010931	1	0.285051	0.596435	0.477925	0.632703	1	1.73276	0.600483	2.88561	0.00390652	0.33523
ENSG00000232150	ST13P4	2.09624	-1.69355	0.692379	-2.44598	0.0144458	1	0.387581	0.687862	0.563457	0.573123	1	2.08113	0.721448	2.88465	0.00391844	0.33523
ENSG00000234287	RP11-761N21.2	4.531	-0.126412	0.336081	-0.376135	0.706817	1	0.857379	0.345701	2.48012	0.013134	0.51208	0.983791	0.340399	2.89011	0.00385106	0.33523
ENSG00000066279	ASPM	417.585	0.262811	0.303334	0.866409	0.386266	1	1.19143	0.326685	3.64704	0.000265283	0.0527738	0.928621	0.322016	2.88377	0.00392941	0.3353
ENSG00000075131	TIPIN	61.5488	-0.370439	0.246052	-1.50553	0.132187	1	0.380292	0.263891	1.44109	0.149558	1	0.750731	0.260602	2.88075	0.00396724	0.335861
ENSG00000080986	NDC80	65.6031	-0.027073	0.318068	-0.0851168	0.932169	1	0.942282	0.341524	2.75905	0.00579697	0.342309	0.969355	0.336581	2.88001	0.00397668	0.335861
ENSG00000109805	NCAPG	111.232	0.125662	0.296072	0.424431	0.671251	1	1.02917	0.318323	3.2331	0.00122456	0.138625	0.903505	0.313624	2.88086	0.00396598	0.335861
ENSG00000162104	ADCY9	513.413	-0.385845	0.277661	-1.38963	0.164643	1	-1.23636	0.29946	-4.12864	3.64919e-05	0.0160676	-0.850517	0.295315	-2.88004	0.00397631	0.335861
ENSG00000146410	MTFR2	20.9687	-0.155109	0.331133	-0.46842	0.639485	1	0.846268	0.352899	2.39805	0.0164827	0.570515	1.00138	0.348013	2.87742	0.00400946	0.337143
ENSG00000184661	CDCA2	67.1717	0.310913	0.365262	0.851204	0.394656	1	1.42223	0.392372	3.62469	0.000289307	0.0558701	1.11131	0.386249	2.8772	0.00401227	0.337143
ENSG00000136694	IL36A	1180.72	0.308053	0.482304	0.638711	0.523011	1	-1.16504	0.51984	-2.24114	0.0250167	0.698432	-1.47309	0.512558	-2.874	0.00405315	0.337998
ENSG00000156471	PTDSS1	600.071	-0.165274	0.0938598	-1.76086	0.0782628	1	0.12112	0.101027	1.19888	0.230573	1	0.286393	0.0996315	2.87453	0.00404635	0.337998
ENSG00000225091	SNORA71A	44.5585	0.0385774	0.239442	0.161113	0.872004	1	-0.698793	0.260331	-2.68425	0.00726927	0.383471	-0.737371	0.256462	-2.87516	0.00403822	0.337998
ENSG00000278662	GOLGA6L10	166.572	0.438527	0.32576	1.34617	0.178249	1	-0.555621	0.351656	-1.58001	0.114104	1	-0.994148	0.346532	-2.86885	0.00411964	0.342677
ENSG00000154359	LONRF1	224.582	-0.16569	0.119589	-1.38549	0.165901	1	0.19782	0.128548	1.53887	0.123835	1	0.36351	0.126785	2.86714	0.00414197	0.343669
ENSG00000086548	CEACAM6	10635.7	0.182229	0.362848	0.50222	0.615513	1	-0.922899	0.391027	-2.3602	0.0182653	0.598983	-1.10513	0.385556	-2.86632	0.0041527	0.343696
ENSG00000080546	SESN1	143.224	0.38538	0.128339	3.00282	0.00267488	0.957085	-0.00493451	0.13889	-0.0355281	0.971659	1	-0.390314	0.136326	-2.86309	0.00419528	0.345175
ENSG00000117971	CHRNB4	2.83658	1.04138	0.765173	1.36097	0.173524	1	-1.37946	0.866545	-1.59191	0.111406	1	-2.42084	0.846006	-2.86149	0.00421658	0.345175
ENSG00000159200	RCAN1	388.302	-0.134395	0.257327	-0.522273	0.60148	1	0.647589	0.277096	2.33706	0.0194361	0.620826	0.781984	0.273219	2.86212	0.00420824	0.345175
ENSG00000271913	RP1-111C20.4	1.31201	-0.907579	0.746901	-1.21513	0.224318	1	1.26548	0.746296	1.69568	0.0899471	1	2.17306	0.759186	2.86235	0.00420515	0.345175
ENSG00000278272	HIST1H3C	365.069	-0.0490533	0.291519	-0.168268	0.866373	1	0.83644	0.31392	2.6645	0.00771026	0.394754	0.885493	0.309503	2.86102	0.00422284	0.345175
ENSG00000204323	SMIM5	19.3012	0.26368	0.341846	0.771341	0.440505	1	-0.786613	0.373643	-2.10525	0.0352691	0.790616	-1.05029	0.367429	-2.85849	0.00425656	0.347073
ENSG00000189377	CXCL17	971.665	0.61921	0.321349	1.92691	0.0539911	1	-0.356583	0.346388	-1.02943	0.303277	1	-0.975793	0.341495	-2.85741	0.00427111	0.347401
ENSG00000124215	CDH26	157.277	-0.209062	0.280679	-0.744842	0.456367	1	0.640147	0.301964	2.11995	0.0340104	0.782191	0.849209	0.297784	2.85176	0.00434783	0.351286
ENSG00000128944	KNSTRN	72.7392	-0.242528	0.219007	-1.1074	0.268121	1	0.418419	0.234912	1.78117	0.0748844	1	0.660947	0.231809	2.85126	0.00435461	0.351286
ENSG00000150394	CDH8	1.53644	2.18794	1.11371	1.96456	0.0494656	1	-1.26329	1.25537	-1.00631	0.314265	1	-3.45123	1.21063	-2.85076	0.00436143	0.351286
ENSG00000205363	C15orf59	36.0826	-0.0459944	0.403504	-0.113987	0.909248	1	-1.27806	0.438068	-2.91749	0.00352865	0.258181	-1.23206	0.431941	-2.85239	0.00433921	0.351286
ENSG00000099204	ABLIM1	2699.67	-0.326069	0.30181	-1.08038	0.279973	1	-1.23935	0.325285	-3.81002	0.000138953	0.0350279	-0.913276	0.320742	-2.84739	0.00440799	0.353314
ENSG00000146648	EGFR	825.159	0.429536	0.291083	1.47565	0.140038	1	-0.45137	0.31379	-1.43845	0.150308	1	-0.880906	0.309358	-2.84753	0.00440594	0.353314
ENSG00000143520	FLG2	94.453	-1.42137	0.570186	-2.49282	0.0126734	1	-3.1543	0.616928	-5.11291	3.17236e-07	0.000727573	-1.73293	0.608828	-2.84633	0.00442259	0.353625
ENSG00000119917	IFIT3	615.346	-1.32643	0.34766	-3.81531	0.000136011	0.212017	-0.275657	0.374502	-0.736064	0.461692	1	1.05077	0.369414	2.84444	0.00444902	0.354024
ENSG00000182272	B4GALNT4	3.7678	1.126	0.576424	1.95343	0.0507686	1	-0.657534	0.646961	-1.01634	0.309466	1	-1.78354	0.626968	-2.8447	0.00444526	0.354024
ENSG00000087494	PTHLH	3.54746	-1.68652	0.784633	-2.14944	0.0315993	1	0.661027	0.817641	0.808457	0.418828	1	2.34755	0.825869	2.84252	0.00447584	0.354122
ENSG00000185069	KRT76	14.6381	-0.0679103	0.814881	-0.0833377	0.933583	1	-2.56375	0.890364	-2.87944	0.00398379	0.275858	-2.49584	0.878183	-2.84205	0.00448243	0.354122
ENSG00000188488	SERPINA5	128.163	-2.33299	0.668338	-3.49073	0.000481701	0.429924	-0.314627	0.719218	-0.437457	0.66178	1	2.01836	0.710093	2.84239	0.00447767	0.354122
ENSG00000205038	PKHD1L1	2168.35	-1.56681	0.527388	-2.97088	0.00296944	0.970888	0.0248501	0.568283	0.0437283	0.965121	1	1.59166	0.560374	2.84035	0.00450641	0.355167
ENSG00000118322	ATP10B	780.241	0.669263	0.319616	2.09396	0.0362636	1	-0.294304	0.344549	-0.85417	0.393011	1	-0.963566	0.339659	-2.83686	0.00455594	0.357673
ENSG00000138160	KIF11	196.011	0.25352	0.267613	0.947339	0.343466	1	1.05828	0.287965	3.67502	0.000237832	0.0500249	0.804757	0.283706	2.83659	0.00455986	0.357673
ENSG00000118596	SLC16A7	154.558	0.315093	0.171675	1.8354	0.0664461	1	-0.202454	0.185569	-1.09099	0.275278	1	-0.517547	0.182634	-2.8338	0.00459987	0.358008
ENSG00000124702	KLHDC3	624.499	0.0852109	0.0743934	1.14541	0.25204	1	-0.138788	0.0803277	-1.72777	0.0840296	1	-0.223999	0.0791092	-2.83151	0.00463286	0.358008
ENSG00000157978	LDLRAP1	329.446	0.031807	0.157005	0.202586	0.839459	1	-0.441758	0.169505	-2.60616	0.00915625	0.43082	-0.473565	0.16708	-2.83436	0.0045918	0.358008
ENSG00000159516	SPRR2G	56.1135	-0.268184	0.742505	-0.361188	0.717959	1	-2.51033	0.803287	-3.12507	0.00177761	0.171643	-2.24215	0.792203	-2.83027	0.00465087	0.358008
ENSG00000164402	SEPT8	184.476	0.349849	0.184721	1.89393	0.0582341	1	-0.206217	0.199553	-1.03339	0.30142	1	-0.556066	0.196464	-2.83037	0.0046494	0.358008
ENSG00000178401	DNAJC22	25.0416	-0.521512	0.345622	-1.50891	0.131322	1	0.512053	0.368913	1.388	0.165136	1	1.03356	0.365119	2.83076	0.00464371	0.358008
ENSG00000196670	ZFP62	286.003	0.172285	0.0881098	1.95534	0.0505426	1	-0.0930085	0.0952701	-0.97626	0.328935	1	-0.265293	0.0936854	-2.83175	0.00462942	0.358008
ENSG00000205978	NYNRIN	237.867	0.388648	0.362004	1.0736	0.283001	1	-0.701048	0.390527	-1.79513	0.0726326	1	-1.0897	0.384957	-2.8307	0.00464464	0.358008
ENSG00000177455	CD19	268.418	0.304965	0.448201	0.68042	0.496238	1	1.64888	0.482676	3.41613	0.000635169	0.0902922	1.34392	0.475781	2.82466	0.00473307	0.363489
ENSG00000198843	SELT	336.368	-0.073902	0.0848113	-0.871369	0.383552	1	0.179565	0.0911875	1.96918	0.0489321	0.887831	0.253467	0.0898686	2.82042	0.00479616	0.367479
ENSG00000111206	FOXM1	58.1796	-0.142368	0.267469	-0.532278	0.594533	1	0.654602	0.286833	2.28217	0.0224793	0.665174	0.79697	0.282828	2.81786	0.00483442	0.368354
ENSG00000115884	SDC1	697.792	0.0701819	0.295821	0.237245	0.812467	1	-0.815319	0.318934	-2.55639	0.0105765	0.457156	-0.8855	0.314459	-2.81595	0.00486335	0.368354
ENSG00000185130	HIST1H2BL	622.555	0.234932	0.290799	0.807884	0.419157	1	1.10537	0.313242	3.52882	0.000417425	0.0708522	0.870442	0.308796	2.81883	0.00481996	0.368354
ENSG00000240489	SETP14	12.5947	-0.274173	0.20398	-1.34411	0.178912	1	0.324284	0.21419	1.514	0.130026	1	0.598456	0.21247	2.81666	0.00485253	0.368354
ENSG00000267534	S1PR2	47.2686	0.15306	0.258204	0.592788	0.553323	1	0.919006	0.276566	3.32291	0.000890835	0.112968	0.765945	0.271996	2.81602	0.00486228	0.368354
ENSG00000179820	MYADM	424.816	-0.282936	0.206709	-1.36876	0.171073	1	0.334897	0.222585	1.50458	0.132432	1	0.617832	0.219514	2.81455	0.00488456	0.369114
ENSG00000166527	CLEC4D	72.4068	-0.728066	0.360965	-2.017	0.043696	1	0.34983	0.387925	0.901798	0.367164	1	1.0779	0.383089	2.81369	0.00489759	0.369158
ENSG00000255398	HCAR3	828.729	-0.250275	0.418078	-0.598633	0.549418	1	0.999141	0.450442	2.21813	0.0265458	0.714443	1.24942	0.444151	2.81304	0.00490751	0.369158
ENSG00000087253	LPCAT2	649.289	-0.403278	0.198062	-2.03612	0.0417386	1	0.18826	0.213327	0.882496	0.377509	1	0.591538	0.210394	2.81157	0.00493005	0.370012
ENSG00000143556	S100A7	4635.54	-0.376996	0.426301	-0.884343	0.376511	1	0.895473	0.459379	1.94931	0.0512583	0.902775	1.27247	0.452957	2.80925	0.00496576	0.371846
ENSG00000013297	CLDN11	4.44548	-0.181949	0.682726	-0.266504	0.789851	1	1.80325	0.717996	2.5115	0.012022	0.487717	1.98519	0.708257	2.80293	0.00506407	0.372772
ENSG00000027075	PRKCH	752.86	-0.194558	0.152587	-1.27506	0.202287	1	-0.649623	0.164582	-3.94712	7.90984e-05	0.0244118	-0.455065	0.162298	-2.80388	0.00504911	0.372772
ENSG00000065882	TBC1D1	868.641	-0.0321392	0.120789	-0.266077	0.79018	1	0.327349	0.130082	2.51649	0.0118531	0.483838	0.359488	0.12824	2.80325	0.005059	0.372772
ENSG00000065911	MTHFD2	344.29	-0.227746	0.145095	-1.56963	0.116501	1	0.204547	0.156147	1.30996	0.190208	1	0.432293	0.154012	2.80687	0.00500248	0.372772
ENSG00000068078	FGFR3	247.925	-0.0553047	0.459484	-0.120363	0.904196	1	-1.42684	0.49565	-2.87872	0.00399287	0.275858	-1.37153	0.488721	-2.80638	0.00501023	0.372772
ENSG00000076382	SPAG5	153.334	0.187886	0.238935	0.78635	0.431662	1	0.897653	0.256953	3.49345	0.000476823	0.0768103	0.709766	0.253096	2.80433	0.00504209	0.372772
ENSG00000123609	NMI	644.505	-0.385041	0.172306	-2.23464	0.0254412	1	0.128355	0.185569	0.691685	0.489135	1	0.513397	0.18303	2.80498	0.00503191	0.372772
ENSG00000144036	EXOC6B	378.865	0.2863	0.172149	1.6631	0.0962934	1	-0.226574	0.185748	-1.21979	0.222543	1	-0.512873	0.18302	-2.80228	0.0050743	0.372772
ENSG00000168350	DEGS2	27.2891	-0.397981	0.332155	-1.19818	0.230848	1	-1.40166	0.362568	-3.86594	0.000110664	0.0304539	-1.00368	0.35821	-2.80193	0.00507971	0.372772
ENSG00000153294	ADGRF4	52.0512	0.642886	0.486699	1.32091	0.186531	1	-0.80916	0.526369	-1.53725	0.124233	1	-1.45205	0.518471	-2.80063	0.00510029	0.373452
ENSG00000100526	CDKN3	40.5151	0.0593736	0.327625	0.181224	0.856191	1	1.0261	0.351054	2.9229	0.00346784	0.256768	0.966723	0.345664	2.79671	0.00516251	0.376339
ENSG00000221968	FADS3	106.213	-0.0449851	0.209389	-0.214839	0.829893	1	0.575057	0.224904	2.55689	0.0105611	0.45709	0.620042	0.221647	2.79743	0.00515113	0.376339
ENSG00000112742	TTK	63.4363	-0.039308	0.337838	-0.116352	0.907374	1	0.959791	0.362795	2.64555	0.00815592	0.405622	0.999099	0.357571	2.79413	0.00520397	0.377395
ENSG00000163950	SLBP	336.631	-0.00759912	0.114408	-0.0664213	0.947042	1	0.331181	0.123067	2.69106	0.00712254	0.382563	0.33878	0.121267	2.79367	0.00521129	0.377395
ENSG00000203814	HIST2H2BF	1728.79	-0.0501378	0.180023	-0.278507	0.780623	1	0.484123	0.193954	2.49607	0.0125577	0.499764	0.534261	0.191234	2.79375	0.00521	0.377395
ENSG00000153113	CAST	6586.85	0.0298609	0.18337	0.162845	0.87064	1	-0.514348	0.19762	-2.60271	0.00924901	0.43082	-0.544209	0.194854	-2.79291	0.00522368	0.377465
ENSG00000164823	OSGIN2	231.839	-0.306244	0.145893	-2.0991	0.0358079	1	0.126066	0.156914	0.803409	0.421738	1	0.43231	0.154846	2.79187	0.00524046	0.377851
ENSG00000113916	BCL6	1517.1	-0.0661004	0.206584	-0.319968	0.748993	1	0.545502	0.222574	2.45088	0.0142506	0.529151	0.611603	0.219455	2.78692	0.00532123	0.377916
ENSG00000137713	PPP2R1B	432.349	0.0182487	0.127545	0.143076	0.88623	1	0.395415	0.13727	2.88056	0.00396972	0.275858	0.377166	0.135281	2.78801	0.00530325	0.377916
ENSG00000153395	LPCAT1	497.069	-0.00225401	0.191085	-0.0117959	0.990588	1	0.563087	0.20577	2.73648	0.00620995	0.354181	0.565341	0.202856	2.7869	0.00532146	0.377916
ENSG00000178974	FBXO34	509.72	-0.0555115	0.244033	-0.227475	0.820054	1	-0.778798	0.263185	-2.95913	0.00308512	0.237625	-0.723286	0.2595	-2.78723	0.00531599	0.377916
ENSG00000188886	ASTL	7.5406	-0.38038	0.569352	-0.668092	0.504075	1	1.28406	0.603285	2.12845	0.0333	0.778911	1.66444	0.596609	2.78983	0.00527351	0.377916
ENSG00000198478	SH3BGRL2	216.958	0.031578	0.283445	0.111408	0.911293	1	-0.809491	0.305927	-2.64603	0.00814423	0.405622	-0.841069	0.301613	-2.78857	0.00529407	0.377916
ENSG00000243759	ST13P15	6.43097	1.18141	0.565547	2.08896	0.036711	1	-0.512268	0.622854	-0.822452	0.410819	1	-1.69367	0.607378	-2.7885	0.00529524	0.377916
ENSG00000115956	PLEK	3393.61	-0.719356	0.333789	-2.15512	0.0311526	1	0.268197	0.359679	0.745654	0.455876	1	0.987552	0.354662	2.78449	0.00536124	0.37911
ENSG00000225492	GBP1P1	44.6753	-1.40597	0.486113	-2.89227	0.00382466	1	0.0313618	0.52171	0.0601135	0.952065	1	1.43733	0.516188	2.78451	0.00536079	0.37911
ENSG00000172183	ISG20	457.684	-0.527466	0.204549	-2.57868	0.00991785	1	0.0772429	0.220262	0.350686	0.725824	1	0.604709	0.217289	2.78296	0.00538646	0.379269
ENSG00000197943	PLCG2	1527.39	0.0399534	0.231119	0.17287	0.862754	1	0.723348	0.24901	2.90489	0.00367379	0.263729	0.683395	0.245514	2.78353	0.00537708	0.379269
ENSG00000174007	CEP19	38.9418	-0.459943	0.288172	-1.59607	0.110473	1	0.388172	0.308648	1.25765	0.208517	1	0.848116	0.305068	2.78009	0.00543446	0.381835
ENSG00000173041	ZNF680	271.243	0.0896771	0.126556	0.708597	0.478575	1	-0.284652	0.136739	-2.08172	0.0373683	0.813457	-0.37433	0.134702	-2.77895	0.00545348	0.382357
ENSG00000101916	TLR8	470.286	-0.527996	0.279827	-1.88686	0.0591787	1	0.297597	0.301395	0.987399	0.323447	1	0.825592	0.297254	2.7774	0.0054796	0.383129
ENSG00000164109	MAD2L1	35.939	-0.23333	0.299227	-0.779775	0.435523	1	0.644051	0.320175	2.01156	0.0442665	0.859384	0.877381	0.315955	2.77692	0.0054877	0.383129
ENSG00000169752	NRG4	26.6689	0.0564724	0.467616	0.120767	0.903876	1	-1.3345	0.50846	-2.6246	0.0086752	0.417583	-1.39098	0.501207	-2.77525	0.00551587	0.384284
ENSG00000007933	FMO3	35.5602	0.467881	0.597872	0.782578	0.433875	1	-1.30216	0.647969	-2.0096	0.0444731	0.85942	-1.77004	0.638423	-2.77252	0.00556237	0.384577
ENSG00000139116	KIF21A	685.641	-0.453658	0.239857	-1.89136	0.0585759	1	-1.16065	0.258659	-4.4872	7.21641e-06	0.00680879	-0.706997	0.255087	-2.77159	0.00557831	0.384577
ENSG00000177427	MIEF2	37.1434	-0.078095	0.262876	-0.297079	0.766406	1	-0.860339	0.286134	-3.00677	0.0026404	0.214236	-0.782244	0.282131	-2.77263	0.00556054	0.384577
ENSG00000197157	SND1	2526.35	-0.117744	0.0821505	-1.43328	0.151779	1	0.124142	0.0885009	1.40272	0.1607	1	0.241886	0.0872623	2.77195	0.00557223	0.384577
ENSG00000215853	RPTN	796.78	-0.822561	0.606183	-1.35695	0.174797	1	-2.60986	0.653467	-3.99387	6.50035e-05	0.0225959	-1.7873	0.64436	-2.77376	0.00554117	0.384577
ENSG00000197915	HRNR	193.102	-0.174628	0.488986	-0.357122	0.721001	1	-1.61523	0.527592	-3.06152	0.00220216	0.192896	-1.44061	0.520241	-2.76911	0.00562098	0.386712
ENSG00000030419	IKZF2	381.539	0.184394	0.201651	0.914417	0.360498	1	-0.408839	0.217556	-1.87924	0.0602119	0.96667	-0.593232	0.214434	-2.7665	0.00566615	0.388322
ENSG00000179031	LL0XNC01-131B10.2	11.1056	-0.245723	0.550811	-0.446111	0.655517	1	-1.90058	0.605964	-3.13645	0.00171004	0.16857	-1.65485	0.598198	-2.7664	0.00566791	0.388322
ENSG00000161920	MED11	28.6985	-0.245785	0.130565	-1.88247	0.0597726	1	0.132885	0.138362	0.960413	0.336847	1	0.378669	0.137119	2.76161	0.00575166	0.393244
ENSG00000080493	SLC4A4	781.543	-0.696366	0.297567	-2.3402	0.0192734	1	0.176356	0.320563	0.550145	0.58222	1	0.872722	0.316146	2.76051	0.0057712	0.393765
ENSG00000114547	ROPN1B	4.20043	0.713867	0.55582	1.28435	0.19902	1	-0.968352	0.624806	-1.54985	0.121179	1	-1.68222	0.609631	-2.75941	0.00579063	0.394276
ENSG00000115504	EHBP1	271.686	0.209967	0.15459	1.35822	0.174394	1	-0.243312	0.166926	-1.4576	0.14495	1	-0.453279	0.164427	-2.75672	0.0058384	0.395085
ENSG00000119729	RHOQ	192.795	-0.198005	0.159309	-1.2429	0.213906	1	0.267888	0.171307	1.56379	0.117868	1	0.465893	0.168965	2.75733	0.00582756	0.395085
ENSG00000126453	BCL2L12	87.9314	-0.0935589	0.158531	-0.590163	0.555081	1	0.368441	0.169966	2.16774	0.0301787	0.750188	0.462	0.167516	2.75794	0.00581667	0.395085
ENSG00000155629	PIK3AP1	2159.08	-0.464747	0.258116	-1.80053	0.0717767	1	0.290982	0.27812	1.04624	0.295449	1	0.755728	0.274245	2.75566	0.0058573	0.395554
ENSG00000183826	BTBD9	176.538	0.139302	0.0840312	1.65774	0.0973702	1	-0.106936	0.0910505	-1.17446	0.240209	1	-0.246237	0.0894095	-2.75404	0.00588645	0.396711
ENSG00000064787	BCAS1	1888.47	0.396852	0.319807	1.24091	0.214639	1	-0.538511	0.344684	-1.56233	0.11821	1	-0.935363	0.339846	-2.75231	0.00591765	0.397798
ENSG00000111713	GYS2	96.9795	-0.725102	0.585751	-1.2379	0.215753	1	-2.44057	0.632914	-3.85608	0.000115221	0.0307057	-1.71546	0.624296	-2.74784	0.00599896	0.397798
ENSG00000135744	AGT	3.65465	-1.17853	0.780838	-1.50931	0.13122	1	1.0722	0.816237	1.31359	0.188984	1	2.25073	0.818528	2.74973	0.00596451	0.397798
ENSG00000176641	RNF152	16.0483	0.188675	0.304454	0.619718	0.535444	1	-0.71363	0.334028	-2.13644	0.0326435	0.773941	-0.902305	0.328292	-2.74848	0.00598721	0.397798
ENSG00000183020	AP2A2	645.281	0.139102	0.0834514	1.66687	0.0955406	1	-0.104752	0.0900727	-1.16297	0.24484	1	-0.243855	0.0887084	-2.74895	0.00597869	0.397798
ENSG00000197153	HIST1H3J	95.1163	0.131753	0.333724	0.394797	0.692993	1	1.10391	0.358792	3.07675	0.00209274	0.187795	0.972158	0.353499	2.7501	0.00595768	0.397798
ENSG00000198604	BAZ1A	2668.97	-0.245287	0.170011	-1.44277	0.149084	1	0.251482	0.183182	1.37285	0.169798	1	0.496769	0.180626	2.75026	0.0059548	0.397798
ENSG00000203804	ADAMTSL4-AS1	3.97147	-0.619149	0.40974	-1.51108	0.130768	1	0.548648	0.422842	1.29752	0.194451	1	1.1678	0.424951	2.74808	0.00599457	0.397798
ENSG00000102786	INTS6	538.196	0.0437974	0.0761089	0.575458	0.564982	1	0.265226	0.0818837	3.23906	0.00119924	0.137033	0.221429	0.0806366	2.74601	0.0060325	0.398423
ENSG00000119630	PGF	13.1501	-0.715396	0.418308	-1.71021	0.0872265	1	-1.97358	0.462223	-4.26976	1.95681e-05	0.0111413	-1.25818	0.458084	-2.74662	0.0060212	0.398423
ENSG00000144868	TMEM108	23.1803	-0.748156	0.34246	-2.18465	0.0289142	1	0.246517	0.365511	0.674445	0.500029	1	0.994674	0.362559	2.74348	0.00607917	0.39911
ENSG00000171476	HOPX	250.161	-0.156664	0.376079	-0.416572	0.676991	1	-1.25439	0.405733	-3.09167	0.00199034	0.182788	-1.09773	0.400079	-2.74378	0.00607362	0.39911
ENSG00000188219	POTEE	23.2145	-0.244149	0.183936	-1.32736	0.18439	1	0.285748	0.195253	1.46347	0.143339	1	0.529896	0.193134	2.74367	0.00607563	0.39911
ENSG00000139354	GAS2L3	46.5623	-0.410322	0.211157	-1.94321	0.0519914	1	0.202805	0.226021	0.897285	0.369567	1	0.613127	0.223551	2.74268	0.00609407	0.399294
ENSG00000144218	AFF3	173.743	0.291625	0.307929	0.947051	0.343613	1	1.18632	0.33136	3.58015	0.000343397	0.0626519	0.894693	0.32646	2.74059	0.00613282	0.401038
ENSG00000101194	SLC17A9	84.9713	-0.360079	0.265976	-1.3538	0.1758	1	0.411936	0.285713	1.44178	0.149365	1	0.772015	0.281988	2.73776	0.00618596	0.40177
ENSG00000123684	LPGAT1	427.079	-0.122598	0.121359	-1.01021	0.312394	1	0.230045	0.130616	1.76124	0.0781977	1	0.352644	0.128786	2.73821	0.0061775	0.40177
ENSG00000131634	TMEM204	27.6539	0.0973685	0.249391	0.390425	0.696222	1	-0.635575	0.272218	-2.3348	0.019554	0.623292	-0.732944	0.267878	-2.73611	0.00621701	0.40177
ENSG00000134716	CYP2J2	26.7919	0.234348	0.436644	0.536703	0.591473	1	-1.04474	0.474404	-2.20222	0.0276495	0.721795	-1.27909	0.467309	-2.73714	0.00619757	0.40177
ENSG00000135540	NHSL1	224.351	-0.396586	0.292374	-1.35643	0.174961	1	-1.24846	0.315616	-3.95563	7.63327e-05	0.0244118	-0.851874	0.311301	-2.7365	0.0062097	0.40177
ENSG00000171346	KRT15	2265.31	0.187854	0.412117	0.455826	0.648515	1	-1.01123	0.444157	-2.27674	0.0228017	0.667537	-1.19908	0.43794	-2.73801	0.00618119	0.40177
ENSG00000091317	CMTM6	424.751	-0.171543	0.13283	-1.29145	0.196548	1	0.213937	0.142978	1.49629	0.134578	1	0.38548	0.140997	2.73396	0.00625778	0.403615
ENSG00000165119	HNRNPK	4566.46	-0.0108057	0.0602804	-0.179258	0.857736	1	0.164199	0.0649457	2.52825	0.0114634	0.474976	0.175004	0.0640275	2.73327	0.00627088	0.403671
ENSG00000012171	SEMA3B	539.248	-0.368379	0.278923	-1.32072	0.186596	1	0.439856	0.300437	1.46405	0.143179	1	0.808235	0.296276	2.72798	0.00637243	0.40884
ENSG00000140474	ULK3	185.843	-0.0191572	0.138771	-0.138048	0.890202	1	-0.422562	0.150085	-2.81549	0.00487031	0.308699	-0.403405	0.147917	-2.72723	0.00638681	0.40884
ENSG00000148634	HERC4	829.112	-0.0874291	0.0674827	-1.29558	0.195121	1	0.107828	0.0726455	1.48431	0.137727	1	0.195257	0.0716142	2.72652	0.0064007	0.40884
ENSG00000197647	ZNF433	97.2431	-0.278317	0.223761	-1.24381	0.213568	1	-0.930177	0.242273	-3.83937	0.000123349	0.0320515	-0.65186	0.239064	-2.72672	0.00639677	0.40884
ENSG00000198142	SOWAHC	234.769	0.205272	0.468136	0.438488	0.661033	1	-1.15077	0.504916	-2.27913	0.0226594	0.666862	-1.35604	0.497813	-2.724	0.00644972	0.411176
ENSG00000169679	BUB1	125.092	0.318528	0.282588	1.12718	0.259665	1	1.13274	0.303895	3.72742	0.000193448	0.0431492	0.814216	0.299243	2.72092	0.00651006	0.413426
ENSG00000180008	SOCS4	147.963	-0.0893854	0.094062	-0.950282	0.341969	1	0.181133	0.100898	1.7952	0.0726223	1	0.270518	0.0994214	2.72092	0.00650998	0.413426
ENSG00000230629	RPS23P8	11.2397	-0.366025	0.187064	-1.95669	0.0503843	1	0.165281	0.195463	0.84559	0.397782	1	0.531307	0.195322	2.72016	0.00652499	0.413579
ENSG00000091622	PITPNM3	182.197	0.26797	0.270386	0.991066	0.321654	1	-0.512813	0.291902	-1.7568	0.078952	1	-0.780783	0.287663	-2.71423	0.0066431	0.413915
ENSG00000106123	EPHB6	199.412	0.320789	0.158353	2.02578	0.0427873	1	-0.136374	0.171062	-0.797222	0.425322	1	-0.457163	0.168373	-2.71518	0.00662397	0.413915
ENSG00000108828	VAT1	558.395	-0.405699	0.257509	-1.57547	0.115148	1	-1.14906	0.27771	-4.13763	3.50907e-05	0.0160676	-0.743362	0.273871	-2.71428	0.00664195	0.413915
ENSG00000126787	DLGAP5	119.994	0.290184	0.315115	0.920884	0.357111	1	1.19669	0.338909	3.53101	0.000413978	0.0708522	0.906508	0.3338	2.71572	0.00661313	0.413915
ENSG00000165644	COMTD1	24.4149	0.209137	0.216909	0.96417	0.33496	1	-0.423047	0.237321	-1.78259	0.0746525	1	-0.632184	0.232839	-2.71512	0.00662527	0.413915
ENSG00000182378	PLCXD1	518.716	-0.561937	0.428694	-1.31081	0.189922	1	-1.79971	0.462228	-3.89355	9.87886e-05	0.0278829	-1.23777	0.455806	-2.71557	0.00661626	0.413915
ENSG00000183696	UPP1	1113.15	-1.02334	0.39808	-2.57069	0.0101496	1	-2.17208	0.429124	-5.06166	4.15618e-07	0.00085781	-1.14874	0.423164	-2.71465	0.00663465	0.413915
ENSG00000185950	IRS2	346.478	-0.131543	0.213635	-0.615737	0.538068	1	0.484293	0.23001	2.10553	0.0352449	0.790616	0.615836	0.226792	2.71543	0.00661904	0.413915
ENSG00000231607	DLEU2	1.39275	-0.539009	0.519282	-1.03799	0.299275	1	0.869481	0.510959	1.70167	0.0888181	1	1.40849	0.518676	2.71555	0.00661654	0.413915
ENSG00000162981	FAM84A	161.458	0.0675148	0.351958	0.191826	0.847878	1	-0.948103	0.379918	-2.49555	0.0125762	0.499764	-1.01562	0.374558	-2.71151	0.00669778	0.414953
ENSG00000163605	PPP4R2	491.28	-0.119517	0.0930954	-1.28381	0.199209	1	0.148385	0.100186	1.48109	0.138582	1	0.267902	0.0987819	2.71205	0.00668679	0.414953
ENSG00000178585	CTNNBIP1	135.255	-0.298474	0.273837	-1.08997	0.275726	1	-1.09036	0.295935	-3.68446	0.000229187	0.0488286	-0.791885	0.291915	-2.71273	0.00667323	0.414953
ENSG00000183873	SCN5A	4.63567	0.164321	0.720986	0.227911	0.819715	1	-1.99524	0.808553	-2.46767	0.0135997	0.519796	-2.15956	0.796619	-2.7109	0.00671001	0.414953
ENSG00000061337	LZTS1	2.88282	0.666272	0.448549	1.48539	0.137439	1	-0.673931	0.512557	-1.31484	0.188563	1	-1.3402	0.49528	-2.70595	0.00681092	0.415379
ENSG00000101773	RBBP8	1307.16	0.027743	0.132672	0.20911	0.834363	1	0.409018	0.142915	2.86197	0.0042102	0.285095	0.381275	0.140893	2.70613	0.00680718	0.415379
ENSG00000107282	APBA1	19.5759	0.646927	0.307744	2.10216	0.0355391	1	-0.241986	0.335713	-0.720813	0.471025	1	-0.888913	0.328412	-2.7067	0.00679559	0.415379
ENSG00000109846	CRYAB	315.875	0.443018	0.447058	0.990963	0.321704	1	-0.843656	0.482058	-1.75011	0.0800988	1	-1.28667	0.475249	-2.70737	0.00678194	0.415379
ENSG00000132698	RAB25	475.04	0.229646	0.266918	0.860363	0.389589	1	-0.538794	0.287835	-1.87189	0.0612221	0.972111	-0.76844	0.283757	-2.70809	0.00676714	0.415379
ENSG00000143536	CRNN	29969.4	-0.943575	0.519843	-1.81512	0.069506	1	-2.43898	0.560204	-4.35373	1.33839e-05	0.00966508	-1.49541	0.55237	-2.70725	0.00678426	0.415379
ENSG00000163823	CCR1	340.99	-0.569359	0.316009	-1.80172	0.0715896	1	0.340007	0.340331	0.999049	0.317771	1	0.909366	0.335672	2.70909	0.00674681	0.415379
ENSG00000182372	CLN8	67.736	-0.279814	0.232068	-1.20574	0.227917	1	-0.952107	0.251745	-3.78203	0.000155555	0.0383349	-0.672293	0.248479	-2.70563	0.00681754	0.415379
ENSG00000051180	RAD51	68.4899	0.018093	0.32488	0.0556914	0.955588	1	0.947118	0.348994	2.71385	0.00665054	0.368965	0.929025	0.343898	2.70146	0.00690365	0.41601
ENSG00000065154	OAT	1215.65	-0.0611228	0.127493	-0.479422	0.631638	1	0.304787	0.137331	2.21936	0.0264621	0.713936	0.36591	0.135399	2.70245	0.00688303	0.41601
ENSG00000075213	SEMA3A	163.768	0.321507	0.376917	0.852993	0.393663	1	-0.761485	0.406805	-1.87187	0.0612252	0.972111	-1.08299	0.400981	-2.70086	0.00691607	0.41601
ENSG00000108424	KPNB1	4047.47	-0.176808	0.0887247	-1.99277	0.0462869	1	0.0780271	0.0955968	0.81621	0.41438	1	0.254835	0.0942632	2.70344	0.00686264	0.41601
ENSG00000109182	CWH43	42.786	-0.0521575	0.562217	-0.092771	0.926085	1	-1.67403	0.60884	-2.74954	0.00596798	0.346973	-1.62187	0.600358	-2.7015	0.00690269	0.41601
ENSG00000166535	A2ML1	13958.6	-0.860988	0.471218	-1.82715	0.0676768	1	-2.21433	0.507811	-4.36055	1.29739e-05	0.00966508	-1.35334	0.500711	-2.70285	0.00687483	0.41601
ENSG00000182487	NCF1B	615.989	-0.426184	0.288142	-1.47908	0.139119	1	0.401575	0.310397	1.29375	0.195752	1	0.827759	0.306096	2.70425	0.00684593	0.41601
ENSG00000008438	PGLYRP1	18.5409	-0.361103	0.409321	-0.8822	0.377669	1	0.805264	0.437311	1.8414	0.0655632	0.992999	1.16637	0.431976	2.70007	0.00693248	0.416038
ENSG00000146859	TMEM140	77.7846	-0.216528	0.197495	-1.09637	0.272916	1	0.347742	0.211935	1.6408	0.100839	1	0.564271	0.209104	2.69852	0.00696495	0.416038
ENSG00000165495	PKNOX2	31.4929	-0.00826446	0.548131	-0.0150775	0.98797	1	-1.59034	0.594604	-2.67462	0.00748139	0.389786	-1.58208	0.586282	-2.69849	0.00696546	0.416038
ENSG00000176473	WDR25	38.848	-0.491684	0.168306	-2.92136	0.00348507	1	-0.0104863	0.179569	-0.058397	0.953432	1	0.481197	0.178405	2.69722	0.00699213	0.416038
ENSG00000178464	RPL10P16	13.3646	-0.224466	0.195594	-1.14761	0.251129	1	0.324793	0.205661	1.57927	0.114275	1	0.549259	0.203585	2.69794	0.00697704	0.416038
ENSG00000276231	PIK3R6	80.3869	-0.58532	0.256163	-2.28495	0.0223157	1	0.148081	0.275159	0.538165	0.590463	1	0.733401	0.271853	2.69778	0.00698025	0.416038
ENSG00000160799	CCDC12	320.895	0.0837834	0.139541	0.60042	0.548226	1	-0.316542	0.150676	-2.10082	0.0356569	0.792928	-0.400325	0.148475	-2.69625	0.00701242	0.416495
ENSG00000018625	ATP1A2	6.61438	0.0893144	0.939003	0.0951162	0.924223	1	-2.68563	1.04448	-2.57127	0.0101326	0.448539	-2.77495	1.03011	-2.69384	0.00706331	0.416639
ENSG00000121691	CAT	2657.73	-0.333371	0.150513	-2.2149	0.0267671	1	0.0974439	0.162171	0.600869	0.547927	1	0.430815	0.159916	2.69401	0.00705983	0.416639
ENSG00000140030	GPR65	205.721	-0.44774	0.241607	-1.85318	0.0638568	1	0.243309	0.260017	0.935743	0.349406	1	0.691049	0.256538	2.69375	0.00706532	0.416639
ENSG00000170522	ELOVL6	21.9115	0.369863	0.285166	1.29701	0.194628	1	-0.452701	0.311135	-1.455	0.14567	1	-0.822564	0.30533	-2.69402	0.00705964	0.416639
ENSG00000065534	MYLK	130.542	0.346093	0.308159	1.1231	0.261396	1	-0.53589	0.332773	-1.61038	0.107316	1	-0.881983	0.327899	-2.6898	0.00714953	0.417874
ENSG00000078808	SDF4	560.217	-0.230638	0.0945031	-2.44053	0.0146657	1	0.0392862	0.101724	0.386203	0.699347	1	0.269924	0.10035	2.68982	0.00714912	0.417874
ENSG00000162267	ITIH3	2.02559	1.13137	0.607995	1.86083	0.0627688	1	-0.668655	0.696582	-0.959908	0.337101	1	-1.80003	0.668982	-2.6907	0.0071303	0.417874
ENSG00000182218	HHIPL1	19.9407	-0.100737	0.488982	-0.206014	0.83678	1	-1.5154	0.532882	-2.84377	0.00445831	0.289817	-1.41466	0.525564	-2.69169	0.00710899	0.417874
ENSG00000182782	HCAR2	1044.53	-0.437672	0.384282	-1.13894	0.25473	1	0.661202	0.414045	1.59693	0.110281	1	1.09887	0.408274	2.69151	0.00711288	0.417874
ENSG00000062524	LTK	22.1184	0.241098	0.312368	0.771841	0.440208	1	-0.657212	0.340838	-1.92823	0.053827	0.927729	-0.89831	0.335136	-2.68043	0.00735272	0.418847
ENSG00000075568	TMEM131	1250.37	-0.0877765	0.0749027	-1.17187	0.241248	1	0.12588	0.0806657	1.56051	0.118639	1	0.213656	0.0795281	2.68655	0.00721946	0.418847
ENSG00000080200	CRYBG3	425.06	-0.32774	0.232427	-1.41008	0.158517	1	-0.991158	0.250736	-3.95299	7.71795e-05	0.0244118	-0.663418	0.247279	-2.68287	0.00729935	0.418847
ENSG00000127124	HIVEP3	162.163	-0.143112	0.181095	-0.790258	0.429377	1	0.372799	0.194716	1.91458	0.0555467	0.937312	0.515911	0.192002	2.687	0.00720963	0.418847
ENSG00000135241	PNPLA8	421.384	-0.0137765	0.127155	-0.108344	0.913723	1	0.348073	0.136857	2.54333	0.01098	0.465461	0.36185	0.134889	2.68257	0.0073059	0.418847
ENSG00000160199	PKNOX1	137.834	-0.0789962	0.0974242	-0.810848	0.417453	1	0.197267	0.104496	1.88779	0.0590543	0.960335	0.276263	0.102948	2.68352	0.0072851	0.418847
ENSG00000163462	TRIM46	19.4791	0.00446059	0.354214	0.0125929	0.989953	1	1.00138	0.377806	2.65052	0.00803691	0.404592	0.996921	0.371857	2.68093	0.00734188	0.418847
ENSG00000163535	SGO2	47.691	-0.038433	0.247594	-0.155226	0.876643	1	0.662007	0.265273	2.49557	0.0125754	0.499764	0.70044	0.261332	2.68026	0.00735643	0.418847
ENSG00000168994	PXDC1	65.7951	0.366135	0.229154	1.59777	0.110094	1	-0.288061	0.24817	-1.16074	0.245746	1	-0.654197	0.244069	-2.68038	0.00735388	0.418847
ENSG00000172350	ABCG4	5.42488	-2.03704	0.716234	-2.8441	0.00445376	1	-4.27952	0.835064	-5.12478	2.97889e-07	0.000727573	-2.24248	0.835057	-2.68542	0.0072439	0.418847
ENSG00000182541	LIMK2	1290.19	-0.302163	0.213249	-1.41695	0.156498	1	0.305182	0.22975	1.32832	0.184072	1	0.607344	0.226551	2.68082	0.00734413	0.418847
ENSG00000186951	PPARA	234.212	-0.00555633	0.107262	-0.0518016	0.958687	1	-0.312075	0.116007	-2.69014	0.0071422	0.382563	-0.306519	0.114297	-2.68177	0.00732342	0.418847
ENSG00000187583	PLEKHN1	45.5202	0.0679757	0.355471	0.191227	0.848348	1	-0.952443	0.385352	-2.47162	0.0134503	0.515877	-1.02042	0.379799	-2.68673	0.00721542	0.418847
ENSG00000212283	SNORD89	682.365	0.0332167	0.182526	0.181983	0.855596	1	-0.487943	0.196843	-2.47885	0.0131808	0.51208	-0.521159	0.194067	-2.68546	0.00724291	0.418847
ENSG00000233836	RP11-255H23.2	272.991	0.304126	0.231112	1.31592	0.1882	1	-0.356042	0.249374	-1.42774	0.153366	1	-0.660167	0.245751	-2.68632	0.00722433	0.418847
ENSG00000166897	ELFN2	1.9843	-0.488517	0.721858	-0.676749	0.498565	1	1.48953	0.740703	2.01097	0.0443283	0.85942	1.97805	0.738577	2.67819	0.00740207	0.42072
ENSG00000165650	PDZD8	643.926	-0.202808	0.103549	-1.95857	0.0501626	1	0.0913917	0.111486	0.81976	0.412353	1	0.2942	0.109955	2.67564	0.00745858	0.423204
ENSG00000116711	PLA2G4A	589.487	-0.482877	0.212014	-2.27757	0.0227524	1	0.119484	0.228349	0.523252	0.600799	1	0.602361	0.225228	2.67445	0.0074851	0.423254
ENSG00000142089	IFITM3	2845.43	-0.733236	0.215789	-3.39794	0.000678958	0.533839	-0.11996	0.232515	-0.515921	0.605909	1	0.613277	0.229287	2.67471	0.00747945	0.423254
ENSG00000187193	MT1X	148.02	-0.485154	0.367301	-1.32086	0.186547	1	-1.53122	0.396633	-3.86053	0.000113139	0.0306996	-1.04606	0.391232	-2.67376	0.00750052	0.423401
ENSG00000173548	SNX33	58.611	-0.111897	0.257977	-0.433748	0.664471	1	-0.848698	0.279758	-3.03369	0.00241585	0.206299	-0.736801	0.275886	-2.67067	0.00757008	0.426599
ENSG00000186765	FSCN2	23.2033	-0.120881	0.336387	-0.359351	0.719333	1	0.824465	0.359328	2.29446	0.021764	0.658766	0.945346	0.354222	2.66879	0.00761243	0.428254
ENSG00000017427	IGF1	24.062	0.042479	0.436798	0.0972508	0.922527	1	-1.2056	0.475538	-2.53522	0.0112375	0.469143	-1.24808	0.468714	-2.66277	0.0077501	0.428792
ENSG00000110429	FBXO3	264.265	0.0773515	0.129197	0.59871	0.549367	1	-0.288847	0.13958	-2.06941	0.0385076	0.823229	-0.366199	0.13751	-2.66306	0.00774327	0.428792
ENSG00000150593	PDCD4	2565.9	0.161268	0.0970653	1.66143	0.0966264	1	-0.113545	0.104635	-1.08515	0.277854	1	-0.274813	0.103147	-2.66428	0.00771535	0.428792
ENSG00000156970	BUB1B	223.348	0.179459	0.321767	0.557729	0.577029	1	1.08894	0.346408	3.14352	0.00166926	0.166538	0.909483	0.341426	2.66378	0.00772684	0.428792
ENSG00000174799	CEP135	360.499	-0.0589277	0.147384	-0.399825	0.689286	1	0.357458	0.15863	2.25341	0.0242334	0.691667	0.416386	0.156378	2.66269	0.00775184	0.428792
ENSG00000182481	KPNA2	683.223	-0.0262288	0.172461	-0.152085	0.87912	1	0.461576	0.185741	2.48504	0.0129536	0.508639	0.487804	0.18312	2.66385	0.00772512	0.428792
ENSG00000188404	SELL	3487.08	-0.56484	0.313811	-1.79994	0.0718709	1	0.323379	0.338153	0.956311	0.338915	1	0.888219	0.333433	2.66386	0.00772496	0.428792
ENSG00000196497	IPO4	0.880563	-1.12158	0.760921	-1.47397	0.140489	1	0.940632	0.756204	1.24389	0.213542	1	2.06221	0.773018	2.66774	0.0076364	0.428792
ENSG00000203722	RAET1G	60.1121	0.10405	0.481453	0.216116	0.828897	1	-1.26397	0.520647	-2.42769	0.0151954	0.545825	-1.36802	0.513273	-2.66529	0.00769229	0.428792
ENSG00000203837	PNLIPRP3	27.7912	-0.681324	0.872883	-0.780544	0.435071	1	-3.17613	0.948219	-3.34958	0.000809354	0.107945	-2.49481	0.935563	-2.66664	0.00766143	0.428792
ENSG00000254454	RCC2P6	7.45983	-0.572287	0.430915	-1.32808	0.184153	1	0.629439	0.453735	1.38724	0.165368	1	1.20173	0.451456	2.66189	0.00777031	0.429095
ENSG00000121989	ACVR2A	166.353	0.0769369	0.185279	0.415249	0.677959	1	-0.447855	0.200223	-2.23678	0.0253008	0.700249	-0.524791	0.197303	-2.65982	0.00781826	0.430075
ENSG00000132821	VSTM2L	44.7983	-0.516037	0.35454	-1.45551	0.145528	1	0.483097	0.380446	1.26982	0.20415	1	0.999134	0.37576	2.65897	0.007838	0.430075
ENSG00000134824	FADS2	360.309	-1.11244	0.225761	-4.92752	8.32794e-07	0.0275014	-0.474645	0.243083	-1.95261	0.0508662	0.898264	0.6378	0.239975	2.65778	0.0078658	0.430075
ENSG00000169436	COL22A1	71.9001	0.604259	0.437349	1.38164	0.167082	1	-0.633269	0.472588	-1.34	0.180245	1	-1.23753	0.465532	-2.65831	0.00785342	0.430075
ENSG00000175643	RMI2	3.72649	-0.398442	0.456503	-0.872814	0.382765	1	0.849482	0.471548	1.80148	0.0716279	1	1.24792	0.46954	2.65776	0.0078662	0.430075
ENSG00000203785	SPRR2E	1516.18	0.138895	0.523956	0.26509	0.79094	1	-1.34134	0.564703	-2.3753	0.0175348	0.586391	-1.48023	0.556801	-2.65846	0.00784984	0.430075
ENSG00000096063	SRPK1	793.868	-0.0311195	0.110427	-0.28181	0.778089	1	0.280267	0.118913	2.3569	0.0184282	0.601074	0.311386	0.117223	2.65635	0.00789919	0.430454
ENSG00000224687	RASAL2-AS1	1.45484	0.902244	1.13219	0.796903	0.425507	1	-2.40906	1.27366	-1.89144	0.0585656	0.958651	-3.3113	1.24634	-2.65683	0.00788789	0.430454
ENSG00000183778	B3GALT5	65.4908	0.165801	0.378862	0.43763	0.661654	1	-0.906745	0.409789	-2.21271	0.0269177	0.716689	-1.07255	0.403876	-2.65563	0.00791599	0.430659
ENSG00000114251	WNT5A	73.9384	0.431931	0.331011	1.30488	0.191932	1	-0.503367	0.357862	-1.40659	0.159548	1	-0.935297	0.352433	-2.65383	0.00795846	0.432257
ENSG00000138496	PARP9	1420.27	-0.36123	0.159902	-2.25907	0.0238791	1	0.0892544	0.172267	0.518116	0.604378	1	0.450484	0.169883	2.65173	0.00800804	0.434236
ENSG00000035720	STAP1	65.0641	0.173533	0.40052	0.433269	0.66482	1	1.29146	0.430428	3.0004	0.00269623	0.217165	1.11793	0.423997	2.63663	0.0083733	0.434614
ENSG00000040608	RTN4R	21.8737	0.403165	0.311548	1.29407	0.195642	1	-0.478506	0.339684	-1.40868	0.158929	1	-0.881671	0.333453	-2.64406	0.00819172	0.434614
ENSG00000062096	ARSF	79.4844	-0.516563	0.514256	-1.00449	0.315145	1	-1.96901	0.555935	-3.5418	0.000397412	0.0700388	-1.45244	0.548387	-2.64858	0.00808314	0.434614
ENSG00000079950	STX7	642.139	0.00139607	0.116151	0.0120194	0.99041	1	0.326205	0.125059	2.6084	0.00909663	0.43037	0.324809	0.123267	2.635	0.00841363	0.434614
ENSG00000090376	IRAK3	967.142	-0.284306	0.194784	-1.4596	0.144401	1	0.262249	0.209833	1.2498	0.211372	1	0.546555	0.206918	2.64141	0.00825626	0.434614
ENSG00000100580	TMED8	114.305	0.217076	0.179921	1.20651	0.22762	1	0.718985	0.193218	3.72111	0.000198353	0.043668	0.501909	0.190042	2.64105	0.00826497	0.434614
ENSG00000106511	MEOX2	2.07307	0.485569	0.953318	0.509346	0.610509	1	-2.32838	1.08665	-2.14272	0.0321356	0.772354	-2.81395	1.06798	-2.63483	0.00841789	0.434614
ENSG00000137507	LRRC32	40.2041	-0.249199	0.404183	-0.61655	0.537532	1	0.879024	0.433845	2.02612	0.0427522	0.849521	1.12822	0.427957	2.6363	0.00838151	0.434614
ENSG00000137757	CASP5	248.151	-0.847359	0.368227	-2.30119	0.0213809	1	0.186427	0.396514	0.470166	0.638237	1	1.03379	0.39117	2.6428	0.00822224	0.434614
ENSG00000141622	RNF165	5.4142	1.02813	0.539352	1.90623	0.0566201	1	-0.50326	0.59604	-0.84434	0.398479	1	-1.53139	0.580397	-2.63852	0.00832688	0.434614
ENSG00000145879	SPINK7	353.202	-0.470089	0.520643	-0.9029	0.366579	1	-1.92848	0.561442	-3.43488	0.000592822	0.0872182	-1.45839	0.553634	-2.63422	0.00843306	0.434614
ENSG00000147676	MAL2	712.385	0.204709	0.237438	0.862158	0.388601	1	-0.461026	0.256	-1.80088	0.0717217	1	-0.665735	0.252382	-2.63781	0.00834435	0.434614
ENSG00000150433	TMEM218	34.9937	-0.0164355	0.177131	-0.0927874	0.926072	1	-0.519805	0.193566	-2.68541	0.00724402	0.383179	-0.503369	0.190591	-2.6411	0.00826374	0.434614
ENSG00000155850	SLC26A2	1116.78	-0.440288	0.322609	-1.36477	0.172324	1	0.467881	0.34759	1.34607	0.178279	1	0.908169	0.34275	2.64965	0.00805745	0.434614
ENSG00000158863	FAM160B2	159.935	0.312005	0.136637	2.28347	0.0224029	1	-0.0721624	0.14775	-0.488408	0.625261	1	-0.384168	0.145247	-2.64493	0.00817088	0.434614
ENSG00000168496	FEN1	76.61	-0.0261202	0.211093	-0.123738	0.901523	1	0.561494	0.226482	2.47919	0.013168	0.51208	0.587614	0.223125	2.63357	0.00844933	0.434614
ENSG00000169174	PCSK9	22.6534	-1.07249	0.423944	-2.52979	0.0114131	1	0.112627	0.453213	0.248507	0.803742	1	1.18512	0.449645	2.63567	0.00839715	0.434614
ENSG00000169715	MT1E	269.81	-0.402299	0.36367	-1.10622	0.268631	1	-1.42427	0.39234	-3.63019	0.000283216	0.0553175	-1.02197	0.386919	-2.6413	0.00825898	0.434614
ENSG00000171469	ZNF561	427.376	0.181407	0.122473	1.48121	0.138552	1	-0.162626	0.132181	-1.23033	0.218575	1	-0.344033	0.130211	-2.64212	0.00823882	0.434614
ENSG00000172819	RARG	203.389	0.00279806	0.249386	0.0112198	0.991048	1	-0.699601	0.26922	-2.59862	0.00935987	0.43082	-0.702399	0.26542	-2.64637	0.0081361	0.434614
ENSG00000173166	RAPH1	164.564	0.139446	0.194045	0.718624	0.472373	1	-0.40597	0.209654	-1.93637	0.0528218	0.918555	-0.545415	0.206566	-2.64039	0.00828099	0.434614
ENSG00000174226	SNX31	31.6485	0.313231	0.800289	0.391397	0.695504	1	-1.93817	0.866499	-2.23678	0.0253008	0.700249	-2.2514	0.854207	-2.63566	0.00839745	0.434614
ENSG00000176834	VSIG10	148.487	-0.210924	0.275483	-0.765655	0.443882	1	-0.984377	0.297593	-3.30779	0.000940344	0.116741	-0.773453	0.293497	-2.6353	0.00840632	0.434614
ENSG00000179918	SEPHS2	130.387	0.0112813	0.0879405	0.128283	0.897925	1	0.255574	0.0942528	2.71158	0.00669625	0.370402	0.244293	0.0926444	2.63689	0.00836697	0.434614
ENSG00000186106	ANKRD46	56.8264	0.065615	0.151155	0.43409	0.664223	1	-0.362677	0.164503	-2.20468	0.0274767	0.720479	-0.428292	0.161783	-2.64732	0.00811328	0.434614
ENSG00000198515	CNGA1	52.0132	0.341442	0.452936	0.753842	0.450944	1	-0.933017	0.490004	-1.9041	0.0568971	0.946728	-1.27446	0.48282	-2.63962	0.00829996	0.434614
ENSG00000204542	C6orf15	65.1826	-1.02267	0.477541	-2.14153	0.0322317	1	0.320895	0.513452	0.624975	0.531987	1	1.34356	0.507037	2.64983	0.00805334	0.434614
ENSG00000205758	CRYZL1	151.306	0.277415	0.0900362	3.08115	0.00206205	0.884351	0.0252711	0.0975339	0.259101	0.795558	1	-0.252144	0.0955183	-2.63974	0.00829695	0.434614
ENSG00000207181	SNORA14B	8.03064	0.188419	0.345691	0.54505	0.585719	1	-0.807076	0.385072	-2.09591	0.0360901	0.798261	-0.995495	0.377754	-2.6353	0.0084063	0.434614
ENSG00000213386	RP11-779O18.2	4.97768	0.15606	0.704396	0.221551	0.824663	1	2.08798	0.745026	2.80257	0.00506979	0.315639	1.93192	0.731134	2.64237	0.0082329	0.434614
ENSG00000232810	TNF	97.1861	-0.361321	0.276951	-1.30464	0.192016	1	0.416213	0.297713	1.39804	0.162103	1	0.777534	0.293768	2.64676	0.00812667	0.434614
ENSG00000235162	C12orf75	210.188	-0.267754	0.21324	-1.25565	0.209244	1	0.328252	0.229436	1.43069	0.152518	1	0.596007	0.226309	2.63359	0.00844863	0.434614
ENSG00000269855	RNF225	26.1554	-0.422442	0.642922	-0.657066	0.511139	1	-2.24169	0.69835	-3.20999	0.00132742	0.145632	-1.81925	0.689046	-2.64025	0.00828449	0.434614
ENSG00000077942	FBLN1	3917.34	-0.754854	0.336737	-2.24167	0.0249826	1	0.18673	0.362859	0.514607	0.606828	1	0.941584	0.357797	2.63162	0.00849793	0.435942
ENSG00000215007	DNAJA1P3	1.32557	-0.232484	0.716236	-0.324592	0.74549	1	1.63128	0.716348	2.27722	0.0227733	0.667537	1.86376	0.708259	2.63147	0.00850156	0.435942
ENSG00000121552	CSTA	1950.74	-0.300619	0.368208	-0.816438	0.414249	1	-1.32988	0.39685	-3.3511	0.000804919	0.107945	-1.02926	0.391306	-2.63033	0.00853016	0.436731
ENSG00000114790	ARHGEF26	118.711	0.0847875	0.387547	0.21878	0.826822	1	-1.00011	0.418478	-2.38987	0.0168545	0.575454	-1.08489	0.412564	-2.62964	0.00854759	0.436946
ENSG00000151726	ACSL1	3632.04	-0.34725	0.272056	-1.27639	0.201817	1	0.41252	0.293157	1.40716	0.159379	1	0.75977	0.289062	2.6284	0.00857886	0.437867
ENSG00000162929	KIAA1841	108.762	-0.343767	0.145735	-2.35886	0.0183314	1	0.0620883	0.15641	0.396959	0.691398	1	0.405856	0.154567	2.62576	0.00864553	0.440588
ENSG00000111344	RASAL1	176.244	-0.0102036	0.272028	-0.0375094	0.970079	1	-0.77002	0.293712	-2.62168	0.00874971	0.419973	-0.759816	0.289574	-2.62391	0.00869266	0.441627
ENSG00000178445	GLDC	84.0303	-1.08527	0.357152	-3.03868	0.00237618	0.935147	-0.0896195	0.383855	-0.233472	0.815395	1	0.995652	0.379399	2.62429	0.0086831	0.441627
ENSG00000095637	SORBS1	121.006	-0.114099	0.306527	-0.372233	0.709719	1	-0.97046	0.3312	-2.93014	0.00338813	0.251575	-0.85636	0.32659	-2.62213	0.00873827	0.442224
ENSG00000141968	VAV1	1781.06	-0.311129	0.219697	-1.41618	0.156724	1	0.300854	0.236713	1.27096	0.203741	1	0.611984	0.233414	2.62188	0.00874459	0.442224
ENSG00000188290	HES4	71.5954	-0.281208	0.316882	-0.887421	0.374852	1	0.599495	0.340497	1.76065	0.0782977	1	0.880703	0.335902	2.6219	0.00874405	0.442224
ENSG00000123146	ADGRE5	3005.91	-0.349911	0.211699	-1.65287	0.0983581	1	0.239636	0.228112	1.05052	0.293479	1	0.589547	0.22493	2.62103	0.00876648	0.442653
ENSG00000164574	GALNT10	308.422	-0.330492	0.181014	-1.82578	0.0678831	1	0.172788	0.194837	0.886834	0.375169	1	0.503281	0.192204	2.61847	0.00883251	0.445307
ENSG00000149534	MS4A2	93.4063	-0.679314	0.41974	-1.61842	0.105573	1	0.485707	0.451559	1.07562	0.282096	1	1.16502	0.445613	2.61443	0.00893777	0.448559
ENSG00000186073	C15orf41	60.7965	0.404199	0.278592	1.45086	0.146818	1	-0.371937	0.301578	-1.2333	0.217464	1	-0.776135	0.29675	-2.61545	0.00891099	0.448559
ENSG00000261315	LARP4P	2.30979	1.66422	0.671226	2.47937	0.0131613	1	-0.220137	0.755272	-0.291467	0.770694	1	-1.88436	0.720697	-2.61463	0.00893238	0.448559
ENSG00000099290	FAM21A	3062.48	-0.236875	0.0949215	-2.49549	0.0125785	1	0.0265951	0.10227	0.260048	0.794826	1	0.26347	0.100849	2.61252	0.00898772	0.450381
ENSG00000134343	ANO3	23.4883	-0.857434	0.520705	-1.64668	0.0996238	1	0.582933	0.557616	1.0454	0.295837	1	1.44037	0.551671	2.61092	0.00902998	0.451814
ENSG00000100281	HMGXB4	259.472	0.0507182	0.111703	0.454046	0.649795	1	-0.259691	0.120723	-2.15113	0.0314657	0.764205	-0.310409	0.118917	-2.61029	0.00904651	0.451956
ENSG00000125538	IL1B	11473	-0.603545	0.463207	-1.30297	0.192585	1	0.680925	0.49916	1.36414	0.172523	1	1.28447	0.492181	2.60975	0.00906081	0.451986
ENSG00000085117	CD82	1745.68	0.0794972	0.180473	0.440493	0.65958	1	-0.420961	0.194535	-2.16393	0.0304697	0.752868	-0.500458	0.191803	-2.60923	0.00907451	0.451987
ENSG00000073111	MCM2	164.979	0.170141	0.238251	0.714124	0.475151	1	0.828538	0.25629	3.23282	0.00122577	0.138625	0.658397	0.252479	2.60773	0.0091145	0.453295
ENSG00000073282	TP63	239.791	0.298423	0.53709	0.55563	0.578464	1	-1.18963	0.579201	-2.05392	0.0399832	0.82704	-1.48806	0.571053	-2.60581	0.00916568	0.455016
ENSG00000082269	FAM135A	401.787	0.0310189	0.229814	0.134974	0.892632	1	-0.60545	0.247887	-2.44244	0.0145882	0.537143	-0.636469	0.244393	-2.60428	0.0092067	0.455016
ENSG00000163141	BNIPL	210.928	-0.215753	0.44289	-0.487148	0.626154	1	-1.4426	0.477814	-3.01917	0.00253466	0.211445	-1.22685	0.471166	-2.60386	0.00921799	0.455016
ENSG00000173905	GOLIM4	405.755	-0.120885	0.109262	-1.10638	0.268563	1	0.181112	0.117584	1.54028	0.123492	1	0.301997	0.115936	2.60486	0.00919126	0.455016
ENSG00000214856	KRT16P1	1.74526	0.340072	0.799186	0.425523	0.670456	1	-2.01919	0.922122	-2.18972	0.0285444	0.729392	-2.35926	0.905933	-2.60424	0.00920793	0.455016
ENSG00000104325	DECR1	492.181	-0.137012	0.0759973	-1.80285	0.0714113	1	0.0728487	0.0817735	0.89086	0.373004	1	0.209861	0.0806385	2.60249	0.00925505	0.456163
ENSG00000184809	B3GALT5-AS1	127.255	0.321827	0.436096	0.737972	0.460532	1	-0.885454	0.470722	-1.88105	0.0599648	0.965959	-1.20728	0.464	-2.6019	0.00927101	0.456269
ENSG00000112769	LAMA4	247.093	-0.592494	0.279896	-2.11683	0.0342739	1	0.179755	0.301319	0.59656	0.550801	1	0.772249	0.297285	2.59767	0.00938578	0.458239
ENSG00000135902	CHRND	3.52887	1.20871	0.72227	1.67348	0.0942321	1	-0.825863	0.803772	-1.02748	0.304193	1	-2.03457	0.783322	-2.59736	0.00939429	0.458239
ENSG00000145700	ANKRD31	18.8838	-0.437437	0.498535	-0.877446	0.380244	1	-1.83389	0.544077	-3.37064	0.000749935	0.102571	-1.39645	0.537269	-2.59917	0.00934504	0.458239
ENSG00000167106	FAM102A	1063.29	-0.480549	0.229036	-2.09813	0.0358934	1	-1.11309	0.246925	-4.50782	6.54974e-06	0.0065543	-0.632544	0.243504	-2.59768	0.00938572	0.458239
ENSG00000215045	GRID2IP	8.20833	0.602252	0.30324	1.98606	0.0470271	1	-0.243343	0.335679	-0.72493	0.468495	1	-0.845595	0.32533	-2.59919	0.00934438	0.458239
ENSG00000222009	BTBD19	51.7145	-0.124646	0.360216	-0.346031	0.729319	1	0.866257	0.386805	2.23952	0.0251223	0.698916	0.990903	0.381367	2.59829	0.00936889	0.458239
ENSG00000137642	SORL1	15044.1	-0.225913	0.188487	-1.19856	0.2307	1	0.294158	0.203116	1.44823	0.147553	1	0.520071	0.200275	2.59678	0.0094103	0.458342
ENSG00000149527	PLCH2	191.378	0.637818	0.258762	2.46488	0.0137059	1	-0.0758854	0.279243	-0.271754	0.785811	1	-0.713703	0.275001	-2.59527	0.00945157	0.459675
ENSG00000196663	TECPR2	560.242	-0.176459	0.201721	-0.874767	0.381701	1	0.379318	0.217261	1.74591	0.0808266	1	0.555777	0.214232	2.59428	0.00947897	0.460329
ENSG00000105708	ZNF14	109.816	0.316959	0.137345	2.30776	0.0210127	1	-0.0616848	0.148716	-0.414782	0.678301	1	-0.378644	0.146001	-2.59343	0.00950252	0.460796
ENSG00000189280	GJB5	82.3535	0.0891858	0.419799	0.212449	0.831757	1	-1.07001	0.453603	-2.35891	0.0183286	0.599866	-1.1592	0.447179	-2.59224	0.00953534	0.461709
ENSG00000012048	BRCA1	318.052	0.0253997	0.200786	0.126501	0.899335	1	0.577293	0.216147	2.67083	0.00756642	0.390416	0.551893	0.213057	2.59035	0.00958787	0.462225
ENSG00000094755	GABRP	4262.45	0.26595	0.400313	0.664355	0.506463	1	-0.835695	0.431412	-1.93712	0.052731	0.918547	-1.10164	0.425374	-2.58983	0.00960242	0.462225
ENSG00000108091	CCDC6	1107.12	-0.17081	0.195145	-0.875297	0.381412	1	-0.708097	0.210386	-3.3657	0.000763507	0.103333	-0.537287	0.207452	-2.58994	0.00959924	0.462225
ENSG00000170631	ZNF16	52.6748	0.168023	0.162864	1.03168	0.302223	1	-0.282602	0.177092	-1.59579	0.110535	1	-0.450625	0.173946	-2.5906	0.0095809	0.462225
ENSG00000198734	F5	1361.05	-0.521821	0.305822	-1.70629	0.0879544	1	0.319528	0.329513	0.969697	0.332197	1	0.841349	0.324928	2.58934	0.00961599	0.462225
ENSG00000256591	RP11-286N22.8	3.30649	-0.108584	0.479106	-0.22664	0.820704	1	1.1561	0.496485	2.32858	0.0198815	0.624094	1.26469	0.488703	2.58785	0.0096577	0.463555
ENSG00000117322	CR2	507.597	0.832352	0.504084	1.65122	0.0986945	1	2.21592	0.543044	4.08055	4.49291e-05	0.017663	1.38357	0.535269	2.58481	0.00974332	0.465897
ENSG00000141985	SH3GL1	860.441	-0.212282	0.250257	-0.848255	0.396296	1	-0.899767	0.269804	-3.33489	0.000853341	0.110509	-0.687485	0.266043	-2.58412	0.00976292	0.465897
ENSG00000168356	SCN11A	3.72271	1.50982	0.79368	1.9023	0.0571321	1	-0.709749	0.883595	-0.803252	0.421829	1	-2.21957	0.858828	-2.58441	0.00975448	0.465897
ENSG00000177694	NAALADL2	110.436	0.0371432	0.276879	0.13415	0.893284	1	-0.725335	0.299273	-2.42365	0.0153652	0.54914	-0.762478	0.295005	-2.58463	0.00974842	0.465897
ENSG00000184408	KCND2	27.6755	-1.04434	0.549465	-1.90064	0.0573487	1	0.460252	0.589244	0.781088	0.434751	1	1.50459	0.582788	2.58171	0.00983129	0.468483
ENSG00000010671	BTK	969.024	-0.186447	0.243701	-0.765066	0.444232	1	0.480876	0.262547	1.83158	0.0670138	0.999547	0.667323	0.25888	2.57773	0.00994524	0.468505
ENSG00000077152	UBE2T	46.0514	-0.132835	0.304757	-0.435873	0.662929	1	0.69781	0.326748	2.13562	0.0327101	0.773941	0.830646	0.322163	2.57834	0.00992759	0.468505
ENSG00000110944	IL23A	48.055	0.0436477	0.405	0.107772	0.914176	1	1.14858	0.435003	2.64041	0.0082806	0.409357	1.10494	0.428627	2.57785	0.00994167	0.468505
ENSG00000140022	STON2	117.2	0.0754754	0.265977	0.283767	0.776589	1	-0.654869	0.287414	-2.27848	0.0226978	0.666862	-0.730344	0.28329	-2.57808	0.00993507	0.468505
ENSG00000155330	C16orf87	37.5585	-0.453492	0.237166	-1.91213	0.0558596	1	0.193999	0.253679	0.764743	0.444425	1	0.647491	0.251066	2.57897	0.00990964	0.468505
ENSG00000215114	UBXN2B	307.3	-0.116748	0.16581	-0.704106	0.481367	1	0.336893	0.178465	1.88773	0.0590627	0.960335	0.453641	0.175962	2.57806	0.00993572	0.468505
ENSG00000261609	GAN	600.788	0.512556	0.283078	1.81065	0.0701949	1	-0.263947	0.305193	-0.864854	0.387119	1	-0.776503	0.300844	-2.58109	0.00984903	0.468505
ENSG00000275713	HIST1H2BH	1009.76	-0.00556304	0.215279	-0.0258411	0.979384	1	0.584073	0.231918	2.51844	0.0117875	0.483156	0.589636	0.228658	2.57868	0.00991782	0.468505
ENSG00000113396	SLC27A6	26.5807	-1.20688	0.52707	-2.28979	0.0220336	1	0.234007	0.564699	0.414392	0.678587	1	1.44088	0.559197	2.5767	0.00997479	0.469227
ENSG00000122218	COPA	3074.52	-0.0778189	0.0614953	-1.26544	0.205712	1	0.0904018	0.0662506	1.36454	0.172397	1	0.168221	0.0653184	2.5754	0.0100126	0.470334
ENSG00000182916	TCEAL7	1.59297	-0.0599929	0.87813	-0.0683189	0.945532	1	-2.63243	1.01209	-2.60097	0.00929608	0.43082	-2.57243	0.999073	-2.57482	0.0100292	0.470447
ENSG00000123131	PRDX4	515.677	-0.39885	0.194928	-2.04614	0.0407423	1	0.13396	0.209928	0.638122	0.523394	1	0.53281	0.207059	2.57323	0.0100755	0.471946
ENSG00000269354	AC005626.3	1.0752	0.680757	0.908135	0.749621	0.453483	1	-1.91519	1.03615	-1.84838	0.0645474	0.98986	-2.59595	1.00922	-2.57224	0.0101044	0.472632
ENSG00000177302	TOP3A	245.776	-9.80739e-05	0.104059	-0.00094248	0.999248	1	0.283163	0.111868	2.53122	0.0113667	0.472514	0.283261	0.110183	2.57081	0.010146	0.473904
ENSG00000018236	CNTN1	18.6159	-0.957527	0.665529	-1.43875	0.150222	1	-2.80345	0.727053	-3.85591	0.000115299	0.0307057	-1.84592	0.71839	-2.56953	0.0101836	0.474179
ENSG00000142748	FCN3	1.39877	2.87904	0.914983	3.14655	0.0016521	0.814286	0.403713	1.0303	0.391841	0.695176	1	-2.47532	0.963481	-2.56915	0.0101949	0.474179
ENSG00000160180	TFF3	2552.83	-0.79848	0.389212	-2.05153	0.0402153	1	0.264238	0.419396	0.630044	0.528666	1	1.06272	0.41355	2.56975	0.0101772	0.474179
ENSG00000072134	EPN2	113.701	0.251284	0.214636	1.17074	0.241702	1	-0.335395	0.232041	-1.44541	0.148343	1	-0.586679	0.228489	-2.56765	0.010239	0.474339
ENSG00000146072	TNFRSF21	992.703	0.0395226	0.269166	0.146834	0.883263	1	-0.694881	0.290155	-2.39486	0.0166267	0.572538	-0.734404	0.286088	-2.56706	0.0102565	0.474339
ENSG00000163481	RNF25	89.3669	0.259398	0.107704	2.40844	0.0160209	1	-0.034216	0.116913	-0.292663	0.76978	1	-0.293614	0.11442	-2.56611	0.0102846	0.474339
ENSG00000166183	ASPG	24.3847	-0.456426	0.504003	-0.905603	0.365146	1	-1.84696	0.548517	-3.3672	0.00075937	0.103196	-1.39054	0.541505	-2.56791	0.0102313	0.474339
ENSG00000174564	IL20RB	100.716	-0.347355	0.361986	-0.959581	0.337266	1	-1.33768	0.391207	-3.41936	0.000627682	0.0898442	-0.990325	0.385887	-2.56636	0.0102773	0.474339
ENSG00000272636	DOC2B	105.818	-0.0399403	0.271603	-0.147054	0.88309	1	0.698885	0.291993	2.3935	0.0166885	0.574065	0.738825	0.287811	2.56705	0.0102567	0.474339
ENSG00000026559	KCNG1	8.93866	0.647254	0.514834	1.25721	0.208677	1	-0.773812	0.565016	-1.36954	0.170831	1	-1.42107	0.554054	-2.56485	0.0103219	0.474402
ENSG00000196535	MYO18A	1166.33	0.0673229	0.13364	0.503762	0.614428	1	-0.296988	0.144092	-2.0611	0.0392938	0.82704	-0.364311	0.142053	-2.56462	0.010329	0.474402
ENSG00000270872	SRGAP2D	3.49187	0.24194	0.707043	0.342186	0.732211	1	-1.77635	0.79972	-2.22122	0.026336	0.713449	-2.01829	0.78685	-2.56503	0.0103167	0.474402
ENSG00000129988	LBP	29.5894	-1.16704	0.956029	-1.22072	0.222193	1	1.43319	1.02713	1.39533	0.162916	1	2.60023	1.01433	2.56348	0.0103629	0.475295
ENSG00000164684	ZNF704	92.6203	0.601613	0.287733	2.09087	0.0365395	1	-0.182367	0.310917	-0.586546	0.557508	1	-0.78398	0.305979	-2.5622	0.010401	0.476156
ENSG00000176945	MUC20	2682.07	0.232431	0.318989	0.728647	0.466217	1	-0.635974	0.343786	-1.84991	0.0643264	0.989404	-0.868404	0.33897	-2.56189	0.0104105	0.476156
ENSG00000162852	CNST	495.302	-0.221735	0.283146	-0.783111	0.433562	1	-0.992747	0.305335	-3.25134	0.00114863	0.13356	-0.771012	0.301085	-2.56078	0.0104437	0.476559
ENSG00000164111	ANXA5	5140.57	-0.301732	0.153734	-1.96269	0.0496819	1	0.116532	0.165656	0.703461	0.481769	1	0.418264	0.163344	2.56063	0.0104481	0.476559
ENSG00000172345	STARD5	39.9827	0.437463	0.227755	1.92076	0.0547619	1	-0.183592	0.247322	-0.742319	0.457894	1	-0.621055	0.242603	-2.55997	0.0104683	0.476819
ENSG00000077092	RARB	77.7349	0.433865	0.255126	1.70059	0.0890195	1	-0.260675	0.275951	-0.944644	0.344841	1	-0.69454	0.271515	-2.55802	0.010527	0.478835
ENSG00000104738	MCM4	383.453	-0.0148878	0.214695	-0.0693439	0.944716	1	0.567856	0.231175	2.45639	0.014034	0.525447	0.582744	0.227902	2.55699	0.0105581	0.478928
ENSG00000107882	SUFU	279.232	0.170141	0.108777	1.56413	0.117787	1	-0.12566	0.117518	-1.06928	0.284944	1	-0.295801	0.11567	-2.55727	0.0105496	0.478928
ENSG00000164128	NPY1R	4.44576	-0.228956	0.665747	-0.343909	0.730915	1	1.53829	0.700297	2.19662	0.0280473	0.72389	1.76725	0.69145	2.55585	0.0105928	0.47921
ENSG00000167419	LPO	39.9778	-1.65942	0.700913	-2.36751	0.0179084	1	0.24293	0.753157	0.322549	0.747037	1	1.90235	0.744315	2.55584	0.0105933	0.47921
ENSG00000161381	PLXDC1	65.9158	0.141983	0.266818	0.532135	0.594633	1	-0.585097	0.289046	-2.02424	0.0429458	0.849521	-0.727081	0.284705	-2.5538	0.0106553	0.481354
ENSG00000138646	HERC5	523.094	-1.23646	0.331186	-3.73344	0.000188885	0.249502	-0.33801	0.356748	-0.947475	0.343397	1	0.89845	0.351922	2.55298	0.0106805	0.481832
ENSG00000182934	SRPRA	1593.94	-0.118349	0.0760081	-1.55705	0.119458	1	0.0875289	0.0818718	1.0691	0.285026	1	0.205878	0.0807258	2.55033	0.010762	0.484189
ENSG00000206072	SERPINB11	76.8689	0.14077	0.581172	0.242216	0.808612	1	-1.43828	0.627929	-2.29052	0.021991	0.659591	-1.57905	0.61907	-2.55069	0.0107511	0.484189
ENSG00000164073	MFSD8	216.363	-0.045274	0.0824377	-0.54919	0.582875	1	-0.269518	0.0892805	-3.01877	0.00253801	0.211445	-0.224244	0.0879536	-2.54957	0.0107856	0.484591
ENSG00000180357	ZNF609	731.575	0.108472	0.0622923	1.74134	0.0816235	1	-0.0602581	0.06725	-0.896031	0.370236	1	-0.16873	0.0661979	-2.54887	0.0108071	0.484896
ENSG00000166508	MCM7	593.297	0.0883246	0.169134	0.522216	0.60152	1	0.545815	0.182142	2.99665	0.00272962	0.218374	0.457491	0.179535	2.5482	0.0108281	0.485177
ENSG00000126821	SGPP1	87.0585	-0.1108	0.148781	-0.744722	0.45644	1	0.289768	0.15957	1.81593	0.0693811	1	0.400568	0.157302	2.54649	0.0108811	0.486892
ENSG00000010270	STARD3NL	382.387	-0.261127	0.130611	-1.99928	0.0455782	1	0.0912329	0.140585	0.648953	0.516369	1	0.35236	0.138684	2.54075	0.0110616	0.487533
ENSG00000088367	EPB41L1	1358.14	0.324302	0.264506	1.22607	0.220174	1	-0.389749	0.285102	-1.36705	0.171609	1	-0.714052	0.28109	-2.5403	0.0110758	0.487533
ENSG00000104447	TRPS1	1073.77	0.0727918	0.114873	0.633672	0.526295	1	-0.237266	0.123874	-1.91539	0.0554431	0.937312	-0.310058	0.122109	-2.53919	0.011111	0.487533
ENSG00000117650	NEK2	39.3646	-0.10982	0.364519	-0.301273	0.763206	1	0.869185	0.390977	2.22311	0.0262084	0.711744	0.979005	0.38544	2.53997	0.0110862	0.487533
ENSG00000124429	POF1B	358.348	-0.405101	0.366549	-1.10518	0.269083	1	-1.39456	0.395323	-3.52764	0.000419288	0.0708522	-0.989455	0.389844	-2.53808	0.0111464	0.487533
ENSG00000125999	BPIFB1	49718.7	-0.464382	0.353649	-1.31312	0.189144	1	0.489753	0.381102	1.2851	0.198758	1	0.954135	0.375772	2.53913	0.0111127	0.487533
ENSG00000128849	CGNL1	1208.58	-0.265605	0.363426	-0.730836	0.464879	1	-1.24731	0.39173	-3.18411	0.001452	0.153087	-0.981705	0.38626	-2.54157	0.0110357	0.487533
ENSG00000133985	TTC9	511.373	-0.0496748	0.34426	-0.144295	0.885268	1	-0.981263	0.371181	-2.64363	0.0082023	0.406704	-0.931588	0.365987	-2.54541	0.0109148	0.487533
ENSG00000134121	CHL1	148.398	0.593348	0.424823	1.39669	0.162506	1	-0.553425	0.458378	-1.20735	0.227296	1	-1.14677	0.451746	-2.53853	0.0111318	0.487533
ENSG00000139629	GALNT6	546.021	-0.501799	0.271042	-1.85137	0.0641165	1	0.229889	0.291954	0.787415	0.431039	1	0.731688	0.287936	2.54115	0.0110488	0.487533
ENSG00000143933	CALM2	1443.32	-0.0587916	0.0647664	-0.907748	0.364011	1	0.115952	0.0697535	1.66231	0.0964499	1	0.174744	0.0687614	2.54131	0.0110439	0.487533
ENSG00000172380	GNG12	48.3963	0.230001	0.246295	0.933845	0.350384	1	-0.437127	0.267113	-1.63649	0.101738	1	-0.667129	0.262827	-2.53828	0.0111398	0.487533
ENSG00000176531	PHLDB3	83.743	0.108953	0.222581	0.489497	0.62449	1	-0.494606	0.240916	-2.05302	0.040071	0.82704	-0.603558	0.23732	-2.54322	0.0109836	0.487533
ENSG00000185101	ANO9	119.878	0.251813	0.170027	1.48102	0.138601	1	-0.207545	0.183915	-1.12849	0.259115	1	-0.459358	0.180952	-2.53856	0.011131	0.487533
ENSG00000186648	CARMIL3	22.9537	0.024062	0.348988	0.068948	0.945031	1	0.956374	0.372806	2.56534	0.0103076	0.451929	0.932312	0.366932	2.54083	0.011059	0.487533
ENSG00000189057	FAM111B	58.1474	-0.0479755	0.344089	-0.139428	0.889112	1	0.877918	0.369503	2.37594	0.0175042	0.586391	0.925894	0.364189	2.54234	0.0110112	0.487533
ENSG00000276410	HIST1H2BB	178.223	0.0212944	0.312444	0.0681544	0.945663	1	0.863556	0.336287	2.56791	0.0102314	0.450494	0.842261	0.331497	2.54078	0.0110605	0.487533
ENSG00000088002	SULT2B1	785.769	-0.717258	0.411491	-1.74307	0.0813211	1	-1.8268	0.443599	-4.11815	3.81933e-05	0.01638	-1.10955	0.437433	-2.53649	0.0111968	0.489091
ENSG00000074842	MYDGF	491.792	-0.347118	0.133021	-2.60949	0.00906762	1	0.0111816	0.14322	0.0780724	0.93777	1	0.3583	0.141299	2.53575	0.0112205	0.489479
ENSG00000012124	CD22	525.005	0.480077	0.418985	1.14581	0.251873	1	1.60805	0.451369	3.56261	0.00036718	0.0658989	1.12798	0.444955	2.53503	0.0112437	0.489513
ENSG00000204335	SP5	2.89209	-0.811297	0.56543	-1.43483	0.151335	1	0.679412	0.583928	1.16352	0.244618	1	1.49071	0.588096	2.53481	0.011251	0.489513
ENSG00000135111	TBX3	386.622	0.710864	0.381158	1.86501	0.06218	1	-0.315398	0.410945	-0.767496	0.442787	1	-1.02626	0.405084	-2.53345	0.0112945	0.490759
ENSG00000172785	CBWD1	711.307	-0.281323	0.125073	-2.24926	0.0244959	1	0.0551359	0.134693	0.409344	0.682287	1	0.336459	0.132853	2.53257	0.011323	0.490871
ENSG00000187116	LILRA5	1399.56	-0.433438	0.333286	-1.3005	0.19343	1	0.463317	0.359112	1.29017	0.19699	1	0.896756	0.354106	2.53245	0.0113268	0.490871
ENSG00000091073	DTX2	663.761	0.0194571	0.267531	0.0727284	0.942022	1	-0.700052	0.288438	-2.42704	0.0152226	0.545825	-0.719509	0.284392	-2.52999	0.0114067	0.492139
ENSG00000165646	SLC18A2	43.9767	-0.284069	0.346164	-0.820619	0.411864	1	0.64343	0.371561	1.7317	0.0833277	1	0.927499	0.366608	2.52995	0.011408	0.492139
ENSG00000183844	FAM3B	144.24	0.216893	0.331759	0.653765	0.513263	1	-0.676088	0.35813	-1.88783	0.0590492	0.960335	-0.892981	0.352997	-2.52971	0.0114156	0.492139
ENSG00000197253	TPSB2	42.1628	0.253656	0.424677	0.597292	0.550313	1	1.38999	0.456088	3.04764	0.00230646	0.199912	1.13633	0.44903	2.53064	0.0113854	0.492139
ENSG00000185670	ZBTB3	41.656	0.131943	0.150415	0.877197	0.38038	1	-0.275012	0.164085	-1.67603	0.0937318	1	-0.406955	0.160978	-2.52802	0.0114709	0.493877
ENSG00000157617	C2CD2	260.078	-0.0148687	0.235103	-0.0632433	0.949573	1	-0.646938	0.253714	-2.54988	0.0107761	0.462276	-0.632069	0.25014	-2.52686	0.0115087	0.494861
ENSG00000174891	RSRC1	149.562	-0.0594732	0.124202	-0.478841	0.632052	1	0.272559	0.133401	2.04316	0.0410364	0.835994	0.332032	0.131443	2.52606	0.011535	0.495347
ENSG00000106823	ECM2	10.3819	0.736379	0.444577	1.65636	0.097649	1	-0.465809	0.487117	-0.956256	0.338943	1	-1.20219	0.476529	-2.5228	0.0116425	0.499312
ENSG00000133710	SPINK5	78393.5	-0.730157	0.473361	-1.5425	0.122953	1	-1.99825	0.510111	-3.91728	8.95527e-05	0.0261708	-1.26809	0.502976	-2.52117	0.0116964	0.500973
ENSG00000132388	UBE2G1	569.727	-0.383357	0.252869	-1.51603	0.129511	1	-1.06105	0.27269	-3.89104	9.98148e-05	0.0279338	-0.677689	0.268918	-2.52006	0.0117335	0.501909
ENSG00000174837	ADGRE1	517.575	-0.947815	0.351917	-2.69329	0.00707496	1	-0.00593426	0.3791	-0.0156536	0.987511	1	0.941881	0.37391	2.519	0.0117687	0.502766
ENSG00000140749	IGSF6	858.12	-0.481902	0.275398	-1.74984	0.0801458	1	0.254201	0.296701	0.856757	0.391579	1	0.736103	0.292588	2.51584	0.0118749	0.504709
ENSG00000163507	KIAA1524	77.6349	0.0128246	0.251961	0.0508993	0.959406	1	0.683651	0.270631	2.52614	0.0115325	0.47724	0.670826	0.266637	2.51587	0.0118738	0.504709
ENSG00000182175	RGMA	19.0385	0.68631	0.401849	1.70788	0.0876585	1	-0.392637	0.436982	-0.89852	0.368909	1	-1.07895	0.428863	-2.51583	0.0118753	0.504709
ENSG00000213799	ZNF845	765.703	0.0320969	0.097016	0.330841	0.740765	1	-0.227539	0.104667	-2.17393	0.02971	0.742706	-0.259635	0.103161	-2.5168	0.0118426	0.504709
ENSG00000151572	ANO4	12.2933	-0.0632911	0.537045	-0.117851	0.906186	1	-1.52014	0.587477	-2.58757	0.00966561	0.438207	-1.45684	0.57936	-2.51458	0.0119176	0.505853
ENSG00000107020	PLGRKT	92.3703	-0.169286	0.143111	-1.18289	0.236851	1	0.211152	0.153512	1.37548	0.168983	1	0.380438	0.15144	2.51213	0.0120006	0.508449
ENSG00000166526	ZNF3	109.927	0.0884335	0.101517	0.87112	0.383689	1	-0.183427	0.110156	-1.66515	0.0958819	1	-0.27186	0.108231	-2.51186	0.0120095	0.508449
ENSG00000178999	AURKB	31.0905	0.301927	0.39175	0.770713	0.440877	1	1.33843	0.419833	3.18801	0.00143257	0.152115	1.0365	0.412747	2.51123	0.012031	0.508708
ENSG00000074181	NOTCH3	854.342	-0.0506018	0.347897	-0.14545	0.884355	1	-0.978836	0.37502	-2.61009	0.00905186	0.428866	-0.928235	0.369774	-2.51028	0.0120637	0.508836
ENSG00000130518	KIAA1683	46.1543	-0.29659	0.264219	-1.12252	0.261643	1	0.405319	0.283294	1.43073	0.152506	1	0.701909	0.279668	2.50979	0.0120803	0.508836
ENSG00000172497	ACOT12	1.69678	-1.60888	1.33513	-1.20504	0.22819	1	1.89472	1.39269	1.36048	0.173678	1	3.5036	1.3958	2.5101	0.0120697	0.508836
ENSG00000188460	ACTBP11	262.796	-1.34923	0.573121	-2.35417	0.018564	1	-2.87938	0.618315	-4.65681	3.21148e-06	0.00424211	-1.53015	0.60984	-2.5091	0.0121039	0.50918
ENSG00000064763	FAR2	79.1244	-0.375647	0.230241	-1.63154	0.102777	1	0.236522	0.247289	0.956462	0.338839	1	0.612169	0.244159	2.50725	0.0121674	0.509679
ENSG00000178573	MAF	691.682	0.174222	0.1311	1.32893	0.183873	1	-0.175282	0.1414	-1.23962	0.215116	1	-0.349504	0.139352	-2.50807	0.0121393	0.509679
ENSG00000187715	KBTBD12	3.52014	1.44382	0.756118	1.90952	0.0561949	1	-0.60019	0.838323	-0.715942	0.474027	1	-2.04401	0.815275	-2.50715	0.012171	0.509679
ENSG00000220472	RP11-69L16.5	2.25779	-0.0782702	0.366599	-0.213503	0.830934	1	0.827035	0.368864	2.24211	0.0249539	0.698351	0.905305	0.361117	2.50696	0.0121775	0.509679
ENSG00000134138	MEIS2	179.113	0.949545	0.473589	2.00499	0.0449636	1	-0.310899	0.510771	-0.608685	0.542733	1	-1.26044	0.503372	-2.504	0.0122799	0.513054
ENSG00000139572	GPR84	125.639	-0.635593	0.421292	-1.50868	0.131381	1	0.484234	0.453463	1.06786	0.285585	1	1.11983	0.447367	2.50315	0.0123093	0.513054
ENSG00000186480	INSIG1	194.984	-0.24207	0.182622	-1.32553	0.184997	1	0.24302	0.196474	1.23691	0.216122	1	0.48509	0.193801	2.50302	0.0123137	0.513054
ENSG00000240809	RP11-550F7.1	1.50559	0.119394	0.435832	0.273944	0.784127	1	1.15339	0.431606	2.67233	0.00753274	0.390016	1.034	0.413131	2.50284	0.0123203	0.513054
ENSG00000008838	MED24	585.832	-0.11053	0.10129	-1.09122	0.275176	1	0.158225	0.109044	1.45102	0.146775	1	0.268754	0.107512	2.49975	0.012428	0.513787
ENSG00000072135	PTPN18	215.695	-0.177017	0.130389	-1.35761	0.174587	1	0.168706	0.140209	1.20325	0.228881	1	0.345723	0.138292	2.49995	0.0124213	0.513787
ENSG00000118564	FBXL5	1415.57	-0.134638	0.149879	-0.89831	0.36902	1	0.263671	0.161469	1.63295	0.10248	1	0.398309	0.159211	2.50176	0.0123578	0.513787
ENSG00000158321	AUTS2	444.791	0.100172	0.122447	0.818083	0.41331	1	-0.225373	0.132149	-1.70544	0.0881121	1	-0.325545	0.130216	-2.50004	0.0124179	0.513787
ENSG00000183479	TREX2	6.58756	-1.37393	0.65335	-2.1029	0.0354744	1	-3.20336	0.735992	-4.35244	1.34632e-05	0.00966508	-1.82943	0.731872	-2.49966	0.0124312	0.513787
ENSG00000248290	TNXA	3.65485	-2.31669	1.03761	-2.23273	0.025567	1	0.422291	1.08214	0.390238	0.69636	1	2.73898	1.09565	2.49988	0.0124236	0.513787
ENSG00000121413	ZSCAN18	61.0017	0.164272	0.14053	1.16895	0.242425	1	-0.210476	0.152786	-1.37759	0.16833	1	-0.374748	0.149949	-2.49917	0.0124484	0.513855
ENSG00000174738	NR1D2	430.788	-0.257152	0.263076	-0.977482	0.328331	1	-0.956192	0.283736	-3.37001	0.000751665	0.102571	-0.69904	0.279799	-2.49837	0.0124767	0.514381
ENSG00000174130	TLR6	392.118	-0.24356	0.221626	-1.09897	0.271781	1	0.344302	0.238666	1.44261	0.149129	1	0.587863	0.235359	2.49773	0.0124993	0.514667
ENSG00000274267	HIST1H3B	400.868	0.244511	0.310232	0.788154	0.430607	1	1.06693	0.334134	3.19312	0.00140747	0.150462	0.822418	0.329365	2.49698	0.0125256	0.515109
ENSG00000169570	DTWD2	59.8826	-0.292575	0.207646	-1.40901	0.158833	1	0.25617	0.222628	1.15066	0.249871	1	0.548746	0.219849	2.49601	0.0125598	0.515875
ENSG00000141258	SGSM2	399.306	0.262777	0.115485	2.27542	0.022881	1	-0.0433919	0.124648	-0.348116	0.727753	1	-0.306169	0.122717	-2.49492	0.0125985	0.516818
ENSG00000111186	WNT5B	59.4226	0.343355	0.407196	0.843218	0.399107	1	-0.738656	0.440266	-1.67775	0.093396	1	-1.08201	0.433772	-2.49442	0.0126163	0.516909
ENSG00000082438	COBLL1	617.075	0.357614	0.204042	1.75265	0.0796624	1	-0.183163	0.22001	-0.83252	0.405116	1	-0.540777	0.216851	-2.49377	0.0126394	0.516986
ENSG00000261272	MUC22	4849.4	-0.365304	0.48698	-0.750141	0.45317	1	-1.65561	0.524809	-3.15469	0.00160667	0.163576	-1.29031	0.517471	-2.49349	0.0126495	0.516986
ENSG00000100605	ITPK1	709.621	-0.058802	0.147616	-0.398344	0.690377	1	0.331726	0.158982	2.08656	0.0369282	0.809754	0.390528	0.156742	2.49153	0.0127193	0.517048
ENSG00000115602	IL1RL1	39.3134	-0.202719	0.375014	-0.540565	0.588808	1	0.786368	0.402461	1.9539	0.0507131	0.897481	0.989087	0.396944	2.49176	0.0127113	0.517048
ENSG00000137414	FAM8A1	137.326	-0.270429	0.193059	-1.40076	0.161285	1	0.239596	0.207577	1.15425	0.248397	1	0.510026	0.204803	2.49032	0.0127627	0.517048
ENSG00000140398	NEIL1	102.373	0.228721	0.250666	0.912455	0.361529	1	0.889126	0.269401	3.30039	0.000965514	0.118971	0.660405	0.265205	2.49017	0.0127682	0.517048
ENSG00000162086	ZNF75A	55.2411	0.167724	0.135098	1.2415	0.214421	1	-0.191183	0.147042	-1.30019	0.193536	1	-0.358906	0.144173	-2.48942	0.0127953	0.517048
ENSG00000163808	KIF15	86.9612	-0.415704	0.28852	-1.44082	0.149636	1	0.346368	0.310125	1.11686	0.264052	1	0.762072	0.306084	2.48975	0.0127833	0.517048
ENSG00000164047	CAMP	20.879	-0.303433	0.437936	-0.692871	0.48839	1	0.848495	0.468879	1.80962	0.0703544	1	1.15193	0.462793	2.48907	0.0128076	0.517048
ENSG00000196747	HIST1H2AI	429.569	0.0268216	0.262089	0.102338	0.918488	1	0.720007	0.282269	2.55078	0.0107482	0.462157	0.693185	0.278279	2.49097	0.0127396	0.517048
ENSG00000238035	AC138035.2	1.2808	-2.39179	1.16096	-2.06018	0.0393812	1	0.645197	1.20353	0.536088	0.591898	1	3.03699	1.21902	2.49135	0.012726	0.517048
ENSG00000280109	PLAC4	53.0689	0.365817	0.500306	0.731187	0.464665	1	-0.962473	0.540976	-1.77914	0.0752166	1	-1.32829	0.533092	-2.49167	0.0127144	0.517048
ENSG00000149573	MPZL2	916.268	0.0842423	0.246999	0.341063	0.733056	1	-0.56901	0.266271	-2.13696	0.0326012	0.773941	-0.653252	0.262531	-2.48829	0.0128359	0.517556
ENSG00000135447	PPP1R1A	3.76586	-0.519441	0.546198	-0.951011	0.341599	1	0.890559	0.569338	1.5642	0.11777	1	1.41	0.56715	2.48611	0.0129147	0.520099
ENSG00000121742	GJB6	253.444	-0.855618	0.527099	-1.62326	0.104534	1	-2.24873	0.568568	-3.95507	7.65109e-05	0.0244118	-1.39311	0.560729	-2.48447	0.0129745	0.521627
ENSG00000155275	TRMT44	109.661	0.247364	0.193001	1.28167	0.199957	1	-0.263025	0.208746	-1.26002	0.207661	1	-0.51039	0.205454	-2.4842	0.0129842	0.521627
ENSG00000196550	FAM72A	21.5603	-0.995446	0.71496	-1.39231	0.163829	1	0.887131	0.766821	1.15689	0.247316	1	1.88258	0.757968	2.48371	0.013002	0.521708
ENSG00000117600	PLPPR4	1.72622	-0.176094	0.719934	-0.244597	0.806769	1	-2.25502	0.846239	-2.66476	0.00770437	0.394754	-2.07893	0.837221	-2.48313	0.0130234	0.521932
ENSG00000067900	ROCK1	2069.6	-0.057727	0.116902	-0.493806	0.621443	1	0.250554	0.125947	1.98937	0.0466608	0.875998	0.308281	0.124178	2.48257	0.0130438	0.522011
ENSG00000102595	UGGT2	343.868	-0.355831	0.155237	-2.29219	0.0218947	1	0.0534093	0.167099	0.319627	0.749251	1	0.409241	0.164869	2.48221	0.013057	0.522011
ENSG00000069188	SDK2	114.663	-0.629687	0.280006	-2.24883	0.024523	1	0.107946	0.301145	0.358453	0.720005	1	0.737633	0.297329	2.48086	0.0131064	0.523354
ENSG00000230937	MIR205HG	142.721	0.672918	0.562502	1.19629	0.231582	1	-0.809389	0.606773	-1.33392	0.182229	1	-1.48231	0.598112	-2.47831	0.0132006	0.526479
ENSG00000172197	MBOAT1	330.332	0.102134	0.119461	0.854954	0.392576	1	-0.212659	0.12899	-1.64864	0.0992208	1	-0.314793	0.12707	-2.47732	0.0132373	0.527303
ENSG00000261549	RP11-320A16.1	0.682097	-0.473886	0.571136	-0.829725	0.406694	1	0.896517	0.549272	1.63219	0.102639	1	1.3704	0.55332	2.47669	0.0132607	0.527599
ENSG00000134762	DSC3	800.804	0.247007	0.465728	0.530367	0.595858	1	-0.978223	0.501996	-1.94867	0.0513352	0.902893	-1.22523	0.494959	-2.47541	0.0133082	0.528404
ENSG00000165458	INPPL1	1103.78	-0.0648882	0.0780099	-0.831794	0.405525	1	0.140114	0.0840113	1.6678	0.0953554	1	0.205002	0.0828196	2.47529	0.0133129	0.528404
ENSG00000072849	DERL2	154.031	-0.023824	0.0930188	-0.25612	0.797858	1	0.219287	0.0998301	2.1966	0.0280487	0.72389	0.243111	0.0982593	2.47418	0.0133543	0.529259
ENSG00000152785	BMP3	108.797	0.365374	0.33782	1.08156	0.279446	1	-0.523832	0.364791	-1.43598	0.151009	1	-0.889206	0.359442	-2.47385	0.0133665	0.529259
ENSG00000205177	C11orf91	0.78197	-0.100932	0.755163	-0.133656	0.893675	1	1.71903	0.75075	2.28975	0.0220356	0.660327	1.81996	0.736033	2.47267	0.0134109	0.530381
ENSG00000110400	NECTIN1	1024.91	-0.00175054	0.335641	-0.0052155	0.995839	1	-0.882741	0.361789	-2.43993	0.01469	0.537855	-0.88099	0.356725	-2.46966	0.013524	0.534214
ENSG00000163840	DTX3L	957.737	-0.368262	0.130824	-2.81494	0.00487857	1	-0.0252291	0.140917	-0.179034	0.857911	1	0.343033	0.138993	2.46799	0.0135876	0.535826
ENSG00000165156	ZHX1	244.165	0.0300131	0.124791	0.240507	0.809938	1	-0.297836	0.134837	-2.20887	0.0271837	0.719614	-0.327849	0.132855	-2.46773	0.0135973	0.535826
ENSG00000129910	CDH15	4.86743	-0.992627	0.696549	-1.42506	0.154139	1	0.815296	0.734754	1.10962	0.267164	1	1.80792	0.732806	2.46713	0.0136203	0.536093
ENSG00000109339	MAPK10	111.874	0.515147	0.279824	1.84097	0.0656259	1	-0.218474	0.302228	-0.722875	0.469756	1	-0.73362	0.297569	-2.46538	0.0136867	0.537734
ENSG00000172775	FAM192A	685.625	-0.0853501	0.0743187	-1.14843	0.250789	1	0.109046	0.0800026	1.36303	0.172875	1	0.194396	0.0788655	2.4649	0.0137051	0.537734
ENSG00000173432	SAA1	4380.19	-0.299932	0.268718	-1.11616	0.264355	1	0.403676	0.289564	1.39408	0.163292	1	0.703608	0.285517	2.46433	0.0137271	0.537734
ENSG00000175826	CTDNEP1	175.855	-0.111989	0.0820992	-1.36407	0.172544	1	0.102161	0.0881484	1.15897	0.246468	1	0.214151	0.0868943	2.4645	0.0137205	0.537734
ENSG00000092758	COL9A3	24.0651	0.204607	0.447527	0.457194	0.647531	1	1.36625	0.479435	2.84971	0.00437588	0.289733	1.16164	0.471669	2.46284	0.0137842	0.538014
ENSG00000102172	SMS	2026.51	-0.00379295	0.154456	-0.0245569	0.980408	1	-0.408125	0.166491	-2.45133	0.0142328	0.529151	-0.404332	0.164156	-2.4631	0.0137741	0.538014
ENSG00000106348	IMPDH1	1570.34	-0.0891387	0.175783	-0.507095	0.612088	1	0.370679	0.189389	1.95724	0.0503196	0.893869	0.459817	0.186736	2.46239	0.0138014	0.538014
ENSG00000137941	TTLL7	108.211	0.663791	0.392638	1.69059	0.0909143	1	-0.364182	0.423837	-0.859249	0.390203	1	-1.02797	0.417532	-2.46202	0.0138157	0.538014
ENSG00000177602	GSG2	22.9574	0.0418248	0.336229	0.124394	0.901003	1	0.912586	0.359285	2.54001	0.011085	0.466223	0.870761	0.353547	2.46293	0.0137807	0.538014
ENSG00000131153	GINS2	23.0799	0.279049	0.404573	0.689737	0.49036	1	1.32506	0.432789	3.06168	0.00220097	0.192896	1.04601	0.425171	2.46022	0.0138853	0.540087
ENSG00000069020	MAST4	1394.99	0.532396	0.271616	1.9601	0.0499838	1	-0.177542	0.292754	-0.606452	0.544214	1	-0.709937	0.288624	-2.45973	0.0139041	0.540182
ENSG00000127946	HIP1	690.956	-0.104858	0.193541	-0.541788	0.587965	1	0.40044	0.208472	1.92083	0.0547527	0.933453	0.505298	0.205551	2.45826	0.0139611	0.541287
ENSG00000185052	SLC24A3	230.243	-0.265083	0.307751	-0.861355	0.389043	1	-1.07009	0.332075	-3.22242	0.00127111	0.142466	-0.805002	0.327482	-2.45815	0.0139653	0.541287
ENSG00000008130	NADK	1044.15	-0.216325	0.17801	-1.21524	0.224274	1	0.248223	0.191769	1.29438	0.195533	1	0.464547	0.189098	2.45665	0.014024	0.542925
ENSG00000178789	CD300LB	54.1118	-0.199598	0.316833	-0.629976	0.52871	1	0.624474	0.340248	1.83535	0.0664543	0.99895	0.824071	0.335581	2.45565	0.0140629	0.543794
ENSG00000111679	PTPN6	5337.72	-0.221818	0.200358	-1.10711	0.268246	1	0.300324	0.2159	1.39103	0.164215	1	0.522142	0.212882	2.45273	0.0141777	0.545338
ENSG00000118898	PPL	24888.1	-0.64551	0.413566	-1.56084	0.118562	1	-1.72389	0.445677	-3.86802	0.000109721	0.0304479	-1.07838	0.439444	-2.45396	0.0141293	0.545338
ENSG00000136378	ADAMTS7	9.10657	-0.54041	0.363014	-1.48867	0.136573	1	0.395458	0.383718	1.0306	0.302731	1	0.935868	0.381624	2.45233	0.0141935	0.545338
ENSG00000163218	PGLYRP4	48.186	-0.320935	0.388007	-0.827136	0.40816	1	-1.33786	0.420361	-3.18266	0.0014593	0.153087	-1.01693	0.414751	-2.4519	0.0142103	0.545338
ENSG00000166562	SEC11C	418.247	-0.240697	0.15297	-1.57349	0.115606	1	0.157638	0.164693	0.957167	0.338483	1	0.398335	0.162433	2.4523	0.0141946	0.545338
ENSG00000264229	RNU4ATAC	6.57415	0.0674521	0.285582	0.236192	0.813284	1	-0.704958	0.320847	-2.19718	0.0280079	0.72389	-0.77241	0.314787	-2.45375	0.0141374	0.545338
ENSG00000278588	HIST1H2BI	674.187	0.0287651	0.264557	0.10873	0.913417	1	0.717634	0.284989	2.51811	0.0117987	0.483156	0.688869	0.280976	2.4517	0.0142185	0.545338
ENSG00000090539	CHRD	42.3471	-0.571009	0.385838	-1.47992	0.138894	1	0.431107	0.414193	1.04084	0.297952	1	1.00212	0.409111	2.4495	0.0143055	0.545618
ENSG00000147872	PLIN2	308.552	-0.348444	0.139955	-2.48968	0.0127858	1	0.0156447	0.150627	0.103863	0.917278	1	0.364089	0.148643	2.44943	0.0143084	0.545618
ENSG00000163472	TMEM79	67.3999	-0.145368	0.310064	-0.468834	0.639188	1	-0.956389	0.335564	-2.85009	0.00437064	0.289733	-0.811021	0.330937	-2.45068	0.0142586	0.545618
ENSG00000174371	EXO1	51.5681	-0.529515	0.396231	-1.33638	0.181425	1	0.499915	0.425568	1.1747	0.240115	1	1.02943	0.420179	2.44998	0.0142864	0.545618
ENSG00000176454	LPCAT4	512.725	0.181265	0.196803	0.921046	0.357026	1	-0.331251	0.212242	-1.56072	0.11859	1	-0.512515	0.209214	-2.44972	0.0142966	0.545618
ENSG00000169871	TRIM56	289.606	-0.151101	0.151113	-0.999916	0.317351	1	-0.544927	0.163178	-3.33946	0.0008394	0.109563	-0.393827	0.160922	-2.44732	0.0143922	0.548183
ENSG00000167874	TMEM88	14.8962	-0.00809676	0.432354	-0.0187272	0.985059	1	1.10354	0.461522	2.39108	0.016799	0.574279	1.11163	0.454426	2.44623	0.0144357	0.548574
ENSG00000171729	TMEM51	124.308	0.238363	0.251044	0.949484	0.342374	1	-0.415274	0.271184	-1.53133	0.125687	1	-0.653637	0.267169	-2.44653	0.0144239	0.548574
ENSG00000278463	HIST1H2AB	75.8915	0.0799555	0.295836	0.270269	0.786953	1	0.845801	0.317882	2.66073	0.00779703	0.397336	0.765845	0.313151	2.44561	0.0144607	0.548893
ENSG00000102245	CD40LG	111.754	0.0857915	0.245078	0.350058	0.726295	1	-0.552524	0.264903	-2.08576	0.0370008	0.810298	-0.638315	0.26106	-2.44509	0.0144817	0.549058
ENSG00000099797	TECR	1665.75	-0.049259	0.158771	-0.310252	0.756369	1	-0.461716	0.171151	-2.69771	0.00698174	0.378302	-0.412457	0.168753	-2.44415	0.0145195	0.54923
ENSG00000173171	MTX1	67.0696	-0.359609	0.147139	-2.444	0.0145254	1	0.0217454	0.157671	0.137917	0.890306	1	0.381354	0.156018	2.4443	0.0145135	0.54923
ENSG00000153487	ING1	43.8355	0.0499982	0.119264	0.419223	0.675054	1	0.353829	0.12708	2.7843	0.00536434	0.325637	0.303831	0.124459	2.44121	0.0146383	0.552679
ENSG00000169583	CLIC3	261.297	-0.454374	0.371799	-1.2221	0.221671	1	-1.41992	0.401078	-3.54027	0.000399722	0.0700388	-0.965548	0.395544	-2.44106	0.0146442	0.552679
ENSG00000105516	DBP	127.457	-0.255875	0.174638	-1.46518	0.142873	1	-0.711002	0.189002	-3.76188	0.000168638	0.0392031	-0.455127	0.186515	-2.44017	0.0146805	0.553418
ENSG00000138821	SLC39A8	1542.9	-0.558331	0.255948	-2.18142	0.0291522	1	0.10502	0.275774	0.380819	0.703337	1	0.663351	0.271945	2.43929	0.0147163	0.553503
ENSG00000148498	PARD3	956.32	-0.1009	0.266982	-0.377928	0.705484	1	-0.793202	0.287807	-2.75602	0.00585091	0.344213	-0.692302	0.283783	-2.43955	0.0147057	0.553503
ENSG00000170312	CDK1	92.5937	0.0663939	0.304557	0.218001	0.827428	1	0.853218	0.327441	2.60572	0.0091682	0.43082	0.786824	0.322644	2.43867	0.0147413	0.553815
ENSG00000035687	ADSS	757.124	0.176127	0.0760037	2.31735	0.0204847	1	-0.0205835	0.0820096	-0.250989	0.801822	1	-0.196711	0.0807469	-2.43614	0.014845	0.553929
ENSG00000107562	CXCL12	21.4764	0.790028	0.455361	1.73495	0.08275	1	-0.393024	0.494314	-0.795089	0.426562	1	-1.18305	0.485499	-2.43678	0.0148188	0.553929
ENSG00000127074	RGS13	51.3232	1.2121	0.582738	2.08002	0.037524	1	2.71219	0.626482	4.32924	1.49624e-05	0.00995206	1.50009	0.615532	2.43706	0.0148074	0.553929
ENSG00000152804	HHEX	107.554	-0.268423	0.307989	-0.871537	0.383461	1	0.52803	0.33127	1.59396	0.110946	1	0.796453	0.326744	2.43754	0.0147875	0.553929
ENSG00000175216	CKAP5	1277.89	0.0358685	0.0989266	0.362577	0.716921	1	0.291797	0.106555	2.73845	0.00617289	0.354017	0.255928	0.105033	2.43665	0.0148239	0.553929
ENSG00000175591	P2RY2	34.7179	0.197072	0.322233	0.611582	0.540814	1	-0.641706	0.349656	-1.83525	0.0664686	0.99895	-0.838778	0.34427	-2.43639	0.0148346	0.553929
ENSG00000151689	INPP1	157.673	0.272482	0.237578	1.14692	0.251415	1	-0.342614	0.256512	-1.33567	0.181658	1	-0.615097	0.252719	-2.43391	0.0149367	0.556092
ENSG00000153822	KCNJ16	5.65663	0.275192	0.66365	0.414664	0.678388	1	-1.48209	0.733578	-2.02036	0.0433456	0.852779	-1.75729	0.721984	-2.43397	0.0149343	0.556092
ENSG00000185634	SHC4	5.47795	-0.25232	0.641364	-0.393412	0.694015	1	1.37753	0.678859	2.02919	0.0424393	0.84789	1.62985	0.670321	2.43145	0.0150385	0.559254
ENSG00000001617	SEMA3F	395.653	-0.320089	0.313449	-1.02118	0.307167	1	-1.13045	0.338042	-3.34412	0.000825443	0.108486	-0.810363	0.333353	-2.43095	0.0150595	0.559403
ENSG00000106211	HSPB1	4442.07	0.116991	0.285811	0.40933	0.682297	1	-0.621167	0.308018	-2.01666	0.0437308	0.855017	-0.738158	0.303706	-2.4305	0.015078	0.559461
ENSG00000176371	ZSCAN2	38.1772	0.240157	0.173908	1.38094	0.167297	1	-0.210906	0.189452	-1.11324	0.265605	1	-0.451063	0.18565	-2.42965	0.0151136	0.560152
ENSG00000106397	PLOD3	571.853	-0.198363	0.135696	-1.46182	0.14379	1	0.151691	0.146122	1.03811	0.299217	1	0.350055	0.144101	2.42923	0.0151309	0.560167
ENSG00000041357	PSMA4	474.881	-0.137219	0.0970755	-1.41353	0.157501	1	0.112681	0.104485	1.07844	0.280837	1	0.249899	0.10303	2.4255	0.0152874	0.562707
ENSG00000070269	TMEM260	433.635	-0.414185	0.246383	-1.68106	0.0927504	1	0.220382	0.265346	0.830547	0.406229	1	0.634567	0.261708	2.42472	0.0153202	0.562707
ENSG00000105357	MYH14	3331.36	0.580631	0.2795	2.07739	0.0377653	1	-0.13942	0.301219	-0.462851	0.643472	1	-0.72005	0.29699	-2.42449	0.0153298	0.562707
ENSG00000108551	RASD1	230.071	-0.193855	0.345548	-0.561009	0.574792	1	0.696146	0.372068	1.87102	0.0613422	0.972268	0.890002	0.366884	2.42584	0.0152729	0.562707
ENSG00000137460	FHDC1	74.6359	0.255943	0.249339	1.02649	0.304662	1	-0.388083	0.269784	-1.4385	0.150293	1	-0.644027	0.265606	-2.42475	0.015319	0.562707
ENSG00000151746	BICD1	344.712	-0.29919	0.241434	-1.23922	0.215263	1	0.322479	0.259971	1.24044	0.214812	1	0.621669	0.256391	2.4247	0.0153212	0.562707
ENSG00000204577	LILRB3	2393.67	-0.342577	0.317901	-1.07762	0.281203	1	0.476158	0.342554	1.39002	0.164522	1	0.818735	0.33777	2.42395	0.0153529	0.562707
ENSG00000226479	TMEM185B	118.204	-0.23448	0.146677	-1.59861	0.109907	1	0.142869	0.157552	0.906806	0.36451	1	0.377349	0.155495	2.42675	0.0152346	0.562707
ENSG00000252326	SNORD116-25	1.44248	-1.73331	1.13276	-1.53017	0.125976	1	1.13109	1.17059	0.966256	0.333916	1	2.8644	1.1817	2.42398	0.0153516	0.562707
ENSG00000011523	CEP68	153.777	0.0651428	0.109335	0.59581	0.551302	1	-0.216928	0.118366	-1.8327	0.0668474	0.998991	-0.282071	0.116484	-2.42154	0.0154548	0.562857
ENSG00000067113	PLPP1	90.879	-0.19946	0.179913	-1.10865	0.267582	1	0.261414	0.193187	1.35317	0.176003	1	0.460874	0.190589	2.41815	0.0155997	0.562857
ENSG00000100196	KDELR3	198.055	-0.418644	0.27408	-1.52745	0.126649	1	0.284905	0.29501	0.965746	0.334171	1	0.703549	0.291026	2.41748	0.0156284	0.562857
ENSG00000100564	PIGH	116.129	-0.330897	0.175964	-1.88048	0.0600426	1	0.120449	0.189067	0.637068	0.524081	1	0.451346	0.186674	2.41783	0.0156135	0.562857
ENSG00000105427	CNFN	2343.27	-0.423941	0.461943	-0.917735	0.358758	1	-1.61278	0.497852	-3.23948	0.0011975	0.137033	-1.18884	0.490895	-2.42178	0.0154449	0.562857
ENSG00000106236	NPTX2	25.1944	-0.731213	0.41188	-1.77531	0.0758471	1	0.325049	0.441075	0.736947	0.461155	1	1.05626	0.436481	2.41995	0.0155227	0.562857
ENSG00000111665	CDCA3	14.5492	0.331333	0.423175	0.782969	0.433645	1	1.40185	0.451183	3.10704	0.00188969	0.177787	1.07051	0.44222	2.42077	0.0154877	0.562857
ENSG00000120280	CXorf21	33.6233	-0.568962	0.242973	-2.34167	0.0191978	1	0.0546056	0.259972	0.210044	0.833633	1	0.623568	0.257621	2.42049	0.0154997	0.562857
ENSG00000124635	HIST1H2BJ	630.726	0.196905	0.237512	0.829032	0.407086	1	0.807621	0.255837	3.15678	0.00159521	0.163301	0.610716	0.252194	2.42161	0.0154517	0.562857
ENSG00000126562	WNK4	9.26415	1.47438	0.523232	2.81784	0.00483481	1	0.130856	0.570245	0.229473	0.818502	1	-1.34353	0.555039	-2.4206	0.0154949	0.562857
ENSG00000132185	FCRLA	39.4659	1.07254	0.500224	2.14411	0.0320237	1	2.34611	0.537124	4.36792	1.25437e-05	0.00963327	1.27357	0.526912	2.41705	0.0156468	0.562857
ENSG00000159337	PLA2G4D	394.879	-0.454874	0.538071	-0.845378	0.3979	1	-1.841	0.580142	-3.17336	0.00150686	0.155991	-1.38613	0.572065	-2.42302	0.0153919	0.562857
ENSG00000188064	WNT7B	36.5241	0.432837	0.356232	1.21504	0.22435	1	-0.486264	0.386126	-1.25934	0.207908	1	-0.919101	0.379879	-2.41946	0.0155436	0.562857
ENSG00000197870	PRB3	6.89153	0.495312	0.661315	0.74898	0.453869	1	-1.23166	0.72675	-1.69475	0.0901226	1	-1.72697	0.714488	-2.41708	0.0156457	0.562857
ENSG00000204389	HSPA1A	2753.19	-0.076197	0.250031	-0.304751	0.760556	1	0.566512	0.269418	2.10272	0.03549	0.790968	0.642709	0.265648	2.4194	0.015546	0.562857
ENSG00000256269	HMBS	366.066	-0.149816	0.146231	-1.02451	0.305593	1	0.226326	0.157408	1.43783	0.150482	1	0.376141	0.155216	2.42333	0.0153788	0.562857
ENSG00000273703	HIST1H2BM	561.037	0.173995	0.31531	0.55182	0.581072	1	0.983938	0.339661	2.89682	0.00376962	0.267133	0.809944	0.334856	2.41878	0.0155724	0.562857
ENSG00000177409	SAMD9L	1083.86	-0.620415	0.224257	-2.76653	0.00566567	1	-0.0447704	0.241607	-0.185302	0.852992	1	0.575644	0.238278	2.41585	0.0156985	0.564106
ENSG00000169403	PTAFR	420.762	-0.277758	0.226332	-1.22721	0.219742	1	0.302296	0.243755	1.24016	0.214915	1	0.580054	0.240383	2.41304	0.0158202	0.567859
ENSG00000026103	FAS	1403	-0.191085	0.132518	-1.44196	0.149315	1	0.148412	0.142762	1.03958	0.298536	1	0.339496	0.140774	2.41165	0.0158805	0.568187
ENSG00000076356	PLXNA2	376.589	0.213235	0.254393	0.838211	0.401912	1	-0.438788	0.274358	-1.59932	0.109748	1	-0.652024	0.270454	-2.41085	0.0159154	0.568187
ENSG00000116661	FBXO2	13.075	0.413161	0.274391	1.50574	0.132134	1	-0.29586	0.301173	-0.982358	0.325923	1	-0.709021	0.294062	-2.41113	0.0159033	0.568187
ENSG00000133110	POSTN	6.80786	-0.312381	0.628309	-0.497178	0.619063	1	-1.98168	0.700466	-2.82908	0.00466815	0.299333	-1.6693	0.69232	-2.41116	0.0159017	0.568187
ENSG00000144381	HSPD1	2481.92	-0.0149973	0.108217	-0.138585	0.889778	1	0.262211	0.116592	2.24896	0.0245153	0.694908	0.277209	0.114951	2.41153	0.0158857	0.568187
ENSG00000141579	ZNF750	673.79	0.240886	0.303792	0.792928	0.42782	1	-0.537362	0.3275	-1.6408	0.100839	1	-0.778248	0.322886	-2.41029	0.01594	0.568453
ENSG00000058272	PPP1R12A	1891.86	-0.0426056	0.107798	-0.395234	0.69267	1	0.2333	0.116135	2.00887	0.0445504	0.85942	0.275906	0.114501	2.40965	0.015968	0.568838
ENSG00000064225	ST3GAL6	161.206	-0.320568	0.195429	-1.64034	0.100935	1	0.178795	0.210215	0.850534	0.395028	1	0.499363	0.207423	2.40747	0.0160635	0.569781
ENSG00000125347	IRF1	2230.32	-0.250186	0.219641	-1.13907	0.254676	1	0.311657	0.236664	1.31688	0.18788	1	0.561842	0.23336	2.40762	0.0160567	0.569781
ENSG00000198920	KIAA0753	218.967	0.0698742	0.0914839	0.763787	0.444994	1	-0.164645	0.0989685	-1.66361	0.0961895	1	-0.23452	0.0973842	-2.40819	0.0160318	0.569781
ENSG00000229453	SPINK8	1.75293	0.780925	0.907921	0.860124	0.389721	1	-1.65061	1.03268	-1.59837	0.10996	1	-2.43153	1.0098	-2.40792	0.0160435	0.569781
ENSG00000121210	KIAA0922	973.675	0.0460975	0.242278	0.190267	0.8491	1	0.665488	0.261019	2.54957	0.0107855	0.462276	0.61939	0.257348	2.40682	0.0160921	0.570181
ENSG00000198019	FCGR1B	258.985	-0.67209	0.346349	-1.9405	0.0523193	1	0.212939	0.372987	0.570903	0.568066	1	0.885029	0.367921	2.40549	0.0161509	0.571651
ENSG00000180015	RP11-756P10.3	1.29183	1.66401	0.62158	2.67707	0.00742702	1	0.0841469	0.711339	0.118294	0.905835	1	-1.57986	0.65721	-2.40389	0.0162215	0.573536
ENSG00000162378	ZYG11B	227.34	0.111647	0.090475	1.23401	0.217199	1	-0.119643	0.0978456	-1.22278	0.221414	1	-0.231291	0.0962414	-2.40323	0.0162508	0.573957
ENSG00000065485	PDIA5	282.23	-0.304721	0.209958	-1.45134	0.146684	1	0.230025	0.226026	1.01769	0.308823	1	0.534746	0.22294	2.39861	0.0164575	0.575036
ENSG00000102221	JADE3	80.4689	0.288499	0.20027	1.44055	0.149711	1	-0.223449	0.216775	-1.03079	0.302641	1	-0.511948	0.213206	-2.40119	0.0163419	0.575036
ENSG00000104312	RIPK2	272.968	-0.457191	0.227265	-2.01171	0.0442502	1	0.12189	0.244675	0.498173	0.618362	1	0.579082	0.241384	2.39901	0.0164395	0.575036
ENSG00000107984	DKK1	311.53	-0.216805	0.491325	-0.441265	0.659021	1	-1.46969	0.529801	-2.77404	0.00553653	0.333029	-1.25288	0.522412	-2.39827	0.0164729	0.575036
ENSG00000113273	ARSB	289.903	-0.295687	0.135075	-2.18906	0.0285927	1	0.0487159	0.14536	0.335139	0.73752	1	0.344403	0.14343	2.40119	0.0163416	0.575036
ENSG00000157087	ATP2B2	36.2746	-0.473852	0.396426	-1.19531	0.231966	1	0.534305	0.425198	1.2566	0.208897	1	1.00816	0.419948	2.40067	0.0163649	0.575036
ENSG00000160883	HK3	468.53	-0.482357	0.320694	-1.5041	0.132554	1	0.335106	0.345457	0.970038	0.332027	1	0.817463	0.340682	2.39949	0.0164179	0.575036
ENSG00000213763	ACTBP2	21.2413	0.0730598	0.197895	0.369185	0.711989	1	0.568138	0.210348	2.70095	0.00691421	0.376591	0.495078	0.206166	2.40136	0.0163343	0.575036
ENSG00000216895	AC009403.2	0.952248	-1.39857	0.799329	-1.74967	0.0801744	1	0.585345	0.804042	0.728003	0.466612	1	1.98391	0.826947	2.39908	0.0164365	0.575036
ENSG00000242515	UGT1A10	1.91406	3.0189	1.79281	1.68389	0.0922029	1	-1.57895	1.96754	-0.802498	0.422265	1	-4.59785	1.91586	-2.39988	0.0164004	0.575036
ENSG00000265531	FCGR1CP	100.486	-0.877956	0.386513	-2.27148	0.0231181	1	0.106889	0.415859	0.257032	0.797154	1	0.984845	0.410526	2.39899	0.0164405	0.575036
ENSG00000085741	WNT11	2.55819	0.167322	0.818843	0.204339	0.838089	1	-2.03013	0.930748	-2.18118	0.0291699	0.739276	-2.19745	0.916675	-2.3972	0.016521	0.575768
ENSG00000106665	CLIP2	159.633	0.0330506	0.143624	0.230119	0.817999	1	0.397476	0.15437	2.57483	0.0100289	0.445142	0.364426	0.152032	2.39703	0.0165287	0.575768
ENSG00000107104	KANK1	435.698	0.373891	0.260243	1.4367	0.150803	1	-0.288666	0.280617	-1.02868	0.303628	1	-0.662557	0.276604	-2.39533	0.0166056	0.576098
ENSG00000148426	PROSER2	44.8956	0.00728106	0.311826	0.0233497	0.981371	1	-0.790849	0.337993	-2.33984	0.0192921	0.61913	-0.79813	0.333144	-2.39575	0.0165864	0.576098
ENSG00000163701	IL17RE	75.3596	0.310232	0.27301	1.13634	0.255815	1	-0.386359	0.295282	-1.30844	0.190724	1	-0.696591	0.290721	-2.39608	0.0165716	0.576098
ENSG00000219682	RP3-425P12.4	3.77985	0.56504	0.515161	1.09682	0.272719	1	-0.781198	0.575907	-1.35647	0.174951	1	-1.34624	0.562039	-2.39527	0.016608	0.576098
ENSG00000277775	HIST1H3F	537.497	0.155078	0.268653	0.577241	0.563777	1	0.837992	0.289378	2.89584	0.00378145	0.267398	0.682914	0.28527	2.39392	0.0166693	0.57762
ENSG00000087258	GNAO1	20.4842	0.0102651	0.336097	0.0305421	0.975635	1	-0.854285	0.366708	-2.3296	0.0198271	0.623788	-0.86455	0.361326	-2.39271	0.0167243	0.577653
ENSG00000100852	ARHGAP5	1340.87	0.106162	0.170984	0.620887	0.534674	1	-0.328782	0.184319	-1.78377	0.0744613	1	-0.434943	0.181721	-2.39347	0.01669	0.577653
ENSG00000117298	ECE1	3067.55	-0.119916	0.136233	-0.880229	0.378735	1	0.226272	0.146789	1.54147	0.123202	1	0.346188	0.144736	2.39186	0.0167632	0.577653
ENSG00000136051	KIAA1033	2364.33	-0.109599	0.103993	-1.05391	0.291923	1	0.154607	0.112041	1.37991	0.167614	1	0.264206	0.110473	2.3916	0.0167753	0.577653
ENSG00000198216	CACNA1E	79.8559	-0.786822	0.4594	-1.71272	0.0867647	1	0.380163	0.494242	0.769183	0.441784	1	1.16698	0.487795	2.39237	0.01674	0.577653
ENSG00000260230	FRRS1L	4.75286	-0.779278	0.802483	-0.971083	0.331507	1	1.23175	0.844857	1.45794	0.144856	1	2.01103	0.840744	2.39197	0.0167584	0.577653
ENSG00000007312	CD79B	328.618	0.510566	0.419785	1.21626	0.223887	1	1.57592	0.452157	3.48535	0.0004915	0.0776593	1.06536	0.445665	2.39049	0.016826	0.578796
ENSG00000013288	MAN2B2	485.402	-0.20705	0.100646	-2.0572	0.0396671	1	0.0481815	0.108347	0.444697	0.656539	1	0.255231	0.106871	2.38821	0.0169305	0.579372
ENSG00000125962	ARMCX5	43.2242	0.122285	0.134668	0.908048	0.363853	1	-0.221692	0.146919	-1.50894	0.131314	1	-0.343977	0.144009	-2.38857	0.0169139	0.579372
ENSG00000159189	C1QC	317.069	-0.0153671	0.21818	-0.0704333	0.943849	1	-0.569676	0.235389	-2.42015	0.0155142	0.551482	-0.554309	0.232074	-2.3885	0.0169172	0.579372
ENSG00000164379	FOXQ1	44.9036	0.615046	0.342583	1.79532	0.0726031	1	-0.256091	0.370774	-0.690692	0.489759	1	-0.871136	0.364608	-2.38924	0.0168833	0.579372
ENSG00000179477	ALOX12B	26.1802	-1.19831	0.636899	-1.88148	0.0599065	1	-2.83317	0.692767	-4.08964	4.32046e-05	0.0173993	-1.63485	0.684423	-2.38866	0.0169099	0.579372
ENSG00000116793	PHTF1	260.528	-0.0923746	0.11766	-0.785096	0.432398	1	0.20551	0.126559	1.62383	0.104413	1	0.297885	0.124762	2.38763	0.0169574	0.579694
ENSG00000188242	PP7080	8.09515	-0.412677	0.37888	-1.0892	0.276065	1	0.533983	0.399519	1.33656	0.181365	1	0.94666	0.396562	2.38717	0.0169788	0.579826
ENSG00000225356	RP11-433O3.1	1.72497	-0.279525	0.595201	-0.469631	0.638619	1	1.15539	0.606064	1.90639	0.0565995	0.94483	1.43492	0.601331	2.38624	0.0170218	0.580692
ENSG00000162063	CCNF	61.7443	0.0698531	0.27324	0.255648	0.798223	1	0.758957	0.293342	2.58728	0.00967364	0.438207	0.689104	0.288884	2.3854	0.0170606	0.580741
ENSG00000173757	STAT5B	1937.53	-0.150485	0.18641	-0.807282	0.419504	1	0.321879	0.200849	1.60259	0.109025	1	0.472364	0.198041	2.38518	0.0170707	0.580741
ENSG00000253525	CTD-2114J12.1	6.10378	-0.744708	0.449838	-1.6555	0.0978225	1	0.384282	0.474258	0.810279	0.41778	1	1.12899	0.473357	2.38507	0.017076	0.580741
ENSG00000145819	ARHGAP26	1882.17	-0.175516	0.162172	-1.08228	0.279127	1	0.235336	0.174729	1.34686	0.178024	1	0.410852	0.172289	2.38467	0.0170944	0.580768
ENSG00000026751	SLAMF7	681.607	-0.804143	0.269004	-2.98933	0.0027959	0.957085	-0.123089	0.289794	-0.424747	0.671021	1	0.681054	0.28583	2.38273	0.0171849	0.581453
ENSG00000162695	SLC30A7	499.924	-0.108229	0.088419	-1.22404	0.220936	1	0.115388	0.0951683	1.21247	0.225334	1	0.223617	0.0938286	2.38325	0.0171604	0.581453
ENSG00000169083	AR	163.849	0.283106	0.27659	1.02356	0.306044	1	-0.418168	0.298569	-1.40058	0.161341	1	-0.701274	0.294209	-2.38359	0.0171447	0.581453
ENSG00000177683	THAP5	134.724	-0.0809771	0.0999767	-0.80996	0.417963	1	0.170936	0.107298	1.59309	0.111139	1	0.251913	0.105716	2.38292	0.017176	0.581453
ENSG00000109320	NFKB1	1632.6	-0.167488	0.151398	-1.10628	0.268607	1	0.215408	0.163114	1.3206	0.186635	1	0.382896	0.160837	2.38065	0.0172819	0.581795
ENSG00000120868	APAF1	1428.93	-0.0730694	0.14066	-0.519474	0.60343	1	0.282613	0.151537	1.86498	0.0621843	0.976714	0.355682	0.14941	2.38057	0.0172859	0.581795
ENSG00000138101	DTNB	164.6	0.0154913	0.124949	0.123981	0.90133	1	-0.301526	0.135168	-2.23074	0.0256981	0.704558	-0.317017	0.133149	-2.38091	0.0172697	0.581795
ENSG00000141429	GALNT1	2892.5	-0.508376	0.315169	-1.61302	0.106739	1	-1.3058	0.339674	-3.84427	0.000120911	0.0316892	-0.797422	0.334932	-2.38085	0.0172729	0.581795
ENSG00000154263	ABCA10	41.1249	-0.363846	0.253727	-1.43401	0.15157	1	0.275332	0.271736	1.01324	0.310947	1	0.639179	0.268546	2.38015	0.0173058	0.581795
ENSG00000155660	PDIA4	3412.99	-0.254327	0.168003	-1.51382	0.130071	1	0.170808	0.181027	0.943549	0.3454	1	0.425135	0.178501	2.3817	0.017233	0.581795
ENSG00000184828	ZBTB7C	117.23	0.482624	0.297586	1.6218	0.104847	1	-0.270514	0.321304	-0.841924	0.399831	1	-0.753138	0.316461	-2.37988	0.0173184	0.581795
ENSG00000102181	CD99L2	183.966	-0.180443	0.13938	-1.29461	0.195455	1	0.171078	0.149861	1.14158	0.25363	1	0.35152	0.147817	2.37808	0.0174031	0.583455
ENSG00000211779	TRAV5	11.6529	0.539942	0.390833	1.38152	0.16712	1	-0.456235	0.427639	-1.06687	0.286031	1	-0.996177	0.418864	-2.37828	0.0173936	0.583455
ENSG00000054983	GALC	651.196	-0.244267	0.124776	-1.95765	0.0502706	1	0.0708452	0.134373	0.527227	0.598036	1	0.315113	0.132529	2.37769	0.0174215	0.583478
ENSG00000163931	TKT	2237.35	-0.168053	0.148387	-1.13253	0.25741	1	0.206672	0.15988	1.29267	0.196125	1	0.374726	0.157647	2.377	0.0174543	0.583984
ENSG00000115221	ITGB6	554.847	0.259008	0.307761	0.841586	0.40002	1	-0.518365	0.3318	-1.56228	0.118222	1	-0.777373	0.327117	-2.37644	0.0174807	0.584277
ENSG00000096746	HNRNPH3	790.795	0.00425533	0.0704828	0.060374	0.951858	1	0.181865	0.0758821	2.39668	0.0165444	0.570515	0.17761	0.0747661	2.37554	0.0175234	0.58511
ENSG00000166396	SERPINB7	106.871	-0.103559	0.438948	-0.235926	0.81349	1	-1.21392	0.474217	-2.55983	0.0104723	0.455637	-1.11036	0.467611	-2.37453	0.0175712	0.586116
ENSG00000135636	DYSF	4054.86	-0.465444	0.310842	-1.49736	0.134299	1	0.318575	0.334958	0.951088	0.34156	1	0.784018	0.33028	2.3738	0.0176061	0.586686
ENSG00000099866	MADCAM1	1.65888	0.890609	0.608882	1.4627	0.143551	1	-0.708107	0.701246	-1.00978	0.312599	1	-1.59872	0.673953	-2.37215	0.0176851	0.587643
ENSG00000118503	TNFAIP3	3271.25	-0.174345	0.299019	-0.583056	0.559856	1	0.579314	0.322213	1.79793	0.0721887	1	0.753659	0.317707	2.37218	0.0176833	0.587643
ENSG00000196189	SEMA4A	1532.55	-0.258288	0.183952	-1.40411	0.160287	1	0.205294	0.198194	1.03582	0.300284	1	0.463582	0.195432	2.37208	0.0176882	0.587643
ENSG00000120659	TNFSF11	32.4541	-0.307313	0.334952	-0.917485	0.358889	1	0.532494	0.358883	1.48375	0.137874	1	0.839807	0.354299	2.37034	0.0177718	0.588894
ENSG00000154227	CERS3	199.912	0.10131	0.429452	0.235905	0.813507	1	-0.981216	0.463243	-2.11815	0.0341627	0.783072	-1.08253	0.456727	-2.37018	0.0177794	0.588894
ENSG00000177294	FBXO39	5.83161	-1.40907	0.589667	-2.3896	0.0168668	1	0.0708219	0.621978	0.113865	0.909344	1	1.47989	0.624225	2.37076	0.0177514	0.588894
ENSG00000131037	EPS8L1	2218.48	-0.323852	0.358436	-0.903513	0.366254	1	-1.22633	0.386308	-3.1745	0.00150097	0.15587	-0.902481	0.380911	-2.36927	0.0178232	0.589757
ENSG00000216490	IFI30	0.692716	-0.648737	0.85246	-0.761018	0.446646	1	1.38236	0.86058	1.60631	0.108206	1	2.03109	0.857467	2.36871	0.0178501	0.590054
ENSG00000102524	TNFSF13B	278.056	-0.674673	0.280098	-2.4087	0.0160094	1	0.0300351	0.301615	0.099581	0.920677	1	0.704709	0.297568	2.36823	0.0178735	0.590236
ENSG00000125741	OPA3	17.9159	-0.115607	0.183133	-0.631273	0.527862	1	0.337038	0.194033	1.73701	0.0823854	1	0.452645	0.191171	2.36774	0.017897	0.590422
ENSG00000110047	EHD1	1769.72	-0.290633	0.216045	-1.34524	0.178547	1	0.252718	0.232782	1.08564	0.277637	1	0.543351	0.229536	2.36717	0.0179249	0.590751
ENSG00000199032	MIR425	2.03008	-0.535205	0.694239	-0.770923	0.440752	1	1.15901	0.717539	1.61525	0.106256	1	1.69421	0.71592	2.36648	0.0179582	0.591259
ENSG00000131979	GCH1	349.445	-0.457391	0.19419	-2.35539	0.0185035	1	0.0303507	0.209089	0.145157	0.884587	1	0.487742	0.206284	2.36442	0.0180581	0.592776
ENSG00000204138	PHACTR4	1333.61	-0.485124	0.283056	-1.71388	0.0865506	1	-1.19654	0.305109	-3.92168	8.7933e-05	0.0259269	-0.711416	0.300863	-2.36459	0.0180502	0.592776
ENSG00000229419	RALGAPA1P1	7.51429	-0.130754	0.309655	-0.422257	0.672838	1	0.628391	0.325729	1.92918	0.0537081	0.926368	0.759144	0.321043	2.36462	0.0180488	0.592776
ENSG00000069399	BCL3	490.369	-0.133851	0.197683	-0.677096	0.498345	1	0.360945	0.212905	1.69533	0.0900127	1	0.494795	0.209928	2.35698	0.0184244	0.592853
ENSG00000071054	MAP4K4	3313.82	-0.0895666	0.138404	-0.647136	0.517544	1	0.256912	0.149131	1.72273	0.0849376	1	0.346479	0.147043	2.35631	0.0184577	0.592853
ENSG00000092531	SNAP23	817.581	-0.0977892	0.11017	-0.887624	0.374743	1	0.177708	0.118651	1.49774	0.1342	1	0.275498	0.116984	2.355	0.0185225	0.592853
ENSG00000108342	CSF3	69.9263	-0.487525	0.406229	-1.20012	0.230091	1	0.531022	0.436732	1.2159	0.224023	1	1.01855	0.430994	2.36325	0.0181154	0.592853
ENSG00000112984	KIF20A	78.2876	0.309581	0.316156	0.979202	0.32748	1	1.09886	0.339836	3.23351	0.00122279	0.138625	0.789281	0.334532	2.35936	0.0183065	0.592853
ENSG00000115539	PDCL3	231.291	-0.150362	0.10294	-1.46068	0.144105	1	0.106903	0.110683	0.965845	0.334122	1	0.257265	0.109161	2.35675	0.0184357	0.592853
ENSG00000115902	SLC1A4	207.628	-0.283806	0.18862	-1.50465	0.132414	1	0.186555	0.202962	0.919159	0.358012	1	0.470361	0.200223	2.34919	0.0188144	0.592853
ENSG00000117640	MTFR1L	118.618	-0.0550031	0.121007	-0.454545	0.649437	1	-0.360328	0.131167	-2.7471	0.00601251	0.348806	-0.305325	0.129254	-2.36221	0.0181663	0.592853
ENSG00000131381	RBSN	152.2	0.0242526	0.0756428	0.32062	0.748498	1	-0.165318	0.0820567	-2.01468	0.0439382	0.856874	-0.189571	0.0806503	-2.35053	0.0187469	0.592853
ENSG00000133116	KL	41.3293	-0.919527	0.429968	-2.1386	0.0324683	1	0.154484	0.461584	0.334683	0.737864	1	1.07401	0.456382	2.35332	0.0186068	0.592853
ENSG00000134061	CD180	171.607	0.082065	0.296308	0.276959	0.781812	1	0.823495	0.318921	2.58213	0.00981929	0.441041	0.74143	0.314336	2.35872	0.018338	0.592853
ENSG00000136824	SMC2	245.814	-0.0867616	0.18158	-0.477815	0.632782	1	0.367232	0.195417	1.87922	0.0602138	0.96667	0.453993	0.192658	2.35647	0.0184495	0.592853
ENSG00000139218	SCAF11	1825.85	-0.082728	0.0743752	-1.11231	0.266006	1	0.102846	0.0801196	1.28365	0.199264	1	0.185574	0.0789919	2.34927	0.0188102	0.592853
ENSG00000140807	NKD1	8.17004	0.471246	0.33399	1.41096	0.158257	1	-0.376881	0.368637	-1.02236	0.306609	1	-0.848127	0.359352	-2.36016	0.0182671	0.592853
ENSG00000146013	GFRA3	1.5584	-1.03226	1.19103	-0.866692	0.386111	1	1.88836	1.23978	1.52314	0.127723	1	2.92061	1.23884	2.35754	0.0183965	0.592853
ENSG00000148218	ALAD	298.464	0.145451	0.12423	1.17082	0.24167	1	-0.164902	0.134136	-1.22936	0.218935	1	-0.310353	0.132108	-2.34924	0.0188119	0.592853
ENSG00000152778	IFIT5	354.703	-0.604426	0.19949	-3.02985	0.00244673	0.935147	-0.106061	0.214805	-0.493753	0.621481	1	0.498365	0.211965	2.35117	0.0187144	0.592853
ENSG00000153165	RGPD3	6.74475	0.244136	0.657888	0.371091	0.71057	1	1.85036	0.697357	2.65338	0.00796893	0.402998	1.60622	0.683526	2.34991	0.0187782	0.592853
ENSG00000156976	EIF4A2	1890.54	0.0108836	0.0597761	0.182073	0.855525	1	-0.138555	0.0644655	-2.14929	0.0316117	0.764771	-0.149439	0.0635392	-2.35191	0.0186772	0.592853
ENSG00000159871	LYPD5	23.3552	-0.518986	0.405497	-1.27988	0.200588	1	-1.54487	0.441715	-3.49745	0.000469735	0.0764314	-1.02589	0.436463	-2.35046	0.0187503	0.592853
ENSG00000161929	SCIMP	81.5928	-0.333153	0.292841	-1.13766	0.255262	1	0.396559	0.314807	1.25969	0.207781	1	0.729712	0.310616	2.34924	0.0188117	0.592853
ENSG00000164292	RHOBTB3	551.488	-0.198903	0.189938	-1.0472	0.295006	1	0.276542	0.204572	1.35181	0.176436	1	0.475446	0.201727	2.35688	0.0184292	0.592853
ENSG00000164342	TLR3	212.713	0.189864	0.265304	0.715648	0.474208	1	-0.473014	0.286277	-1.6523	0.0984741	1	-0.662878	0.282168	-2.34923	0.0188122	0.592853
ENSG00000165794	SLC39A2	20.3489	0.848495	0.526402	1.61188	0.106989	1	-0.476257	0.570899	-0.834223	0.404155	1	-1.32475	0.561167	-2.36071	0.0182401	0.592853
ENSG00000168394	TAP1	4464.56	-0.350676	0.189752	-1.84808	0.0645907	1	0.123465	0.204469	0.603832	0.545955	1	0.474141	0.201615	2.35171	0.0186873	0.592853
ENSG00000168405	CMAHP	267.635	0.190625	0.180566	1.05571	0.291102	1	-0.26064	0.194889	-1.33737	0.181101	1	-0.451265	0.192024	-2.35004	0.0187713	0.592853
ENSG00000170465	KRT6C	1030.51	-0.827312	0.529249	-1.56318	0.11801	1	-2.15137	0.570465	-3.77125	0.000162429	0.0385273	-1.32406	0.562513	-2.35382	0.0185815	0.592853
ENSG00000171017	LRRC8E	1.61819	0.11001	0.461487	0.238381	0.811585	1	-1.15923	0.550059	-2.10747	0.0350766	0.790132	-1.26924	0.538722	-2.35603	0.0184715	0.592853
ENSG00000171848	RRM2	170.752	0.188315	0.310507	0.606474	0.5442	1	0.964193	0.334202	2.88506	0.00391343	0.27322	0.775878	0.329337	2.35588	0.0184791	0.592853
ENSG00000177663	IL17RA	2276.87	-0.27568	0.195382	-1.41097	0.158252	1	0.21277	0.210524	1.01067	0.312176	1	0.48845	0.207588	2.35298	0.0186236	0.592853
ENSG00000178078	STAP2	307.925	0.158466	0.264388	0.59937	0.548926	1	-0.504486	0.285175	-1.76904	0.0768868	1	-0.662953	0.281123	-2.35823	0.0183623	0.592853
ENSG00000181852	RNF41	202.254	-0.0563585	0.0916555	-0.614895	0.538624	1	0.171667	0.0984844	1.74309	0.0813177	1	0.228026	0.0970177	2.35035	0.0187556	0.592853
ENSG00000182327	GLTPD2	3.94706	-0.219918	0.383563	-0.573355	0.566404	1	0.707581	0.397743	1.77899	0.0752417	1	0.927499	0.3935	2.35705	0.0184207	0.592853
ENSG00000196867	ZFP28	55.8516	0.26124	0.156491	1.66936	0.0950465	1	-0.130573	0.169953	-0.768293	0.442313	1	-0.391813	0.166631	-2.35138	0.0187039	0.592853
ENSG00000196872	KIAA1211L	96.2323	0.227276	0.227111	1.00073	0.316959	1	-0.342352	0.245556	-1.39419	0.163259	1	-0.569629	0.241801	-2.35578	0.0184839	0.592853
ENSG00000197632	SERPINB2	191.919	0.128223	0.413188	0.310326	0.756313	1	-0.908551	0.445737	-2.03831	0.0415185	0.838572	-1.03677	0.439453	-2.35924	0.0183125	0.592853
ENSG00000220161	FLJ35934	1.54992	2.13587	1.23581	1.72832	0.0839308	1	-1.01478	1.37975	-0.735483	0.462046	1	-3.15066	1.3342	-2.36146	0.018203	0.592853
ENSG00000233057	EEF1A1P14	1.34615	-0.182951	0.646749	-0.282878	0.777271	1	-1.97035	0.764917	-2.57589	0.00999812	0.445142	-1.7874	0.757167	-2.36064	0.0182436	0.592853
ENSG00000254470	AP5B1	141.989	-0.190151	0.215791	-0.881183	0.378219	1	0.350846	0.232109	1.51156	0.130646	1	0.540997	0.228909	2.36337	0.0181097	0.592853
ENSG00000257365	FNTB	15.4966	0.185477	0.233446	0.794518	0.426894	1	-0.408688	0.256683	-1.59219	0.111342	1	-0.594165	0.251438	-2.36306	0.0181245	0.592853
ENSG00000263740	RN7SL4P	7.58619	0.130784	0.304534	0.429457	0.667591	1	-0.652341	0.338828	-1.92529	0.0541932	0.930641	-0.783126	0.332267	-2.35692	0.0184273	0.592853
ENSG00000264230	ANXA8L1	150.058	0.781007	0.557326	1.40135	0.161111	1	-0.613083	0.601105	-1.01993	0.307763	1	-1.39409	0.592496	-2.35291	0.0186272	0.592853
ENSG00000103888	CEMIP	318.873	-0.835928	0.303675	-2.7527	0.00591054	1	-0.0786904	0.327049	-0.240607	0.809859	1	0.757238	0.322653	2.34691	0.01893	0.595356
ENSG00000137809	ITGA11	4.96636	-1.5555	0.728637	-2.13481	0.0327768	1	0.252845	0.768205	0.329138	0.742052	1	1.80834	0.770508	2.34695	0.0189278	0.595356
ENSG00000064932	SBNO2	1835.07	-0.0959715	0.17765	-0.540228	0.58904	1	0.346791	0.191408	1.81179	0.0700189	1	0.442762	0.188728	2.34603	0.0189745	0.59556
ENSG00000163221	S100A12	309.366	-0.213609	0.321414	-0.664592	0.506312	1	0.587315	0.346164	1.69664	0.0897652	1	0.800924	0.341343	2.34639	0.018956	0.59556
ENSG00000163909	HEYL	3.50605	0.936697	0.565005	1.65786	0.0973466	1	-0.49748	0.630945	-0.788468	0.430423	1	-1.43418	0.611403	-2.34572	0.0189905	0.59556
ENSG00000138185	ENTPD1	197.605	-0.364998	0.209006	-1.74635	0.0807495	1	0.15521	0.224925	0.690054	0.49016	1	0.520208	0.221918	2.34415	0.0190706	0.596338
ENSG00000154175	ABI3BP	88.8332	0.404677	0.342508	1.18151	0.2374	1	-0.449859	0.369997	-1.21584	0.224044	1	-0.854536	0.364471	-2.34459	0.0190478	0.596338
ENSG00000169432	SCN9A	51.5282	-0.307015	0.293084	-1.04753	0.294855	1	0.420816	0.314593	1.33765	0.18101	1	0.727831	0.310492	2.34412	0.0190722	0.596338
ENSG00000260916	CCPG1	6.87257	-0.255078	0.335674	-0.759898	0.447316	1	0.563086	0.352703	1.59649	0.11038	1	0.818164	0.349074	2.34382	0.0190876	0.596338
ENSG00000154639	CXADR	448.312	0.139803	0.252132	0.554485	0.579247	1	-0.488268	0.271886	-1.79585	0.072518	1	-0.628071	0.268041	-2.34319	0.0191194	0.596769
ENSG00000185291	IL3RA	227.547	-0.569316	0.255283	-2.23014	0.025738	1	0.0659282	0.274831	0.239887	0.810418	1	0.635245	0.27117	2.3426	0.0191498	0.597151
ENSG00000160999	SH2B2	114.126	-0.244151	0.254401	-0.959707	0.337203	1	0.387563	0.273611	1.41648	0.156636	1	0.631714	0.26988	2.34072	0.0192464	0.599597
ENSG00000161714	PLCD3	232.244	-0.152742	0.341787	-0.446892	0.654953	1	-1.00354	0.368718	-2.72169	0.00649486	0.362017	-0.850794	0.36358	-2.34004	0.0192814	0.599812
ENSG00000166398	KIAA0355	394.006	-0.0417265	0.207999	-0.200609	0.841005	1	-0.559263	0.224365	-2.49265	0.0126793	0.502853	-0.517536	0.221213	-2.33954	0.0193078	0.599812
ENSG00000198690	FAN1	173.22	0.0729335	0.136353	0.534886	0.592729	1	-0.266758	0.147414	-1.80958	0.0703611	1	-0.339691	0.145185	-2.33972	0.0192984	0.599812
ENSG00000106330	MOSPD3	109.266	0.240931	0.148282	1.62481	0.104203	1	-0.127653	0.160457	-0.795557	0.42629	1	-0.368583	0.15774	-2.33665	0.0194571	0.602748
ENSG00000107362	ABHD17B	298.678	-0.141356	0.318834	-0.443354	0.65751	1	-0.933441	0.343889	-2.71437	0.00664022	0.368965	-0.792085	0.339093	-2.3359	0.0194966	0.602748
ENSG00000185808	PIGP	108.777	-0.0656349	0.129391	-0.507258	0.611973	1	0.253986	0.138883	1.82878	0.067433	1	0.319621	0.136832	2.33586	0.0194986	0.602748
ENSG00000186526	CYP4F8	3.62787	-0.0756768	1.21775	-0.0621447	0.950448	1	-3.20627	1.35794	-2.36113	0.0182194	0.598072	-3.1306	1.34006	-2.33616	0.0194827	0.602748
ENSG00000189337	KAZN	333.808	-0.353213	0.330421	-1.06898	0.285079	1	-1.17403	0.356369	-3.29441	0.000986293	0.120631	-0.820813	0.351435	-2.33561	0.0195118	0.602748
ENSG00000265574	WDR45BP1	2.8212	-0.496998	0.606118	-0.819968	0.412234	1	-2.11418	0.697049	-3.03305	0.00242096	0.206299	-1.61719	0.692177	-2.33638	0.0194716	0.602748
ENSG00000105722	ERF	225.922	-0.0773457	0.143732	-0.538124	0.590492	1	0.278569	0.154625	1.80158	0.0716111	1	0.355915	0.152424	2.33503	0.0195417	0.603107
ENSG00000105355	PLIN3	816.887	-0.0429624	0.282172	-0.152256	0.878985	1	-0.742928	0.304181	-2.44239	0.0145905	0.537143	-0.699966	0.299923	-2.33382	0.0196053	0.604507
ENSG00000267293	RP11-8H2.1	7.14726	-0.538576	0.457203	-1.17798	0.238804	1	0.581967	0.483549	1.20353	0.228771	1	1.12054	0.480217	2.33341	0.0196266	0.604598
ENSG00000065328	MCM10	66.1208	-0.294224	0.301971	-0.974346	0.329885	1	0.452457	0.3244	1.39475	0.163091	1	0.746681	0.320083	2.33277	0.0196602	0.60478
ENSG00000069667	RORA	286.111	-0.0148046	0.148547	-0.0996628	0.920612	1	-0.383576	0.160383	-2.39162	0.016774	0.574279	-0.368771	0.158094	-2.3326	0.0196691	0.60478
ENSG00000106483	SFRP4	155.763	-0.33804	0.571482	-0.591515	0.554175	1	-1.75565	0.616734	-2.84669	0.00441766	0.289733	-1.41761	0.608188	-2.33087	0.0197601	0.605164
ENSG00000111602	TIMELESS	215.405	0.208232	0.166474	1.25084	0.210993	1	0.619327	0.179083	3.45832	0.000543565	0.0827195	0.411095	0.176323	2.33149	0.0197275	0.605164
ENSG00000121236	TRIM6	19.1095	-0.0816983	0.448623	-0.182109	0.855497	1	-1.2034	0.488276	-2.4646	0.0137167	0.521851	-1.12171	0.481505	-2.32958	0.0198282	0.605164
ENSG00000132589	FLOT2	1085.05	-0.167169	0.144745	-1.15492	0.248122	1	0.191149	0.155928	1.22588	0.220242	1	0.358318	0.153753	2.33048	0.0197806	0.605164
ENSG00000137752	CASP1	1291.39	-0.369898	0.191456	-1.93202	0.053357	1	0.104017	0.206274	0.504269	0.614073	1	0.473915	0.203412	2.32983	0.0198153	0.605164
ENSG00000185761	ADAMTSL5	10.2547	0.0443163	0.381703	0.116102	0.907572	1	-0.919531	0.420183	-2.1884	0.0286403	0.729768	-0.963847	0.413722	-2.3297	0.0198222	0.605164
ENSG00000214212	C19orf38	80.9263	-0.412643	0.308825	-1.33617	0.181494	1	0.351192	0.332033	1.0577	0.290191	1	0.763835	0.327672	2.3311	0.0197482	0.605164
ENSG00000245680	ZNF585B	117.454	0.257714	0.127021	2.02892	0.0424669	1	-0.0569238	0.137498	-0.413996	0.678877	1	-0.314638	0.13501	-2.33047	0.0197811	0.605164
ENSG00000111671	SPSB2	28.3895	-0.208692	0.20164	-1.03497	0.300683	1	0.2861	0.2151	1.33008	0.183492	1	0.494792	0.212428	2.32922	0.0198472	0.605185
ENSG00000254087	LYN	4580.97	-0.269007	0.209424	-1.28451	0.198964	1	0.24917	0.225669	1.10414	0.269533	1	0.518177	0.222516	2.32872	0.0198741	0.605446
ENSG00000097096	SYDE2	40.0238	0.274527	0.243662	1.12667	0.259881	1	-0.330862	0.264568	-1.25057	0.21109	1	-0.605389	0.260007	-2.32836	0.019893	0.605462
ENSG00000156011	PSD3	290.42	0.0728464	0.218612	0.333222	0.738967	1	-0.468436	0.235864	-1.98605	0.0470282	0.877407	-0.541283	0.232509	-2.328	0.0199119	0.605479
ENSG00000134453	RBM17	670.444	0.0251593	0.0752124	0.33451	0.737994	1	0.210621	0.0809632	2.60145	0.00928318	0.43082	0.185462	0.0797581	2.32531	0.0200555	0.609284
ENSG00000100368	CSF2RB	4020.97	-0.427399	0.286947	-1.48947	0.136363	1	0.280893	0.309208	0.908428	0.363652	1	0.708292	0.304889	2.32311	0.0201731	0.612296
ENSG00000067955	CBFB	488.196	-0.16036	0.0985756	-1.62677	0.103787	1	0.0824595	0.106113	0.77709	0.437106	1	0.242819	0.104648	2.32035	0.0203219	0.61238
ENSG00000079102	RUNX1T1	22.0764	-0.0890484	0.439374	-0.202671	0.839392	1	-1.1841	0.478201	-2.47616	0.0132804	0.513239	-1.09505	0.471583	-2.32208	0.0202286	0.61238
ENSG00000091137	SLC26A4	4497.77	-0.219787	0.337264	-0.651676	0.51461	1	0.612164	0.363431	1.6844	0.092104	1	0.831951	0.358349	2.32162	0.0202534	0.61238
ENSG00000100365	NCF4	1305.51	-0.264831	0.256288	-1.03334	0.301447	1	0.366813	0.276137	1.32837	0.184055	1	0.631645	0.272285	2.31979	0.0203521	0.61238
ENSG00000143771	CNIH4	188.211	-0.223025	0.119059	-1.87323	0.0610361	1	0.0700017	0.128004	0.54687	0.584468	1	0.293027	0.126318	2.31976	0.0203539	0.61238
ENSG00000144848	ATG3	1299.97	-0.170809	0.140246	-1.21793	0.223252	1	0.174867	0.151088	1.15738	0.247117	1	0.345676	0.148981	2.32027	0.0203264	0.61238
ENSG00000152944	MED21	101.377	-0.147977	0.129461	-1.14303	0.253027	1	-0.469408	0.140402	-3.34331	0.000827862	0.108486	-0.321431	0.138512	-2.32061	0.0203081	0.61238
ENSG00000176092	AIM1L	557.614	0.0137527	0.410403	0.0335102	0.973268	1	-0.997988	0.442422	-2.25574	0.0240871	0.688683	-1.01174	0.436228	-2.3193	0.020379	0.61238
ENSG00000179085	DPM3	22.9263	-0.0323936	0.186111	-0.174055	0.861822	1	0.419125	0.197891	2.11796	0.0341785	0.783072	0.451519	0.194519	2.32121	0.0202756	0.61238
ENSG00000204525	HLA-C	24306.8	-0.320826	0.176965	-1.81293	0.0698424	1	0.115279	0.190701	0.604502	0.54551	1	0.436105	0.188035	2.31928	0.0203799	0.61238
ENSG00000226970	RP11-82H13.2	2.77453	-1.01017	0.506019	-1.99631	0.0459005	1	0.220272	0.519124	0.424315	0.671336	1	1.23044	0.530073	2.32127	0.0202723	0.61238
ENSG00000166523	CLEC4E	536.975	-0.558679	0.314601	-1.77584	0.0757598	1	0.216052	0.33891	0.63749	0.523806	1	0.774731	0.334232	2.31794	0.0204523	0.613569
ENSG00000171241	SHCBP1	67.1413	0.262287	0.302643	0.866655	0.386131	1	1.00405	0.325152	3.08794	0.00201549	0.183354	0.741764	0.32002	2.31787	0.0204566	0.613569
ENSG00000162552	WNT4	49.3054	-0.209666	0.281918	-0.74371	0.457052	1	-0.908337	0.305625	-2.97206	0.00295805	0.230817	-0.698671	0.30153	-2.31709	0.0204988	0.614275
ENSG00000141503	MINK1	1123.04	0.0165465	0.105526	0.1568	0.875402	1	-0.243214	0.113794	-2.13732	0.0325717	0.773941	-0.259761	0.112179	-2.31559	0.0205807	0.615353
ENSG00000177106	EPS8L2	1043.2	-0.199138	0.291665	-0.682762	0.494757	1	-0.916867	0.314397	-2.91627	0.0035424	0.258235	-0.717729	0.310007	-2.3152	0.0206019	0.615353
ENSG00000205277	MUC12	61.0491	-0.291845	0.56616	-0.515482	0.606216	1	1.09915	0.609092	1.80457	0.071142	1	1.39099	0.600698	2.31563	0.0205786	0.615353
ENSG00000240065	PSMB9	602.126	-0.246651	0.18012	-1.36938	0.170882	1	0.196255	0.194001	1.01162	0.31172	1	0.442907	0.191315	2.31507	0.0206093	0.615353
ENSG00000134574	DDB2	333.433	0.217326	0.130731	1.66239	0.0964338	1	-0.104216	0.141102	-0.738586	0.460158	1	-0.321542	0.13896	-2.31392	0.020672	0.616669
ENSG00000112096	SOD2	11934.4	-0.291423	0.26277	-1.10904	0.267412	1	0.354354	0.283164	1.25141	0.210786	1	0.645778	0.279205	2.31291	0.0207273	0.616789
ENSG00000139178	C1RL	152.498	-0.183184	0.130896	-1.39947	0.161673	1	0.137826	0.140685	0.979682	0.327243	1	0.321011	0.138784	2.31302	0.0207217	0.616789
ENSG00000173714	WFIKKN2	1.23286	-0.135242	0.85065	-0.158986	0.87368	1	1.84768	0.870866	2.12165	0.0338667	0.782191	1.98292	0.857454	2.31257	0.0207465	0.616789
ENSG00000198130	HIBCH	455.533	0.411394	0.186894	2.20121	0.027721	1	-0.0478587	0.201554	-0.237448	0.812309	1	-0.459252	0.198597	-2.31249	0.0207508	0.616789
ENSG00000131759	RARA	353.355	-0.246555	0.205368	-1.20055	0.229926	1	0.25766	0.221146	1.16511	0.243974	1	0.504214	0.218091	2.31194	0.0207808	0.617127
ENSG00000047617	ANO2	9.82625	0.0423116	0.486106	0.0870419	0.930638	1	-1.17175	0.533269	-2.1973	0.0279993	0.72389	-1.21406	0.525444	-2.31054	0.0208581	0.617895
ENSG00000103569	AQP9	1736.88	-0.427421	0.352598	-1.2122	0.225434	1	0.438043	0.379936	1.15294	0.248936	1	0.865464	0.374634	2.31016	0.0208794	0.617895
ENSG00000139517	LNX2	204.932	-0.00565793	0.165702	-0.0341452	0.972761	1	-0.412966	0.178973	-2.30742	0.0210311	0.649076	-0.407308	0.17641	-2.30887	0.0209506	0.617895
ENSG00000140350	ANP32A	2816.57	0.00860019	0.0852528	0.100879	0.919647	1	0.21768	0.0918504	2.36993	0.0177912	0.591067	0.209079	0.0905522	2.30894	0.0209471	0.617895
ENSG00000149260	CAPN5	603.114	0.167117	0.243248	0.687024	0.492068	1	-0.430379	0.262264	-1.64102	0.100793	1	-0.597496	0.258557	-2.31089	0.0208391	0.617895
ENSG00000155265	GOLGA7B	4.74725	0.371984	0.393843	0.944499	0.344915	1	-0.620211	0.440278	-1.40868	0.15893	1	-0.992195	0.429502	-2.31011	0.0208823	0.617895
ENSG00000240356	RPL23AP7	8.11128	0.420561	0.470095	0.89463	0.370985	1	-0.75055	0.516984	-1.45178	0.146562	1	-1.17111	0.507129	-2.3093	0.0209272	0.617895
ENSG00000274911	RP11-12A20.7	5.44731	0.872363	0.42207	2.06687	0.0387468	1	-0.169487	0.466695	-0.363166	0.716481	1	-1.04185	0.451261	-2.30875	0.0209574	0.617895
ENSG00000275832	ARHGAP23	267.779	0.545763	0.327295	1.6675	0.0954158	1	-0.257277	0.352966	-0.728901	0.466062	1	-0.80304	0.347872	-2.30843	0.0209751	0.617895
ENSG00000054267	ARID4B	1592.83	-0.0221087	0.107124	-0.206385	0.83649	1	0.240417	0.115402	2.08329	0.0372245	0.812468	0.262526	0.113773	2.30744	0.0210301	0.618963
ENSG00000133317	LGALS12	22.7892	-0.84384	0.421282	-2.00303	0.0451739	1	0.186737	0.451219	0.41385	0.678984	1	1.03058	0.446775	2.3067	0.0210714	0.619628
ENSG00000133318	RTN3	1155.28	-0.214869	0.126525	-1.69824	0.0894634	1	0.0950152	0.136299	0.697107	0.485736	1	0.309884	0.134407	2.30556	0.0211352	0.62095
ENSG00000264943	SH3GL1P2	1.52777	-1.22793	0.587017	-2.09181	0.0364558	1	0.18552	0.589251	0.314841	0.752882	1	1.41345	0.613261	2.3048	0.0211776	0.621642
ENSG00000134897	BIVM	1.45661	-1.12575	0.664674	-1.69368	0.090326	1	0.463537	0.670332	0.691504	0.489249	1	1.58928	0.689784	2.30403	0.021221	0.621678
ENSG00000157653	C9orf43	6.20143	-0.832014	0.526407	-1.58055	0.11398	1	0.445899	0.556295	0.801551	0.422813	1	1.27791	0.554639	2.30404	0.0212203	0.621678
ENSG00000253274	IGHV1-67	8.50271	0.327365	0.784556	0.417262	0.676487	1	-1.62069	0.858494	-1.88784	0.0590481	0.960335	-1.94806	0.845595	-2.30377	0.0212353	0.621678
ENSG00000006451	RALA	460.555	-0.263209	0.207341	-1.26945	0.204281	1	0.242963	0.22331	1.08801	0.27659	1	0.506173	0.22022	2.29849	0.0215342	0.622071
ENSG00000008086	CDKL5	991.418	-0.128629	0.291575	-0.441154	0.659102	1	-0.840617	0.314298	-2.67459	0.00748218	0.389786	-0.711987	0.309905	-2.29744	0.0215939	0.622071
ENSG00000017260	ATP2C1	2220.83	-0.152679	0.0890453	-1.71462	0.0864146	1	0.0649911	0.0959341	0.677455	0.498117	1	0.21767	0.0945959	2.30105	0.0213887	0.622071
ENSG00000070729	CNGB1	30.3682	-0.0713325	0.499904	-0.142692	0.886533	1	1.14304	0.536609	2.13012	0.0331618	0.777772	1.21437	0.528947	2.29583	0.0216856	0.622071
ENSG00000102393	GLA	432.361	-0.146959	0.215831	-0.680896	0.495937	1	0.38077	0.232447	1.63809	0.101403	1	0.527729	0.2292	2.30248	0.0213081	0.622071
ENSG00000104140	RHOV	59.0953	0.597108	0.326124	1.83092	0.0671124	1	-0.199205	0.352616	-0.564935	0.572118	1	-0.796313	0.346892	-2.29556	0.0217008	0.622071
ENSG00000109519	GRPEL1	187.091	0.0340522	0.103837	0.327939	0.742958	1	0.286539	0.11158	2.56802	0.0102282	0.450494	0.252487	0.109819	2.29912	0.0214981	0.622071
ENSG00000112759	SLC29A1	355.046	-0.494051	0.15026	-3.28797	0.00100914	0.628772	-0.126753	0.161769	-0.783541	0.433309	1	0.367298	0.159671	2.30034	0.0214287	0.622071
ENSG00000115267	IFIH1	915.778	-0.566394	0.192151	-2.94765	0.00320203	1	-0.0971339	0.207004	-0.469237	0.6389	1	0.46926	0.204169	2.29839	0.0215398	0.622071
ENSG00000117036	ETV3	253.887	0.298533	0.156179	1.91149	0.0559419	1	-0.0832887	0.168578	-0.494067	0.621259	1	-0.381822	0.165993	-2.30024	0.0214348	0.622071
ENSG00000117118	SDHB	1110.52	-0.0347629	0.0709278	-0.490117	0.624051	1	0.138471	0.0763856	1.81279	0.0698648	1	0.173234	0.0752904	2.30087	0.0213988	0.622071
ENSG00000125845	BMP2	24.2935	-0.00107844	0.383149	-0.00281466	0.997754	1	0.928938	0.410373	2.26364	0.0235961	0.679942	0.930016	0.404204	2.30086	0.0213996	0.622071
ENSG00000134317	GRHL1	928.655	0.0281167	0.352585	0.0797445	0.93644	1	-0.834293	0.380049	-2.19523	0.0281474	0.72389	-0.86241	0.374727	-2.30143	0.0213671	0.622071
ENSG00000143126	CELSR2	822.589	0.245363	0.244642	1.00295	0.315886	1	-0.352873	0.263727	-1.33803	0.180888	1	-0.598236	0.260002	-2.30089	0.0213976	0.622071
ENSG00000146215	CRIP3	2.59775	-0.19385	0.791576	-0.244891	0.806541	1	1.6842	0.828685	2.03237	0.042116	0.844956	1.87805	0.817746	2.29661	0.0216408	0.622071
ENSG00000160710	ADAR	7910.57	-0.19463	0.122607	-1.58743	0.112416	1	0.104992	0.132118	0.79468	0.426799	1	0.299622	0.130272	2.29997	0.0214501	0.622071
ENSG00000162396	PARS2	12.7459	0.404793	0.221119	1.83065	0.0671526	1	-0.137472	0.243419	-0.564754	0.572241	1	-0.542265	0.236163	-2.29615	0.0216676	0.622071
ENSG00000167601	AXL	206.262	0.142245	0.226587	0.62777	0.530155	1	-0.411365	0.244553	-1.68211	0.0925474	1	-0.553609	0.241025	-2.29689	0.021625	0.622071
ENSG00000171564	FGB	1029.99	0.0596065	0.487162	0.122355	0.902618	1	1.24971	0.524918	2.38078	0.017276	0.582743	1.19011	0.517562	2.29945	0.0214796	0.622071
ENSG00000174123	TLR10	60.2384	0.0385582	0.38263	0.100771	0.919732	1	0.96897	0.41122	2.35633	0.0184565	0.601074	0.930412	0.405224	2.29604	0.0216735	0.622071
ENSG00000183638	RP1L1	88.1616	-0.11378	0.468163	-0.243034	0.807979	1	-1.2593	0.505625	-2.49058	0.0127534	0.50486	-1.14552	0.498582	-2.29755	0.0215872	0.622071
ENSG00000186832	KRT16	6045.95	-0.0708825	0.427402	-0.165845	0.868279	1	-1.11411	0.460597	-2.41884	0.0155699	0.552272	-1.04323	0.454155	-2.29708	0.0216142	0.622071
ENSG00000204253	HNRNPCP2	8.14922	-0.0591446	0.205499	-0.287809	0.773493	1	0.424397	0.214446	1.97904	0.0478115	0.880019	0.483542	0.210205	2.30034	0.0214292	0.622071
ENSG00000228327	RP11-206L10.2	97.9928	1.03225	0.418636	2.46575	0.0136725	1	0.0104807	0.451768	0.0231993	0.981491	1	-1.02177	0.444829	-2.297	0.0216185	0.622071
ENSG00000003137	CYP26B1	6.01986	0.282003	0.584896	0.482142	0.629705	1	-1.17406	0.645318	-1.81935	0.0688577	1	-1.45606	0.63461	-2.29442	0.0217662	0.623405
ENSG00000078114	NEBL	608.702	0.154848	0.277916	0.557177	0.577406	1	-0.522699	0.299625	-1.74451	0.0810701	1	-0.677547	0.295403	-2.29363	0.0218115	0.624161
ENSG00000035862	TIMP2	73.2753	0.00753766	0.343263	0.0219588	0.982481	1	-0.831213	0.371062	-2.24009	0.0250851	0.698916	-0.838751	0.365808	-2.29287	0.0218552	0.62487
ENSG00000068305	MEF2A	541.596	-0.0832117	0.101241	-0.821921	0.411122	1	0.162924	0.108996	1.49477	0.134974	1	0.246135	0.107453	2.29063	0.0219846	0.625126
ENSG00000137709	POU2F3	20.1509	0.408106	0.498108	0.819314	0.412607	1	-0.811719	0.540748	-1.5011	0.133329	1	-1.21983	0.532284	-2.29168	0.021924	0.625126
ENSG00000140525	FANCI	557.331	0.144303	0.220601	0.654135	0.513025	1	0.680859	0.237606	2.86549	0.00416366	0.28318	0.536556	0.234219	2.29083	0.0219735	0.625126
ENSG00000149177	PTPRJ	3414.67	-0.184525	0.172795	-1.06789	0.285571	1	0.23611	0.186192	1.2681	0.204761	1	0.420636	0.18359	2.29117	0.0219536	0.625126
ENSG00000168610	STAT3	9180.06	-0.01927	0.157103	-0.122658	0.902378	1	0.363244	0.169293	2.14565	0.0319008	0.770636	0.382514	0.166923	2.29155	0.0219313	0.625126
ENSG00000186446	ZNF501	12.181	0.208307	0.304275	0.684602	0.493595	1	-0.542726	0.334184	-1.62403	0.104369	1	-0.751033	0.327901	-2.29043	0.0219967	0.625126
ENSG00000255690	TRIL	1.17954	0.13748	0.632969	0.217199	0.828053	1	-1.54276	0.747673	-2.06342	0.0390728	0.826668	-1.68024	0.733243	-2.29152	0.0219333	0.625126
ENSG00000066697	MSANTD3	38.6231	-0.676198	0.184154	-3.67192	0.000240733	0.283919	-0.227438	0.196996	-1.15453	0.248283	1	0.44876	0.196019	2.28937	0.0220579	0.625241
ENSG00000096060	FKBP5	510.059	-0.131201	0.165058	-0.794877	0.426685	1	0.26983	0.177756	1.51798	0.129019	1	0.401031	0.17527	2.28807	0.0221333	0.625241
ENSG00000139977	NAA30	125.694	0.181775	0.126176	1.44065	0.149685	1	-0.125592	0.136551	-0.919742	0.357707	1	-0.307367	0.134237	-2.28974	0.0220365	0.625241
ENSG00000140519	RHCG	9235.64	-0.724249	0.443535	-1.6329	0.10249	1	-1.80266	0.47798	-3.77141	0.000162325	0.0385273	-1.07841	0.471298	-2.28817	0.0221273	0.625241
ENSG00000143324	XPR1	569.397	-0.167828	0.115574	-1.45213	0.146464	1	0.113139	0.124446	0.909141	0.363276	1	0.280967	0.122722	2.28947	0.022052	0.625241
ENSG00000173372	C1QA	625.655	0.0261066	0.20645	0.126455	0.899372	1	-0.476171	0.222607	-2.13907	0.0324301	0.773941	-0.502278	0.219473	-2.28856	0.022105	0.625241
ENSG00000214391	TUBAP2	2.63483	-0.982983	0.491636	-1.99941	0.0455637	1	0.196846	0.505933	0.389076	0.69722	1	1.17983	0.515571	2.28839	0.0221146	0.625241
ENSG00000160185	UBASH3A	150.559	0.195887	0.22048	0.888456	0.374295	1	-0.340653	0.238123	-1.43057	0.152553	1	-0.53654	0.234595	-2.28709	0.0221904	0.625784
ENSG00000182504	CEP97	121.695	-0.176232	0.12516	-1.40805	0.159116	1	0.127072	0.134405	0.945443	0.344433	1	0.303304	0.132604	2.28729	0.022179	0.625784
ENSG00000144635	DYNC1LI1	390.439	-0.0233451	0.115802	-0.201596	0.840233	1	0.257529	0.124642	2.06616	0.0388137	0.826164	0.280874	0.122843	2.28645	0.022228	0.62631
ENSG00000184557	SOCS3	341.215	-0.138238	0.351857	-0.392883	0.694406	1	0.715746	0.378998	1.88852	0.0589557	0.960335	0.853984	0.373696	2.28524	0.022299	0.627774
ENSG00000129595	EPB41L4A	396.617	0.233059	0.186265	1.25123	0.210852	1	-0.21921	0.200915	-1.09106	0.275247	1	-0.452269	0.198003	-2.28415	0.0223624	0.629025
ENSG00000038382	TRIO	1228.06	-0.0271198	0.106685	-0.254205	0.799338	1	0.231586	0.114919	2.01521	0.043883	0.856874	0.258705	0.113293	2.2835	0.0224007	0.629565
ENSG00000101447	FAM83D	542.701	-0.0538799	0.400375	-0.134574	0.892949	1	-1.02533	0.431617	-2.37555	0.0175227	0.586391	-0.971449	0.425579	-2.28265	0.0224509	0.629966
ENSG00000137076	TLN1	6947.67	-0.114743	0.142131	-0.807306	0.41949	1	0.229964	0.153157	1.50149	0.133228	1	0.344707	0.151014	2.28261	0.0224531	0.629966
ENSG00000164219	PGGT1B	186.16	0.0608925	0.0856172	0.711218	0.476949	1	0.267065	0.0919469	2.90456	0.00367775	0.263729	0.206173	0.0903779	2.28123	0.022535	0.631726
ENSG00000107147	KCNT1	2.60879	-0.839366	0.581746	-1.44284	0.149066	1	0.542785	0.600795	0.903444	0.36629	1	1.38215	0.606249	2.27984	0.0226171	0.63232
ENSG00000111110	PPM1H	137.21	-0.142392	0.272913	-0.521748	0.601846	1	0.517756	0.293637	1.76325	0.0778584	1	0.660148	0.289535	2.28002	0.0226063	0.63232
ENSG00000112419	PHACTR2	691.147	-0.20133	0.255207	-0.788889	0.430177	1	-0.819463	0.27515	-2.97825	0.00289904	0.22794	-0.618133	0.271314	-2.27829	0.0227094	0.63232
ENSG00000154269	ENPP3	1711.53	-0.779403	0.511934	-1.52247	0.127892	1	0.460368	0.55164	0.834544	0.403974	1	1.23977	0.543943	2.27923	0.0226536	0.63232
ENSG00000165304	MELK	86.6463	-0.253911	0.272852	-0.930583	0.352069	1	0.405286	0.293296	1.38184	0.167022	1	0.659198	0.28933	2.27836	0.0227051	0.63232
ENSG00000167702	KIFC2	52.1208	0.218016	0.215735	1.01057	0.31222	1	-0.306554	0.233951	-1.31033	0.190083	1	-0.524571	0.230054	-2.2802	0.0225956	0.63232
ENSG00000173662	TAS1R1	3.52106	-0.182769	0.642323	-0.284545	0.775993	1	1.32681	0.671224	1.97671	0.0480747	0.881712	1.50958	0.662342	2.27916	0.0226576	0.63232
ENSG00000214944	ARHGEF28	280.825	0.464277	0.277908	1.67061	0.0947983	1	-0.20882	0.299743	-0.696662	0.486015	1	-0.673097	0.295386	-2.2787	0.0226847	0.63232
ENSG00000141736	ERBB2	1778.94	0.202173	0.23952	0.844076	0.398627	1	-0.377627	0.258157	-1.46278	0.143528	1	-0.5798	0.254532	-2.27791	0.0227319	0.632415
ENSG00000144837	PLA1A	26.6282	-0.771759	0.490133	-1.57459	0.115351	1	0.411123	0.524942	0.783179	0.433522	1	1.18288	0.519376	2.27751	0.0227561	0.632554
ENSG00000130684	ZNF337	12.2899	0.417141	0.256653	1.62531	0.104096	1	-0.208277	0.282169	-0.73813	0.460435	1	-0.625418	0.27466	-2.27707	0.0227822	0.632723
ENSG00000166689	PLEKHA7	632.363	0.285021	0.23463	1.21477	0.224455	1	-0.282653	0.252965	-1.11736	0.263841	1	-0.567674	0.249369	-2.27644	0.0228196	0.632723
ENSG00000207808	MIR27A	1.68384	-1.01971	0.638078	-1.5981	0.110022	1	0.489861	0.648921	0.754885	0.450318	1	1.50957	0.66306	2.27667	0.0228058	0.632723
ENSG00000071539	TRIP13	32.0788	-0.0820822	0.325237	-0.252376	0.80075	1	0.699346	0.348396	2.00733	0.0447141	0.859985	0.781428	0.34336	2.27583	0.0228562	0.633205
ENSG00000115271	GCA	1199.67	-0.292903	0.28141	-1.04084	0.29795	1	0.387299	0.303207	1.27734	0.201482	1	0.680202	0.298978	2.27509	0.0229005	0.633371
ENSG00000137975	CLCA2	999.171	0.141375	0.472854	0.298983	0.764953	1	-1.00189	0.509646	-1.96587	0.0493142	0.888883	-1.14327	0.502509	-2.27512	0.0228987	0.633371
ENSG00000100162	CENPM	18.4317	0.65492	0.354736	1.84622	0.0648606	1	1.49487	0.378642	3.94798	7.88126e-05	0.0244118	0.839952	0.369288	2.27452	0.0229348	0.633788
ENSG00000047579	DTNBP1	401.719	0.0292374	0.116653	0.250634	0.802097	1	0.310406	0.12556	2.47216	0.0134298	0.515877	0.281168	0.123722	2.27258	0.0230513	0.63386
ENSG00000088876	ZNF343	40.4812	0.326305	0.16872	1.934	0.0531135	1	-0.0811556	0.183454	-0.442377	0.658216	1	-0.40746	0.179496	-2.27003	0.023206	0.63386
ENSG00000100997	ABHD12	911.119	-0.436206	0.221841	-1.9663	0.0492643	1	-0.971375	0.239171	-4.06142	4.87758e-05	0.0186909	-0.535169	0.235861	-2.269	0.0232682	0.63386
ENSG00000104979	C19orf53	98.9528	-0.0170261	0.101342	-0.168005	0.866579	1	-0.262928	0.110049	-2.38919	0.0168856	0.575454	-0.245902	0.108307	-2.27041	0.0231826	0.63386
ENSG00000111837	MAK	139.553	-0.418693	0.273932	-1.52846	0.126398	1	0.239857	0.29477	0.813708	0.415812	1	0.65855	0.290833	2.26436	0.0235522	0.63386
ENSG00000112149	CD83	535.915	-0.208972	0.30931	-0.675608	0.49929	1	0.537847	0.33321	1.61414	0.106498	1	0.746819	0.328561	2.273	0.0230262	0.63386
ENSG00000115380	EFEMP1	469.016	0.691063	0.326895	2.11402	0.0345133	1	-0.0962801	0.352407	-0.273207	0.784694	1	-0.787343	0.347367	-2.2666	0.0234144	0.63386
ENSG00000115415	STAT1	6211.37	-0.506266	0.185826	-2.72441	0.00644161	1	-0.0576521	0.200242	-0.287912	0.773414	1	0.448614	0.19745	2.27204	0.023084	0.63386
ENSG00000133030	MPRIP	2608.84	-0.317428	0.232693	-1.36415	0.17252	1	-0.877135	0.250793	-3.49744	0.000469744	0.0764314	-0.559707	0.247293	-2.26333	0.0236153	0.63386
ENSG00000133321	RARRES3	922.574	0.270423	0.177778	1.52112	0.128229	1	-0.157385	0.191659	-0.82117	0.411549	1	-0.427808	0.188926	-2.26441	0.0235487	0.63386
ENSG00000135821	GLUL	48737.1	-0.00648422	0.28707	-0.0225876	0.981979	1	-0.698658	0.309357	-2.25842	0.0239194	0.685668	-0.692174	0.30503	-2.2692	0.0232561	0.63386
ENSG00000137501	SYTL2	698.314	0.358494	0.219544	1.6329	0.102489	1	-0.169507	0.236688	-0.716164	0.47389	1	-0.528001	0.233311	-2.26308	0.0236307	0.63386
ENSG00000139926	FRMD6	130.774	0.175793	0.368987	0.476421	0.633774	1	-0.712346	0.398236	-1.78875	0.0736545	1	-0.888139	0.392562	-2.26241	0.0236718	0.63386
ENSG00000142871	CYR61	515.817	-0.00839775	0.282014	-0.0297777	0.976244	1	0.670336	0.303786	2.2066	0.0273417	0.720275	0.678734	0.299513	2.26612	0.0234439	0.63386
ENSG00000143125	PROK1	0.96061	0.81965	1.08841	0.753073	0.451406	1	-1.88561	1.22245	-1.54248	0.122957	1	-2.70526	1.193	-2.26761	0.0233528	0.63386
ENSG00000143549	TPM3	5190.94	-0.128205	0.0902706	-1.42022	0.155542	1	0.0888932	0.0972684	0.913896	0.360771	1	0.217098	0.0959082	2.2636	0.0235987	0.63386
ENSG00000145703	IQGAP2	2166.29	-0.366522	0.187583	-1.95392	0.0507107	1	0.0864878	0.202117	0.427909	0.668718	1	0.45301	0.199305	2.27294	0.0230296	0.63386
ENSG00000146350	TBC1D32	104.479	0.292174	0.17217	1.69701	0.0896942	1	-0.122777	0.186223	-0.659301	0.509703	1	-0.414951	0.183112	-2.26611	0.0234449	0.63386
ENSG00000147123	NDUFB11	224.453	0.0574387	0.164499	0.349174	0.726959	1	-0.33891	0.177621	-1.90805	0.0563843	0.944005	-0.396349	0.175044	-2.26428	0.0235566	0.63386
ENSG00000151092	NGLY1	344.803	-0.0149381	0.0856519	-0.174404	0.861548	1	0.191324	0.0921354	2.07655	0.0378431	0.817861	0.206262	0.0907559	2.27271	0.0230437	0.63386
ENSG00000153561	RMND5A	1092.57	-0.325508	0.259681	-1.25349	0.210026	1	-0.952673	0.279926	-3.4033	0.000665761	0.0927656	-0.627165	0.276028	-2.27211	0.02308	0.63386
ENSG00000159885	ZNF222	82.2921	-0.363813	0.205598	-1.76954	0.0768045	1	0.130365	0.220857	0.590271	0.555009	1	0.494178	0.218101	2.26582	0.0234625	0.63386
ENSG00000163032	VSNL1	14.4945	0.917623	0.708085	1.29592	0.195002	1	-0.796782	0.768291	-1.03708	0.299697	1	-1.71441	0.755786	-2.26837	0.0233064	0.63386
ENSG00000163902	RPN1	3333.94	-0.238876	0.116302	-2.05394	0.0399817	1	0.0417767	0.125314	0.333376	0.738851	1	0.280653	0.123568	2.27123	0.0231328	0.63386
ENSG00000165084	C8orf34	26.4105	-0.876941	0.452644	-1.93738	0.0526994	1	0.208975	0.484822	0.431036	0.666443	1	1.08592	0.48003	2.26218	0.023686	0.63386
ENSG00000165527	ARF6	699.048	-0.140905	0.174105	-0.809314	0.418335	1	-0.55976	0.187746	-2.98148	0.00286856	0.226082	-0.418855	0.185127	-2.26253	0.0236649	0.63386
ENSG00000166900	STX3	800.477	-0.235852	0.19701	-1.19716	0.231246	1	0.238078	0.212232	1.12178	0.261955	1	0.47393	0.20928	2.26457	0.023539	0.63386
ENSG00000168481	LGI3	5.91579	-0.283061	0.754462	-0.375183	0.707524	1	-2.15024	0.832997	-2.58133	0.00984197	0.441041	-1.86718	0.822511	-2.2701	0.0232016	0.63386
ENSG00000173198	CYSLTR1	50.6454	-0.464627	0.239192	-1.94249	0.052078	1	0.110203	0.256601	0.429471	0.66758	1	0.574829	0.253681	2.26596	0.0234541	0.63386
ENSG00000184363	PKP3	303.744	-0.185703	0.28619	-0.648883	0.516414	1	-0.876559	0.3087	-2.83952	0.00451815	0.29313	-0.690855	0.304406	-2.26952	0.0232367	0.63386
ENSG00000185049	NELFA	100.883	0.061946	0.117883	0.525486	0.599246	1	-0.222912	0.127811	-1.74408	0.0811456	1	-0.284858	0.125708	-2.26602	0.02345	0.63386
ENSG00000185985	SLITRK2	34.088	-0.140816	0.347375	-0.40537	0.685205	1	0.692711	0.372301	1.86062	0.0627979	0.979998	0.833527	0.367097	2.27059	0.0231717	0.63386
ENSG00000198826	ARHGAP11A	133.466	0.199747	0.254894	0.783648	0.433247	1	0.811109	0.27419	2.9582	0.00309438	0.237625	0.611362	0.270071	2.2637	0.0235924	0.63386
ENSG00000205057	CLLU1OS	1.0792	-0.469393	1.24348	-0.377483	0.705815	1	2.4226	1.29125	1.87617	0.0606322	0.969147	2.892	1.27649	2.26559	0.0234765	0.63386
ENSG00000214456	PLIN5	10.7708	-0.264682	0.379796	-0.696905	0.485862	1	0.64232	0.403866	1.59043	0.111738	1	0.907001	0.399001	2.27318	0.0230154	0.63386
ENSG00000240579	RP11-20L24.1	1.25194	0.703799	0.700542	1.00465	0.315066	1	-1.08135	0.813374	-1.32946	0.183695	1	-1.78515	0.786247	-2.27047	0.0231791	0.63386
ENSG00000244067	GSTA2	2.29844	-1.81463	1.35036	-1.34382	0.179007	1	1.40527	1.41924	0.990162	0.322095	1	3.21991	1.422	2.26436	0.0235523	0.63386
ENSG00000248383	PCDHAC1	11.4556	-0.446334	0.408509	-1.09259	0.274573	1	0.528585	0.434401	1.21681	0.223675	1	0.974919	0.430238	2.266	0.0234514	0.63386
ENSG00000257017	HP	2788.94	0.186736	0.468762	0.39836	0.690365	1	1.3144	0.505132	2.60209	0.00926583	0.43082	1.12766	0.498059	2.26411	0.0235673	0.63386
ENSG00000064270	ATP2C2	314.893	-0.227809	0.255284	-0.892376	0.372191	1	0.385281	0.274889	1.40158	0.161039	1	0.61309	0.271078	2.26168	0.0237175	0.634188
ENSG00000073331	ALPK1	535.855	-0.0990835	0.173411	-0.571379	0.567743	1	0.317257	0.186765	1.6987	0.0893761	1	0.416341	0.184145	2.26094	0.0237628	0.634887
ENSG00000104881	PPP1R13L	222.191	-0.242208	0.318252	-0.761057	0.446623	1	-1.00751	0.343366	-2.93422	0.00334383	0.249826	-0.765304	0.338609	-2.26014	0.0238124	0.635399
ENSG00000175538	KCNE3	71.7337	-0.295905	0.209921	-1.4096	0.158658	1	0.207002	0.22541	0.918336	0.358443	1	0.502907	0.222524	2.26001	0.0238205	0.635399
ENSG00000125505	MBOAT7	330.581	-0.214284	0.222207	-0.964344	0.334874	1	0.318722	0.239284	1.33198	0.182867	1	0.533005	0.235964	2.25884	0.0238935	0.635758
ENSG00000151136	BTBD11	159.924	-0.121472	0.225199	-0.539398	0.589613	1	-0.663228	0.243231	-2.72674	0.00639626	0.359224	-0.541757	0.239847	-2.25876	0.0238981	0.635758
ENSG00000165732	DDX21	1236.04	-0.116261	0.14162	-0.820937	0.411682	1	0.223627	0.152567	1.46576	0.142714	1	0.339888	0.150432	2.25942	0.0238575	0.635758
ENSG00000253293	HOXA10	42.4747	0.248204	0.431994	0.574554	0.565593	1	-0.791812	0.467339	-1.6943	0.0902082	1	-1.04002	0.460478	-2.25856	0.023911	0.635758
ENSG00000196604	POTEF	3.55693	0.762922	0.767798	0.993649	0.320394	1	2.51375	0.805316	3.12144	0.00179969	0.173269	1.75082	0.775373	2.25804	0.0239431	0.6361
ENSG00000158517	NCF1	2848.37	-0.21156	0.290946	-0.727144	0.467138	1	0.486257	0.313512	1.551	0.120902	1	0.697816	0.309129	2.25736	0.0239855	0.636204
ENSG00000169925	BRD3	269.235	0.161336	0.111388	1.44841	0.147503	1	-0.106013	0.120316	-0.881126	0.378249	1	-0.267349	0.118426	-2.25752	0.0239755	0.636204
ENSG00000139364	TMEM132B	5.56004	0.549038	0.585853	0.937161	0.348676	1	-0.883425	0.64772	-1.3639	0.172599	1	-1.43246	0.634698	-2.25692	0.0240131	0.636424
ENSG00000120800	UTP20	632.167	-0.182473	0.131033	-1.39257	0.163748	1	0.131426	0.141111	0.931367	0.351664	1	0.313899	0.139155	2.25575	0.0240864	0.637854
ENSG00000101928	MOSPD1	100.202	-0.152174	0.269703	-0.564228	0.572599	1	-0.800509	0.291508	-2.74609	0.00603095	0.348806	-0.648334	0.287481	-2.25523	0.0241191	0.637905
ENSG00000156689	GLYATL2	151.484	-0.488045	0.307156	-1.58891	0.11208	1	0.247435	0.330583	0.74848	0.454171	1	0.73548	0.326161	2.25496	0.024136	0.637905
ENSG00000172243	CLEC7A	626.542	-0.214093	0.251192	-0.85231	0.394042	1	0.387546	0.270599	1.43218	0.152092	1	0.60164	0.266827	2.25479	0.0241462	0.637905
ENSG00000154358	OBSCN	1133.02	0.270743	0.188277	1.438	0.150433	1	-0.180012	0.202958	-0.886939	0.375112	1	-0.450754	0.20008	-2.25288	0.0242669	0.640581
ENSG00000092470	WDR76	132.901	0.100718	0.269992	0.373039	0.70912	1	0.745387	0.290465	2.56619	0.0102823	0.451532	0.64467	0.286214	2.25241	0.0242966	0.640851
ENSG00000131379	C3orf20	4.57397	-0.0785836	0.652407	-0.120452	0.904125	1	1.448	0.688645	2.10268	0.0354941	0.790968	1.52658	0.678099	2.25126	0.0243688	0.641535
ENSG00000133789	SWAP70	1340.37	0.14504	0.150428	0.964178	0.334957	1	0.504636	0.162059	3.11389	0.00184636	0.176732	0.359596	0.159758	2.25089	0.0243928	0.641535
ENSG00000185432	METTL7A	212.822	0.2001	0.175376	1.14098	0.253878	1	-0.219684	0.189332	-1.16031	0.245923	1	-0.419784	0.186507	-2.25077	0.0244002	0.641535
ENSG00000273983	HIST1H3G	275.707	0.117411	0.319596	0.367373	0.713341	1	0.881214	0.344168	2.56042	0.0104546	0.455463	0.763803	0.339267	2.25134	0.0243643	0.641535
ENSG00000186115	CYP4F2	10.8719	-0.677572	0.682423	-0.992891	0.320763	1	-2.34041	0.747725	-3.13005	0.00174778	0.170257	-1.66284	0.738954	-2.25026	0.0244323	0.641867
ENSG00000113407	TARS	986.341	-0.176338	0.0774611	-2.27647	0.0228181	1	0.00841788	0.0834258	0.100903	0.919628	1	0.184756	0.0822759	2.24556	0.0247321	0.643018
ENSG00000122543	OCM	1.46207	0.208631	0.800657	0.260575	0.79442	1	-1.82574	0.921534	-1.98119	0.0475698	0.878626	-2.03437	0.905506	-2.24666	0.0246617	0.643018
ENSG00000122694	GLIPR2	345.257	-0.397591	0.221319	-1.79646	0.0724211	1	0.130633	0.238334	0.548109	0.583617	1	0.528225	0.235085	2.24695	0.0246433	0.643018
ENSG00000125753	VASP	2499.47	-0.238662	0.202892	-1.1763	0.239476	1	0.24538	0.21862	1.1224	0.261691	1	0.484042	0.215568	2.24543	0.0247407	0.643018
ENSG00000140280	LYSMD2	104.196	-0.310418	0.178566	-1.73839	0.0821416	1	0.114922	0.191883	0.598918	0.549228	1	0.42534	0.189435	2.2453	0.0247487	0.643018
ENSG00000150753	CCT5	1730.04	-0.00897814	0.0877106	-0.102361	0.91847	1	0.200258	0.0944873	2.11942	0.0340552	0.782606	0.209236	0.0931472	2.24629	0.0246851	0.643018
ENSG00000154229	PRKCA	225.372	0.168115	0.125458	1.34001	0.180242	1	-0.131607	0.135521	-0.971119	0.331489	1	-0.299723	0.133409	-2.24665	0.0246625	0.643018
ENSG00000154274	C4orf19	127.674	0.444431	0.291384	1.52524	0.127199	1	-0.251719	0.314558	-0.800231	0.423577	1	-0.69615	0.309839	-2.24681	0.024652	0.643018
ENSG00000158710	TAGLN2	1999.61	-0.135253	0.148401	-0.9114	0.362085	1	0.219267	0.159893	1.37133	0.170271	1	0.35452	0.157658	2.24867	0.0245335	0.643018
ENSG00000167914	GSDMA	14.6509	-2.08054	0.524158	-3.96929	7.20857e-05	0.170035	-3.37916	0.580294	-5.82318	5.77377e-09	4.76668e-05	-1.29862	0.578106	-2.24634	0.0246823	0.643018
ENSG00000174282	ZBTB4	230.179	0.218637	0.0946401	2.31019	0.0208775	1	-0.00740514	0.102293	-0.0723915	0.94229	1	-0.226042	0.100512	-2.24891	0.0245183	0.643018
ENSG00000189308	LIN54	582.296	-0.185221	0.10661	-1.73737	0.0823226	1	0.0690361	0.114794	0.601391	0.54758	1	0.254257	0.113212	2.24584	0.0247142	0.643018
ENSG00000197935	ZNF311	8.5573	0.290613	0.478642	0.607161	0.543744	1	-0.870464	0.525688	-1.65585	0.0977513	1	-1.16108	0.516607	-2.24751	0.0246077	0.643018
ENSG00000213762	ZNF134	184.12	0.0768248	0.0868049	0.885029	0.376141	1	-0.130751	0.0939676	-1.39145	0.16409	1	-0.207576	0.0923882	-2.24678	0.0246542	0.643018
ENSG00000151849	CENPJ	153.554	0.11212	0.176967	0.633566	0.526364	1	0.532821	0.190295	2.79998	0.00511065	0.316103	0.4207	0.187397	2.24497	0.0247702	0.643071
ENSG00000158125	XDH	3558.21	0.584394	0.359016	1.62777	0.103575	1	-0.2713	0.386907	-0.701203	0.483176	1	-0.855695	0.381484	-2.24307	0.0248924	0.643723
ENSG00000161888	SPC24	7.44506	0.00122635	0.403854	0.00303662	0.997577	1	0.942307	0.426856	2.20755	0.0272755	0.719998	0.94108	0.419426	2.24373	0.0248495	0.643723
ENSG00000162738	VANGL2	117.733	0.25795	0.28372	0.909173	0.363259	1	-0.419297	0.306398	-1.36847	0.171164	1	-0.677247	0.301884	-2.2434	0.0248711	0.643723
ENSG00000173486	FKBP2	146.909	-0.18148	0.134073	-1.35359	0.175866	1	0.137464	0.144098	0.953957	0.340106	1	0.318944	0.142151	2.2437	0.0248515	0.643723
ENSG00000189233	NUGGC	125.887	0.876094	0.441433	1.98466	0.0471825	1	1.92511	0.475147	4.0516	5.08682e-05	0.0188744	1.04901	0.467796	2.24246	0.0249318	0.643723
ENSG00000225422	RBMS1P1	26.5856	-0.453696	0.402166	-1.12813	0.259264	1	0.501236	0.431068	1.16278	0.244919	1	0.954933	0.425835	2.2425	0.0249294	0.643723
ENSG00000251247	ZNF345	41.5586	-0.110644	0.20832	-0.531125	0.595332	1	-0.611653	0.226491	-2.70057	0.00692217	0.376591	-0.501009	0.22336	-2.24305	0.0248936	0.643723
ENSG00000103316	CRYM	593.057	0.218362	0.277645	0.786478	0.431588	1	-0.441877	0.299332	-1.47621	0.139888	1	-0.660239	0.295104	-2.23731	0.0252663	0.644662
ENSG00000108557	RAI1	1077.11	0.263461	0.155265	1.69685	0.0897253	1	-0.10573	0.167385	-0.631658	0.52761	1	-0.369191	0.164993	-2.23762	0.0252461	0.644662
ENSG00000136111	TBC1D4	579.631	0.224357	0.162825	1.37791	0.168233	1	-0.162979	0.175588	-0.928188	0.35331	1	-0.387336	0.173055	-2.23822	0.0252067	0.644662
ENSG00000137269	LRRC1	196.943	0.394957	0.20147	1.96037	0.049952	1	-0.0841357	0.217455	-0.386911	0.698822	1	-0.479092	0.214127	-2.23742	0.0252587	0.644662
ENSG00000143322	ABL2	292.171	-0.0314784	0.207545	-0.151671	0.879447	1	0.4623	0.223456	2.06887	0.0385587	0.823229	0.493779	0.220289	2.2415	0.0249936	0.644662
ENSG00000145283	SLC10A6	37.8676	-0.889018	0.537203	-1.6549	0.0979444	1	-2.17506	0.582236	-3.7357	0.000187197	0.0420531	-1.28604	0.574872	-2.23709	0.0252805	0.644662
ENSG00000153187	HNRNPU	6523.44	0.0484107	0.0557258	0.868731	0.384994	1	0.181	0.0600437	3.01448	0.00257424	0.211753	0.13259	0.0591925	2.23997	0.0250927	0.644662
ENSG00000158406	HIST1H4H	288.888	-0.0176007	0.21427	-0.0821426	0.934533	1	0.491693	0.230691	2.1314	0.0330564	0.777337	0.509294	0.227415	2.23949	0.025124	0.644662
ENSG00000165025	SYK	913.399	-0.0526189	0.168929	-0.311486	0.755431	1	0.349466	0.181978	1.92038	0.0548101	0.933946	0.402085	0.17942	2.24103	0.0250243	0.644662
ENSG00000167741	GGT6	122.576	-0.0718925	0.33097	-0.217217	0.828039	1	-0.860722	0.357364	-2.40853	0.0160169	0.561493	-0.788829	0.352363	-2.23868	0.0251764	0.644662
ENSG00000176896	TCEANC	20.3871	-0.175532	0.222868	-0.787603	0.430929	1	0.34885	0.237378	1.4696	0.141671	1	0.524382	0.234278	2.23828	0.0252025	0.644662
ENSG00000188786	MTF1	492.728	-0.263327	0.149335	-1.76334	0.0778436	1	0.0915611	0.160816	0.569353	0.569116	1	0.354888	0.158611	2.23747	0.0252554	0.644662
ENSG00000205213	LGR4	267.82	0.281391	0.263431	1.06818	0.28544	1	-0.345599	0.284155	-1.21623	0.223896	1	-0.62699	0.280066	-2.23872	0.025174	0.644662
ENSG00000205517	RGL3	38.0351	-0.446443	0.342538	-1.30334	0.192459	1	0.366451	0.367268	0.997775	0.318388	1	0.812894	0.362854	2.24028	0.0250727	0.644662
ENSG00000225178	RPSAP58	150.09	-0.815211	0.37815	-2.15579	0.0311002	1	-1.71758	0.408343	-4.20621	2.5969e-05	0.0132214	-0.902367	0.402911	-2.23962	0.0251157	0.644662
ENSG00000246705	H2AFJ	302.212	0.0148683	0.208161	0.0714269	0.943058	1	-0.480892	0.224587	-2.14123	0.0322557	0.773941	-0.49576	0.221409	-2.23912	0.0251481	0.644662
ENSG00000134339	SAA2	1118.64	-0.258481	0.279384	-0.925183	0.354871	1	0.405312	0.301019	1.34647	0.178152	1	0.663793	0.296819	2.23636	0.0253284	0.645386
ENSG00000108375	RNF43	39.5681	0.163955	0.225153	0.728193	0.466496	1	-0.373335	0.244518	-1.52682	0.126806	1	-0.537289	0.240474	-2.23429	0.0254638	0.645866
ENSG00000123685	BATF3	5.68748	-0.877461	0.342634	-2.56093	0.0104393	1	-0.0669223	0.358441	-0.186704	0.851893	1	0.810539	0.362774	2.23428	0.0254646	0.645866
ENSG00000152102	FAM168B	108.629	0.110542	0.102901	1.07426	0.282708	1	-0.134286	0.111572	-1.20357	0.228755	1	-0.244827	0.109571	-2.23441	0.0254562	0.645866
ENSG00000156869	FRRS1	150.604	-0.0332214	0.278436	-0.119314	0.905026	1	-0.695461	0.30059	-2.31366	0.0206866	0.641373	-0.66224	0.29636	-2.23458	0.0254452	0.645866
ENSG00000184564	SLITRK6	21.3287	0.304516	0.413125	0.737103	0.461059	1	-0.683567	0.449452	-1.52089	0.128288	1	-0.988084	0.442158	-2.23468	0.0254381	0.645866
ENSG00000267241	CYP4F10P	0.67863	-1.4479	0.948	-1.52732	0.126681	1	0.746066	0.97312	0.766675	0.443275	1	2.19397	0.98188	2.23446	0.0254531	0.645866
ENSG00000088726	TMEM40	930.186	-0.63673	0.456146	-1.39589	0.162748	1	-1.71928	0.491675	-3.49679	0.000470894	0.0764314	-1.08255	0.484824	-2.23288	0.0255569	0.645948
ENSG00000116667	C1orf21	188.183	0.191112	0.225346	0.848082	0.396392	1	-0.344318	0.243239	-1.41556	0.156905	1	-0.53543	0.239689	-2.23385	0.0254929	0.645948
ENSG00000147257	GPC3	2.46511	1.16562	0.844333	1.38053	0.167425	1	-0.88362	0.941816	-0.938209	0.348137	1	-2.04924	0.917571	-2.23334	0.0255269	0.645948
ENSG00000162551	ALPL	1016.26	-0.500634	0.348038	-1.43845	0.150307	1	0.32499	0.374999	0.866644	0.386137	1	0.825624	0.36978	2.23275	0.0255657	0.645948
ENSG00000169902	TPST1	122.444	-0.033921	0.19542	-0.17358	0.862195	1	-0.499075	0.211264	-2.36233	0.0181604	0.59732	-0.465154	0.208253	-2.2336	0.0255092	0.645948
ENSG00000079263	SP140	1175.46	-0.162237	0.260721	-0.622265	0.533767	1	0.45583	0.280907	1.62271	0.104652	1	0.618067	0.27698	2.23145	0.0256515	0.646633
ENSG00000102471	NDFIP2	660.14	0.0106638	0.24772	0.0430476	0.965664	1	-0.577049	0.267073	-2.16064	0.0307231	0.755194	-0.587712	0.263325	-2.23189	0.0256221	0.646633
ENSG00000114812	VIPR1	57.7386	0.0979061	0.259145	0.377804	0.705576	1	-0.51895	0.280618	-1.84931	0.0644135	0.989822	-0.616856	0.276429	-2.23152	0.0256469	0.646633
ENSG00000137462	TLR2	882.334	-0.356359	0.254044	-1.40275	0.160692	1	0.245725	0.273701	0.897786	0.369299	1	0.602084	0.269897	2.23079	0.0256949	0.647234
ENSG00000205643	CDPF1	7.88673	0.674353	0.345309	1.9529	0.0508317	1	-0.148	0.380208	-0.38926	0.697084	1	-0.822353	0.368725	-2.23026	0.0257302	0.647629
ENSG00000058668	ATP2B4	1761.5	0.0249898	0.0930447	0.268578	0.788254	1	-0.195415	0.100314	-1.94802	0.0514123	0.902893	-0.220405	0.0988932	-2.22871	0.025833	0.648846
ENSG00000077420	APBB1IP	2396.28	-0.244044	0.225059	-1.08436	0.278206	1	0.288998	0.242506	1.19171	0.233374	1	0.533042	0.23912	2.22918	0.0258016	0.648846
ENSG00000184730	APOBR	257.21	-0.223767	0.252728	-0.885408	0.375937	1	0.3743	0.272127	1.37546	0.168988	1	0.598067	0.268355	2.22864	0.0258375	0.648846
ENSG00000123444	KBTBD4	20.9318	0.020906	0.170798	0.122402	0.902581	1	0.416867	0.181304	2.29927	0.0214895	0.655261	0.395961	0.177695	2.22832	0.0258592	0.648896
ENSG00000115828	QPCT	479.786	-0.287911	0.234229	-1.22919	0.219001	1	0.266173	0.252294	1.05501	0.291421	1	0.554084	0.248799	2.22703	0.025945	0.650556
ENSG00000010292	NCAPD2	900.418	0.0672938	0.13762	0.488983	0.624854	1	0.392595	0.148236	2.64845	0.00808621	0.404592	0.325301	0.146122	2.22623	0.0259991	0.650846
ENSG00000134201	GSTM5	27.4252	-0.319674	0.602497	-0.530582	0.595709	1	-1.75469	0.653506	-2.68504	0.00725213	0.383179	-1.43501	0.644723	-2.22578	0.0260287	0.650846
ENSG00000162298	SYVN1	758.149	0.023979	0.122066	0.196443	0.844263	1	0.312394	0.131464	2.37626	0.0174889	0.586391	0.288415	0.129585	2.22568	0.0260354	0.650846
ENSG00000238072	RP11-305M3.2	0.630043	-2.02614	0.725079	-2.79437	0.00520003	1	-0.30202	0.747922	-0.403812	0.686351	1	1.72412	0.774437	2.22629	0.0259947	0.650846
ENSG00000177885	GRB2	1267.91	-0.0896091	0.133889	-0.669281	0.503316	1	0.226864	0.144238	1.57284	0.115756	1	0.316473	0.142215	2.22531	0.0260608	0.650987
ENSG00000036448	MYOM2	50.5971	-1.47614	0.494599	-2.98452	0.00284027	0.957085	-0.307654	0.531512	-0.578828	0.562705	1	1.16848	0.525581	2.22322	0.0262007	0.653493
ENSG00000100665	SERPINA4	35.4251	-1.2711	0.661183	-1.92247	0.0545469	1	0.28974	0.710393	0.407859	0.683377	1	1.56084	0.701983	2.22348	0.0261836	0.653493
ENSG00000049246	PER3	216.101	-0.231192	0.216697	-1.06689	0.28602	1	-0.743953	0.233945	-3.18004	0.00147257	0.153888	-0.512761	0.230737	-2.22228	0.0262644	0.653602
ENSG00000147164	SNX12	105.04	0.185298	0.10798	1.71605	0.0861531	1	-0.0698723	0.117016	-0.597116	0.55043	1	-0.255171	0.114803	-2.22269	0.0262369	0.653602
ENSG00000184574	LPAR5	16.7935	0.0829044	0.269078	0.308105	0.758002	1	-0.560957	0.294649	-1.90382	0.0569339	0.946728	-0.643862	0.289729	-2.22229	0.0262637	0.653602
ENSG00000091651	ORC6	56.8059	0.543526	0.317471	1.71205	0.0868881	1	1.28648	0.340872	3.77408	0.000160602	0.0385273	0.742951	0.334821	2.21895	0.0264901	0.658722
ENSG00000278828	HIST1H3H	391.58	0.165028	0.251021	0.657428	0.510906	1	0.756178	0.270342	2.79712	0.0051561	0.31667	0.59115	0.266473	2.21842	0.0265261	0.65912
ENSG00000197217	ENTPD4	665.222	-0.0155	0.0712538	-0.217532	0.827793	1	0.152083	0.0767071	1.98265	0.0474067	0.878514	0.167583	0.0755803	2.21729	0.0266034	0.660544
ENSG00000112303	VNN2	1611.13	-0.12127	0.278214	-0.435887	0.662918	1	0.533622	0.299777	1.78006	0.0750653	1	0.654892	0.295583	2.21559	0.0267193	0.661951
ENSG00000183798	EMILIN3	0.583944	1.34682	0.856199	1.57302	0.115714	1	-0.681207	0.958462	-0.710729	0.477252	1	-2.02803	0.915347	-2.21558	0.0267202	0.661951
ENSG00000198961	PJA2	1345.89	-0.0906047	0.0894659	-1.01273	0.31119	1	0.119922	0.0963727	1.24435	0.213369	1	0.210527	0.0950183	2.21564	0.0267161	0.661951
ENSG00000112773	FAM46A	91.4996	0.0672148	0.162851	0.412739	0.679798	1	0.448225	0.174832	2.56375	0.0103548	0.45231	0.381011	0.172048	2.21456	0.0267901	0.662193
ENSG00000147485	PXDNL	3.57659	1.29293	0.683729	1.89099	0.0586256	1	-0.331064	0.75574	-0.438066	0.661339	1	-1.62399	0.733171	-2.21502	0.0267587	0.662193
ENSG00000197249	SERPINA1	9209.96	-0.298936	0.21232	-1.40795	0.159145	1	0.200667	0.228796	0.877056	0.380456	1	0.499603	0.225598	2.21457	0.0267896	0.662193
ENSG00000141298	SSH2	2351.06	-0.0634457	0.199239	-0.318441	0.750151	1	0.405227	0.214681	1.88757	0.0590834	0.960335	0.468673	0.211675	2.21411	0.0268211	0.662462
ENSG00000187325	TAF9B	98.9559	0.485997	0.147348	3.29829	0.000972764	0.628772	0.140316	0.159375	0.880415	0.378634	1	-0.345681	0.156193	-2.21317	0.0268861	0.663572
ENSG00000035664	DAPK2	132.768	-0.0363586	0.198433	-0.183229	0.854618	1	0.428767	0.213406	2.00917	0.0445196	0.85942	0.465126	0.210332	2.21139	0.0270089	0.664464
ENSG00000041982	TNC	3667.13	-0.630968	0.308395	-2.04597	0.0407589	1	0.0933339	0.332319	0.280856	0.778821	1	0.724302	0.327682	2.21038	0.0270791	0.664464
ENSG00000080561	MID2	157.169	0.336497	0.186788	1.80149	0.0716253	1	-0.102607	0.201719	-0.508663	0.610989	1	-0.439104	0.198559	-2.21145	0.0270046	0.664464
ENSG00000103313	MEFV	1970.41	-0.405284	0.321862	-1.25919	0.207963	1	0.350643	0.34682	1.01102	0.312005	1	0.755928	0.34198	2.21045	0.0270742	0.664464
ENSG00000136449	MYCBPAP	16.4945	-0.485352	0.497278	-0.976018	0.329056	1	-1.67288	0.54366	-3.07707	0.00209048	0.187795	-1.18753	0.537265	-2.21032	0.0270832	0.664464
ENSG00000137312	FLOT1	2320.68	-0.241042	0.155446	-1.55065	0.120985	1	0.124089	0.16749	0.740875	0.458769	1	0.365132	0.165155	2.21084	0.0270466	0.664464
ENSG00000239280	RP11-271C24.3	1.00708	-0.520305	0.592339	-0.87839	0.379732	1	0.791738	0.586897	1.34902	0.17733	1	1.31204	0.593513	2.21064	0.0270609	0.664464
ENSG00000273802	HIST1H2BG	551.294	-0.0184529	0.173365	-0.10644	0.915234	1	0.38841	0.186713	2.08025	0.0375025	0.814767	0.406863	0.184071	2.21036	0.0270804	0.664464
ENSG00000075218	GTSE1	53.8261	0.452842	0.338285	1.33864	0.180688	1	1.24218	0.363315	3.41902	0.000628471	0.0898442	0.789339	0.357185	2.20989	0.0271127	0.664488
ENSG00000137812	KNL1	169.409	0.347707	0.275639	1.26146	0.207144	1	0.993393	0.296657	3.34863	0.000812125	0.107945	0.645686	0.292202	2.20972	0.0271244	0.664488
ENSG00000058804	NDC1	158.995	0.124673	0.170968	0.729216	0.46587	1	0.524652	0.183852	2.85366	0.00432192	0.288912	0.399979	0.181036	2.20939	0.0271473	0.664556
ENSG00000124564	SLC17A3	1.978	2.23426	0.963327	2.31932	0.0203779	1	-0.03251	1.07923	-0.0301233	0.975969	1	-2.26677	1.02616	-2.20897	0.0271766	0.66478
ENSG00000092199	HNRNPC	6366.46	0.0018562	0.0646615	0.0287063	0.977099	1	0.153524	0.0696733	2.20348	0.0275609	0.72062	0.151667	0.0686915	2.20795	0.0272477	0.665104
ENSG00000198569	SLC34A3	10.6345	0.355216	0.450002	0.789365	0.429899	1	-0.713636	0.492882	-1.44788	0.14765	1	-1.06885	0.484043	-2.20817	0.0272321	0.665104
ENSG00000233084	RPL23AP25	3.95352	1.09455	1.41918	0.771254	0.440557	1	-2.30217	1.56322	-1.47271	0.140829	1	-3.39673	1.53843	-2.20791	0.0272503	0.665104
ENSG00000132646	PCNA	296.594	0.112718	0.15795	0.713629	0.475457	1	0.482455	0.170001	2.83796	0.00454026	0.293986	0.369738	0.167486	2.20757	0.0272744	0.665201
ENSG00000026297	RNASET2	1436.5	-0.185652	0.161893	-1.14676	0.251481	1	0.193519	0.174421	1.10949	0.267218	1	0.379171	0.171988	2.20464	0.0274794	0.665471
ENSG00000089041	P2RX7	184	-0.913035	0.281896	-3.23891	0.00119989	0.695157	-0.25245	0.303456	-0.831918	0.405455	1	0.660585	0.299575	2.20507	0.0274492	0.665471
ENSG00000100139	MICALL1	362.526	0.0380576	0.168733	0.225549	0.821552	1	-0.357751	0.182048	-1.96514	0.0493977	0.888883	-0.395808	0.179453	-2.20564	0.0274091	0.665471
ENSG00000100296	THOC5	461.663	-0.106377	0.124924	-0.851537	0.394471	1	0.186226	0.134502	1.38456	0.166186	1	0.292603	0.132612	2.20645	0.0273523	0.665471
ENSG00000104093	DMXL2	1449.83	-0.326306	0.231341	-1.4105	0.158392	1	0.215332	0.249261	0.863879	0.387654	1	0.541638	0.245789	2.20367	0.0275476	0.665471
ENSG00000106683	LIMK1	427.33	-0.114645	0.119272	-0.96121	0.336447	1	0.164417	0.1284	1.2805	0.200368	1	0.279062	0.126599	2.2043	0.0275033	0.665471
ENSG00000125534	PPDPF	777.384	-0.104094	0.227562	-0.457431	0.647362	1	-0.636907	0.245334	-2.59608	0.00942948	0.432486	-0.532813	0.241904	-2.20258	0.0276246	0.665471
ENSG00000135842	FAM129A	2291.4	-0.16896	0.22594	-0.74781	0.454575	1	0.360013	0.243455	1.47876	0.139203	1	0.528973	0.240052	2.20358	0.0275541	0.665471
ENSG00000170185	USP38	901.552	-0.137696	0.256229	-0.537395	0.590995	1	-0.737749	0.276213	-2.67094	0.00756398	0.390416	-0.600052	0.272354	-2.2032	0.0275804	0.665471
ENSG00000170827	CELP	1.12449	0.45257	1.38693	0.326311	0.744189	1	3.58749	1.44832	2.477	0.0132492	0.513239	3.13492	1.42335	2.2025	0.0276303	0.665471
ENSG00000172757	CFL1	1760.68	-0.0584499	0.0848922	-0.688519	0.491126	1	0.140545	0.0914527	1.53681	0.124341	1	0.198995	0.0901631	2.20705	0.0273102	0.665471
ENSG00000184182	UBE2F	10.0499	-0.291325	0.292366	-0.996439	0.319037	1	0.383246	0.309277	1.23917	0.215284	1	0.674571	0.306287	2.20241	0.027636	0.665471
ENSG00000196935	SRGAP1	342.338	0.0644095	0.301442	0.213671	0.830804	1	-0.642524	0.325081	-1.9765	0.0480978	0.881712	-0.706933	0.320504	-2.20569	0.0274055	0.665471
ENSG00000196954	CASP4	3745.8	-0.209774	0.190116	-1.1034	0.269854	1	0.235779	0.20486	1.15093	0.249761	1	0.445553	0.201997	2.20574	0.0274025	0.665471
ENSG00000203727	SAMD5	3.25709	0.97988	0.784359	1.24928	0.211564	1	-0.891685	0.868719	-1.02644	0.304686	1	-1.87157	0.849243	-2.2038	0.0275381	0.665471
ENSG00000205730	ITPRIPL2	50.4969	0.0563091	0.236597	0.237996	0.811884	1	-0.500182	0.256456	-1.95036	0.0511329	0.901527	-0.556491	0.252613	-2.20294	0.0275991	0.665471
ENSG00000233438	AC109829.1	1.89198	0.0901361	1.29343	0.0696876	0.944442	1	-3.04426	1.44339	-2.10911	0.0349351	0.789098	-3.1344	1.42328	-2.20224	0.0276482	0.665471
ENSG00000277791	PSMB3	814.676	-0.0788118	0.0793344	-0.993413	0.320509	1	0.106753	0.0854308	1.24958	0.211452	1	0.185565	0.0842197	2.20334	0.0275706	0.665471
ENSG00000148290	SURF1	704.384	-0.175493	0.0877519	-1.99988	0.0455135	1	0.0297103	0.0944941	0.314414	0.753207	1	0.205203	0.0931929	2.20192	0.027671	0.665536
ENSG00000048544	MRPS10	263.006	-0.118558	0.175022	-0.67739	0.498158	1	-0.528424	0.18893	-2.79693	0.00515909	0.31667	-0.409865	0.186297	-2.20007	0.0278023	0.666154
ENSG00000101811	CSTF2	273.356	0.274998	0.14242	1.93089	0.0534961	1	-0.0580693	0.153727	-0.377743	0.705622	1	-0.333067	0.151351	-2.20062	0.0277626	0.666154
ENSG00000130489	SCO2	343.33	-0.157157	0.193065	-0.814008	0.41564	1	0.293923	0.207884	1.41388	0.157396	1	0.45108	0.204986	2.20054	0.0277689	0.666154
ENSG00000185008	ROBO2	53.4199	-1.06947	0.440814	-2.42613	0.015261	1	-0.0394557	0.473748	-0.0832842	0.933626	1	1.03002	0.468221	2.19985	0.0278178	0.666154
ENSG00000231925	TAPBP	979.463	-0.186326	0.1004	-1.85583	0.0634771	1	0.0483187	0.108143	0.446804	0.655016	1	0.234644	0.106645	2.20023	0.0277906	0.666154
ENSG00000233416	AC012065.5	0.809208	-0.0849962	0.83286	-0.102053	0.918714	1	1.73455	0.842064	2.05988	0.0394104	0.82704	1.81954	0.826602	2.20123	0.0277194	0.666154
ENSG00000083444	PLOD1	1713.06	-0.346672	0.125398	-2.76457	0.00569981	1	-0.0538493	0.135103	-0.398579	0.690203	1	0.292822	0.133238	2.19774	0.027968	0.666422
ENSG00000084674	APOB	195.282	-0.346489	0.460819	-0.751898	0.452113	1	0.729076	0.496296	1.46904	0.141823	1	1.07557	0.489416	2.19765	0.027974	0.666422
ENSG00000113645	WWC1	1095.37	-0.219994	0.283065	-0.777187	0.437048	1	-0.881459	0.305121	-2.88888	0.00386612	0.271506	-0.661465	0.300862	-2.19856	0.027909	0.666422
ENSG00000116560	SFPQ	2361.07	0.0452869	0.0839622	0.539372	0.58963	1	0.241247	0.0904562	2.667	0.00765314	0.39366	0.19596	0.0891698	2.1976	0.0279774	0.666422
ENSG00000130347	RTN4IP1	43.0812	-0.18534	0.184946	-1.00213	0.316279	1	0.244195	0.197969	1.2335	0.217388	1	0.429535	0.19537	2.19857	0.0279083	0.666422
ENSG00000136895	GARNL3	54.7284	0.229544	0.256395	0.895274	0.370641	1	-0.371205	0.277664	-1.33688	0.181261	1	-0.600749	0.273273	-2.19834	0.0279246	0.666422
ENSG00000183347	GBP6	49.4185	1.13347	0.461909	2.45388	0.0141324	1	0.0552424	0.498872	0.110735	0.911827	1	-1.07823	0.490741	-2.19714	0.0280106	0.666422
ENSG00000196208	GREB1	720.711	-0.838404	0.383271	-2.18749	0.0287065	1	0.0563808	0.412937	0.136536	0.891398	1	0.894785	0.407229	2.19725	0.0280024	0.666422
ENSG00000201998	SNORA23	79.2775	0.24837	0.230442	1.0778	0.281124	1	-0.29084	0.24929	-1.16667	0.243343	1	-0.53921	0.245365	-2.19758	0.027979	0.666422
ENSG00000101955	SRPX	5.16439	0.532183	0.595161	0.894183	0.371224	1	-0.881362	0.656274	-1.34298	0.179279	1	-1.41355	0.643539	-2.19652	0.0280549	0.666519
ENSG00000133961	NUMB	1533.72	-0.117318	0.155088	-0.756463	0.449372	1	0.244566	0.167092	1.46366	0.143287	1	0.361884	0.164754	2.19652	0.0280551	0.666519
ENSG00000156709	AIFM1	776.704	-0.113044	0.133469	-0.84697	0.397012	1	0.198172	0.143755	1.37854	0.168035	1	0.311216	0.141741	2.19567	0.0281156	0.667478
ENSG00000270903	HNRNPA3P9	1.08384	-0.742206	0.67691	-1.09646	0.272877	1	0.762874	0.674413	1.13117	0.257985	1	1.50508	0.685643	2.19514	0.0281539	0.667906
ENSG00000115825	PRKD3	537.194	0.164976	0.123052	1.3407	0.180019	1	0.451419	0.132489	3.40723	0.000656256	0.0918285	0.286443	0.130521	2.19461	0.0281912	0.668313
ENSG00000053900	ANAPC4	402.98	-0.230951	0.118074	-1.95599	0.0504668	1	0.0441665	0.127108	0.347473	0.728236	1	0.275117	0.125385	2.19419	0.028222	0.668562
ENSG00000175416	CLTB	1141.64	0.0651066	0.20857	0.312157	0.754921	1	-0.421128	0.224829	-1.87311	0.0610538	0.972111	-0.486235	0.22167	-2.19351	0.0282707	0.669236
ENSG00000105131	EPHX3	263.314	-0.00652955	0.370557	-0.0176209	0.985941	1	-0.870332	0.399634	-2.17782	0.0294193	0.741759	-0.863803	0.394031	-2.19222	0.0283637	0.670475
ENSG00000185100	ADSSL1	45.7156	-0.251387	0.272499	-0.922524	0.356255	1	-0.890996	0.295613	-3.01406	0.00257774	0.211753	-0.639609	0.291751	-2.19231	0.0283571	0.670475
ENSG00000008256	CYTH3	76.7256	0.013275	0.145163	0.0914488	0.927136	1	-0.325943	0.15742	-2.07053	0.0384029	0.821891	-0.339218	0.154995	-2.18858	0.0286277	0.674302
ENSG00000094804	CDC6	96.2535	-0.0352971	0.252441	-0.139823	0.8888	1	0.550218	0.271406	2.02729	0.042633	0.848873	0.585515	0.2675	2.18884	0.0286082	0.674302
ENSG00000157368	IL34	7.09473	0.417404	0.469799	0.888475	0.374285	1	-0.692641	0.517182	-1.33926	0.180486	1	-1.11005	0.506963	-2.1896	0.0285535	0.674302
ENSG00000172578	KLHL6	321.347	0.0838684	0.250713	0.334519	0.737988	1	0.666372	0.26999	2.46814	0.0135819	0.519796	0.582504	0.266141	2.1887	0.0286186	0.674302
ENSG00000175741	RWDD4P2	11.9174	0.0878487	0.32313	0.271868	0.785723	1	0.825931	0.343565	2.40401	0.0162165	0.566237	0.738083	0.337211	2.18878	0.0286126	0.674302
ENSG00000075420	FNDC3B	4748.65	-0.108559	0.172601	-0.628955	0.529378	1	0.292615	0.185989	1.57329	0.115651	1	0.401174	0.183387	2.18758	0.0287001	0.675045
ENSG00000162702	ZNF281	334.643	-0.00518994	0.139676	-0.0371571	0.97036	1	0.318983	0.150348	2.12163	0.0338689	0.782191	0.324173	0.148181	2.18768	0.0286926	0.675045
ENSG00000117676	RPS6KA1	1574.98	-0.0969314	0.147732	-0.656131	0.51174	1	0.246304	0.159165	1.54747	0.121749	1	0.343235	0.156936	2.18711	0.0287347	0.675065
ENSG00000148082	SHC3	14.0089	0.103908	0.382956	0.27133	0.786137	1	-0.796139	0.418292	-1.90331	0.0570003	0.946728	-0.900047	0.411792	-2.18569	0.0288386	0.675065
ENSG00000149043	SYT8	3.34371	0.803228	0.488211	1.64525	0.0999183	1	-0.348438	0.545797	-0.638403	0.523211	1	-1.15167	0.526931	-2.18561	0.028844	0.675065
ENSG00000185482	STAC3	106.831	-0.0574016	0.241513	-0.237675	0.812133	1	0.502352	0.259689	1.93443	0.0530599	0.920272	0.559753	0.255977	2.18673	0.0287624	0.675065
ENSG00000185630	PBX1	355.767	0.271145	0.240021	1.12967	0.258615	1	-0.286626	0.25886	-1.10726	0.26818	1	-0.557771	0.255143	-2.18611	0.0288072	0.675065
ENSG00000188001	TPRG1	281.553	-0.463215	0.429388	-1.07878	0.280686	1	-1.46164	0.463072	-3.15641	0.00159726	0.163301	-0.998427	0.456658	-2.18638	0.0287879	0.675065
ENSG00000189190	ZNF600	286.466	0.174305	0.13022	1.33854	0.180719	1	-0.128361	0.140585	-0.913049	0.361217	1	-0.302666	0.138445	-2.18619	0.0288017	0.675065
ENSG00000075702	WDR62	97.4485	0.433896	0.278416	1.55844	0.119129	1	1.07751	0.299361	3.59936	0.000319006	0.0591829	0.643611	0.294538	2.18516	0.0288773	0.675175
ENSG00000091831	ESR1	1041.49	0.183307	0.247975	0.739216	0.459776	1	-0.392389	0.2673	-1.46797	0.142112	1	-0.575697	0.263538	-2.18449	0.028926	0.675175
ENSG00000101144	BMP7	89.5303	-0.174656	0.445024	-0.392464	0.694716	1	-1.21002	0.4806	-2.51772	0.0118119	0.483156	-1.03536	0.473935	-2.1846	0.028918	0.675175
ENSG00000142512	SIGLEC10	335.372	-0.312811	0.261642	-1.19557	0.231866	1	0.294229	0.281784	1.04417	0.296409	1	0.60704	0.277894	2.18443	0.0289305	0.675175
ENSG00000058091	CDK14	258.483	-0.128014	0.198388	-0.645273	0.518751	1	0.331793	0.213565	1.55359	0.120282	1	0.459807	0.210577	2.18356	0.0289945	0.675412
ENSG00000088826	SMOX	97.4422	-0.00299069	0.248451	-0.0120373	0.990396	1	-0.580788	0.268545	-2.16272	0.0305626	0.753747	-0.577797	0.264714	-2.18273	0.0290561	0.675412
ENSG00000110841	PPFIBP1	526.554	0.207483	0.216622	0.957812	0.338158	1	-0.295127	0.233575	-1.26352	0.206403	1	-0.50261	0.23025	-2.18289	0.0290442	0.675412
ENSG00000148120	C9orf3	144.114	0.357917	0.172072	2.08005	0.0375213	1	-0.0411092	0.185891	-0.221146	0.824979	1	-0.399026	0.182855	-2.1822	0.0290951	0.675412
ENSG00000162040	HS3ST6	2.33806	-0.699098	0.740154	-0.944531	0.344898	1	-2.54317	0.850244	-2.9911	0.00277974	0.220317	-1.84407	0.8451	-2.18207	0.0291043	0.675412
ENSG00000183309	ZNF623	119.075	0.117283	0.10927	1.07333	0.283125	1	-0.136667	0.118357	-1.15471	0.248211	1	-0.25395	0.116316	-2.18328	0.0290155	0.675412
ENSG00000213965	NUDT19	86.7654	0.124037	0.175302	0.70756	0.479218	1	-0.283632	0.18975	-1.49476	0.134976	1	-0.407668	0.186775	-2.18267	0.0290601	0.675412
ENSG00000275395	FCGBP	280513	-0.394975	0.297868	-1.32601	0.184838	1	0.295799	0.320992	0.921514	0.356782	1	0.690774	0.316502	2.18252	0.029071	0.675412
ENSG00000134014	ELP3	809.319	-0.248039	0.160614	-1.54432	0.122512	1	0.124148	0.173012	0.717568	0.473024	1	0.372187	0.170616	2.18143	0.0291515	0.676032
ENSG00000196743	GM2A	1513.25	-0.116351	0.250789	-0.463941	0.64269	1	-0.697502	0.270312	-2.58036	0.00986974	0.441638	-0.581151	0.266533	-2.18041	0.0292269	0.677153
ENSG00000198814	GK	3363.56	-0.469606	0.312773	-1.50143	0.133245	1	0.25495	0.337037	0.756445	0.449383	1	0.724556	0.332331	2.18022	0.0292408	0.677153
ENSG00000065357	DGKA	1304.79	0.0140349	0.163465	0.0858586	0.931579	1	-0.364637	0.176216	-2.06926	0.0385213	0.823229	-0.378672	0.173739	-2.17954	0.0292915	0.677851
ENSG00000072110	ACTN1	2258.89	-0.163093	0.186535	-0.874331	0.381938	1	0.267466	0.200992	1.33073	0.183277	1	0.430559	0.198182	2.17254	0.0298148	0.677995
ENSG00000104435	STMN2	4.0671	0.145556	0.802803	0.18131	0.856125	1	-1.76986	0.893816	-1.98011	0.0476909	0.879831	-1.91541	0.880524	-2.17531	0.029607	0.677995
ENSG00000105173	CCNE1	35.6497	-0.504309	0.258256	-1.95275	0.0508497	1	0.0913966	0.276652	0.330366	0.741123	1	0.595705	0.273807	2.17564	0.0295821	0.677995
ENSG00000107201	DDX58	912.873	-0.63961	0.214675	-2.97943	0.00288781	0.963275	-0.143014	0.231279	-0.61836	0.536338	1	0.496597	0.228108	2.17703	0.0294784	0.677995
ENSG00000108784	NAGLU	237.961	-0.335289	0.161203	-2.07992	0.0375326	1	0.036591	0.173487	0.210915	0.832954	1	0.37188	0.171194	2.17228	0.0298348	0.677995
ENSG00000108829	LRRC59	567.016	-0.0294628	0.140376	-0.209885	0.833758	1	0.294549	0.151171	1.94845	0.0513612	0.902893	0.324012	0.149026	2.1742	0.0296899	0.677995
ENSG00000111537	IFNG	12.1773	-1.07058	0.438134	-2.44351	0.0145453	1	-0.0577366	0.4664	-0.123792	0.90148	1	1.01285	0.464853	2.17885	0.0293426	0.677995
ENSG00000138594	TMOD3	1231.92	-0.136272	0.257377	-0.529466	0.596482	1	-0.730628	0.277424	-2.63362	0.0084481	0.413919	-0.594356	0.273547	-2.17278	0.0297971	0.677995
ENSG00000141424	SLC39A6	1000.74	-0.279939	0.138906	-2.01531	0.0438723	1	0.0410742	0.149636	0.274494	0.783705	1	0.321013	0.14757	2.17532	0.029606	0.677995
ENSG00000143376	SNX27	418.676	-0.147197	0.113425	-1.29775	0.194373	1	0.114785	0.122105	0.940047	0.347193	1	0.261982	0.120409	2.17577	0.0295725	0.677995
ENSG00000158246	FAM46B	68.015	-0.27292	0.452348	-0.603341	0.546282	1	-1.323	0.488823	-2.7065	0.00679956	0.374236	-1.05008	0.482118	-2.17806	0.0294016	0.677995
ENSG00000159167	STC1	318.838	-0.700275	0.357608	-1.95822	0.0502045	1	0.124931	0.385165	0.324357	0.745668	1	0.825206	0.379916	2.17208	0.02985	0.677995
ENSG00000163964	PIGX	100.075	-0.0723638	0.140474	-0.515141	0.606454	1	0.250721	0.150825	1.66233	0.096447	1	0.323085	0.14862	2.1739	0.0297129	0.677995
ENSG00000168078	PBK	25.2715	0.411351	0.538078	0.764483	0.444579	1	1.64428	0.577232	2.84856	0.00439175	0.289733	1.23293	0.567607	2.17216	0.0298439	0.677995
ENSG00000169087	HSPBAP1	137.348	-0.0362552	0.165615	-0.218912	0.826719	1	0.345954	0.178059	1.94292	0.0520258	0.909501	0.382209	0.175467	2.17823	0.0293888	0.677995
ENSG00000171557	FGG	1.7701	-2.05706	1.42769	-1.44082	0.149634	1	1.20755	1.4977	0.806272	0.420086	1	3.26461	1.50291	2.17219	0.0298413	0.677995
ENSG00000171777	RASGRP4	345.522	-0.369414	0.305029	-1.21108	0.225866	1	0.335114	0.328547	1.01999	0.307735	1	0.704528	0.324007	2.17442	0.0296735	0.677995
ENSG00000175793	SFN	250.578	0.321518	0.408052	0.787933	0.430736	1	-0.622021	0.440017	-1.41363	0.15747	1	-0.943539	0.433786	-2.17513	0.0296207	0.677995
ENSG00000188897	CTD-3088G3.8	38.5762	-0.503197	0.353282	-1.42435	0.154345	1	0.310588	0.379242	0.818971	0.412803	1	0.813786	0.374606	2.17238	0.0298271	0.677995
ENSG00000189099	PRSS48	3.28567	-0.690142	0.716659	-0.962999	0.335548	1	0.938138	0.749203	1.25218	0.210504	1	1.62828	0.747591	2.17803	0.0294035	0.677995
ENSG00000196605	ZNF846	58.076	0.33037	0.201394	1.64042	0.100919	1	-0.136327	0.218147	-0.624935	0.532014	1	-0.466698	0.214291	-2.17787	0.0294155	0.677995
ENSG00000197077	KIAA1671	414.674	0.0925898	0.197044	0.469895	0.63843	1	-0.363057	0.212526	-1.7083	0.0875815	1	-0.455647	0.209502	-2.17491	0.029637	0.677995
ENSG00000213347	MXD3	30.113	-0.0372299	0.272953	-0.136397	0.891508	1	0.588774	0.292302	2.01427	0.0439815	0.856874	0.626004	0.287913	2.17428	0.0296839	0.677995
ENSG00000214717	ZBED1	464.172	-0.123083	0.0999829	-1.23104	0.218308	1	0.107606	0.107633	0.999749	0.317432	1	0.230689	0.106127	2.17371	0.0297271	0.677995
ENSG00000226091	LINC00937	82.3797	-0.00439991	0.507433	-0.00867091	0.993082	1	-1.1785	0.548168	-2.14989	0.0315637	0.764533	-1.1741	0.540474	-2.17236	0.0298287	0.677995
ENSG00000266338	NBPF15	453.261	-0.293777	0.236492	-1.24223	0.214152	1	0.251832	0.254719	0.988668	0.322825	1	0.545609	0.251196	2.17205	0.0298521	0.677995
ENSG00000277224	HIST1H2BF	1007.27	0.0669756	0.216215	0.309764	0.756741	1	0.56592	0.232939	2.42948	0.0151206	0.544952	0.498944	0.229656	2.17257	0.0298126	0.677995
ENSG00000155380	SLC16A1	136.591	-0.277493	0.233691	-1.18743	0.235056	1	0.261042	0.251419	1.03828	0.299142	1	0.538534	0.248015	2.17138	0.0299028	0.678215
ENSG00000282827	ATRIP	0.63914	-1.49339	1.34089	-1.11373	0.265396	1	1.52823	1.4052	1.08756	0.276792	1	3.02162	1.39156	2.17139	0.0299015	0.678215
ENSG00000144847	IGSF11	2.28146	0.154159	0.650636	0.236936	0.812706	1	-1.44497	0.749882	-1.92693	0.0539884	0.928573	-1.59913	0.736716	-2.17062	0.02996	0.678739
ENSG00000227638	HNRNPA1P14	21.2026	0.256041	0.430509	0.59474	0.552017	1	1.23836	0.46061	2.68851	0.00717707	0.382563	0.982316	0.452571	2.17053	0.029967	0.678739
ENSG00000087111	PIGS	465.427	-0.0601824	0.110627	-0.544013	0.586432	1	-0.315507	0.119392	-2.64261	0.00822705	0.407319	-0.255325	0.117703	-2.16923	0.0300653	0.680409
ENSG00000172831	CES2	206.348	-0.040407	0.108258	-0.373248	0.708964	1	-0.290603	0.117052	-2.48267	0.0130401	0.510822	-0.250196	0.11535	-2.16901	0.030082	0.680409
ENSG00000139508	SLC46A3	151.341	-0.227457	0.195456	-1.16372	0.244536	1	0.222159	0.210253	1.05662	0.290683	1	0.449616	0.207395	2.16792	0.0301651	0.681821
ENSG00000006555	TTC22	457.298	0.125017	0.334148	0.374136	0.708303	1	-0.644815	0.360254	-1.78989	0.0734718	1	-0.769832	0.355188	-2.16739	0.030205	0.682258
ENSG00000172379	ARNT2	126.607	-0.542918	0.283733	-1.91349	0.0556859	1	0.109862	0.305275	0.359879	0.718938	1	0.65278	0.301307	2.1665	0.0302733	0.682591
ENSG00000198643	FAM3D	386.756	0.00272943	0.302533	0.00902194	0.992802	1	-0.694269	0.326232	-2.12814	0.0333253	0.778911	-0.696998	0.321654	-2.16692	0.0302409	0.682591
ENSG00000206527	HACD2	255.819	0.345439	0.194497	1.77607	0.0757214	1	-0.102385	0.20985	-0.487895	0.625624	1	-0.447824	0.206715	-2.16638	0.0302818	0.682591
ENSG00000169814	BTD	115.752	0.0556242	0.136625	0.407131	0.683911	1	-0.259702	0.147873	-1.75625	0.079046	1	-0.315326	0.145584	-2.16593	0.0303162	0.682901
ENSG00000101003	GINS1	26.47	-0.3008	0.351891	-0.85481	0.392656	1	0.5045	0.376877	1.33863	0.18069	1	0.8053	0.372096	2.16423	0.0304468	0.683187
ENSG00000106031	HOXA13	87.1395	0.616608	0.419964	1.46824	0.142039	1	-0.349983	0.453336	-0.772015	0.440105	1	-0.966591	0.446591	-2.16438	0.0304354	0.683187
ENSG00000124782	RREB1	928.487	-0.0867663	0.167799	-0.517086	0.605096	1	-0.472761	0.180913	-2.61319	0.00897007	0.425876	-0.385995	0.178381	-2.16388	0.0304737	0.683187
ENSG00000168297	PXK	437.033	0.0558519	0.181686	0.307409	0.758532	1	0.473338	0.195655	2.41925	0.0155524	0.552244	0.417486	0.192858	2.16474	0.0304077	0.683187
ENSG00000235459	RPS26P31	1.18753	-0.018865	0.689931	-0.0273433	0.978186	1	1.46287	0.699921	2.09004	0.0366138	0.806603	1.48173	0.684728	2.16397	0.0304668	0.683187
ENSG00000239570	SETP11	0.684077	-1.50788	0.784322	-1.92253	0.0545395	1	0.260408	0.797859	0.326384	0.744134	1	1.76829	0.817053	2.16423	0.0304469	0.683187
ENSG00000254126	CD8BP	1.15707	0.28991	1.07005	0.270932	0.786444	1	2.6276	1.10648	2.37473	0.0175617	0.586391	2.33769	1.0802	2.16413	0.0304546	0.683187
ENSG00000163347	CLDN1	611.61	0.386681	0.328056	1.1787	0.238516	1	-0.367541	0.353635	-1.03933	0.298654	1	-0.754222	0.348639	-2.16333	0.0305156	0.683661
ENSG00000162594	IL23R	49.2325	0.036922	0.346772	0.106474	0.915207	1	-0.763218	0.37534	-2.0334	0.0420118	0.843376	-0.80014	0.369951	-2.16283	0.0305545	0.684069
ENSG00000131389	SLC6A6	989.03	-0.179937	0.189424	-0.949917	0.342155	1	0.255222	0.204073	1.25064	0.211066	1	0.435159	0.201225	2.16254	0.0305763	0.684093
ENSG00000278661	TRAJ37	4.37213	0.603647	0.533268	1.13198	0.257644	1	-0.645632	0.592175	-1.09027	0.275594	1	-1.24928	0.57786	-2.1619	0.0306256	0.684731
ENSG00000189431	RASSF10	15.5486	0.551025	0.289872	1.90092	0.057312	1	-0.116404	0.316429	-0.367867	0.712972	1	-0.667429	0.308782	-2.16149	0.0306578	0.684987
ENSG00000077150	NFKB2	916.964	-0.0166469	0.212826	-0.0782185	0.937654	1	0.471069	0.229286	2.0545	0.0399269	0.82704	0.487716	0.226064	2.15742	0.0309728	0.685133
ENSG00000100106	TRIOBP	1017.1	-0.0426343	0.094066	-0.453238	0.650377	1	-0.258583	0.10145	-2.54888	0.0108069	0.462276	-0.215949	0.100016	-2.15915	0.0308387	0.685133
ENSG00000111707	SUDS3	382.783	0.143481	0.0776491	1.84781	0.0646302	1	-0.0344488	0.083865	-0.410765	0.681245	1	-0.177929	0.0824948	-2.15685	0.031017	0.685133
ENSG00000120324	PCDHB10	8.53951	0.558235	0.545829	1.02273	0.306436	1	-0.708564	0.598098	-1.18469	0.236138	1	-1.2668	0.586714	-2.15914	0.0308392	0.685133
ENSG00000134775	FHOD3	50.9838	-0.632692	0.34325	-1.84324	0.0652941	1	0.154401	0.368663	0.418815	0.675352	1	0.787093	0.364278	2.16069	0.0307191	0.685133
ENSG00000135374	ELF5	11.1025	0.311445	0.6946	0.448381	0.653879	1	-1.29475	0.755993	-1.71265	0.0867767	1	-1.6062	0.744664	-2.15694	0.0310101	0.685133
ENSG00000140379	BCL2A1	1449.44	-0.409954	0.375274	-1.09241	0.274653	1	0.450891	0.404369	1.11505	0.264829	1	0.860845	0.398726	2.15899	0.0308509	0.685133
ENSG00000145244	CORIN	17.7349	-0.459886	0.395754	-1.16205	0.245215	1	0.443066	0.423174	1.04701	0.295097	1	0.902953	0.418468	2.15776	0.0309468	0.685133
ENSG00000150627	WDR17	22.0522	-0.749953	0.394404	-1.90149	0.0572384	1	0.15267	0.422277	0.361539	0.717697	1	0.902623	0.418205	2.15833	0.0309023	0.685133
ENSG00000154556	SORBS2	664.613	0.464462	0.270636	1.71618	0.0861285	1	-0.156709	0.291747	-0.537141	0.59117	1	-0.621171	0.287595	-2.15988	0.0307821	0.685133
ENSG00000164934	DCAF13	229.23	-0.191954	0.104447	-1.83781	0.06609	1	0.0474109	0.112334	0.422053	0.672986	1	0.239365	0.110831	2.15973	0.0307932	0.685133
ENSG00000168256	NKIRAS2	143.86	-0.0692147	0.120594	-0.57395	0.566002	1	-0.346982	0.130515	-2.65856	0.00784747	0.398688	-0.277767	0.128644	-2.15919	0.0308355	0.685133
ENSG00000177494	ZBED2	14.938	-0.767274	0.440914	-1.74019	0.0818257	1	-1.79925	0.482915	-3.72581	0.000194689	0.0431492	-1.03198	0.478283	-2.15767	0.0309535	0.685133
ENSG00000178082	TWF1P1	1.96719	0.0322048	0.415644	0.0774816	0.93824	1	-1.00063	0.487165	-2.05398	0.0399773	0.82704	-1.03283	0.478187	-2.1599	0.0307806	0.685133
ENSG00000211849	TRAJ40	2.65454	0.566397	0.482559	1.17374	0.2405	1	-0.572311	0.544412	-1.05125	0.293145	1	-1.13871	0.527695	-2.15789	0.0309362	0.685133
ENSG00000211891	IGHE	1.03744	0.187677	0.724692	0.258974	0.795655	1	-1.59239	0.841273	-1.89284	0.0583795	0.956757	-1.78007	0.825141	-2.15729	0.0309829	0.685133
ENSG00000276850	CH17-360D5.2	18.4886	0.0149628	0.722605	0.0207068	0.98348	1	-1.65355	0.783885	-2.10943	0.0349072	0.789007	-1.66852	0.772895	-2.15879	0.0308666	0.685133
ENSG00000089685	BIRC5	19.1654	0.0192706	0.37116	0.0519198	0.958593	1	0.861169	0.396819	2.17018	0.029993	0.748079	0.841899	0.390609	2.15535	0.0311345	0.685437
ENSG00000100206	DMC1	40.262	-0.160639	0.355021	-0.452478	0.650925	1	0.649477	0.38109	1.70426	0.0883326	1	0.810116	0.375802	2.1557	0.0311074	0.685437
ENSG00000130338	TULP4	421.834	-0.00106831	0.103191	-0.0103527	0.99174	1	-0.237786	0.111392	-2.13467	0.0327876	0.773941	-0.236718	0.10978	-2.1563	0.0310602	0.685437
ENSG00000152402	GUCY1A2	26.9204	0.201756	0.45775	0.440756	0.65939	1	-0.852483	0.496345	-1.71752	0.0858841	1	-1.05424	0.488956	-2.1561	0.0310758	0.685437
ENSG00000224976	PARP4P2	1.19433	-1.7295	1.31946	-1.31076	0.189939	1	1.24986	1.37814	0.906919	0.36445	1	2.97936	1.38231	2.15535	0.0311345	0.685437
ENSG00000079332	SAR1A	593.065	-0.140584	0.0690928	-2.03471	0.0418805	1	0.0174199	0.0743809	0.234198	0.814831	1	0.158003	0.0733515	2.15406	0.0312356	0.686761
ENSG00000170852	KBTBD2	375.555	-0.135364	0.12422	-1.08971	0.275842	1	0.14863	0.133723	1.11147	0.266364	1	0.283994	0.131858	2.15379	0.031257	0.686761
ENSG00000184908	CLCNKB	9.34791	0.150112	0.91415	0.16421	0.869566	1	2.223	0.977763	2.27356	0.0229927	0.668387	2.07289	0.962368	2.15394	0.0312445	0.686761
ENSG00000124743	KLHL31	2.45303	0.740341	0.685313	1.0803	0.28001	1	-0.872661	0.76897	-1.13484	0.256441	1	-1.613	0.74946	-2.15222	0.0313801	0.687653
ENSG00000171051	FPR1	3025.77	-0.260855	0.32145	-0.811495	0.417081	1	0.474062	0.346387	1.36859	0.171127	1	0.734917	0.341545	2.15174	0.0314177	0.687653
ENSG00000186088	GSAP	354.778	-0.334622	0.174407	-1.91863	0.0550308	1	0.0639248	0.187795	0.340397	0.733557	1	0.398547	0.185249	2.15142	0.0314434	0.687653
ENSG00000188032	C19orf67	2.71216	0.590759	0.607309	0.97275	0.330678	1	-0.840335	0.681996	-1.23217	0.217885	1	-1.43109	0.665151	-2.15154	0.031434	0.687653
ENSG00000188186	LAMTOR4	238.872	-0.138275	0.125845	-1.09877	0.271869	1	0.149053	0.135392	1.1009	0.270939	1	0.287328	0.133508	2.15214	0.0313867	0.687653
ENSG00000188338	SLC38A3	1.84433	-0.333684	1.22654	-0.272054	0.78558	1	-3.25128	1.37234	-2.36916	0.0178287	0.591715	-2.9176	1.35599	-2.15164	0.0314259	0.687653
ENSG00000277998	RP11-452N17.1	0.69628	-0.660183	0.625991	-1.05462	0.291599	1	0.69136	0.617457	1.11969	0.262847	1	1.35154	0.627859	2.15262	0.0313485	0.687653
ENSG00000112655	PTK7	177.768	0.0573174	0.258746	0.22152	0.824687	1	-0.534718	0.279265	-1.91473	0.0555264	0.937312	-0.592036	0.275291	-2.15058	0.0315092	0.688322
ENSG00000114978	MOB1A	1072.99	-0.0934911	0.118194	-0.791	0.428944	1	0.176432	0.127319	1.38575	0.165823	1	0.269923	0.125532	2.15024	0.0315365	0.688322
ENSG00000134531	EMP1	9475.72	-0.660786	0.432053	-1.52941	0.126163	1	-1.64802	0.465605	-3.53952	0.000400852	0.0700388	-0.987235	0.459096	-2.15039	0.0315245	0.688322
ENSG00000232553	CLK2P1	0.704653	-1.52209	0.73501	-2.07084	0.0383735	1	0.129502	0.744866	0.173859	0.861976	1	1.65159	0.768243	2.14983	0.0315688	0.68857
ENSG00000130766	SESN2	322.038	-0.422048	0.360485	-1.17078	0.241688	1	-1.24603	0.388756	-3.20517	0.00134983	0.147601	-0.823982	0.383377	-2.14928	0.0316125	0.68907
ENSG00000159339	PADI4	178.685	-0.400786	0.373059	-1.07432	0.282678	1	0.450257	0.401707	1.12086	0.262348	1	0.851043	0.396189	2.14807	0.0317079	0.689782
ENSG00000166130	IKBIP	104.519	-0.0669031	0.181811	-0.367982	0.712887	1	0.346823	0.195393	1.775	0.0758974	1	0.413726	0.192579	2.14835	0.031686	0.689782
ENSG00000188643	S100A16	465.066	-0.0557975	0.275217	-0.202741	0.839338	1	-0.684336	0.296755	-2.30607	0.0211069	0.649594	-0.628539	0.292599	-2.14812	0.0317041	0.689782
ENSG00000108582	CPD	5193.1	-0.183051	0.167949	-1.08993	0.275746	1	0.200142	0.180976	1.1059	0.268769	1	0.383193	0.178446	2.14739	0.0317625	0.690062
ENSG00000130559	CAMSAP1	566.972	-0.284624	0.186017	-1.53009	0.125993	1	-0.709487	0.200614	-3.53658	0.000405351	0.0701425	-0.424863	0.197846	-2.14745	0.0317577	0.690062
ENSG00000175938	ORAI3	1.12933	-0.96801	0.468566	-2.0659	0.0388379	1	0.0760535	0.455935	0.166808	0.867521	1	1.04406	0.486396	2.14653	0.0318307	0.691089
ENSG00000211868	TRAJ21	3.77584	0.819351	0.511258	1.60262	0.109019	1	-0.361988	0.568229	-0.637047	0.524094	1	-1.18134	0.550582	-2.14562	0.0319035	0.692213
ENSG00000005175	RPAP3	358.645	-0.0514219	0.118292	-0.434703	0.663778	1	0.217766	0.127322	1.71035	0.0872004	1	0.269188	0.125499	2.14495	0.0319568	0.692519
ENSG00000171603	CLSTN1	1711.06	-0.0069675	0.136472	-0.0510542	0.959282	1	-0.318071	0.147113	-2.16209	0.0306113	0.754387	-0.311104	0.145046	-2.14486	0.0319641	0.692519
ENSG00000171700	RGS19	73.6427	-0.208979	0.223184	-0.936353	0.349091	1	0.298274	0.239757	1.24407	0.213475	1	0.507252	0.236519	2.14465	0.0319805	0.692519
ENSG00000123505	AMD1	747.567	-0.0177324	0.0802294	-0.221021	0.825076	1	0.164823	0.0863884	1.90793	0.0564008	0.944005	0.182555	0.0851375	2.14424	0.0320139	0.692634
ENSG00000138764	CCNG2	2082.05	0.124614	0.309333	0.402847	0.687061	1	-0.579823	0.333382	-1.73922	0.0819969	1	-0.704437	0.328713	-2.14302	0.0321116	0.692634
ENSG00000139793	MBNL2	311.888	0.133439	0.11509	1.15943	0.24628	1	-0.128819	0.124254	-1.03674	0.299858	1	-0.262258	0.122365	-2.14324	0.0320936	0.692634
ENSG00000143119	CD53	4037.49	-0.325206	0.226274	-1.43722	0.150655	1	0.190071	0.243826	0.779535	0.435665	1	0.515277	0.240421	2.14323	0.032095	0.692634
ENSG00000167232	ZNF91	4209.44	0.160784	0.128488	1.25136	0.210804	1	-0.131844	0.138479	-0.952085	0.341054	1	-0.292628	0.136531	-2.14331	0.0320886	0.692634
ENSG00000198833	UBE2J1	1511.25	-0.0112907	0.0977596	-0.115494	0.908053	1	0.211242	0.105313	2.00584	0.0448735	0.861545	0.222532	0.103822	2.14341	0.0320805	0.692634
ENSG00000010322	NISCH	680.186	0.0796632	0.0787397	1.01173	0.311668	1	-0.0996138	0.0849656	-1.1724	0.241036	1	-0.179277	0.0836957	-2.14201	0.0321927	0.693476
ENSG00000163606	CD200R1	105.018	0.388642	0.256993	1.51227	0.130465	1	-0.196775	0.277596	-0.708854	0.478415	1	-0.585417	0.273301	-2.14202	0.0321917	0.693476
ENSG00000125730	C3	71487.2	-0.408625	0.281325	-1.4525	0.146362	1	0.231455	0.303164	0.763466	0.445185	1	0.640081	0.298924	2.14128	0.0322513	0.693716
ENSG00000144354	CDCA7	91.9401	0.332612	0.36489	0.91154	0.362011	1	1.16027	0.39251	2.95604	0.00311622	0.237625	0.827661	0.386561	2.14109	0.0322669	0.693716
ENSG00000218226	TATDN2P2	6.97627	0.137472	0.302176	0.454939	0.649153	1	-0.567171	0.335848	-1.68877	0.0912632	1	-0.704643	0.329037	-2.14153	0.0322312	0.693716
ENSG00000070371	CLTCL1	36.8114	0.343679	0.190309	1.8059	0.0709335	1	-0.0897676	0.2068	-0.434079	0.664231	1	-0.433447	0.202484	-2.14064	0.0323029	0.69404
ENSG00000173281	PPP1R3B	401.961	-0.0063138	0.210695	-0.0299666	0.976094	1	0.472402	0.226913	2.08186	0.0373549	0.813457	0.478716	0.223703	2.13997	0.0323576	0.694762
ENSG00000132535	DLG4	73.8599	-0.281049	0.171038	-1.6432	0.100342	1	0.106782	0.183599	0.581604	0.560833	1	0.387831	0.181319	2.13895	0.0324399	0.694776
ENSG00000133874	RNF122	61.6593	-0.00344989	0.165139	-0.0208909	0.983333	1	0.369475	0.177074	2.08655	0.0369285	0.809754	0.372925	0.174299	2.13956	0.03239	0.694776
ENSG00000163636	PSMD6	491.981	-0.0629254	0.0752212	-0.836538	0.402852	1	0.107699	0.0809615	1.33024	0.183438	1	0.170624	0.0797906	2.1384	0.0324844	0.694776
ENSG00000167701	GPT	18.648	0.544608	0.319334	1.70545	0.0881112	1	-0.183323	0.347825	-0.527057	0.598154	1	-0.727931	0.340402	-2.13845	0.0324804	0.694776
ENSG00000185710	SMG1P4	10.3398	0.77698	0.694206	1.11924	0.26304	1	-0.811911	0.755558	-1.07459	0.28256	1	-1.58889	0.742686	-2.13938	0.0324045	0.694776
ENSG00000198576	ARC	4.51105	-0.787892	0.566315	-1.39126	0.164146	1	-2.14114	0.636418	-3.36436	0.000767221	0.103412	-1.35325	0.632741	-2.13871	0.0324596	0.694776
ENSG00000110203	FOLR3	120.91	-0.503613	0.400253	-1.25824	0.208307	1	0.405047	0.43086	0.940091	0.347171	1	0.90866	0.425026	2.13789	0.0325254	0.695202
ENSG00000100600	LGMN	1364.9	-0.243797	0.207329	-1.17589	0.239638	1	-0.714432	0.223488	-3.19674	0.00138991	0.149997	-0.470634	0.220373	-2.13563	0.0327098	0.696086
ENSG00000101193	GID8	326.395	-0.160239	0.134072	-1.19517	0.232022	1	-0.465268	0.144742	-3.21447	0.00130684	0.144333	-0.305029	0.142745	-2.13688	0.0326081	0.696086
ENSG00000123136	DDX39A	288.198	-0.0941609	0.139111	-0.676874	0.498486	1	0.221024	0.14972	1.47625	0.139877	1	0.315184	0.147606	2.13531	0.0327354	0.696086
ENSG00000131475	VPS25	192.285	0.152149	0.10878	1.3987	0.161904	1	-0.0948343	0.117584	-0.806525	0.41994	1	-0.246984	0.11566	-2.13542	0.0327264	0.696086
ENSG00000158055	GRHL3	245.625	0.109123	0.400735	0.272308	0.785385	1	-0.800956	0.432168	-1.85334	0.0638332	0.986942	-0.910079	0.426086	-2.13591	0.0326871	0.696086
ENSG00000166592	RRAD	31.3379	-0.55783	0.40607	-1.37373	0.169526	1	0.361858	0.43573	0.830463	0.406277	1	0.919688	0.430503	2.13631	0.0326541	0.696086
ENSG00000188505	NCCRP1	1221.47	-0.202673	0.41864	-0.484122	0.6283	1	-1.15277	0.451211	-2.55483	0.0106239	0.458008	-0.950095	0.444905	-2.1355	0.0327202	0.696086
ENSG00000200959	SNORA74A	16.1225	0.116393	0.335828	0.346585	0.728903	1	-0.654163	0.366682	-1.78401	0.0744227	1	-0.770556	0.360791	-2.13574	0.0327005	0.696086
ENSG00000166501	PRKCB	1298.35	-0.181343	0.223209	-0.812436	0.416542	1	0.324866	0.240494	1.35083	0.176751	1	0.50621	0.237135	2.13469	0.0327864	0.696722
ENSG00000001461	NIPAL3	354.591	-0.260422	0.184023	-1.41516	0.157021	1	-0.678133	0.198557	-3.4153	0.000637107	0.0902922	-0.417711	0.195833	-2.13299	0.0329252	0.698043
ENSG00000068784	SRBD1	341.168	-0.0288013	0.0897972	-0.320737	0.74841	1	0.174299	0.0966151	1.80405	0.0712227	1	0.2031	0.0951887	2.13366	0.0328709	0.698043
ENSG00000158669	GPAT4	389.87	-0.133525	0.104001	-1.28388	0.199183	1	0.101922	0.111944	0.910468	0.362576	1	0.235446	0.110384	2.13297	0.0329269	0.698043
ENSG00000186638	KIF24	38.8363	-0.186324	0.233505	-0.797943	0.424903	1	0.340052	0.250167	1.3593	0.174052	1	0.526376	0.246819	2.13264	0.0329543	0.698043
ENSG00000188906	LRRK2	5794.87	-0.222835	0.276794	-0.805056	0.420787	1	0.404415	0.298273	1.35585	0.175146	1	0.62725	0.294102	2.13276	0.0329445	0.698043
ENSG00000132792	CTNNBL1	493.002	-0.106094	0.0888356	-1.19427	0.232372	1	0.0949072	0.095631	0.992432	0.320987	1	0.201001	0.094284	2.13187	0.0330178	0.698364
ENSG00000133106	EPSTI1	861.045	-0.618501	0.246332	-2.51085	0.0120442	1	-0.0604451	0.265386	-0.227763	0.81983	1	0.558056	0.261734	2.13215	0.0329943	0.698364
ENSG00000181409	AATK	93.716	-0.041729	0.304302	-0.13713	0.890928	1	0.646068	0.32732	1.97381	0.0484034	0.883107	0.687797	0.322654	2.13168	0.0330329	0.698364
ENSG00000179542	SLITRK4	47.3818	-0.787772	0.363678	-2.16613	0.0303016	1	0.034924	0.390565	0.0894191	0.928749	1	0.822696	0.386137	2.13058	0.0331236	0.699834
ENSG00000070081	NUCB2	1459.45	-0.32298	0.233525	-1.38306	0.166645	1	0.2051	0.251615	0.815134	0.414995	1	0.528081	0.24811	2.12841	0.0333031	0.702057
ENSG00000126243	LRFN3	13.5561	0.16316	0.207007	0.788187	0.430587	1	-0.311119	0.227977	-1.36469	0.172349	1	-0.474279	0.222846	-2.12828	0.0333139	0.702057
ENSG00000132744	ACY3	90.1753	-0.507367	0.335821	-1.51082	0.130833	1	0.251461	0.36121	0.696162	0.486327	1	0.758828	0.356494	2.12859	0.0332885	0.702057
ENSG00000258427	RBM8B	0.971109	-0.49167	0.655341	-0.750251	0.453103	1	0.912469	0.656393	1.39013	0.164491	1	1.40414	0.659518	2.12904	0.0332511	0.702057
ENSG00000143061	IGSF3	115.555	0.268719	0.275126	0.976714	0.328711	1	-0.354099	0.297067	-1.19198	0.233268	1	-0.622818	0.292676	-2.12801	0.033336	0.702076
ENSG00000007038	PRSS21	18.1048	-0.0842828	0.494939	-0.170289	0.864783	1	1.02682	0.530172	1.93676	0.0527746	0.918555	1.1111	0.522554	2.12629	0.0334793	0.703622
ENSG00000051341	POLQ	66.5129	0.335167	0.311398	1.07633	0.281779	1	1.035	0.334651	3.09279	0.00198287	0.182788	0.699835	0.329292	2.12527	0.0335637	0.703622
ENSG00000072401	UBE2D1	489.984	-0.293855	0.184818	-1.58997	0.111843	1	0.123396	0.199059	0.619897	0.535326	1	0.417251	0.196318	2.12538	0.0335549	0.703622
ENSG00000119969	HELLS	126.581	0.08186	0.264093	0.309966	0.756587	1	0.676837	0.284123	2.3822	0.0172097	0.582286	0.594977	0.27997	2.12514	0.0335748	0.703622
ENSG00000141349	G6PC3	542.807	-0.343582	0.143794	-2.38941	0.0168756	1	-0.0187793	0.154862	-0.121265	0.903482	1	0.324802	0.152764	2.12618	0.0334886	0.703622
ENSG00000156049	GNA14	30.0991	0.0960743	0.341261	0.281527	0.778306	1	-0.67974	0.370421	-1.83505	0.0664984	0.99895	-0.775815	0.364869	-2.12628	0.0334797	0.703622
ENSG00000156587	UBE2L6	782.036	-0.476251	0.159504	-2.98582	0.00282822	0.957085	-0.11608	0.17182	-0.675592	0.4993	1	0.36017	0.169485	2.12508	0.0335799	0.703622
ENSG00000197766	CFD	160.727	-0.123987	0.328825	-0.377059	0.70613	1	0.617887	0.353987	1.74551	0.0808964	1	0.741873	0.349029	2.12554	0.0335418	0.703622
ENSG00000112062	MAPK14	730.667	-0.126009	0.14884	-0.846604	0.397216	1	0.209798	0.160322	1.30861	0.190667	1	0.335807	0.158079	2.1243	0.0336453	0.7041
ENSG00000186207	LCE5A	4.62085	-0.472944	1.13228	-0.417692	0.676172	1	-3.10127	1.25274	-2.47559	0.0133016	0.513239	-2.62833	1.23719	-2.12443	0.0336344	0.7041
ENSG00000116525	TRIM62	80.1626	0.221698	0.208593	1.06283	0.28786	1	-0.249773	0.225646	-1.10692	0.268326	1	-0.471471	0.222067	-2.1231	0.0337455	0.705749
ENSG00000105388	CEACAM5	32106.6	-0.0286441	0.349839	-0.0818779	0.934744	1	-0.817051	0.377	-2.16725	0.0302161	0.750188	-0.788407	0.371727	-2.12093	0.0339275	0.705987
ENSG00000112473	SLC39A7	899.363	-0.202721	0.15053	-1.34672	0.178071	1	0.136337	0.162155	0.840782	0.40047	1	0.339058	0.159901	2.12043	0.0339701	0.705987
ENSG00000115657	ABCB6	7.99121	-0.393699	0.402879	-0.977215	0.328463	1	0.502281	0.426022	1.179	0.238397	1	0.895981	0.422453	2.1209	0.0339303	0.705987
ENSG00000134369	NAV1	388.109	0.214955	0.194727	1.10388	0.269646	1	-0.224289	0.210018	-1.06795	0.285543	1	-0.439244	0.206991	-2.12205	0.0338336	0.705987
ENSG00000144959	NCEH1	218.218	-0.16545	0.199906	-0.827638	0.407875	1	-0.61698	0.215797	-2.85908	0.00424873	0.285756	-0.45153	0.212812	-2.12174	0.0338599	0.705987
ENSG00000156968	MPV17L	26.8309	-0.459916	0.334273	-1.37587	0.168862	1	0.290458	0.357875	0.811621	0.417009	1	0.750374	0.353892	2.12035	0.0339766	0.705987
ENSG00000160716	CHRNB2	9.19842	-0.580571	0.498066	-1.16565	0.243756	1	0.534439	0.530673	1.0071	0.313888	1	1.11501	0.525761	2.12075	0.0339424	0.705987
ENSG00000161513	FDXR	59.7987	0.255753	0.214662	1.19142	0.233488	1	-0.228891	0.232436	-0.984749	0.324748	1	-0.484643	0.228587	-2.12017	0.033992	0.705987
ENSG00000161542	PRPSAP1	192.849	-0.0693503	0.142345	-0.4872	0.626116	1	-0.390987	0.153808	-2.54204	0.0110206	0.465985	-0.321637	0.15163	-2.12119	0.0339056	0.705987
ENSG00000178927	C17orf62	356.165	-0.00433851	0.157359	-0.0275707	0.978005	1	0.349726	0.169419	2.06426	0.0389932	0.826668	0.354064	0.166995	2.12021	0.0339887	0.705987
ENSG00000212464	SNORA12	78.6156	0.0737328	0.172455	0.427548	0.668981	1	-0.316538	0.186816	-1.69439	0.0901916	1	-0.390271	0.183908	-2.1221	0.0338294	0.705987
ENSG00000106701	FSD1L	104.498	-0.183657	0.261457	-0.702436	0.482407	1	0.404135	0.281172	1.43733	0.150625	1	0.587792	0.27729	2.11978	0.0340248	0.706224
ENSG00000131097	HIGD1B	1.35102	0.52484	0.617264	0.850269	0.395175	1	-0.95195	0.720156	-1.32187	0.186213	1	-1.47679	0.696774	-2.11947	0.0340508	0.706319
ENSG00000091527	CDV3	577.463	-0.0629214	0.115851	-0.543126	0.587043	1	0.197644	0.124751	1.5843	0.113125	1	0.260566	0.122984	2.1187	0.034116	0.707227
ENSG00000115355	CCDC88A	709.719	-0.0665925	0.169224	-0.393516	0.693938	1	0.314016	0.182285	1.72267	0.0849487	1	0.380608	0.179723	2.11776	0.0341958	0.707992
ENSG00000167004	PDIA3	11789.1	-0.327033	0.14852	-2.20195	0.027669	1	0.00718127	0.160045	0.0448702	0.964211	1	0.334215	0.15781	2.11783	0.0341894	0.707992
ENSG00000116062	MSH6	706.274	0.083574	0.118968	0.702493	0.482372	1	0.350919	0.128121	2.73897	0.0061632	0.354017	0.267345	0.126265	2.11733	0.0342317	0.708177
ENSG00000136205	TNS3	999.886	-0.212712	0.190333	-1.11758	0.263747	1	0.215246	0.205054	1.04971	0.293853	1	0.427959	0.202197	2.11654	0.0342986	0.708177
ENSG00000148357	HMCN2	20.2967	0.643603	0.418257	1.53877	0.12386	1	-0.300016	0.454	-0.660828	0.508723	1	-0.943619	0.445759	-2.11688	0.0342701	0.708177
ENSG00000167670	CHAF1A	198.729	0.0943129	0.141391	0.667034	0.50475	1	0.411315	0.152072	2.70474	0.00683574	0.374356	0.317002	0.149741	2.117	0.03426	0.708177
ENSG00000185414	MRPL30	1.64232	-0.323011	0.432477	-0.746885	0.455133	1	0.595413	0.433667	1.37297	0.169761	1	0.918424	0.433983	2.11627	0.0343221	0.708177
ENSG00000231167	YBX1P2	1.04041	-1.12054	0.568364	-1.97153	0.0486638	1	0.131692	0.562337	0.234186	0.81484	1	1.25224	0.591756	2.11613	0.0343334	0.708177
ENSG00000185745	IFIT1	549.127	-1.54035	0.394311	-3.90643	9.36685e-05	0.182367	-0.653799	0.424794	-1.5391	0.123781	1	0.886552	0.419026	2.11575	0.0343663	0.708414
ENSG00000188021	UBQLN2	843.831	-0.127005	0.084328	-1.50608	0.132047	1	0.0622605	0.090819	0.685545	0.493	1	0.189265	0.0895502	2.11351	0.0345573	0.711463
ENSG00000226525	RPS7P10	1.19808	-0.789255	0.509485	-1.54912	0.121352	1	0.310797	0.498346	0.623658	0.532852	1	1.10005	0.520425	2.11376	0.0345359	0.711463
ENSG00000152056	AP1S3	48.36	-0.128274	0.192994	-0.66465	0.506274	1	0.302568	0.206829	1.46288	0.143499	1	0.430841	0.20393	2.11269	0.0346271	0.712317
ENSG00000207607	MIR200A	4.08632	-0.498413	0.561338	-0.887902	0.374593	1	0.739585	0.589423	1.25476	0.209565	1	1.238	0.58603	2.11252	0.0346419	0.712317
ENSG00000004468	CD38	210.12	-0.407183	0.273763	-1.48736	0.136921	1	0.20651	0.294741	0.700647	0.483523	1	0.613693	0.290742	2.11078	0.0347913	0.713056
ENSG00000076067	RBMS2	721.167	-0.050049	0.289735	-0.17274	0.862856	1	-0.700128	0.312337	-2.24158	0.0249885	0.698432	-0.650079	0.307965	-2.11089	0.034782	0.713056
ENSG00000085999	RAD54L	56.8339	0.446024	0.395003	1.12916	0.258828	1	1.32765	0.42459	3.12689	0.00176667	0.171087	0.881622	0.41781	2.1101	0.0348495	0.713056
ENSG00000104611	SH2D4A	344.368	0.267001	0.229376	1.16403	0.244412	1	-0.246996	0.247386	-0.998424	0.318074	1	-0.513996	0.243821	-2.10809	0.0350234	0.713056
ENSG00000105711	SCN1B	69.6826	-0.824383	0.295604	-2.78881	0.00529021	1	-0.162135	0.317718	-0.510312	0.609833	1	0.662248	0.31411	2.10833	0.0350024	0.713056
ENSG00000125885	MCM8	136.019	0.121082	0.179702	0.673795	0.500441	1	0.522236	0.193207	2.70298	0.00687199	0.375718	0.401154	0.190228	2.1088	0.0349616	0.713056
ENSG00000135365	PHF21A	1167.61	-0.181378	0.166324	-1.09051	0.275487	1	0.191342	0.17919	1.06781	0.285605	1	0.37272	0.176691	2.10945	0.0349056	0.713056
ENSG00000136878	USP20	294.549	0.107572	0.116141	0.926213	0.354335	1	-0.152962	0.125405	-1.21975	0.222561	1	-0.260533	0.123508	-2.10945	0.0349055	0.713056
ENSG00000143127	ITGA10	49.6885	-0.317554	0.430586	-0.737493	0.460823	1	0.646291	0.462782	1.39653	0.162554	1	0.963845	0.456551	2.11114	0.03476	0.713056
ENSG00000163131	CTSS	5889.66	-0.297092	0.198022	-1.5003	0.133536	1	0.146656	0.213385	0.687282	0.491905	1	0.443748	0.210404	2.10903	0.0349423	0.713056
ENSG00000163376	KBTBD8	67.2481	0.254	0.327738	0.77501	0.438333	1	0.98603	0.352265	2.79911	0.00512431	0.316299	0.73203	0.346802	2.1108	0.0347893	0.713056
ENSG00000166598	HSP90B1	15724.5	-0.280122	0.134602	-2.08111	0.0374235	1	0.0214335	0.145048	0.147769	0.882525	1	0.301555	0.143021	2.10847	0.0349905	0.713056
ENSG00000173578	XCR1	14.9956	0.468993	0.435329	1.07733	0.281334	1	-0.512167	0.473639	-1.08135	0.279543	1	-0.98116	0.46532	-2.10857	0.0349817	0.713056
ENSG00000198721	ECI2	152.397	-0.354287	0.234522	-1.51068	0.130871	1	0.171033	0.252363	0.677728	0.497944	1	0.52532	0.24899	2.10981	0.0348749	0.713056
ENSG00000213492	NT5C3AP1	64.7834	-0.214084	0.404217	-0.529628	0.59637	1	-1.12281	0.436903	-2.56992	0.0101723	0.44969	-0.908722	0.430899	-2.1089	0.0349534	0.713056
ENSG00000265190	ANXA8	376.506	-0.0728321	0.578291	-0.125944	0.899776	1	-1.37092	0.623418	-2.19904	0.0278751	0.72389	-1.29809	0.614701	-2.11174	0.0347088	0.713056
ENSG00000174125	TLR1	1152.46	-0.23086	0.242484	-0.95206	0.341066	1	0.312062	0.261262	1.19444	0.232306	1	0.542922	0.257616	2.10748	0.0350759	0.713686
ENSG00000115607	IL18RAP	283.24	-0.265963	0.314994	-0.844343	0.398478	1	0.439004	0.339255	1.29402	0.195658	1	0.704967	0.334547	2.10723	0.0350978	0.713691
ENSG00000048140	TSPAN17	165.776	-0.0011908	0.0990904	-0.0120174	0.990412	1	-0.223558	0.107244	-2.08458	0.0371075	0.810986	-0.222368	0.1056	-2.10576	0.0352251	0.713866
ENSG00000072501	SMC1A	1977.03	0.0146644	0.0994053	0.147521	0.882721	1	0.23709	0.107095	2.21383	0.0268403	0.716689	0.222426	0.10558	2.10671	0.0351424	0.713866
ENSG00000126705	AHDC1	145.635	-0.460288	0.22587	-2.03784	0.0415659	1	-0.967457	0.244043	-3.96429	7.36136e-05	0.0244118	-0.507169	0.240859	-2.10567	0.0352333	0.713866
ENSG00000129197	RPAIN	132.869	0.0469568	0.108717	0.431917	0.665802	1	-0.196948	0.117726	-1.67294	0.0943397	1	-0.243905	0.115835	-2.10563	0.0352361	0.713866
ENSG00000134905	CARS2	242.184	-0.0107441	0.123111	-0.0872717	0.930456	1	0.264141	0.132438	1.99444	0.0461039	0.873738	0.274885	0.130489	2.10657	0.0351549	0.713866
ENSG00000171766	GATM	274.894	0.335968	0.216105	1.55465	0.120029	1	-0.147705	0.233123	-0.633591	0.526348	1	-0.483672	0.229695	-2.10572	0.035229	0.713866
ENSG00000065615	CYB5R4	562.359	-0.213324	0.173431	-1.23003	0.218687	1	0.174419	0.186801	0.933716	0.350451	1	0.387743	0.184209	2.10491	0.0352995	0.713879
ENSG00000113319	RASGRF2	77.2338	-0.244815	0.257217	-0.951781	0.341208	1	-0.822668	0.278292	-2.95613	0.00311525	0.237625	-0.577853	0.274562	-2.10463	0.0353232	0.713879
ENSG00000156738	MS4A1	957.621	0.615858	0.425014	1.44903	0.147329	1	1.56605	0.457943	3.41976	0.000626765	0.0898442	0.950196	0.451473	2.10466	0.0353212	0.713879
ENSG00000257315	ZBED6	150.616	-0.181391	0.127753	-1.41985	0.155652	1	0.103833	0.13733	0.75608	0.449601	1	0.285223	0.135479	2.1053	0.0352655	0.713879
ENSG00000124491	F13A1	811.328	0.0148829	0.26218	0.056766	0.954732	1	-0.571362	0.282627	-2.02161	0.0432168	0.851942	-0.586244	0.278664	-2.10377	0.0353985	0.714067
ENSG00000164087	POC1A	30.6479	0.0508564	0.24814	0.20495	0.837611	1	0.600198	0.265517	2.26048	0.0237912	0.683774	0.549342	0.261152	2.10354	0.035419	0.714067
ENSG00000175065	DSG4	4.31618	2.02383	1.02454	1.97536	0.0482274	1	-0.275322	1.11943	-0.245949	0.805722	1	-2.29915	1.09294	-2.10364	0.0354097	0.714067
ENSG00000188486	H2AFX	164.379	0.109304	0.242207	0.451282	0.651787	1	0.64968	0.260653	2.49251	0.0126844	0.502853	0.540376	0.256843	2.10392	0.0353855	0.714067
ENSG00000258359	PCNPP1	2.82443	1.58977	0.481202	3.30374	0.000954032	0.628772	0.550029	0.53304	1.03187	0.302133	1	-1.03974	0.494461	-2.10277	0.0354855	0.714972
ENSG00000121897	LIAS	50.2145	0.268061	0.163198	1.64256	0.100475	1	-0.0970098	0.177135	-0.547659	0.583926	1	-0.365071	0.17364	-2.10245	0.0355135	0.715099
ENSG00000060709	RIMBP2	59.161	-0.393543	0.390993	-1.00652	0.314166	1	0.478208	0.420314	1.13774	0.255229	1	0.871751	0.41475	2.10187	0.0355645	0.715111
ENSG00000100842	EFS	9.19828	0.116557	0.465966	0.250141	0.802478	1	-0.939925	0.510696	-1.84048	0.0656981	0.993839	-1.05648	0.502739	-2.10145	0.0356012	0.715111
ENSG00000103187	COTL1	568.022	-0.129502	0.203817	-0.635386	0.525177	1	0.325436	0.219542	1.48234	0.13825	1	0.454938	0.216471	2.10161	0.0355872	0.715111
ENSG00000167900	TK1	46.4744	-0.00834851	0.261544	-0.0319201	0.974536	1	0.57235	0.280573	2.03993	0.0413571	0.838407	0.580699	0.276364	2.10121	0.0356224	0.715111
ENSG00000212719	C17orf51	1.9059	0.092287	0.522098	0.176762	0.859695	1	-1.15882	0.606577	-1.91043	0.0560774	0.941456	-1.25111	0.595365	-2.10142	0.0356042	0.715111
ENSG00000047365	ARAP2	1087.48	0.0215919	0.108174	0.199604	0.84179	1	-0.219843	0.116643	-1.88474	0.0594644	0.962594	-0.241434	0.114987	-2.09967	0.0357579	0.715177
ENSG00000100209	HSCB	61.5253	0.239815	0.164828	1.45495	0.145684	1	-0.128315	0.178691	-0.718086	0.472704	1	-0.368131	0.175428	-2.09847	0.0358639	0.715177
ENSG00000102265	TIMP1	1197.72	-0.429658	0.224643	-1.91263	0.055796	1	0.071495	0.242037	0.295389	0.767697	1	0.501153	0.238679	2.09969	0.0357558	0.715177
ENSG00000115183	TANC1	600.889	0.294267	0.21264	1.38388	0.166396	1	-0.180439	0.229258	-0.787058	0.431248	1	-0.474706	0.225982	-2.10063	0.0356732	0.715177
ENSG00000119986	AVPI1	131.335	-0.35149	0.371552	-0.946004	0.344146	1	-1.18194	0.401075	-2.94692	0.00320951	0.24365	-0.830448	0.395577	-2.09933	0.0357874	0.715177
ENSG00000143870	PDIA6	2179.77	-0.267676	0.143593	-1.86414	0.0623024	1	0.0527477	0.154716	0.340931	0.733155	1	0.320424	0.152563	2.10027	0.0357053	0.715177
ENSG00000167074	TEF	24.9204	0.160142	0.241597	0.662847	0.507428	1	-0.382646	0.263148	-1.45411	0.145917	1	-0.542788	0.258566	-2.09922	0.0357975	0.715177
ENSG00000173193	PARP14	3299.78	-0.370002	0.185403	-1.99567	0.0459703	1	0.0434436	0.19978	0.217457	0.827852	1	0.413445	0.196995	2.09876	0.0358381	0.715177
ENSG00000185238	PRMT3	117.36	-0.171144	0.140481	-1.21827	0.223122	1	0.141538	0.150935	0.937738	0.348379	1	0.312681	0.14889	2.10008	0.0357216	0.715177
ENSG00000185885	IFITM1	463.942	-0.737186	0.228444	-3.22698	0.00125103	0.700218	-0.227722	0.246059	-0.925478	0.354718	1	0.509463	0.242759	2.09864	0.0358489	0.715177
ENSG00000253910	PCDHGB2	7.58415	1.02957	0.471508	2.18356	0.0289946	1	-0.0226988	0.515222	-0.0440563	0.96486	1	-1.05226	0.501334	-2.09893	0.0358231	0.715177
ENSG00000181074	OR52N4	1.89488	0.329774	0.854363	0.385988	0.699506	1	-1.67121	0.971223	-1.72073	0.0852999	1	-2.00099	0.95367	-2.0982	0.0358879	0.715223
ENSG00000188086	PRSS45	1.11777	1.66568	0.77374	2.15277	0.031337	1	-0.0662498	0.877223	-0.0755221	0.939799	1	-1.73193	0.825925	-2.09696	0.035997	0.716965
ENSG00000154553	PDLIM3	5.98621	0.372731	0.650366	0.573109	0.566571	1	1.79306	0.691725	2.59215	0.00953779	0.435638	1.42032	0.677412	2.09669	0.0360208	0.717007
ENSG00000073711	PPP2R3A	130.279	0.406924	0.237043	1.71667	0.0860395	1	-0.121094	0.255926	-0.473161	0.636099	1	-0.528018	0.251981	-2.09547	0.0361296	0.717618
ENSG00000105988	NHP2P1	1.78073	0.230647	0.624251	0.369478	0.711772	1	-1.2488	0.720619	-1.73296	0.0831037	1	-1.47945	0.705934	-2.09573	0.0361063	0.717618
ENSG00000170385	SLC30A1	202.761	-0.322312	0.14977	-2.15204	0.0313942	1	0.0109473	0.161142	0.0679361	0.945836	1	0.333259	0.159046	2.09537	0.0361384	0.717618
ENSG00000175073	VCPIP1	335.594	0.0135303	0.112319	0.120464	0.904116	1	0.263088	0.120878	2.17647	0.0295198	0.741816	0.249558	0.119098	2.0954	0.0361353	0.717618
ENSG00000055332	EIF2AK2	635.153	-0.509794	0.170009	-2.99862	0.00271204	0.957085	-0.13139	0.183127	-0.717482	0.473077	1	0.378404	0.180651	2.09467	0.0362006	0.718422
ENSG00000211728	TRBV5-6	11.3857	-0.1407	0.393807	-0.357281	0.720882	1	-1.03259	0.431719	-2.39182	0.0167652	0.574279	-0.891894	0.425982	-2.09373	0.0362836	0.719636
ENSG00000100739	BDKRB1	8.17498	0.120098	0.529481	0.226822	0.820562	1	-1.07575	0.580576	-1.8529	0.0638973	0.986942	-1.19584	0.571688	-2.09178	0.0364583	0.720078
ENSG00000102218	RP2	488.605	-0.232283	0.172354	-1.34771	0.177753	1	0.150642	0.185629	0.811521	0.417066	1	0.382925	0.183062	2.09178	0.0364585	0.720078
ENSG00000140563	MCTP2	745.167	-0.14493	0.171022	-0.847434	0.396753	1	0.235183	0.184227	1.27659	0.201747	1	0.380112	0.181654	2.09251	0.0363928	0.720078
ENSG00000145287	PLAC8	1428.21	0.386357	0.179688	2.15015	0.0315434	1	-0.0131599	0.193681	-0.0679462	0.945828	1	-0.399517	0.190928	-2.0925	0.036394	0.720078
ENSG00000154237	LRRK1	334.295	0.0876293	0.134076	0.653578	0.513384	1	0.38506	0.144317	2.66814	0.00762715	0.392935	0.29743	0.14218	2.09193	0.036445	0.720078
ENSG00000207445	SNORD15B	341.614	0.417881	0.223719	1.86789	0.061778	1	-0.0794528	0.241265	-0.329318	0.741915	1	-0.497334	0.23774	-2.09192	0.0364455	0.720078
ENSG00000237440	ZNF737	549.88	-0.0390761	0.136392	-0.286499	0.774496	1	-0.342672	0.147125	-2.32911	0.019853	0.623792	-0.303596	0.145048	-2.09307	0.0363431	0.720078
ENSG00000165168	CYBB	5270.79	-0.485897	0.228759	-2.12406	0.0336649	1	0.022466	0.246507	0.0911374	0.927383	1	0.508364	0.243067	2.09146	0.0364871	0.720212
ENSG00000143815	LBR	1321.91	-0.0353592	0.17999	-0.196451	0.844258	1	0.364249	0.193922	1.87833	0.0603365	0.966885	0.399608	0.1912	2.09	0.0366178	0.721943
ENSG00000211687	TRGJ2	1.0844	0.808015	0.895075	0.902735	0.366667	1	-1.25792	1.01862	-1.23493	0.216856	1	-2.06594	0.98849	-2.08999	0.0366185	0.721943
ENSG00000005020	SKAP2	867.756	-0.110068	0.166086	-0.662715	0.507513	1	0.258156	0.178918	1.44287	0.149057	1	0.368224	0.176413	2.08728	0.0368627	0.722067
ENSG00000029725	RABEP1	576.137	-0.0401446	0.0892153	-0.449974	0.652729	1	0.157433	0.0960531	1.63902	0.101209	1	0.197578	0.0946703	2.08701	0.0368872	0.722067
ENSG00000091409	ITGA6	3754.52	-0.432763	0.209782	-2.06292	0.03912	1	0.0329671	0.226053	0.145838	0.884049	1	0.46573	0.222901	2.08941	0.0366712	0.722067
ENSG00000092345	DAZL	1.23422	2.17049	1.15522	1.87885	0.060265	1	-0.41465	1.28839	-0.321834	0.747578	1	-2.58514	1.23767	-2.08872	0.0367331	0.722067
ENSG00000106546	AHR	308.906	0.345148	0.175161	1.97047	0.048785	1	-0.0436859	0.188959	-0.231192	0.817165	1	-0.388834	0.186129	-2.08906	0.0367024	0.722067
ENSG00000111913	FAM65B	898.844	-0.231859	0.273966	-0.846304	0.397383	1	0.375992	0.295174	1.2738	0.202735	1	0.607851	0.291056	2.08844	0.0367586	0.722067
ENSG00000120915	EPHX2	188.013	0.22945	0.234675	0.977735	0.328205	1	-0.291485	0.253259	-1.15094	0.249759	1	-0.520935	0.249554	-2.08746	0.0368465	0.722067
ENSG00000125970	RALY	447.356	-0.00150057	0.065356	-0.02296	0.981682	1	0.143008	0.0703221	2.03361	0.0419909	0.843376	0.144508	0.06924	2.08706	0.0368823	0.722067
ENSG00000148341	SH3GLB2	395.356	0.00696482	0.159248	0.0437357	0.965115	1	-0.34665	0.171809	-2.01764	0.0436287	0.853805	-0.353614	0.169367	-2.08786	0.0368105	0.722067
ENSG00000173369	C1QB	477.2	-0.0162111	0.220984	-0.0733589	0.941521	1	-0.5067	0.238297	-2.12633	0.0334755	0.779591	-0.490488	0.234949	-2.08764	0.0368301	0.722067
ENSG00000198642	KLHL9	418.077	0.163267	0.0894804	1.82461	0.06806	1	-0.0352535	0.0965903	-0.36498	0.715126	1	-0.19852	0.0950719	-2.08811	0.036788	0.722067
ENSG00000277075	HIST1H2AE	716.344	0.113953	0.204645	0.556831	0.577643	1	0.567715	0.220449	2.57527	0.0100162	0.445142	0.453762	0.21732	2.08799	0.0367988	0.722067
ENSG00000145506	NKD2	1.15097	0.12719	0.591257	0.215118	0.829675	1	-1.29926	0.697886	-1.86172	0.0626432	0.979998	-1.42645	0.683676	-2.08645	0.036938	0.722632
ENSG00000107957	SH3PXD2A	501.721	-0.294098	0.2488	-1.18207	0.237178	1	-0.845965	0.268286	-3.15322	0.00161481	0.163576	-0.551867	0.264568	-2.08592	0.036986	0.723143
ENSG00000165799	RNASE7	2081.29	-0.135999	0.496836	-0.273731	0.784292	1	-1.23617	0.535447	-2.30866	0.0209622	0.648047	-1.10017	0.52796	-2.08381	0.0371772	0.726288
ENSG00000187534	PRR13P5	1.55901	-0.0475978	0.672465	-0.0707812	0.943572	1	1.3544	0.686112	1.97402	0.0483792	0.883107	1.402	0.672853	2.08366	0.0371908	0.726288
ENSG00000065613	SLK	2366.59	-0.0261783	0.214949	-0.121788	0.903067	1	-0.502013	0.231668	-2.16695	0.0302386	0.750188	-0.475835	0.228425	-2.08311	0.0372409	0.726836
ENSG00000169397	RNASE3	17.5818	-1.28936	0.710993	-1.81346	0.0697608	1	0.282132	0.762395	0.37006	0.711338	1	1.57149	0.754484	2.08287	0.0372634	0.726845
ENSG00000102572	STK24	2286.52	-0.128551	0.192642	-0.667304	0.504578	1	-0.554839	0.207632	-2.67222	0.00753506	0.390016	-0.426288	0.204729	-2.0822	0.037324	0.727168
ENSG00000167851	CD300A	326.19	-0.205193	0.259066	-0.792049	0.428332	1	0.367742	0.279015	1.318	0.187504	1	0.572935	0.275133	2.08239	0.037307	0.727168
ENSG00000109686	SH3D19	438.502	-0.0987446	0.312082	-0.316406	0.751694	1	-0.789373	0.336491	-2.3459	0.0189814	0.612729	-0.690628	0.331787	-2.08154	0.0373843	0.727456
ENSG00000131669	NINJ1	77.3784	-0.232466	0.247979	-0.937444	0.34853	1	0.314822	0.266556	1.18107	0.237574	1	0.547288	0.262953	2.08132	0.0374048	0.727456
ENSG00000184292	TACSTD2	2709.68	-0.0751513	0.312087	-0.240802	0.809708	1	-0.765411	0.336344	-2.27568	0.0228651	0.668207	-0.69026	0.331639	-2.08136	0.0374012	0.727456
ENSG00000006125	AP2B1	1982.71	-0.169592	0.0948091	-1.78877	0.0736518	1	0.039817	0.102145	0.389808	0.696679	1	0.209409	0.100723	2.07906	0.0376116	0.727969
ENSG00000069943	PIGB	126.756	-0.134976	0.152255	-0.886513	0.375341	1	0.200236	0.163663	1.22346	0.221154	1	0.335211	0.161383	2.07711	0.0377912	0.727969
ENSG00000086300	SNX10	318.497	-0.537841	0.299709	-1.79454	0.0727263	1	0.124303	0.322807	0.38507	0.700186	1	0.662144	0.318394	2.07963	0.0375591	0.727969
ENSG00000087008	ACOX3	271.639	0.287116	0.182406	1.57405	0.115476	1	-0.115722	0.196804	-0.588008	0.556527	1	-0.402839	0.193874	-2.07784	0.0377245	0.727969
ENSG00000109323	MANBA	923.033	-0.264008	0.120935	-2.18306	0.0290316	1	0.00290017	0.130272	0.0222624	0.982239	1	0.266908	0.128479	2.07744	0.0377611	0.727969
ENSG00000124795	DEK	1158.55	-0.0110399	0.105192	-0.10495	0.916415	1	0.22128	0.113313	1.95283	0.05084	0.898264	0.23232	0.111705	2.07977	0.037547	0.727969
ENSG00000131620	ANO1	365.007	-0.766344	0.356999	-2.14663	0.0318228	1	0.0217157	0.384541	0.0564718	0.954966	1	0.78806	0.379297	2.07769	0.0377381	0.727969
ENSG00000132109	TRIM21	469.501	-0.221962	0.153791	-1.44326	0.148946	1	0.117287	0.16562	0.70817	0.478839	1	0.339249	0.163336	2.077	0.0378014	0.727969
ENSG00000134779	TPGS2	336.995	0.00779781	0.106549	0.0731853	0.941659	1	0.242621	0.114659	2.11602	0.0343427	0.783759	0.234823	0.112963	2.07877	0.0376389	0.727969
ENSG00000137575	SDCBP	4503.54	-0.279684	0.189859	-1.47311	0.140722	1	0.139557	0.204587	0.682142	0.495149	1	0.419241	0.20173	2.07823	0.0376881	0.727969
ENSG00000143578	CREB3L4	189.02	-0.327665	0.222297	-1.474	0.140482	1	0.162825	0.23924	0.680595	0.496128	1	0.49049	0.236021	2.07816	0.0376944	0.727969
ENSG00000146670	CDCA5	16.254	-0.111891	0.372313	-0.300529	0.763774	1	0.702726	0.397628	1.7673	0.0771786	1	0.814617	0.391933	2.07846	0.037667	0.727969
ENSG00000164294	GPX8	157.866	-0.312485	0.303707	-1.0289	0.303526	1	0.358096	0.326907	1.09541	0.273339	1	0.670581	0.322437	2.07973	0.0375504	0.727969
ENSG00000171813	PWWP2B	101.605	-0.0351557	0.222367	-0.158098	0.87438	1	-0.527632	0.240389	-2.19491	0.02817	0.72389	-0.492477	0.23697	-2.07822	0.0376887	0.727969
ENSG00000188112	C6orf132	3062.35	-0.48241	0.37257	-1.29482	0.195383	1	-1.3047	0.401523	-3.24939	0.00115654	0.134009	-0.822295	0.395914	-2.07695	0.037806	0.727969
ENSG00000198682	PAPSS2	4381.77	-0.255685	0.443335	-0.576731	0.564121	1	-1.23477	0.477771	-2.58443	0.00975402	0.440037	-0.979081	0.471091	-2.07833	0.0376792	0.727969
ENSG00000224094	RPS24P8	5.49184	-0.378045	0.348248	-1.08556	0.277672	1	0.37695	0.365101	1.03245	0.30186	1	0.754995	0.363253	2.07843	0.0376701	0.727969
ENSG00000101236	RNF24	116.919	-0.249444	0.236829	-1.05327	0.292219	1	0.272295	0.254757	1.06884	0.285141	1	0.521739	0.251298	2.07617	0.0378779	0.728247
ENSG00000114541	FRMD4B	870.664	0.206456	0.1635	1.26273	0.206687	1	-0.154337	0.17627	-0.875569	0.381264	1	-0.360793	0.173756	-2.07644	0.0378536	0.728247
ENSG00000120992	LYPLA1	559.454	-0.347401	0.252196	-1.3775	0.168357	1	-0.903922	0.271929	-3.3241	0.000887031	0.112968	-0.556521	0.268163	-2.07531	0.0379583	0.728247
ENSG00000168016	TRANK1	1976.81	-0.0421094	0.168733	-0.249563	0.802925	1	0.329872	0.181804	1.81444	0.06961	1	0.371982	0.179255	2.07516	0.0379719	0.728247
ENSG00000189013	KIR2DL4	45.4514	-0.351085	0.371735	-0.944449	0.34494	1	0.466441	0.39916	1.16856	0.242582	1	0.817526	0.393964	2.07513	0.0379748	0.728247
ENSG00000198901	PRC1	97.4536	0.251585	0.237072	1.06122	0.28859	1	0.772131	0.254863	3.0296	0.00244881	0.206299	0.520545	0.250835	2.07525	0.037963	0.728247
ENSG00000203782	LOR	27.3701	0.11341	0.881715	0.128624	0.897655	1	-1.83816	0.953773	-1.92726	0.0539478	0.928573	-1.95157	0.94037	-2.07533	0.0379562	0.728247
ENSG00000023445	BIRC3	1550.49	0.0714136	0.188128	0.379601	0.704241	1	0.485768	0.202695	2.39654	0.0165507	0.570515	0.414354	0.199842	2.0734	0.0381346	0.728351
ENSG00000109738	GLRB	11.0292	0.143352	0.49501	0.289594	0.772127	1	-0.960857	0.540868	-1.77651	0.0756489	1	-1.10421	0.532543	-2.07346	0.0381291	0.728351
ENSG00000132510	KDM6B	3896.84	-0.0855812	0.259969	-0.329198	0.742006	1	0.487254	0.280137	1.73934	0.0819744	1	0.572835	0.276217	2.07386	0.0380927	0.728351
ENSG00000151233	GXYLT1	108.853	-0.165986	0.101326	-1.63814	0.101393	1	0.0565757	0.10876	0.520188	0.602933	1	0.222562	0.107324	2.07373	0.0381043	0.728351
ENSG00000184014	DENND5A	2283.11	-0.275376	0.237454	-1.1597	0.24617	1	0.247845	0.255865	0.968655	0.332717	1	0.523221	0.252293	2.07387	0.0380918	0.728351
ENSG00000198561	CTNND1	2513.33	0.138969	0.192752	0.720975	0.470925	1	-0.28592	0.207743	-1.37631	0.168725	1	-0.424889	0.204827	-2.07438	0.038044	0.728351
ENSG00000243137	PSG4	20.594	0.688379	0.809221	0.850669	0.394953	1	-1.10145	0.87579	-1.25767	0.208512	1	-1.78983	0.86276	-2.07454	0.0380291	0.728351
ENSG00000110484	SCGB2A2	138.038	-0.745101	0.600686	-1.24042	0.214822	1	0.577464	0.646909	0.892651	0.372044	1	1.32256	0.638059	2.07279	0.0381916	0.728596
ENSG00000139173	TMEM117	73.5778	0.329212	0.229913	1.4319	0.152173	1	-0.177816	0.248641	-0.715149	0.474517	1	-0.507028	0.244598	-2.07291	0.0381811	0.728596
ENSG00000162747	FCGR3B	8785.34	-0.249433	0.338967	-0.735863	0.461814	1	0.496945	0.365276	1.36047	0.173682	1	0.746379	0.360168	2.07231	0.0382367	0.729036
ENSG00000099968	BCL2L13	319.746	0.0152185	0.0708971	0.214656	0.830035	1	-0.141107	0.0766444	-1.84106	0.0656126	0.992999	-0.156326	0.0754461	-2.07202	0.038264	0.729135
ENSG00000131370	SH3BP5	113.934	-0.20477	0.182231	-1.12368	0.261147	1	0.195568	0.195908	0.998263	0.318152	1	0.400338	0.193259	2.07151	0.0383108	0.729185
ENSG00000196358	NTNG2	52.1097	-0.641569	0.397214	-1.61517	0.106273	1	0.231855	0.426998	0.54299	0.587137	1	0.873425	0.421633	2.07153	0.0383097	0.729185
ENSG00000070614	NDST1	837.695	0.0473529	0.136302	0.347412	0.728282	1	-0.252659	0.146969	-1.71913	0.0855907	1	-0.300012	0.144885	-2.0707	0.0383872	0.72946
ENSG00000105793	GTPBP10	93.8399	0.134435	0.113271	1.18684	0.235292	1	-0.115224	0.122783	-0.938438	0.348019	1	-0.249659	0.120553	-2.07095	0.0383636	0.72946
ENSG00000269688	AC008982.2	0.883509	-0.660487	0.747737	-0.883315	0.377066	1	0.913583	0.754908	1.21019	0.226206	1	1.57407	0.760181	2.07065	0.0383914	0.72946
ENSG00000211798	TRAV18	1.19175	1.15587	0.77352	1.49429	0.135099	1	-0.592436	0.883191	-0.67079	0.502354	1	-1.7483	0.844421	-2.07041	0.0384136	0.729461
ENSG00000135597	REPS1	783.192	0.0279998	0.074436	0.37616	0.706798	1	-0.135747	0.080315	-1.69019	0.0909925	1	-0.163747	0.0791372	-2.06915	0.0385318	0.730866
ENSG00000164649	CDCA7L	72.0589	-0.041186	0.236734	-0.173976	0.861884	1	0.47738	0.254293	1.87728	0.0604793	0.968109	0.518566	0.250589	2.06939	0.0385098	0.730866
ENSG00000011201	ANOS1	100.956	-0.505363	0.305726	-1.65299	0.0983323	1	0.16542	0.328892	0.502962	0.614991	1	0.670783	0.324606	2.06645	0.0387857	0.732599
ENSG00000071626	DAZAP1	487.791	0.0129041	0.0912648	0.141391	0.887561	1	0.212634	0.0982431	2.16437	0.0304359	0.752868	0.19973	0.0967938	2.06346	0.0390686	0.732599
ENSG00000077943	ITGA8	56.1612	0.360083	0.42884	0.839669	0.401094	1	-0.58083	0.463394	-1.25342	0.210051	1	-0.940913	0.456534	-2.06099	0.0393036	0.732599
ENSG00000101160	CTSZ	878.859	-0.282241	0.167067	-1.68939	0.0911445	1	0.0835159	0.179979	0.464031	0.642626	1	0.365757	0.177487	2.06075	0.0393265	0.732599
ENSG00000101336	HCK	1676.71	-0.351648	0.265621	-1.32387	0.185545	1	0.230107	0.28621	0.80398	0.421408	1	0.581756	0.282219	2.06136	0.0392684	0.732599
ENSG00000102678	FGF9	15.6891	0.738953	0.455862	1.621	0.105017	1	-0.264253	0.495456	-0.533352	0.59379	1	-1.00321	0.485882	-2.06471	0.0389504	0.732599
ENSG00000103067	ESRP2	339.157	0.144044	0.246362	0.584685	0.558759	1	-0.395841	0.2657	-1.48981	0.136275	1	-0.539885	0.26192	-2.06126	0.0392786	0.732599
ENSG00000107771	CCSER2	512.909	-0.0410831	0.0859042	-0.478243	0.632478	1	-0.229594	0.0927311	-2.47591	0.0132897	0.513239	-0.188511	0.0913994	-2.0625	0.0391606	0.732599
ENSG00000120925	RNF170	422.433	0.0219687	0.133505	0.164553	0.869296	1	-0.271029	0.144052	-1.88147	0.0599078	0.965874	-0.292998	0.141985	-2.06358	0.0390577	0.732599
ENSG00000124181	PLCG1	899.794	0.023827	0.15214	0.156612	0.87555	1	-0.30991	0.164035	-1.88929	0.0588528	0.960335	-0.333737	0.16172	-2.06367	0.0390487	0.732599
ENSG00000124374	PAIP2B	34.1606	0.305407	0.248266	1.23016	0.218637	1	-0.241079	0.269436	-0.894754	0.370919	1	-0.546487	0.264631	-2.06509	0.0389147	0.732599
ENSG00000136167	LCP1	13090.2	-0.204139	0.216988	-0.940787	0.346814	1	0.272337	0.233829	1.16469	0.244146	1	0.476476	0.230559	2.06662	0.0387704	0.732599
ENSG00000142494	SLC47A1	80.0637	-1.06522	0.499774	-2.13141	0.0330556	1	0.0287111	0.537559	0.0534103	0.957405	1	1.09393	0.530859	2.06068	0.0393331	0.732599
ENSG00000143158	MPC2	159.171	-0.0886572	0.121773	-0.728054	0.46658	1	0.177715	0.1309	1.35764	0.174578	1	0.266372	0.129023	2.06454	0.0389668	0.732599
ENSG00000144821	MYH15	2.05778	-1.04161	0.7643	-1.36283	0.172938	1	0.608035	0.792044	0.767678	0.442679	1	1.64964	0.799267	2.06394	0.0390231	0.732599
ENSG00000148702	HABP2	115.724	-0.700901	0.390021	-1.79708	0.0723225	1	0.153814	0.419762	0.366432	0.714043	1	0.854715	0.414242	2.06333	0.0390817	0.732599
ENSG00000151322	NPAS3	79.0474	-1.0919	0.444783	-2.45491	0.014092	1	-0.115803	0.47828	-0.242124	0.808684	1	0.976098	0.472533	2.06567	0.0388594	0.732599
ENSG00000152689	RASGRP3	223.318	0.114544	0.267466	0.428257	0.668464	1	0.699723	0.287971	2.42984	0.0151057	0.544952	0.585179	0.283829	2.06173	0.0392337	0.732599
ENSG00000164002	EXO5	32.7184	0.349718	0.207896	1.68218	0.0925336	1	-0.106558	0.225869	-0.471769	0.637092	1	-0.456276	0.221261	-2.06216	0.0391923	0.732599
ENSG00000169891	REPS2	750.054	-0.257123	0.227355	-1.13093	0.258085	1	0.241126	0.244931	0.984465	0.324887	1	0.498249	0.241525	2.06293	0.0391189	0.732599
ENSG00000174405	LIG4	242.121	0.0886805	0.127879	0.693474	0.488012	1	0.368629	0.137576	2.67946	0.00737399	0.387448	0.279948	0.135478	2.06638	0.0387924	0.732599
ENSG00000175164	ABO	143.947	0.381699	0.382277	0.998489	0.318042	1	-0.458512	0.412413	-1.11178	0.266234	1	-0.840211	0.406472	-2.06708	0.0387264	0.732599
ENSG00000175471	MCTP1	487.251	-0.330362	0.268825	-1.22891	0.219106	1	0.258812	0.289587	0.893728	0.371467	1	0.589173	0.285573	2.06313	0.0391004	0.732599
ENSG00000186212	SOWAHB	75.8662	0.439949	0.329803	1.33397	0.182213	1	-0.285169	0.356259	-0.800452	0.423449	1	-0.725117	0.350816	-2.06694	0.0387394	0.732599
ENSG00000186510	CLCNKA	10.0867	0.728455	0.827575	0.880229	0.378736	1	2.52037	0.885437	2.84647	0.00442072	0.289733	1.79191	0.867892	2.06467	0.0389538	0.732599
ENSG00000197933	ZNF823	158.536	0.0811101	0.200605	0.404327	0.685973	1	-0.359122	0.216629	-1.65777	0.0973636	1	-0.440232	0.213477	-2.0622	0.0391887	0.732599
ENSG00000198189	HSD17B11	563.418	-0.241536	0.192168	-1.2569	0.208789	1	0.180578	0.206994	0.872382	0.383	1	0.422115	0.204124	2.06793	0.0386467	0.732599
ENSG00000198658	ABHD17AP1	1.46574	-1.28274	0.576826	-2.22379	0.0261623	1	-0.0272518	0.582368	-0.0467949	0.962677	1	1.25549	0.607482	2.06671	0.0387611	0.732599
ENSG00000204344	STK19	54.3349	-0.208726	0.168373	-1.23967	0.215098	1	0.158441	0.180438	0.878091	0.379894	1	0.367167	0.178136	2.06116	0.0392874	0.732599
ENSG00000213080	RP11-312J18.5	11.5743	0.758761	0.470718	1.61192	0.106979	1	-0.278714	0.512555	-0.543773	0.586598	1	-1.03747	0.502111	-2.06623	0.0388072	0.732599
ENSG00000235008	RP3-497J21.1	3.46792	-1.22311	0.540947	-2.26106	0.0237555	1	-0.0406635	0.565616	-0.0718925	0.942687	1	1.18245	0.572537	2.06528	0.0388965	0.732599
ENSG00000254912	RP11-632K20.2	1.71137	-0.873932	0.623283	-1.40214	0.160872	1	0.464513	0.639625	0.726227	0.467699	1	1.33844	0.648814	2.06291	0.0391213	0.732599
ENSG00000025708	TYMP	1346.35	-0.249786	0.189262	-1.31979	0.186906	1	0.164447	0.203916	0.806443	0.419987	1	0.414233	0.201076	2.06008	0.0393906	0.73268
ENSG00000162368	CMPK1	887.404	0.0850163	0.103956	0.817813	0.413464	1	-0.142591	0.112108	-1.27191	0.203405	1	-0.227608	0.110492	-2.05994	0.039404	0.73268
ENSG00000167549	CORO6	7.40811	-0.0751393	0.437777	-0.171638	0.863722	1	0.867094	0.46448	1.86681	0.0619285	0.976047	0.942234	0.457393	2.06001	0.0393976	0.73268
ENSG00000106780	MEGF9	672.599	-0.358749	0.208974	-1.71671	0.0860315	1	0.0984328	0.225121	0.437245	0.661934	1	0.457182	0.222011	2.05928	0.0394678	0.733262
ENSG00000187045	TMPRSS6	10.4561	-0.431432	0.515953	-0.836183	0.403052	1	0.69017	0.551001	1.25258	0.21036	1	1.1216	0.544691	2.05915	0.0394797	0.733262
ENSG00000104760	FGL1	1.34451	-0.261095	1.0067	-0.259357	0.79536	1	-2.57792	1.13826	-2.2648	0.0235249	0.678483	-2.31683	1.12553	-2.05843	0.0395491	0.734137
ENSG00000134294	SLC38A2	1294.94	-0.138784	0.0999855	-1.38804	0.165124	1	0.0798035	0.107711	0.740904	0.458752	1	0.218588	0.106207	2.05812	0.0395784	0.734268
ENSG00000105732	ZNF574	86.7402	0.0936293	0.103455	0.90502	0.365455	1	-0.133141	0.112268	-1.18592	0.235656	1	-0.22677	0.110198	-2.05785	0.0396046	0.734342
ENSG00000016082	ISL1	7.65469	0.956634	0.81369	1.17567	0.239726	1	-0.835057	0.886391	-0.942086	0.346149	1	-1.79169	0.870869	-2.05736	0.0396518	0.734392
ENSG00000252835	SCARNA21	71.4462	0.141021	0.167812	0.840348	0.400713	1	-0.226857	0.181786	-1.24793	0.212055	1	-0.367878	0.178797	-2.05752	0.0396365	0.734392
ENSG00000117528	ABCD3	2249.93	0.137274	0.144381	0.950778	0.341717	1	-0.178084	0.155621	-1.14435	0.25248	1	-0.315359	0.153427	-2.05543	0.0398378	0.737151
ENSG00000278921	EPB41L4A-AS2	7.66595	0.0142819	0.317655	0.0449604	0.964139	1	-0.696469	0.351508	-1.98138	0.047549	0.878626	-0.710751	0.345806	-2.05535	0.0398454	0.737151
ENSG00000254038	RP11-419C23.1	1.47827	-0.54104	1.05258	-0.514014	0.607242	1	1.68576	1.09069	1.54559	0.122203	1	2.2268	1.08364	2.05492	0.0398865	0.737499
ENSG00000183856	IQGAP3	64.9054	0.068356	0.298494	0.229003	0.818867	1	0.717537	0.32075	2.23706	0.0252824	0.700249	0.649181	0.31596	2.05463	0.0399148	0.737608
ENSG00000003989	SLC7A2	391.073	-0.422707	0.367019	-1.15173	0.249431	1	0.377264	0.395362	0.954224	0.33997	1	0.799971	0.389887	2.0518	0.0401887	0.737825
ENSG00000066336	SPI1	1407.8	-0.250379	0.252009	-0.993529	0.320452	1	0.299096	0.271536	1.10149	0.270682	1	0.549474	0.267746	2.05222	0.0401485	0.737825
ENSG00000070366	SMG6	452.304	0.171496	0.0925885	1.85224	0.0639912	1	-0.0304902	0.0999257	-0.305128	0.760268	1	-0.201986	0.0983721	-2.05329	0.0400444	0.737825
ENSG00000082482	KCNK2	1.44561	0.699962	1.00239	0.698292	0.484994	1	-1.56373	1.1304	-1.38335	0.166559	1	-2.26369	1.10202	-2.05413	0.0399632	0.737825
ENSG00000102837	OLFM4	41189	-0.269725	0.518495	-0.520207	0.602919	1	-1.40021	0.558749	-2.50597	0.0122117	0.491773	-1.13048	0.550934	-2.05194	0.0401758	0.737825
ENSG00000107521	HPS1	1012.47	-0.100781	0.135939	-0.741368	0.45847	1	0.195582	0.146441	1.33557	0.181689	1	0.296363	0.144388	2.05254	0.0401168	0.737825
ENSG00000110876	SELPLG	3543.34	-0.341498	0.234091	-1.45882	0.144613	1	0.168781	0.252249	0.669104	0.503429	1	0.510279	0.248727	2.05156	0.0402125	0.737825
ENSG00000123352	SPATS2	230.298	-0.0612054	0.163635	-0.374035	0.708378	1	0.295116	0.176101	1.67584	0.0937695	1	0.356322	0.173593	2.05263	0.0401082	0.737825
ENSG00000153922	CHD1	1600.42	-0.12086	0.153679	-0.786449	0.431604	1	0.214474	0.165576	1.29532	0.19521	1	0.335334	0.16326	2.05399	0.0399764	0.737825
ENSG00000161800	RACGAP1	194.842	-0.00438085	0.190075	-0.023048	0.981612	1	0.409466	0.204547	2.00182	0.0453043	0.865198	0.413847	0.2016	2.05282	0.0400905	0.737825
ENSG00000165178	NCF1C	1511.77	-0.171786	0.291052	-0.590226	0.555039	1	0.462597	0.313611	1.47506	0.140195	1	0.634383	0.309227	2.05151	0.040217	0.737825
ENSG00000168421	RHOH	88.8046	-0.19559	0.262137	-0.746136	0.455585	1	0.374682	0.281844	1.32939	0.183718	1	0.570273	0.277974	2.05153	0.0402152	0.737825
ENSG00000171862	PTEN	2985.47	-0.148218	0.138805	-1.06781	0.285606	1	0.154447	0.149564	1.03265	0.301769	1	0.302665	0.147474	2.05233	0.0401372	0.737825
ENSG00000186334	SLC36A3	0.862485	-1.8084	0.991139	-1.82457	0.0680665	1	0.325823	1.02256	0.318635	0.750003	1	2.13422	1.04044	2.05128	0.0402399	0.737836
ENSG00000052749	RRP12	444.181	-0.0737059	0.174632	-0.422064	0.672978	1	0.306384	0.188071	1.62909	0.103295	1	0.38009	0.185423	2.04985	0.0403792	0.737947
ENSG00000053524	MCF2L2	52.1172	0.184497	0.235299	0.784096	0.432984	1	-0.329753	0.254886	-1.29373	0.195759	1	-0.51425	0.250818	-2.05029	0.0403361	0.737947
ENSG00000090006	LTBP4	165.412	0.0668053	0.2064	0.323669	0.746188	1	-0.383466	0.222862	-1.72065	0.085315	1	-0.450271	0.219639	-2.05005	0.0403592	0.737947
ENSG00000107281	NPDC1	23.8219	-0.469951	0.303544	-1.54821	0.121571	1	0.18857	0.324699	0.580752	0.561407	1	0.65852	0.321383	2.04902	0.0404602	0.737947
ENSG00000164692	COL1A2	16284.4	-1.74464	0.428568	-4.07086	4.68406e-05	0.128901	-0.81118	0.461833	-1.75643	0.0790142	1	0.933458	0.455381	2.04984	0.04038	0.737947
ENSG00000165912	PACSIN3	70.9509	0.377642	0.302997	1.24635	0.212635	1	-0.283098	0.327421	-0.864631	0.387242	1	-0.66074	0.322371	-2.04962	0.0404011	0.737947
ENSG00000185532	PRKG1	11.6143	1.26249	0.489137	2.58105	0.00985004	1	0.200167	0.531415	0.376668	0.706421	1	-1.06232	0.518423	-2.04914	0.0404488	0.737947
ENSG00000204954	C12orf73	8.62493	0.118619	0.273117	0.434316	0.664059	1	0.695037	0.288199	2.41166	0.0158801	0.557882	0.576418	0.281327	2.04893	0.0404694	0.737947
ENSG00000242952	RPSAP3	0.951281	-0.679282	0.987846	-0.687639	0.49168	1	1.38662	1.01452	1.36677	0.171697	1	2.06591	1.00806	2.0494	0.0404235	0.737947
ENSG00000253218	KLF3P1	0.714685	0.590629	0.662185	0.89194	0.372425	1	1.8756	0.658955	2.84633	0.00442259	0.289733	1.28498	0.6267	2.05038	0.040327	0.737947
ENSG00000176890	TYMS	31.4007	0.188355	0.329894	0.570958	0.568028	1	0.900704	0.353617	2.54712	0.0108617	0.464017	0.712348	0.347737	2.04853	0.0405082	0.738247
ENSG00000161981	SNRNP25	135.135	-0.0890706	0.163695	-0.544124	0.586356	1	0.266257	0.175992	1.51289	0.130307	1	0.355327	0.173485	2.04818	0.0405428	0.738469
ENSG00000189195	BTBD8	22.9202	0.107414	0.298574	0.359756	0.71903	1	-0.547091	0.324705	-1.68488	0.0920108	1	-0.654504	0.319599	-2.04789	0.0405703	0.738563
ENSG00000038219	BOD1L1	2327.37	0.015521	0.139968	0.11089	0.911704	1	0.319982	0.150811	2.12175	0.033859	0.782191	0.304461	0.148691	2.04761	0.0405978	0.738592
ENSG00000117016	RIMS3	12.5987	0.559837	0.325076	1.72217	0.0850381	1	-0.1497	0.35514	-0.421524	0.673373	1	-0.709537	0.346584	-2.04723	0.0406353	0.738592
ENSG00000136869	TLR4	1112.36	-0.316683	0.283271	-1.11795	0.263588	1	0.299422	0.305215	0.981021	0.326582	1	0.616105	0.30096	2.04713	0.0406451	0.738592
ENSG00000230490	RP11-141M1.3	1.43665	-0.876243	0.59511	-1.47241	0.140912	1	0.384453	0.600617	0.640097	0.522109	1	1.2607	0.615885	2.04697	0.0406614	0.738592
ENSG00000135423	GLS2	1.17277	1.23058	0.647673	1.9	0.0574327	1	-0.197057	0.741579	-0.265726	0.79045	1	-1.42764	0.69767	-2.04629	0.0407278	0.739392
ENSG00000263266	RPS7P1	15.1759	-0.229987	0.179942	-1.27812	0.201207	1	0.15608	0.190522	0.81922	0.412661	1	0.386067	0.188694	2.04599	0.0407571	0.739518
ENSG00000071051	NCK2	89.4925	-0.444567	0.225983	-1.96726	0.0491529	1	-0.937902	0.244519	-3.8357	0.000125205	0.0320515	-0.493335	0.241453	-2.04319	0.0410338	0.740895
ENSG00000134899	ERCC5	176.628	0.108909	0.0924385	1.17818	0.238724	1	-0.0920247	0.0999998	-0.920249	0.357443	1	-0.200934	0.0983009	-2.04407	0.0409465	0.740895
ENSG00000136040	PLXNC1	2855.99	-0.217614	0.245963	-0.884742	0.376296	1	0.316341	0.26504	1.19356	0.23265	1	0.533955	0.261336	2.04318	0.0410349	0.740895
ENSG00000136147	PHF11	296.772	-0.285396	0.122438	-2.33094	0.0197565	1	-0.0196229	0.131782	-0.148904	0.881629	1	0.265774	0.130046	2.04369	0.0409845	0.740895
ENSG00000181631	P2RY13	336.939	-0.359465	0.289378	-1.2422	0.214164	1	0.268586	0.311687	0.861716	0.388844	1	0.62805	0.307384	2.04321	0.0410318	0.740895
ENSG00000182923	CEP63	603.517	-0.0553806	0.133505	-0.41482	0.678273	1	0.234392	0.143784	1.63017	0.103066	1	0.289773	0.141751	2.04423	0.0409308	0.740895
ENSG00000229089	ANKRD20A8P	1.98857	-0.433964	1.74094	-0.24927	0.803152	1	-4.2937	1.91317	-2.24428	0.0248144	0.697443	-3.85973	1.88881	-2.04347	0.0410055	0.740895
ENSG00000255197	RP11-750H9.5	1.22122	-1.31201	0.630622	-2.0805	0.0374798	1	0.0407904	0.631419	0.0646012	0.948492	1	1.3528	0.661567	2.04484	0.0408707	0.740895
ENSG00000262519	TXNP4	14.2466	-0.649588	0.589414	-1.10209	0.270422	1	-1.9474	0.642584	-3.03058	0.00244088	0.206299	-1.29781	0.634937	-2.044	0.0409536	0.740895
ENSG00000215182	MUC5AC	58699.8	-0.460486	0.354735	-1.29811	0.194249	1	0.309453	0.382273	0.809507	0.418223	1	0.769938	0.376927	2.04267	0.0410847	0.741387
ENSG00000130309	COLGALT1	811.895	-0.305602	0.12587	-2.42793	0.0151854	1	-0.0324764	0.135584	-0.239529	0.810695	1	0.273126	0.133729	2.04238	0.0411142	0.741516
ENSG00000176293	ZNF135	72.3763	0.191864	0.249777	0.768141	0.442403	1	-0.351219	0.270136	-1.30016	0.193548	1	-0.543083	0.266004	-2.04163	0.0411878	0.742438
ENSG00000125520	SLC2A4RG	91.5924	-0.196083	0.152813	-1.28316	0.199438	1	-0.529674	0.165595	-3.1986	0.00138094	0.149518	-0.333592	0.163427	-2.04122	0.0412286	0.742767
ENSG00000127364	TAS2R4	2.36218	0.565911	0.561946	1.00706	0.313908	1	-0.693128	0.635846	-1.09009	0.275675	1	-1.25904	0.61731	-2.03956	0.0413945	0.743652
ENSG00000129250	KIF1C	1416.37	0.0462351	0.134864	0.342827	0.731729	1	-0.246061	0.145386	-1.69247	0.0905565	1	-0.292296	0.143335	-2.03926	0.0414243	0.743652
ENSG00000136982	DSCC1	23.5092	0.205044	0.377603	0.543014	0.58712	1	1.01586	0.404414	2.51194	0.012007	0.48771	0.81082	0.39757	2.03944	0.041406	0.743652
ENSG00000139144	PIK3C2G	1.12321	2.38799	1.12526	2.12218	0.0338229	1	-0.0588167	1.25592	-0.0468317	0.962647	1	-2.44681	1.19919	-2.04039	0.0413117	0.743652
ENSG00000162373	BEND5	15.2243	0.183046	0.372006	0.492051	0.622683	1	0.977085	0.396726	2.46287	0.0137829	0.521964	0.794038	0.3893	2.03966	0.0413846	0.743652
ENSG00000174827	PDZK1	18.427	-1.17563	0.637974	-1.84276	0.0653642	1	0.204843	0.682447	0.30016	0.764055	1	1.38048	0.676616	2.04027	0.0413239	0.743652
ENSG00000184056	VPS33B	481.594	0.131447	0.0936045	1.40428	0.160235	1	-0.0714054	0.101014	-0.706885	0.479638	1	-0.202853	0.0994791	-2.03915	0.0414353	0.743652
ENSG00000047230	CTPS2	187.388	0.217992	0.133957	1.62733	0.103666	1	0.506796	0.144044	3.51834	0.000434258	0.0727944	0.288804	0.141675	2.03849	0.0415008	0.744171
ENSG00000198932	GPRASP1	89.1853	0.171547	0.254673	0.6736	0.500566	1	-0.38111	0.275229	-1.3847	0.166144	1	-0.552658	0.271122	-2.03841	0.0415093	0.744171
ENSG00000233822	HIST1H2BN	514.629	0.105358	0.213045	0.494532	0.62093	1	0.56633	0.22947	2.468	0.0135871	0.519796	0.460973	0.226201	2.03789	0.0415606	0.744686
ENSG00000094880	CDC23	273.504	0.228631	0.120344	1.89981	0.0574575	1	-0.0318978	0.129919	-0.245521	0.806053	1	-0.260529	0.127867	-2.03749	0.0416005	0.744997
ENSG00000008294	SPAG9	2376.03	-0.0940737	0.133628	-0.703998	0.481434	1	0.194698	0.14398	1.35226	0.176293	1	0.288772	0.141964	2.03412	0.0419395	0.745186
ENSG00000024526	DEPDC1	25.8931	0.182237	0.401413	0.453989	0.649836	1	1.04459	0.430396	2.42703	0.0152229	0.545825	0.862348	0.423454	2.03646	0.0417038	0.745186
ENSG00000100335	MIEF1	122.938	0.0875628	0.106951	0.818722	0.412945	1	-0.144279	0.115817	-1.24575	0.212857	1	-0.231842	0.113862	-2.03617	0.0417331	0.745186
ENSG00000101294	HM13	2621.01	-0.252905	0.130673	-1.93541	0.0529405	1	0.0295963	0.140799	0.210203	0.833509	1	0.282501	0.138838	2.03475	0.0418763	0.745186
ENSG00000110375	UPK2	17.3742	-0.386947	0.534761	-0.723589	0.469318	1	-1.55457	0.581543	-2.67318	0.00751356	0.390016	-1.16762	0.574079	-2.0339	0.0419613	0.745186
ENSG00000124177	CHD6	1077.19	0.200155	0.0963142	2.07815	0.0376958	1	-0.00821679	0.103854	-0.0791187	0.936938	1	-0.208372	0.10233	-2.03628	0.0417227	0.745186
ENSG00000133315	MACROD1	24.9535	0.237851	0.252843	0.940705	0.346856	1	-0.311571	0.275162	-1.13232	0.257501	1	-0.549422	0.270146	-2.0338	0.0419721	0.745186
ENSG00000135914	HTR2B	12.2282	0.231222	0.341007	0.678056	0.497736	1	-0.514132	0.373086	-1.37805	0.168187	1	-0.745354	0.36629	-2.03488	0.0418633	0.745186
ENSG00000137648	TMPRSS4	2619.87	-0.134136	0.257816	-0.520279	0.602869	1	-0.69165	0.277861	-2.4892	0.0128032	0.50486	-0.557514	0.273976	-2.0349	0.0418606	0.745186
ENSG00000140285	FGF7	13.298	0.429491	0.560421	0.766372	0.443455	1	1.62783	0.599918	2.71343	0.0066591	0.368965	1.19834	0.589022	2.03446	0.041905	0.745186
ENSG00000144554	FANCD2	460.594	0.109734	0.172011	0.637949	0.523507	1	0.481336	0.18524	2.59844	0.00936475	0.43082	0.371602	0.18257	2.03539	0.0418116	0.745186
ENSG00000152527	PLEKHH2	51.7075	0.181281	0.258646	0.700886	0.483374	1	0.73681	0.27762	2.65402	0.00795381	0.402851	0.555529	0.27309	2.03424	0.0419277	0.745186
ENSG00000153898	MCOLN2	92.47	-0.0834043	0.263585	-0.316423	0.751681	1	0.485683	0.283456	1.71343	0.086633	1	0.569088	0.279438	2.03654	0.0416961	0.745186
ENSG00000165475	CRYL1	116.948	-0.235777	0.191553	-1.23087	0.218371	1	0.177507	0.205954	0.861878	0.388755	1	0.413284	0.203197	2.03391	0.0419603	0.745186
ENSG00000178896	EXOSC4	52.1985	-0.0790549	0.160237	-0.493363	0.621756	1	0.265327	0.171694	1.54535	0.122263	1	0.344382	0.16915	2.03596	0.0417547	0.745186
ENSG00000198131	ZNF544	140.329	0.0754344	0.13482	0.559518	0.575808	1	-0.216865	0.145797	-1.48744	0.136898	1	-0.292299	0.143541	-2.03635	0.0417154	0.745186
ENSG00000152942	RAD17	273.041	0.0165334	0.112598	0.146835	0.883262	1	0.25918	0.121143	2.13946	0.0323983	0.773941	0.242647	0.119333	2.03336	0.0420159	0.745563
ENSG00000188833	ENTPD8	24.372	-0.0236309	0.319414	-0.0739822	0.941025	1	0.66074	0.34186	1.93278	0.0532632	0.922345	0.684371	0.336668	2.03278	0.0420749	0.746209
ENSG00000132341	RAN	718.834	-0.081693	0.112073	-0.728929	0.466045	1	0.160176	0.120703	1.32703	0.184499	1	0.241869	0.119001	2.03249	0.0421041	0.746326
ENSG00000100376	FAM118A	91.4026	-0.0326996	0.175993	-0.185801	0.852601	1	-0.414202	0.1905	-2.17429	0.0296836	0.742606	-0.381502	0.18774	-2.03207	0.0421463	0.746672
ENSG00000110931	CAMKK2	467.203	-0.0900312	0.161065	-0.558973	0.57618	1	0.257348	0.173458	1.48363	0.137907	1	0.347379	0.17102	2.03122	0.0422331	0.747087
ENSG00000124370	MCEE	72.147	0.148633	0.157132	0.945915	0.344192	1	-0.191334	0.170251	-1.12384	0.261083	1	-0.339967	0.167375	-2.03117	0.0422376	0.747087
ENSG00000198759	EGFL6	6.99596	0.611579	0.732947	0.834411	0.404049	1	-0.987699	0.800907	-1.23322	0.217492	1	-1.59928	0.787227	-2.03153	0.0422008	0.747087
ENSG00000146094	DOK3	169.166	-0.073712	0.282281	-0.26113	0.793992	1	0.534605	0.303886	1.75923	0.0785385	1	0.608317	0.299604	2.03041	0.0423153	0.748062
ENSG00000046651	OFD1	800.244	0.163395	0.106781	1.53018	0.125972	1	-0.0668375	0.115156	-0.58041	0.561638	1	-0.230232	0.113471	-2.02899	0.0424593	0.748204
ENSG00000104147	OIP5	8.60289	-0.292287	0.417431	-0.700204	0.4838	1	0.597054	0.443332	1.34674	0.178063	1	0.889341	0.438301	2.02906	0.0424517	0.748204
ENSG00000109743	BST1	324.756	-0.378162	0.303034	-1.24792	0.212061	1	0.275053	0.326399	0.842688	0.399403	1	0.653215	0.321895	2.02928	0.0424296	0.748204
ENSG00000128815	WDFY4	14.587	0.144898	0.365115	0.396856	0.691473	1	0.921124	0.389525	2.36474	0.0180429	0.595235	0.776226	0.382493	2.02939	0.042419	0.748204
ENSG00000226498	RPSAP21	4.41418	0.912517	0.547935	1.66538	0.0958379	1	-0.278055	0.603164	-0.460993	0.644803	1	-1.19057	0.586575	-2.0297	0.042387	0.748204
ENSG00000279928	FO538757.2	0.915516	-0.131216	1.51234	-0.0867637	0.930859	1	3.04264	1.5875	1.91662	0.0552863	0.937141	3.17386	1.56366	2.02976	0.0423813	0.748204
ENSG00000154118	JPH3	51.5498	-0.236062	0.358601	-0.658286	0.510355	1	0.534917	0.385316	1.38825	0.16506	1	0.770978	0.380077	2.02848	0.0425112	0.748452
ENSG00000166889	PATL1	806.57	-0.119668	0.116865	-1.02399	0.30584	1	0.132087	0.125877	1.04934	0.294023	1	0.251755	0.124115	2.02841	0.0425187	0.748452
ENSG00000071564	TCF3	194.391	0.0439842	0.164956	0.266642	0.789745	1	0.398293	0.177472	2.24426	0.0248159	0.697443	0.354309	0.17485	2.02636	0.0427279	0.74894
ENSG00000126337	KRT36	2.79106	-1.97218	1.01784	-1.9376	0.0526716	1	0.211069	1.07035	0.197196	0.843674	1	2.18324	1.07684	2.02746	0.0426153	0.74894
ENSG00000158050	DUSP2	108.128	0.0965867	0.309394	0.312181	0.754903	1	0.76157	0.332908	2.28763	0.0221592	0.661034	0.664984	0.328065	2.02699	0.0426638	0.74894
ENSG00000163531	NFASC	19.5249	0.853782	0.561582	1.52032	0.128431	1	-0.358293	0.608263	-0.589043	0.555833	1	-1.21208	0.598018	-2.02682	0.0426807	0.74894
ENSG00000183578	TNFAIP8L3	7.85663	-0.78989	0.544321	-1.45115	0.146739	1	-1.99723	0.600829	-3.32412	0.000886991	0.112968	-1.20734	0.595725	-2.02667	0.0426964	0.74894
ENSG00000188803	SHISA6	3.99126	0.524389	0.650628	0.805974	0.420258	1	-0.904355	0.718686	-1.25835	0.208267	1	-1.42874	0.704598	-2.02774	0.0425865	0.74894
ENSG00000232671	RP11-126K1.2	1.43342	-0.469414	0.692039	-0.678305	0.497578	1	0.956639	0.702925	1.36094	0.173533	1	1.42605	0.703437	2.02726	0.0426356	0.74894
ENSG00000242371	IGKV1-39	8.05815	0.686703	0.938045	0.732058	0.464133	1	-1.35036	1.02107	-1.32249	0.186005	1	-2.03706	1.00518	-2.02657	0.0427069	0.74894
ENSG00000087903	RFX2	90.1914	-0.217741	0.250226	-0.870176	0.384204	1	0.319933	0.269069	1.18903	0.234426	1	0.537673	0.2654	2.0259	0.0427751	0.748972
ENSG00000168228	ZCCHC4	76.1155	0.0513602	0.140532	0.365469	0.714762	1	-0.252334	0.152347	-1.65632	0.0976578	1	-0.303694	0.149899	-2.02599	0.0427654	0.748972
ENSG00000131042	LILRB2	2388.97	-0.519992	0.273739	-1.89959	0.0574868	1	0.0689841	0.294968	0.233869	0.815086	1	0.588976	0.290857	2.02497	0.0428705	0.749848
ENSG00000140968	IRF8	731.082	0.106345	0.261296	0.406988	0.684017	1	0.668377	0.281503	2.37432	0.0175815	0.586457	0.562032	0.277531	2.02512	0.0428554	0.749848
ENSG00000068366	ACSL4	2220.84	-0.27292	0.186349	-1.46457	0.143039	1	0.127698	0.200791	0.635974	0.524793	1	0.400619	0.197992	2.02341	0.043031	0.750698
ENSG00000075673	ATP12A	57.5161	0.452408	0.665343	0.679962	0.496529	1	1.87928	0.716	2.62469	0.00867277	0.417583	1.42687	0.705398	2.02279	0.0430951	0.750698
ENSG00000104964	AES	1656.43	0.0714041	0.0873603	0.817352	0.413728	1	-0.1164	0.0941871	-1.23584	0.216518	1	-0.187804	0.0928407	-2.02287	0.0430871	0.750698
ENSG00000115091	ACTR3	4602.67	-0.0850029	0.126965	-0.669499	0.503177	1	0.188002	0.13681	1.37418	0.169387	1	0.273005	0.134895	2.02383	0.042988	0.750698
ENSG00000154198	CYP4Z2P	5.09569	1.14899	0.721233	1.59309	0.111141	1	-0.411928	0.789451	-0.521791	0.601816	1	-1.56091	0.771528	-2.02315	0.0430581	0.750698
ENSG00000164209	SLC25A46	341.377	-0.028431	0.0886554	-0.320691	0.748445	1	0.161663	0.0953907	1.69474	0.0901245	1	0.190094	0.0939787	2.02273	0.043101	0.750698
ENSG00000187908	DMBT1	16744.3	-0.511148	0.409025	-1.24967	0.211419	1	0.368125	0.440775	0.835177	0.403618	1	0.879273	0.434611	2.02312	0.0430603	0.750698
ENSG00000233998	SETP5	1.41564	0.187335	0.592955	0.315935	0.752052	1	-1.17711	0.68889	-1.7087	0.0875066	1	-1.36444	0.674543	-2.02276	0.0430975	0.750698
ENSG00000013810	TACC3	396.407	0.0275692	0.199218	0.138387	0.889935	1	0.454898	0.214546	2.12028	0.0339822	0.782191	0.427329	0.211494	2.02052	0.043329	0.75101
ENSG00000048028	USP28	457.387	-0.0835323	0.119413	-0.699525	0.484224	1	0.172564	0.128568	1.3422	0.17953	1	0.256096	0.12675	2.02048	0.0433336	0.75101
ENSG00000063660	GPC1	156.648	0.162086	0.314708	0.515037	0.606527	1	-0.51441	0.339581	-1.51484	0.129813	1	-0.676496	0.334726	-2.02105	0.0432748	0.75101
ENSG00000154258	ABCA9	22.6689	-0.320719	0.344947	-0.929763	0.352494	1	0.416688	0.369242	1.1285	0.25911	1	0.737406	0.364713	2.02188	0.0431884	0.75101
ENSG00000157551	KCNJ15	469.264	-0.297646	0.258229	-1.15264	0.249058	1	0.256934	0.278166	0.923672	0.355657	1	0.55458	0.274308	2.02174	0.0432034	0.75101
ENSG00000158887	MPZ	7.34362	-0.56732	0.440918	-1.28668	0.198206	1	0.371508	0.467892	0.794004	0.427193	1	0.938828	0.464719	2.02021	0.0433619	0.75101
ENSG00000170558	CDH2	28.6953	-0.39805	0.454458	-0.875878	0.381097	1	0.574697	0.487805	1.17813	0.238746	1	0.972747	0.481525	2.02014	0.0433691	0.75101
ENSG00000227008	RP3-417G15.1	7.86778	-0.0214945	0.254125	-0.0845823	0.932594	1	0.507162	0.266929	1.89999	0.0574349	0.95119	0.528656	0.261606	2.02081	0.043299	0.75101
ENSG00000237214	RP11-12M9.3	1.35776	-0.452859	0.400603	-1.13044	0.258289	1	0.364343	0.396995	0.917753	0.358748	1	0.817202	0.404472	2.02042	0.04334	0.75101
ENSG00000239686	RP11-665C16.1	0.897848	0.762784	0.6464	1.18005	0.237981	1	-0.683714	0.75095	-0.910465	0.362577	1	-1.4465	0.715397	-2.02195	0.0431815	0.75101
ENSG00000242574	HLA-DMB	310.571	-0.273485	0.186096	-1.46959	0.141672	1	0.125971	0.200369	0.628697	0.529548	1	0.399456	0.197631	2.02122	0.0432567	0.75101
ENSG00000120327	PCDHB14	58.7418	-0.00271217	0.369091	-0.00734825	0.994137	1	-0.797086	0.399005	-1.99769	0.0457507	0.86979	-0.794374	0.393355	-2.01948	0.043437	0.751398
ENSG00000138760	SCARB2	1282.34	-0.0831165	0.155385	-0.534908	0.592713	1	-0.416679	0.167507	-2.48753	0.0128634	0.506302	-0.333563	0.165162	-2.01961	0.0434243	0.751398
ENSG00000154277	UCHL1	20.3248	0.857003	0.532277	1.61007	0.107383	1	1.98519	0.570537	3.47951	0.000502334	0.0781745	1.12819	0.558898	2.01859	0.0435301	0.752615
ENSG00000010017	RANBP9	1650.21	-0.217211	0.233272	-0.931149	0.351777	1	-0.717323	0.25143	-2.85297	0.00433123	0.288922	-0.500112	0.24792	-2.01723	0.0436715	0.752715
ENSG00000096968	JAK2	664.876	-0.285483	0.150227	-1.90034	0.0573879	1	0.0364129	0.161817	0.225025	0.82196	1	0.321896	0.159592	2.017	0.0436955	0.752715
ENSG00000103707	MTFMT	107.24	-0.0545692	0.108658	-0.502209	0.61552	1	0.177115	0.116635	1.51854	0.128877	1	0.231684	0.114858	2.01713	0.0436823	0.752715
ENSG00000162711	NLRP3	698.552	-0.382611	0.301056	-1.2709	0.203766	1	0.262847	0.324352	0.810378	0.417723	1	0.645459	0.319845	2.01804	0.0435873	0.752715
ENSG00000170367	CST5	8.31339	1.36261	0.740413	1.84034	0.0657188	1	2.90638	0.789647	3.68061	0.000232678	0.0492546	1.54377	0.765073	2.01781	0.0436111	0.752715
ENSG00000187446	CHP1	1173.28	-0.042144	0.159577	-0.264097	0.791705	1	-0.38433	0.172029	-2.2341	0.0254768	0.701639	-0.342186	0.169616	-2.01741	0.0436526	0.752715
ENSG00000196914	ARHGEF12	3834.7	0.030206	0.109253	0.276477	0.782182	1	-0.204114	0.117754	-1.73339	0.0830257	1	-0.23432	0.1161	-2.01827	0.0435634	0.752715
ENSG00000119522	DENND1A	385.593	-0.0996101	0.124784	-0.798262	0.424718	1	0.167396	0.13434	1.24605	0.212744	1	0.267006	0.132449	2.01592	0.0438083	0.754266
ENSG00000261068	RP11-7K24.3	3.41547	-0.813861	0.559611	-1.45433	0.145854	1	-2.09242	0.635955	-3.29021	0.00100113	0.121994	-1.27856	0.634312	-2.01567	0.0438347	0.754326
ENSG00000138758	SEPT11	375.886	-0.0524464	0.0935671	-0.560522	0.575124	1	0.147549	0.100702	1.4652	0.142867	1	0.199995	0.0992448	2.01517	0.0438871	0.754836
ENSG00000081041	CXCL2	153.742	-0.0550796	0.377294	-0.145986	0.883933	1	0.751811	0.406235	1.85068	0.0642157	0.989084	0.806891	0.400514	2.01464	0.0439427	0.755398
ENSG00000008118	CAMK1G	18.8893	-0.510356	0.522087	-0.97753	0.328307	1	0.603056	0.559761	1.07735	0.281326	1	1.11341	0.552941	2.01362	0.0440496	0.75567
ENSG00000008853	RHOBTB2	81.7888	0.133932	0.199119	0.672626	0.501185	1	0.557109	0.213877	2.60481	0.00919254	0.43082	0.423177	0.21045	2.01082	0.0443448	0.75567
ENSG00000100023	PPIL2	522.999	0.115752	0.0815055	1.42017	0.155558	1	-0.0587028	0.0879675	-0.667323	0.504566	1	-0.174454	0.0866136	-2.01417	0.0439917	0.75567
ENSG00000105011	ASF1B	20.2716	0.0199799	0.287567	0.0694789	0.944608	1	0.628247	0.307207	2.04503	0.0408522	0.834222	0.608267	0.302196	2.01282	0.0441333	0.75567
ENSG00000111726	CMAS	323.014	0.0301651	0.158982	0.189739	0.849514	1	-0.309792	0.171547	-1.80588	0.0709377	1	-0.339957	0.16909	-2.01051	0.0443777	0.75567
ENSG00000116830	TTF2	225.114	0.0195528	0.157254	0.124339	0.901047	1	0.354868	0.16922	2.09708	0.0359864	0.79682	0.335315	0.166747	2.01092	0.0443343	0.75567
ENSG00000123130	ACOT9	378.69	-0.254802	0.146289	-1.74177	0.0815479	1	0.0578244	0.157517	0.367099	0.713545	1	0.312626	0.15537	2.01214	0.0442047	0.75567
ENSG00000124731	TREM1	1048.69	-0.284248	0.373722	-0.760588	0.446903	1	0.514072	0.402685	1.27661	0.201739	1	0.798321	0.397062	2.01057	0.044371	0.75567
ENSG00000134690	CDCA8	77.7662	0.189777	0.333288	0.569408	0.569079	1	0.899803	0.358416	2.5105	0.012056	0.4879	0.710026	0.353031	2.01123	0.0443013	0.75567
ENSG00000146281	PM20D2	66.1399	-0.010271	0.159552	-0.064374	0.948672	1	0.328735	0.171119	1.92109	0.0547207	0.933453	0.339006	0.168441	2.01261	0.0441555	0.75567
ENSG00000152133	GPATCH11	145.902	0.06057	0.134645	0.44985	0.652818	1	0.347265	0.144718	2.3996	0.0164129	0.569349	0.286695	0.142449	2.01261	0.0441552	0.75567
ENSG00000167767	KRT80	759.156	-0.686495	0.427416	-1.60615	0.10824	1	-1.60023	0.460725	-3.47328	0.000514144	0.0789701	-0.91373	0.454317	-2.01121	0.0443028	0.75567
ENSG00000168259	DNAJC7	562.466	-0.0545185	0.0727229	-0.749674	0.453451	1	0.100741	0.0782881	1.2868	0.198165	1	0.155259	0.0771535	2.01234	0.0441836	0.75567
ENSG00000173599	PC	109.832	-0.195122	0.185169	-1.05375	0.291997	1	0.199979	0.199065	1.00459	0.315095	1	0.395101	0.196363	2.0121	0.0442098	0.75567
ENSG00000181577	C6orf223	3.77244	-1.24374	0.655568	-1.89719	0.0578028	1	0.149876	0.691196	0.216836	0.828336	1	1.39361	0.693217	2.01036	0.0443933	0.75567
ENSG00000197081	IGF2R	7653.73	-0.105985	0.160363	-0.660908	0.508672	1	0.23666	0.172806	1.36951	0.170839	1	0.342645	0.170388	2.01096	0.0443292	0.75567
ENSG00000232024	LSM12P1	1.87848	-0.605888	0.509477	-1.18924	0.234347	1	0.45406	0.521973	0.869891	0.38436	1	1.05995	0.526864	2.0118	0.0442406	0.75567
ENSG00000243364	EFNA4	19.1424	0.588036	0.204439	2.87634	0.00402314	1	0.15387	0.222795	0.690632	0.489797	1	-0.434166	0.215785	-2.01203	0.0442163	0.75567
ENSG00000255575	RP1-267D11.1	0.668485	0.235852	0.957766	0.246252	0.805487	1	-1.87976	1.07249	-1.7527	0.0796527	1	-2.11561	1.05088	-2.01318	0.0440955	0.75567
ENSG00000178752	ERFE	4.30205	-1.43597	0.477546	-3.00697	0.00263867	0.957085	-0.411872	0.497523	-0.827845	0.407758	1	1.02409	0.50947	2.01011	0.0444191	0.755719
ENSG00000039523	FAM65A	3.71116	0.108778	0.444498	0.244721	0.806672	1	1.023	0.465692	2.19672	0.0280403	0.72389	0.914217	0.454936	2.00955	0.0444785	0.755788
ENSG00000213860	RPL21P75	1.71886	-0.910969	0.508618	-1.79107	0.0732826	1	0.156112	0.514656	0.303333	0.761636	1	1.06708	0.530946	2.00977	0.0444553	0.755788
ENSG00000232119	MCTS1	142.694	0.026656	0.097588	0.273149	0.784739	1	0.233773	0.104804	2.23058	0.0257091	0.704558	0.207117	0.103073	2.00943	0.0444918	0.755788
ENSG00000205930	C21orf62-AS1	4.72074	0.484663	0.434695	1.11495	0.264872	1	-0.459242	0.482985	-0.950842	0.341684	1	-0.943905	0.470158	-2.00763	0.0446821	0.758631
ENSG00000228409	CCT6P1	10.2708	0.293415	0.279305	1.05052	0.29348	1	-0.3088	0.307289	-1.00492	0.314937	1	-0.602215	0.300025	-2.00722	0.0447265	0.758995
ENSG00000070540	WIPI1	656.154	-0.00564042	0.144562	-0.0390173	0.968877	1	0.302183	0.155702	1.94078	0.0522851	0.912103	0.307823	0.153492	2.00547	0.0449124	0.761757
ENSG00000114166	KAT2B	1378.73	-0.0772638	0.228551	-0.33806	0.735318	1	-0.563912	0.246347	-2.28909	0.0220739	0.660682	-0.486649	0.242901	-2.00349	0.0451249	0.764185
ENSG00000166986	MARS	1191.04	-0.0874212	0.0791976	-1.10384	0.269664	1	0.0810853	0.0853084	0.950496	0.34186	1	0.168507	0.0841064	2.00349	0.0451244	0.764185
ENSG00000188373	C10orf99	39.0066	0.125848	0.463166	0.271713	0.785843	1	-0.863452	0.500957	-1.72361	0.0847791	1	-0.9893	0.493745	-2.00366	0.045106	0.764185
ENSG00000207719	MIR623	0.98589	1.25872	0.555775	2.26481	0.0235245	1	0.0849956	0.642758	0.132236	0.894798	1	-1.17373	0.586002	-2.00294	0.0451837	0.764787
ENSG00000138495	COX17	123.571	0.0283084	0.107717	0.262805	0.792701	1	0.25596	0.115663	2.21298	0.0268992	0.716689	0.227651	0.113765	2.00107	0.0453846	0.767402
ENSG00000171049	FPR2	1315.97	-0.523074	0.350121	-1.49398	0.13518	1	0.221396	0.377262	0.58685	0.557304	1	0.74447	0.372006	2.00123	0.0453672	0.767402
ENSG00000169248	CXCL11	24.4434	-2.30588	0.655493	-3.51778	0.00043518	0.399193	-0.911004	0.702631	-1.29656	0.194782	1	1.39487	0.697251	2.00053	0.0454426	0.767981
ENSG00000229314	ORM1	296.574	-0.508853	0.411981	-1.23514	0.216779	1	0.3666	0.443786	0.826074	0.408762	1	0.875453	0.437656	2.00032	0.0454654	0.767981
ENSG00000087586	AURKA	237.753	-0.147063	0.265219	-0.554497	0.579239	1	0.416002	0.285576	1.45671	0.145196	1	0.563066	0.281588	1.99961	0.0455427	0.76824
ENSG00000091262	ABCC6	39.9673	-0.0180517	0.286164	-0.0630816	0.949702	1	0.586753	0.30699	1.91131	0.0559647	0.941418	0.604805	0.302418	1.9999	0.0455115	0.76824
ENSG00000123159	GIPC1	495.579	-0.00618013	0.238389	-0.0259245	0.979318	1	-0.512872	0.257042	-1.99529	0.0460117	0.873244	-0.506692	0.253431	-1.99933	0.0455728	0.76824
ENSG00000137628	DDX60	854.459	-0.541465	0.185699	-2.91582	0.00354759	1	-0.146953	0.200056	-0.734561	0.462607	1	0.394511	0.197323	1.99932	0.0455738	0.76824
ENSG00000106261	ZKSCAN1	596.657	-0.0452477	0.102733	-0.44044	0.659618	1	-0.263679	0.110841	-2.37888	0.0173653	0.583965	-0.218431	0.109268	-1.99904	0.0456039	0.768355
ENSG00000114125	RNF7	163.724	0.178832	0.0944324	1.89376	0.0582568	1	-0.021536	0.102151	-0.210825	0.833024	1	-0.200368	0.100292	-1.99785	0.0457328	0.769622
ENSG00000128340	RAC2	3197.09	-0.15971	0.202253	-0.789653	0.429731	1	0.269441	0.217938	1.23632	0.21634	1	0.429151	0.214891	1.99706	0.0458184	0.769622
ENSG00000153064	BANK1	337.209	0.275613	0.291862	0.944327	0.345003	1	0.894088	0.314326	2.84447	0.0044486	0.289817	0.618475	0.309793	1.99641	0.0458888	0.769622
ENSG00000153404	PLEKHG4B	51.8391	0.0329533	0.326261	0.101003	0.919548	1	0.722504	0.350429	2.06177	0.0392299	0.82704	0.689551	0.345225	1.99739	0.0457824	0.769622
ENSG00000154814	OXNAD1	218.3	-0.0123409	0.160293	-0.0769897	0.938632	1	-0.352931	0.173079	-2.03914	0.0414365	0.838572	-0.34059	0.1706	-1.99642	0.0458879	0.769622
ENSG00000156486	KCNS2	1.60477	-1.86539	0.918132	-2.03172	0.0421819	1	0.0696097	0.948056	0.0734236	0.941469	1	1.935	0.969193	1.99651	0.0458789	0.769622
ENSG00000170027	YWHAG	544.531	0.0853746	0.142923	0.597345	0.550277	1	-0.218009	0.154144	-1.41432	0.157267	1	-0.303384	0.151934	-1.99681	0.0458459	0.769622
ENSG00000173401	GLIPR1L1	1.79002	-0.728014	0.707598	-1.02885	0.303549	1	0.73572	0.728153	1.01039	0.312307	1	1.46373	0.732769	1.99754	0.045767	0.769622
ENSG00000250423	KIAA1210	1.60018	1.35669	1.14905	1.1807	0.237721	1	-1.13661	1.28202	-0.886575	0.375308	1	-2.4933	1.24857	-1.99692	0.0458334	0.769622
ENSG00000111670	GNPTAB	2119.66	0.0428613	0.113099	0.378972	0.704709	1	-0.197062	0.121913	-1.61642	0.106003	1	-0.239923	0.120194	-1.99614	0.0459186	0.769665
ENSG00000163995	ABLIM2	65.039	-0.0305969	0.3281	-0.0932546	0.925701	1	-0.72856	0.354699	-2.05402	0.0399733	0.82704	-0.697964	0.349688	-1.99596	0.045938	0.769665
ENSG00000111052	LIN7A	49.5372	-0.473472	0.352101	-1.3447	0.178721	1	0.271993	0.378387	0.71882	0.472252	1	0.745465	0.373574	1.99549	0.0459891	0.769741
ENSG00000204264	PSMB8	1362.46	-0.0629345	0.114198	-0.551101	0.581565	1	0.17913	0.123026	1.45603	0.145383	1	0.242065	0.121295	1.99566	0.0459709	0.769741
ENSG00000183011	NAA38	49.3809	-0.0193939	0.111496	-0.173943	0.86191	1	0.213984	0.119145	1.796	0.0724941	1	0.233378	0.117003	1.99463	0.0460836	0.770542
ENSG00000185201	IFITM2	4777.69	-0.4352	0.28142	-1.54644	0.121998	1	0.161253	0.303256	0.531739	0.594907	1	0.596453	0.29902	1.99469	0.0460767	0.770542
ENSG00000187796	CARD9	90.1255	-0.177021	0.184277	-0.960624	0.336741	1	0.212317	0.198	1.0723	0.283583	1	0.389338	0.195304	1.99349	0.0462074	0.77183
ENSG00000197142	ACSL5	1246.1	-0.0886278	0.164651	-0.538276	0.590387	1	0.260072	0.177391	1.46609	0.142624	1	0.3487	0.174905	1.99365	0.0461907	0.77183
ENSG00000138735	PDE5A	101.195	0.340557	0.244302	1.394	0.163318	1	-0.177231	0.263893	-0.671603	0.501837	1	-0.517788	0.259798	-1.99304	0.0462566	0.77187
ENSG00000159618	ADGRG5	77.3763	-0.0311026	0.322631	-0.0964029	0.923201	1	0.650536	0.346974	1.87489	0.0608082	0.970509	0.681639	0.342006	1.99306	0.0462548	0.77187
ENSG00000065717	TLE2	142.089	0.307897	0.196238	1.569	0.116649	1	-0.106595	0.211921	-0.502995	0.614968	1	-0.414492	0.20861	-1.98692	0.0469313	0.771884
ENSG00000080603	SRCAP	59.9251	0.0746073	0.100766	0.740401	0.459056	1	-0.138932	0.109655	-1.26699	0.205159	1	-0.213539	0.10746	-1.98714	0.0469064	0.771884
ENSG00000106086	PLEKHA8	113.58	0.361617	0.140519	2.57344	0.0100693	1	0.0653347	0.15192	0.430061	0.667151	1	-0.296282	0.149115	-1.98694	0.0469289	0.771884
ENSG00000108691	CCL2	305.362	-1.50437	0.404962	-3.71483	0.000203339	0.251069	-0.647761	0.436199	-1.48501	0.13754	1	0.856606	0.430373	1.99038	0.0465492	0.771884
ENSG00000115163	CENPA	10.956	0.0792505	0.472262	0.167811	0.866732	1	1.06404	0.503833	2.11188	0.0346966	0.787511	0.984786	0.495456	1.98763	0.0468522	0.771884
ENSG00000118276	B4GALT6	16.8868	-0.731026	0.299062	-2.4444	0.0145094	1	-0.100104	0.31897	-0.313834	0.753647	1	0.630922	0.317542	1.9869	0.0469339	0.771884
ENSG00000120526	NUDCD1	94.2383	-0.177866	0.13456	-1.32183	0.186223	1	0.105728	0.144483	0.731771	0.464309	1	0.283594	0.142561	1.98928	0.0466702	0.771884
ENSG00000121053	EPX	2.22508	-0.372353	0.740159	-0.503072	0.614914	1	1.15348	0.772708	1.49277	0.135497	1	1.52583	0.766262	1.99126	0.0464521	0.771884
ENSG00000134321	RSAD2	397.428	-1.78461	0.40668	-4.38825	1.14268e-05	0.0628913	-0.924664	0.438072	-2.11076	0.0347933	0.787511	0.859947	0.432222	1.98959	0.0466358	0.771884
ENSG00000137804	NUSAP1	283.577	-0.0513985	0.287433	-0.178819	0.85808	1	0.556103	0.30955	1.79649	0.0724173	1	0.607502	0.305193	1.99055	0.0465306	0.771884
ENSG00000141384	TAF4B	130.447	-0.275407	0.220058	-1.25152	0.210745	1	0.189041	0.236731	0.798548	0.424553	1	0.464448	0.23355	1.98864	0.0467404	0.771884
ENSG00000160293	VAV2	304.053	-0.0194158	0.16868	-0.115104	0.908362	1	0.336524	0.181592	1.85319	0.0638556	0.986942	0.35594	0.178996	1.98853	0.0467527	0.771884
ENSG00000164284	GRPEL2	242.42	-0.490895	0.399157	-1.22983	0.218761	1	-1.33453	0.430513	-3.09986	0.00193614	0.180614	-0.843633	0.424576	-1.987	0.0469221	0.771884
ENSG00000164330	EBF1	65.9001	0.21537	0.457146	0.471119	0.637556	1	1.17997	0.491738	2.39959	0.0164134	0.569349	0.964599	0.48447	1.99104	0.0464767	0.771884
ENSG00000164520	RAET1E	25.276	-0.123186	0.705138	-0.174697	0.861318	1	-1.6203	0.763396	-2.12249	0.0337965	0.782191	-1.49712	0.752823	-1.98867	0.0467378	0.771884
[truncated: 56,057 more rows]
