# Supplementary material for: Systems Analysis Reveals Contraceptive-Induced Alteration of Cervicovaginal Gene Expression in a Randomized Trial
Source: Front Reprod Health. 2022 Mar 3;4:781687. doi: 10.3389/frph.2022.781687 (PMC9580795; doi:10.3389/frph.2022.781687)
Supplement: Supplementary file 4 [file Table_4.XLSX]

## Sheet: BioCarta
BIOCARTA - ITT Ng -ve
		Net-En_vs_COC			CCVR_vs_COC			CCVR_vs_Net-En
NAME	SIZE	NES	Nom.p.val	FDR.q.val	NES	Nom.p.val	FDR.q.val	NES	Nom.p.val	FDR.q.val
BIOCARTA_41BB_PATHWAY	18	0.793	0.757	1	0.716	0.836	0.891	-0.952	0.527	1
BIOCARTA_AGR_PATHWAY	33	-0.876	0.647	1	0.833	0.726	0.988	1.072	0.341	1
BIOCARTA_AKT_PATHWAY	22	0.973	0.481	1	1.163	0.222	0.751	-1.21	0.192	1
BIOCARTA_ALK_PATHWAY	37	1.114	0.284	1	0.978	0.496	0.909	-1.022	0.425	1
BIOCARTA_AMAN_PATHWAY	15	-0.996	0.496	1	-0.821	0.711	1	0.894	0.611	1
BIOCARTA_AMI_PATHWAY	20	0.703	0.963	1	0.924	0.598	0.915	0.703	0.971	0.963
BIOCARTA_ARAP_PATHWAY	17	0.746	0.838	1	-0.995	0.463	1	-1.135	0.275	1
BIOCARTA_ARENRF2_PATHWAY	20	-1.223	0.221	0.999	-1.038	0.439	1	0.771	0.789	0.985
BIOCARTA_ARF_PATHWAY	17	0.833	0.702	1	1.16	0.248	0.735	0.769	0.825	0.972
BIOCARTA_AT1R_PATHWAY	27	-1.111	0.319	1	0.645	0.97	0.96	0.802	0.721	1
BIOCARTA_ATM_PATHWAY	20	-0.709	0.933	1	1.325	0.108	1	1.105	0.34	1
BIOCARTA_ATRBRCA_PATHWAY	22	0.677	0.866	1	1.315	0.137	1	1.25	0.198	1
BIOCARTA_BAD_PATHWAY	25	0.768	0.898	1	0.795	0.811	0.931	-0.953	0.53	1
BIOCARTA_BARRESTIN_SRC_PATHWAY	17	-0.641	0.97	1	0.74	0.815	0.881	-0.694	0.901	0.936
BIOCARTA_BCELLSURVIVAL_PATHWAY	15	0.662	0.922	0.995	1.145	0.311	0.739	0.896	0.598	1
BIOCARTA_BCR_PATHWAY	33	0.796	0.765	1	1.107	0.355	0.773	0.586	0.987	0.995
BIOCARTA_BIOPEPTIDES_PATHWAY	29	-1.178	0.233	0.997	0.992	0.476	0.921	1.195	0.208	1
BIOCARTA_CALCINEURIN_PATHWAY	18	0.781	0.752	1	0.861	0.624	0.965	-0.773	0.785	0.952
BIOCARTA_CARDIACEGF_PATHWAY	18	0.795	0.787	1	1.186	0.218	0.769	0.896	0.61	1
BIOCARTA_CARM_ER_PATHWAY	26	1.074	0.347	1	1.311	0.115	1	0.857	0.678	1
BIOCARTA_CASPASE_PATHWAY	22	0.696	0.929	1	1.51	0.032	1	1.229	0.208	1
BIOCARTA_CCR3_PATHWAY	19	-0.845	0.71	1	-0.868	0.652	1	-0.767	0.855	0.931
BIOCARTA_CCR5_PATHWAY	17	0.665	0.899	1	-0.735	0.806	1	-0.908	0.605	1
BIOCARTA_CD40_PATHWAY	15	0.634	0.913	0.982	0.824	0.689	0.969	-0.674	0.869	0.948
BIOCARTA_CDMAC_PATHWAY	16	-0.969	0.527	1	0.824	0.715	0.956	0.846	0.691	1
BIOCARTA_CELLCYCLE_PATHWAY	23	0.757	0.862	1	1.201	0.231	0.771	0.957	0.526	1
BIOCARTA_CERAMIDE_PATHWAY	21	-0.786	0.784	1	-0.635	0.975	1	-0.873	0.643	1
BIOCARTA_CHEMICAL_PATHWAY	18	0.68	0.932	1	1.204	0.21	0.824	0.731	0.834	0.985
BIOCARTA_CHREBP_PATHWAY	19	0.893	0.634	1	0.779	0.791	0.888	-0.775	0.815	0.983
BIOCARTA_CK1_PATHWAY	16	1.003	0.463	1	0.76	0.83	0.893	-0.9	0.615	1
BIOCARTA_COMP_PATHWAY	19	0.781	0.794	1	0.992	0.498	0.905	0.874	0.621	1
BIOCARTA_CREB_PATHWAY	22	0.717	0.885	1	0.784	0.807	0.911	-0.71	0.888	0.941
BIOCARTA_CSK_PATHWAY	20	0.732	0.812	1	-0.636	0.888	1	-0.737	0.792	0.941
BIOCARTA_CTCF_PATHWAY	24	0.885	0.632	1	1.295	0.112	1	0.71	0.931	0.979
BIOCARTA_CTLA4_PATHWAY	20	0.867	0.683	1	-0.498	0.989	0.999	-0.821	0.717	0.999
BIOCARTA_CXCR4_PATHWAY	19	1.358	0.092	1	-0.955	0.523	1	-1.429	0.047	1
BIOCARTA_CYTOKINE_PATHWAY	19	-1.029	0.44	1	0.794	0.8	0.923	1.158	0.24	1
BIOCARTA_DC_PATHWAY	17	-1.382	0.059	0.568	-1.105	0.352	1	1.369	0.092	1
BIOCARTA_DEATH_PATHWAY	29	-0.76	0.872	1	0.826	0.735	0.978	0.869	0.671	1
BIOCARTA_ECM_PATHWAY	19	-0.814	0.731	1	-0.788	0.762	1	-0.793	0.756	1
BIOCARTA_EDG1_PATHWAY	22	-0.744	0.873	1	-0.85	0.713	1	-0.87	0.676	1
BIOCARTA_EFP_PATHWAY	16	1.102	0.379	1	0.94	0.565	0.938	-0.851	0.701	1
BIOCARTA_EGF_PATHWAY	27	0.738	0.834	1	0.731	0.866	0.885	-0.945	0.525	1
BIOCARTA_EICOSANOID_PATHWAY	22	-1.544	0.006	0.222	-0.788	0.839	1	0.968	0.517	1
BIOCARTA_EIF_PATHWAY	16	-0.624	0.92	0.994	0.772	0.753	0.893	0.849	0.664	1
BIOCARTA_EIF4_PATHWAY	24	1.103	0.29	1	0.745	0.854	0.89	-1.241	0.207	1
BIOCARTA_EPO_PATHWAY	19	-0.95	0.534	1	0.895	0.582	0.942	0.863	0.625	1
BIOCARTA_ERAD_PATHWAY	19	0.833	0.721	1	-0.936	0.532	1	-1.006	0.466	1
BIOCARTA_ERK_PATHWAY	27	0.959	0.508	1	-0.853	0.663	1	-1.219	0.179	1
BIOCARTA_ERYTH_PATHWAY	15	-0.648	0.961	1	1.022	0.441	0.854	0.817	0.761	1
BIOCARTA_ETS_PATHWAY	17	1.271	0.179	1	1.194	0.234	0.769	-1.302	0.137	1
BIOCARTA_FAS_PATHWAY	30	0.926	0.575	1	1.29	0.149	1	0.785	0.817	0.986
BIOCARTA_FCER1_PATHWAY	39	-0.979	0.535	1	0.933	0.572	0.923	0.935	0.585	1
BIOCARTA_FMLP_PATHWAY	34	-0.773	0.79	1	0.991	0.489	0.888	0.806	0.749	1
BIOCARTA_G1_PATHWAY	28	-0.865	0.66	1	1.121	0.297	0.751	1.009	0.432	1
BIOCARTA_G2_PATHWAY	24	0.613	0.976	0.985	1.181	0.277	0.762	1.118	0.355	1
BIOCARTA_GCR_PATHWAY	17	-0.913	0.563	1	1.246	0.175	0.886	1.198	0.224	1
BIOCARTA_GH_PATHWAY	27	0.86	0.663	1	1.21	0.211	0.84	-0.836	0.681	1
BIOCARTA_GLEEVEC_PATHWAY	23	-0.884	0.615	1	0.834	0.685	1	-0.656	0.93	0.954
BIOCARTA_GPCR_PATHWAY	30	1.04	0.397	1	1.062	0.352	0.811	-0.752	0.874	0.943
BIOCARTA_GRANULOCYTES_PATHWAY	15	-1.387	0.047	0.635	1.221	0.218	0.869	1.424	0.042	1
BIOCARTA_GSK3_PATHWAY	20	-0.697	0.965	1	-0.813	0.77	1	-0.787	0.832	0.994
BIOCARTA_HCMV_PATHWAY	17	-1.577	0.022	0.213	-0.544	0.974	1	1.127	0.333	1
BIOCARTA_HDAC_PATHWAY	25	0.785	0.766	1	0.79	0.804	0.921	-0.899	0.601	1
BIOCARTA_HER2_PATHWAY	23	0.746	0.876	1	0.809	0.777	0.95	-0.776	0.825	0.999
BIOCARTA_HIF_PATHWAY	15	-0.543	0.972	0.996	0.799	0.7	0.935	-0.547	0.976	0.995
BIOCARTA_HIVNEF_PATHWAY	56	0.788	0.767	1	1.269	0.169	0.866	0.71	0.866	0.992
BIOCARTA_IGF1_PATHWAY	21	0.898	0.601	1	-0.878	0.641	1	-1.256	0.162	1
BIOCARTA_IGF1MTOR_PATHWAY	19	0.938	0.557	1	-1.394	0.072	1	-1.364	0.101	1
BIOCARTA_IGF1R_PATHWAY	23	0.855	0.709	1	0.938	0.552	0.927	-0.803	0.809	1
BIOCARTA_IL12_PATHWAY	19	-1.227	0.23	1	-1.227	0.204	1	1.017	0.475	1
BIOCARTA_IL17_PATHWAY	15	-0.652	0.921	1	1.067	0.366	0.813	0.99	0.509	1
BIOCARTA_IL1R_PATHWAY	31	-1.108	0.365	1	0.944	0.565	0.945	1.25	0.184	1
BIOCARTA_IL2_PATHWAY	22	0.722	0.804	1	0.787	0.732	0.915	-0.922	0.572	1
BIOCARTA_IL2RB_PATHWAY	37	-0.729	0.804	1	1.061	0.402	0.794	0.876	0.632	1
BIOCARTA_IL3_PATHWAY	15	-1.231	0.244	1	0.891	0.653	0.922	1.071	0.449	1
BIOCARTA_IL6_PATHWAY	21	-0.635	0.896	1	1.095	0.41	0.77	0.755	0.777	0.985
BIOCARTA_IL7_PATHWAY	16	-0.937	0.587	1	0.762	0.743	0.9	0.925	0.6	1
BIOCARTA_INFLAM_PATHWAY	27	-0.978	0.5	1	1.135	0.276	0.728	1.195	0.181	1
BIOCARTA_INSULIN_PATHWAY	21	0.748	0.799	1	-0.538	0.988	1	-1.013	0.449	1
BIOCARTA_INTEGRIN_PATHWAY	34	-0.977	0.494	1	-0.94	0.547	1	-1.197	0.2	1
BIOCARTA_INTRINSIC_PATHWAY	23	0.713	0.927	1	1.202	0.188	0.798	0.844	0.709	1
BIOCARTA_KERATINOCYTE_PATHWAY	46	-0.871	0.648	1	-0.901	0.6	1	-0.866	0.639	1
BIOCARTA_LAIR_PATHWAY	17	-0.911	0.587	1	1.276	0.12	0.893	1.222	0.211	1
BIOCARTA_LIS1_PATHWAY	19	1.027	0.447	1	0.968	0.504	0.917	0.777	0.809	0.988
BIOCARTA_LONGEVITY_PATHWAY	15	1.169	0.288	1	-0.743	0.822	1	-1.168	0.286	1
BIOCARTA_MAL_PATHWAY	19	-1.427	0.067	0.658	-1.276	0.147	1	-0.8	0.761	1
BIOCARTA_MAPK_PATHWAY	81	-0.698	0.961	1	0.724	0.87	0.887	-0.841	0.679	1
BIOCARTA_MCALPAIN_PATHWAY	19	0.783	0.855	1	-1.317	0.108	1	-1.261	0.149	1
BIOCARTA_MCM_PATHWAY	18	0.833	0.667	1	1.301	0.153	1	1.003	0.527	1
BIOCARTA_MEF2D_PATHWAY	18	0.944	0.523	1	0.783	0.742	0.902	-0.988	0.462	1
BIOCARTA_MET_PATHWAY	33	-0.803	0.731	1	-0.709	0.883	1	-0.845	0.667	1
BIOCARTA_MITOCHONDRIA_PATHWAY	19	1.347	0.061	1	1.333	0.099	1	-1.154	0.252	1
BIOCARTA_MPR_PATHWAY	21	0.82	0.741	1	-0.698	0.944	1	-0.713	0.907	0.95
BIOCARTA_MTA3_PATHWAY	18	-0.965	0.495	1	1.225	0.196	0.893	1.071	0.368	1
BIOCARTA_MTOR_PATHWAY	22	1.055	0.383	1	0.874	0.667	0.949	-1.066	0.379	1
BIOCARTA_NDKDYNAMIN_PATHWAY	17	0.913	0.6	1	1.211	0.221	0.871	-0.867	0.662	1
BIOCARTA_NFAT_PATHWAY	51	0.875	0.677	1	0.828	0.805	0.986	-0.935	0.582	1
BIOCARTA_NFKB_PATHWAY	21	-0.947	0.586	1	1.307	0.151	1	1.182	0.275	1
BIOCARTA_NGF_PATHWAY	20	-0.854	0.683	1	-1.031	0.399	1	-1.021	0.392	1
BIOCARTA_NKCELLS_PATHWAY	20	0.661	0.905	0.983	-0.881	0.626	1	-0.734	0.813	0.931
BIOCARTA_NKT_PATHWAY	26	-0.904	0.609	1	-0.572	0.992	1	0.893	0.633	1
BIOCARTA_NO1_PATHWAY	28	-1.581	0.006	0.4	-0.663	0.985	1	1.422	0.053	1
BIOCARTA_NO2IL12_PATHWAY	15	-0.847	0.715	1	-0.894	0.664	1	0.872	0.691	1
BIOCARTA_NOS1_PATHWAY	21	1.061	0.387	1	1.177	0.222	0.75	-0.881	0.671	1
BIOCARTA_NTHI_PATHWAY	23	-0.899	0.651	1	1.231	0.214	0.911	1.122	0.369	1
BIOCARTA_NUCLEARRS_PATHWAY	34	1.032	0.364	1	-0.979	0.48	1	-1.189	0.178	1
BIOCARTA_P38MAPK_PATHWAY	36	-1.284	0.093	0.932	-0.881	0.644	1	1.05	0.357	1
BIOCARTA_P53_PATHWAY	16	0.706	0.891	1	1.172	0.252	0.742	0.794	0.745	1
BIOCARTA_P53HYPOXIA_PATHWAY	21	1.041	0.409	1	0.816	0.717	0.948	-1.034	0.464	1
BIOCARTA_PAR1_PATHWAY	19	-0.656	0.948	1	1.281	0.152	0.927	0.917	0.598	1
BIOCARTA_PDGF_PATHWAY	28	0.695	0.917	1	0.746	0.867	0.898	-0.964	0.488	1
BIOCARTA_PDZS_PATHWAY	18	0.746	0.876	1	0.931	0.551	0.913	0.707	0.925	0.969
BIOCARTA_PGC1A_PATHWAY	15	1.172	0.236	1	-0.934	0.57	1	-1.296	0.131	1
BIOCARTA_PITX2_PATHWAY	16	1.077	0.352	1	-0.744	0.82	1	-1.335	0.121	1
BIOCARTA_PML_PATHWAY	17	-1.389	0.06	0.752	0.802	0.733	0.941	1.344	0.1	1
BIOCARTA_PPARA_PATHWAY	52	-1.087	0.343	1	0.859	0.699	0.954	1.265	0.119	1
BIOCARTA_PROTEASOME_PATHWAY	19	0.494	0.998	0.999	1.092	0.375	0.761	0.618	0.922	1
BIOCARTA_PTDINS_PATHWAY	23	-1.198	0.186	0.975	-0.864	0.684	1	0.822	0.758	1
BIOCARTA_PTEN_PATHWAY	18	0.638	0.965	0.992	0.743	0.865	0.885	-0.767	0.815	0.947
BIOCARTA_PYK2_PATHWAY	27	-0.879	0.626	1	-0.938	0.554	1	-0.958	0.505	1
BIOCARTA_RAC1_PATHWAY	21	1.371	0.091	1	1.31	0.101	1	-1.106	0.322	1
BIOCARTA_RACC_PATHWAY	15	-0.672	0.996	1	0.75	0.899	0.9	-0.773	0.879	0.969
BIOCARTA_RACCYCD_PATHWAY	26	-0.736	0.852	1	1.027	0.448	0.876	0.878	0.63	1
BIOCARTA_RAS_PATHWAY	22	-1.058	0.385	1	0.579	0.982	0.987	0.603	0.972	1
BIOCARTA_RELA_PATHWAY	15	-0.978	0.509	1	1.139	0.374	0.736	1.098	0.386	1
BIOCARTA_RHO_PATHWAY	21	1.112	0.289	1	0.817	0.773	0.959	-1.15	0.256	1
BIOCARTA_SHH_PATHWAY	16	1.196	0.236	1	-0.784	0.803	1	-1.15	0.264	1
BIOCARTA_SPPA_PATHWAY	16	-1.289	0.133	1	0.892	0.602	0.933	1.05	0.397	1
BIOCARTA_SPRY_PATHWAY	17	0.684	0.943	1	0.916	0.587	0.918	0.79	0.812	1
BIOCARTA_STATHMIN_PATHWAY	20	-0.702	0.857	1	-1.02	0.474	1	0.632	0.907	1
BIOCARTA_STEM_PATHWAY	15	0.861	0.682	1	1.268	0.146	0.827	0.745	0.82	0.975
BIOCARTA_STRESS_PATHWAY	24	-0.715	0.852	1	0.955	0.543	0.935	0.79	0.744	1
BIOCARTA_TALL1_PATHWAY	15	-0.736	0.855	1	0.906	0.616	0.929	0.817	0.702	1
BIOCARTA_TCR_PATHWAY	44	0.717	0.831	1	-0.658	0.899	1	-0.827	0.69	1
BIOCARTA_TEL_PATHWAY	17	0.976	0.487	1	0.803	0.761	0.95	-0.98	0.462	1
BIOCARTA_TFF_PATHWAY	24	0.873	0.666	1	1.288	0.118	0.957	0.787	0.818	0.999
BIOCARTA_TGFB_PATHWAY	19	0.816	0.748	1	-0.974	0.483	1	-1.051	0.383	1
BIOCARTA_TH1TH2_PATHWAY	21	0.731	0.824	1	-0.72	0.867	1	-0.7	0.902	0.941
BIOCARTA_TID_PATHWAY	19	-0.801	0.742	1	1.376	0.095	1	0.925	0.559	1
BIOCARTA_TNFR1_PATHWAY	29	1.194	0.215	1	1.466	0.045	1	0.749	0.838	0.982
BIOCARTA_TNFR2_PATHWAY	17	-0.562	0.96	1	1.152	0.365	0.74	0.647	0.847	1
BIOCARTA_TOB1_PATHWAY	19	-0.745	0.803	1	-0.815	0.739	1	0.713	0.884	1
BIOCARTA_TOLL_PATHWAY	25	-1.085	0.364	1	0.779	0.762	0.898	0.906	0.601	1
BIOCARTA_TPO_PATHWAY	24	-1.222	0.227	0.93	0.672	0.959	0.941	0.975	0.484	1
BIOCARTA_VDR_PATHWAY	24	0.94	0.52	1	1.025	0.417	0.862	0.583	0.984	0.984
BIOCARTA_VEGF_PATHWAY	27	-0.951	0.536	1	-0.651	0.975	1	0.988	0.468	1
BIOCARTA_VIP_PATHWAY	26	0.88	0.639	1	1.099	0.324	0.777	0.613	0.973	1
BIOCARTA_WNT_PATHWAY	24	0.766	0.887	1	-0.751	0.887	1	-0.746	0.902	0.939

## Sheet: Hallmark
HALLMARK - ITT Ng -ve
		Net-En_vs_COC			CCVR_vs_COC			CCVR_vs_Net-En
NAME	SIZE	NES	Nom.p.val	FDR.q.val	NES	Nom.p.val	FDR.q.val	NES	Nom.p.val	FDR.q.val
HALLMARK_ADIPOGENESIS	200	-0.853	0.729	0.847	-1.085	0.326	1	-0.931	0.56	0.791
HALLMARK_ALLOGRAFT_REJECTION	200	-1.115	0.347	0.538	0.649	0.927	1	1.125	0.333	0.714
HALLMARK_ANDROGEN_RESPONSE	100	-1.128	0.277	0.546	-0.668	0.977	0.987	0.949	0.546	0.836
HALLMARK_ANGIOGENESIS	36	-1.183	0.204	0.717	-0.875	0.665	1	1.092	0.319	0.772
HALLMARK_APICAL_JUNCTION	200	0.915	0.66	1	-1.063	0.319	1	-1.232	0.108	1
HALLMARK_APICAL_SURFACE	44	0.997	0.459	1	-1.245	0.122	1	-1.266	0.099	1
HALLMARK_APOPTOSIS	161	-1.082	0.327	0.552	-0.837	0.757	1	0.884	0.643	0.857
HALLMARK_BILE_ACID_METABOLISM	112	0.998	0.452	1	0.887	0.72	1	-0.968	0.517	0.848
HALLMARK_CHOLESTEROL_HOMEOSTASIS	74	-1.149	0.271	0.571	-0.719	0.91	0.976	1.003	0.454	0.804
HALLMARK_COAGULATION	138	-0.917	0.617	0.796	-0.802	0.856	1	-0.717	0.994	0.976
HALLMARK_COMPLEMENT	200	-1.214	0.195	0.697	0.763	0.863	0.973	1.01	0.446	0.83
HALLMARK_DNA_REPAIR	150	1.012	0.401	1	1.428	0.028	0.291	0.967	0.522	0.867
HALLMARK_E2F_TARGETS	200	0.841	0.66	0.893	1.303	0.189	0.416	1.204	0.292	0.711
HALLMARK_EPITHELIAL_MESENCHYMAL_TRANSITION	200	-0.756	0.857	0.864	-0.775	0.833	1	-0.691	0.968	0.938
HALLMARK_ESTROGEN_RESPONSE_EARLY	200	-0.953	0.543	0.737	-0.902	0.619	1	0.701	0.911	0.958
HALLMARK_ESTROGEN_RESPONSE_LATE	200	-0.988	0.505	0.713	-0.751	0.86	1	0.878	0.657	0.808
HALLMARK_FATTY_ACID_METABOLISM	158	-0.771	0.955	0.9	-0.939	0.57	1	-0.734	0.985	1
HALLMARK_G2M_CHECKPOINT	200	0.881	0.612	1	1.341	0.113	0.381	1.212	0.264	0.77
HALLMARK_GLYCOLYSIS	200	-1.074	0.346	0.538	0.825	0.749	0.939	1.126	0.28	0.771
HALLMARK_HEDGEHOG_SIGNALING	36	1.048	0.387	1	0.795	0.84	0.955	-1.12	0.256	0.833
HALLMARK_HEME_METABOLISM	200	-1.164	0.283	0.634	-0.943	0.569	1	0.876	0.652	0.785
HALLMARK_HYPOXIA	200	-1.229	0.161	0.74	-0.965	0.515	1	0.87	0.661	0.77
HALLMARK_IL2_STAT5_SIGNALING	199	-1.235	0.153	0.856	0.871	0.717	0.936	1.247	0.124	0.728
HALLMARK_IL6_JAK_STAT3_SIGNALING	87	-1.172	0.271	0.676	0.939	0.546	0.937	1.199	0.224	0.651
HALLMARK_INFLAMMATORY_RESPONSE	200	-1.24	0.208	1	0.725	0.815	0.99	1.014	0.455	0.865
HALLMARK_INTERFERON_ALPHA_RESPONSE	97	-1.445	0.035	0.635	-0.574	0.921	0.988	1.48	0.015	0.394
HALLMARK_INTERFERON_GAMMA_RESPONSE	200	-1.402	0.091	0.543	0.584	0.946	0.986	1.371	0.096	0.415
HALLMARK_KRAS_SIGNALING_DN	200	0.884	0.835	1	-1.015	0.416	1	-1.011	0.407	0.815
HALLMARK_KRAS_SIGNALING_UP	200	-1.093	0.308	0.556	-0.917	0.613	1	0.915	0.614	0.887
HALLMARK_MITOTIC_SPINDLE	199	0.934	0.566	1	1.208	0.2	0.655	0.957	0.508	0.852
HALLMARK_MTORC1_SIGNALING	200	-1.149	0.247	0.622	1.006	0.417	0.972	1.249	0.132	0.865
HALLMARK_MYC_TARGETS_V1	200	0.898	0.585	1	1.192	0.299	0.534	1.046	0.449	0.818
HALLMARK_MYC_TARGETS_V2	58	0.873	0.631	1	1.368	0.086	0.391	1.046	0.425	0.876
HALLMARK_MYOGENESIS	200	-0.956	0.556	0.764	-1.125	0.214	1	-0.943	0.593	0.835
HALLMARK_NOTCH_SIGNALING	32	0.824	0.748	0.876	-1.139	0.27	1	-1.182	0.248	0.763
HALLMARK_OXIDATIVE_PHOSPHORYLATION	200	0.645	0.909	0.965	0.873	0.609	0.989	0.908	0.63	0.868
HALLMARK_P53_PATHWAY	200	0.7	0.948	1	-0.952	0.555	1	-1.085	0.352	0.692
HALLMARK_PANCREAS_BETA_CELLS	40	0.921	0.618	1	1.161	0.256	0.562	0.891	0.652	0.875
HALLMARK_PEROXISOME	104	0.867	0.804	0.955	-0.815	0.887	1	0.843	0.854	0.802
HALLMARK_PI3K_AKT_MTOR_SIGNALING	105	-0.823	0.813	0.887	-0.871	0.708	1	0.711	0.99	0.976
HALLMARK_PROTEIN_SECRETION	96	-0.797	0.737	0.912	-0.742	0.797	1	0.614	0.983	0.978
HALLMARK_REACTIVE_OXYGEN_SPECIES_PATHWAY	49	-1.341	0.075	0.666	0.979	0.483	0.884	1.388	0.06	0.455
HALLMARK_SPERMATOGENESIS	135	0.852	0.797	0.928	1.48	0.006	0.281	1.152	0.198	0.75
HALLMARK_TGF_BETA_SIGNALING	54	0.66	0.934	1	-0.735	0.792	0.996	-1.089	0.374	0.795
HALLMARK_TNFA_SIGNALING_VIA_NFKB	200	-0.904	0.575	0.791	0.856	0.659	0.918	0.835	0.724	0.793
HALLMARK_UNFOLDED_PROTEIN_RESPONSE	113	-1.144	0.237	0.539	0.998	0.427	0.907	1.416	0.033	0.492
HALLMARK_UV_RESPONSE_DN	144	-0.895	0.671	0.779	-0.993	0.491	1	-0.787	0.824	0.995
HALLMARK_UV_RESPONSE_UP	158	-0.769	0.927	0.871	1.194	0.168	0.604	0.879	0.726	0.836
HALLMARK_WNT_BETA_CATENIN_SIGNALING	42	0.912	0.621	1	-1.154	0.225	1	-1.22	0.137	0.818
HALLMARK_XENOBIOTIC_METABOLISM	200	-0.781	0.984	0.912	-0.841	0.831	1	-0.812	0.887	1

## Sheet: Kegg
KEGG - ITT Ng -ve
		Net-En_vs_COC			CCVR_vs_COC			CCVR_vs_Net-En
NAME	SIZE	NES	Nom.p.val	FDR.q.val	NES	Nom.p.val	FDR.q.val	NES	Nom.p.val	FDR.q.val
KEGG_ABC_TRANSPORTERS	44	0.83	0.799	1	1.051	0.369	0.824	0.944	0.555	0.913
KEGG_ACUTE_MYELOID_LEUKEMIA	57	-1.295	0.091	0.832	-0.811	0.776	1	1.07	0.354	1
KEGG_ADHERENS_JUNCTION	73	-1.007	0.472	0.985	-1.18	0.215	1	-0.778	0.848	1
KEGG_ADIPOCYTOKINE_SIGNALING_PATHWAY	67	-0.892	0.644	0.967	-0.712	0.956	0.993	0.779	0.859	0.952
KEGG_ALANINE_ASPARTATE_AND_GLUTAMATE_METABOLISM	32	1.361	0.05	1	0.994	0.456	0.843	-1.161	0.247	1
KEGG_ALDOSTERONE_REGULATED_SODIUM_REABSORPTION	42	1.051	0.354	1	0.728	0.972	0.968	-1.099	0.298	1
KEGG_ALLOGRAFT_REJECTION	35	-0.754	0.788	0.931	0.672	0.876	0.975	0.848	0.682	0.923
KEGG_ALPHA_LINOLENIC_ACID_METABOLISM	19	-0.956	0.532	1	0.78	0.944	0.925	1.037	0.371	0.976
KEGG_ALZHEIMERS_DISEASE	166	1.006	0.437	1	1.078	0.311	0.791	-0.941	0.573	1
KEGG_AMINO_SUGAR_AND_NUCLEOTIDE_SUGAR_METABOLISM	44	-0.999	0.45	0.985	-0.696	0.952	0.969	1.069	0.344	1
KEGG_AMINOACYL_TRNA_BIOSYNTHESIS	41	1.296	0.192	1	1.345	0.121	0.637	-0.751	0.771	0.989
KEGG_AMYOTROPHIC_LATERAL_SCLEROSIS_ALS	53	1.065	0.335	1	1.262	0.099	0.767	-0.848	0.754	1
KEGG_ANTIGEN_PROCESSING_AND_PRESENTATION	81	-0.905	0.588	1	1.117	0.331	0.793	1.128	0.322	0.985
KEGG_APOPTOSIS	87	-0.905	0.621	1	1.027	0.435	0.831	0.988	0.459	0.916
KEGG_ARACHIDONIC_ACID_METABOLISM	58	-0.821	0.91	0.985	-1.022	0.4	1	-0.879	0.75	1
KEGG_ARGININE_AND_PROLINE_METABOLISM	54	1.219	0.159	1	1.133	0.272	0.79	-0.972	0.48	1
KEGG_ARRHYTHMOGENIC_RIGHT_VENTRICULAR_CARDIOMYOPATHY_ARVC	74	0.907	0.653	1	0.793	0.898	0.924	-0.869	0.725	1
KEGG_ASCORBATE_AND_ALDARATE_METABOLISM	23	1.162	0.224	1	0.837	0.716	0.955	-1.304	0.108	1
KEGG_ASTHMA	28	-1.273	0.159	0.872	-0.74	0.819	1	1.135	0.288	0.994
KEGG_AUTOIMMUNE_THYROID_DISEASE	50	-0.659	0.919	0.991	0.833	0.713	0.957	0.849	0.68	0.935
KEGG_AXON_GUIDANCE	129	1.213	0.166	1	-0.963	0.517	1	-1.301	0.087	1
KEGG_B_CELL_RECEPTOR_SIGNALING_PATHWAY	75	0.657	0.891	0.997	1.242	0.2	0.793	0.969	0.538	0.921
KEGG_BASAL_CELL_CARCINOMA	55	0.923	0.614	1	-0.877	0.666	1	-1.136	0.252	1
KEGG_BASAL_TRANSCRIPTION_FACTORS	35	0.914	0.591	1	1.053	0.361	0.85	-0.733	0.949	0.989
KEGG_BASE_EXCISION_REPAIR	35	1.22	0.182	1	1.533	0.008	0.805	1.063	0.392	1
KEGG_BETA_ALANINE_METABOLISM	22	-1.167	0.201	1	-0.739	0.949	0.981	1.268	0.102	0.933
KEGG_BIOSYNTHESIS_OF_UNSATURATED_FATTY_ACIDS	22	-0.82	0.735	0.972	-1.021	0.42	1	-0.934	0.574	1
KEGG_BLADDER_CANCER	42	-0.786	0.814	0.943	-0.772	0.806	1	-0.871	0.665	1
KEGG_BUTANOATE_METABOLISM	34	0.906	0.584	1	-0.682	0.936	0.96	-0.681	0.904	1
KEGG_CALCIUM_SIGNALING_PATHWAY	178	1.001	0.439	1	0.997	0.436	0.858	-1.064	0.289	1
KEGG_CARDIAC_MUSCLE_CONTRACTION	79	1.112	0.262	1	0.751	0.977	0.944	-1.03	0.397	1
KEGG_CELL_ADHESION_MOLECULES_CAMS	131	-1.028	0.377	1	-0.902	0.655	1	0.891	0.708	0.93
KEGG_CELL_CYCLE	125	0.976	0.492	1	1.353	0.095	0.797	1.01	0.453	0.905
KEGG_CHEMOKINE_SIGNALING_PATHWAY	188	-1.1	0.325	1	-0.777	0.851	1	0.932	0.567	0.885
KEGG_CHRONIC_MYELOID_LEUKEMIA	73	0.808	0.863	1	1.154	0.23	0.814	0.716	0.974	0.969
KEGG_CITRATE_CYCLE_TCA_CYCLE	31	-0.896	0.594	0.995	1.037	0.429	0.844	1.36	0.15	1
KEGG_COLORECTAL_CANCER	62	-0.811	0.889	0.979	0.986	0.475	0.84	0.876	0.724	0.9
KEGG_COMPLEMENT_AND_COAGULATION_CASCADES	69	0.764	0.891	1	0.915	0.614	0.971	-0.831	0.789	0.963
KEGG_CYSTEINE_AND_METHIONINE_METABOLISM	34	1.199	0.185	1	1.512	0.019	0.372	-0.779	0.86	1
KEGG_CYTOKINE_CYTOKINE_RECEPTOR_INTERACTION	264	-1.011	0.457	1	0.791	0.876	0.92	0.933	0.568	0.897
KEGG_CYTOSOLIC_DNA_SENSING_PATHWAY	55	-1.137	0.303	1	0.847	0.671	0.992	1.282	0.16	1
KEGG_DILATED_CARDIOMYOPATHY	90	0.917	0.633	1	0.8	0.888	0.934	-0.872	0.711	1
KEGG_DNA_REPLICATION	36	0.791	0.715	1	1.318	0.141	0.641	1.295	0.179	1
KEGG_DORSO_VENTRAL_AXIS_FORMATION	24	-0.901	0.62	1	-0.705	0.967	0.98	0.829	0.745	0.962
KEGG_DRUG_METABOLISM_CYTOCHROME_P450	69	1.247	0.122	1	-0.758	0.892	1	-1.337	0.053	1
KEGG_DRUG_METABOLISM_OTHER_ENZYMES	49	-0.775	0.926	0.937	-0.967	0.526	1	-1.003	0.464	1
KEGG_ECM_RECEPTOR_INTERACTION	84	0.838	0.774	1	0.785	0.871	0.923	-0.852	0.729	1
KEGG_ENDOCYTOSIS	181	0.87	0.71	0.993	-1.001	0.453	1	-1.169	0.201	1
KEGG_ENDOMETRIAL_CANCER	52	-0.726	0.982	0.954	0.909	0.645	0.965	0.902	0.638	0.927
KEGG_EPITHELIAL_CELL_SIGNALING_IN_HELICOBACTER_PYLORI_INFECTION	68	0.868	0.711	0.971	0.687	0.982	0.974	-1.024	0.402	1
KEGG_ERBB_SIGNALING_PATHWAY	87	0.91	0.624	1	0.797	0.855	0.923	-1.005	0.456	1
KEGG_ETHER_LIPID_METABOLISM	33	-0.898	0.667	1	0.86	0.763	0.999	0.884	0.696	0.906
KEGG_FATTY_ACID_METABOLISM	42	1.18	0.198	1	0.988	0.489	0.849	-0.95	0.525	1
KEGG_FC_EPSILON_RI_SIGNALING_PATHWAY	79	-1.015	0.426	1	0.969	0.523	0.866	1.054	0.364	1
KEGG_FC_GAMMA_R_MEDIATED_PHAGOCYTOSIS	96	0.743	0.91	0.968	0.932	0.571	0.956	-0.781	0.829	1
KEGG_FOCAL_ADHESION	199	0.893	0.668	1	0.812	0.846	0.951	-0.911	0.625	0.999
KEGG_FRUCTOSE_AND_MANNOSE_METABOLISM	34	-1.25	0.12	0.914	-0.897	0.64	1	1.081	0.294	1
KEGG_GALACTOSE_METABOLISM	26	-1.235	0.148	0.914	0.798	0.782	0.93	1.096	0.308	1
KEGG_GAP_JUNCTION	90	1.048	0.364	1	-0.931	0.592	1	-1.316	0.062	1
KEGG_GLIOMA	65	1.082	0.294	1	0.815	0.88	0.962	-1.224	0.105	1
KEGG_GLUTATHIONE_METABOLISM	49	0.971	0.504	1	0.944	0.549	0.933	-0.866	0.686	1
KEGG_GLYCEROLIPID_METABOLISM	49	-1.378	0.027	0.65	0.802	0.899	0.956	1.228	0.108	0.942
KEGG_GLYCEROPHOSPHOLIPID_METABOLISM	77	-0.941	0.588	1	0.838	0.843	0.964	0.887	0.722	0.91
KEGG_GLYCINE_SERINE_AND_THREONINE_METABOLISM	31	-0.883	0.685	0.934	1.003	0.451	0.854	1.013	0.415	0.918
KEGG_GLYCOLYSIS_GLUCONEOGENESIS	62	0.892	0.692	1	1.003	0.426	0.865	-0.819	0.839	0.967
KEGG_GLYCOSAMINOGLYCAN_BIOSYNTHESIS_CHONDROITIN_SULFATE	22	-1.153	0.284	1	0.927	0.577	0.956	1.018	0.447	0.973
KEGG_GLYCOSAMINOGLYCAN_BIOSYNTHESIS_HEPARAN_SULFATE	26	-1.366	0.051	0.608	-0.913	0.604	1	1.2	0.153	0.866
KEGG_GLYCOSAMINOGLYCAN_BIOSYNTHESIS_KERATAN_SULFATE	15	-0.643	0.958	0.984	1.293	0.139	0.685	1.008	0.434	0.891
KEGG_GLYCOSAMINOGLYCAN_DEGRADATION	21	-0.806	0.767	0.974	1.006	0.442	0.87	0.784	0.836	0.954
KEGG_GLYCOSPHINGOLIPID_BIOSYNTHESIS_GANGLIO_SERIES	15	-1.141	0.285	1	-0.841	0.685	1	0.957	0.528	0.923
KEGG_GLYCOSPHINGOLIPID_BIOSYNTHESIS_LACTO_AND_NEOLACTO_SERIES	26	-0.955	0.511	1	-1.26	0.144	1	-0.829	0.715	0.957
KEGG_GLYCOSYLPHOSPHATIDYLINOSITOL_GPI_ANCHOR_BIOSYNTHESIS	25	0.846	0.727	1	0.805	0.738	0.958	-0.76	0.831	1
KEGG_GLYOXYLATE_AND_DICARBOXYLATE_METABOLISM	16	0.748	0.813	0.98	1.177	0.251	0.819	0.819	0.732	0.96
KEGG_GNRH_SIGNALING_PATHWAY	101	0.806	0.959	1	0.842	0.845	0.984	-0.838	0.856	0.961
KEGG_GRAFT_VERSUS_HOST_DISEASE	37	0.565	0.982	0.998	1.11	0.385	0.798	0.945	0.557	0.927
KEGG_HEDGEHOG_SIGNALING_PATHWAY	56	0.887	0.708	1	-0.904	0.63	1	-1.079	0.308	1
KEGG_HEMATOPOIETIC_CELL_LINEAGE	85	-0.822	0.721	0.998	0.994	0.503	0.855	0.925	0.57	0.876
KEGG_HISTIDINE_METABOLISM	29	1.109	0.293	1	0.859	0.71	0.992	-1.021	0.415	1
KEGG_HOMOLOGOUS_RECOMBINATION	28	0.906	0.601	1	1.374	0.095	0.739	0.992	0.498	0.924
KEGG_HUNTINGTONS_DISEASE	182	1.006	0.456	1	1.12	0.292	0.801	0.747	0.904	0.951
KEGG_HYPERTROPHIC_CARDIOMYOPATHY_HCM	83	0.912	0.657	1	0.827	0.839	0.96	-0.846	0.774	0.983
KEGG_INOSITOL_PHOSPHATE_METABOLISM	54	0.869	0.739	0.983	-0.761	0.966	1	-0.899	0.676	1
KEGG_INSULIN_SIGNALING_PATHWAY	137	-0.763	0.978	0.943	-0.813	0.858	1	-0.93	0.602	0.995
KEGG_INTESTINAL_IMMUNE_NETWORK_FOR_IGA_PRODUCTION	46	0.764	0.81	0.997	0.843	0.706	0.991	0.657	0.972	0.977
KEGG_JAK_STAT_SIGNALING_PATHWAY	155	-0.823	0.785	1	1.086	0.312	0.778	1.038	0.38	1
KEGG_LEISHMANIA_INFECTION	70	-1.036	0.441	1	1.128	0.337	0.789	1.297	0.161	1
KEGG_LEUKOCYTE_TRANSENDOTHELIAL_MIGRATION	116	-0.906	0.674	1	-0.888	0.702	1	-0.873	0.734	1
KEGG_LINOLEIC_ACID_METABOLISM	29	0.827	0.784	1	-0.903	0.662	1	-1.017	0.429	1
KEGG_LONG_TERM_DEPRESSION	70	0.95	0.568	1	-0.885	0.704	1	-1.094	0.271	1
KEGG_LONG_TERM_POTENTIATION	70	1.059	0.312	1	0.89	0.754	0.996	-1.056	0.308	1
KEGG_LYSINE_DEGRADATION	44	1.059	0.402	1	1.319	0.105	0.676	0.76	0.811	0.965
KEGG_LYSOSOME	121	-1.306	0.124	0.872	-0.754	0.816	0.998	1.049	0.402	1
KEGG_MAPK_SIGNALING_PATHWAY	267	1.027	0.385	1	1.197	0.11	0.813	-0.911	0.676	1
KEGG_MATURITY_ONSET_DIABETES_OF_THE_YOUNG	25	-0.754	0.881	0.944	1.229	0.187	0.784	1.28	0.112	1
KEGG_MELANOGENESIS	101	1.065	0.304	1	-0.934	0.573	1	-1.258	0.08	1
KEGG_MELANOMA	71	0.808	0.89	1	0.812	0.875	0.96	-0.757	0.962	1
KEGG_METABOLISM_OF_XENOBIOTICS_BY_CYTOCHROME_P450	67	1.236	0.115	1	0.858	0.733	0.981	-1.282	0.081	1
KEGG_MISMATCH_REPAIR	23	-0.798	0.733	0.947	1.233	0.254	0.799	1.205	0.255	0.893
KEGG_MTOR_SIGNALING_PATHWAY	52	0.878	0.699	0.983	-1.382	0.041	1	-1.28	0.088	1
KEGG_N_GLYCAN_BIOSYNTHESIS	46	-1.084	0.367	1	0.722	0.832	0.966	1.224	0.203	0.904
KEGG_NATURAL_KILLER_CELL_MEDIATED_CYTOTOXICITY	132	-0.942	0.551	1	0.754	0.802	0.948	0.898	0.626	0.925
KEGG_NEUROACTIVE_LIGAND_RECEPTOR_INTERACTION	271	-0.891	0.725	0.95	1.097	0.224	0.79	0.928	0.658	0.879
KEGG_NEUROTROPHIN_SIGNALING_PATHWAY	126	1.018	0.413	1	1.032	0.392	0.829	-1.054	0.36	1
KEGG_NICOTINATE_AND_NICOTINAMIDE_METABOLISM	24	0.929	0.584	1	1.19	0.196	0.785	0.753	0.888	0.953
KEGG_NITROGEN_METABOLISM	23	1.063	0.339	1	0.864	0.69	1	-0.948	0.577	1
KEGG_NOD_LIKE_RECEPTOR_SIGNALING_PATHWAY	62	-1.134	0.317	0.999	0.772	0.765	0.933	1.136	0.324	1
KEGG_NON_SMALL_CELL_LUNG_CANCER	54	-0.804	0.899	0.962	0.801	0.918	0.95	-0.756	0.965	0.994
KEGG_NOTCH_SIGNALING_PATHWAY	47	0.996	0.438	1	0.909	0.594	0.975	-0.968	0.477	1
KEGG_NUCLEOTIDE_EXCISION_REPAIR	44	1.228	0.177	1	1.417	0.046	0.639	0.767	0.786	0.964
KEGG_O_GLYCAN_BIOSYNTHESIS	30	-1.61	0.012	0.127	-1.033	0.4	1	1.38	0.074	1
KEGG_OLFACTORY_TRANSDUCTION	386	-1.065	0.341	1	-0.845	0.823	1	0.962	0.507	0.927
KEGG_ONE_CARBON_POOL_BY_FOLATE	17	1.159	0.269	1	1.454	0.062	0.507	-0.679	0.943	0.989
KEGG_OOCYTE_MEIOSIS	113	1.082	0.311	1	1.108	0.298	0.77	0.795	0.85	0.968
KEGG_OTHER_GLYCAN_DEGRADATION	16	-1.214	0.223	0.957	0.759	0.792	0.947	1.254	0.184	0.869
KEGG_OXIDATIVE_PHOSPHORYLATION	132	0.914	0.571	1	0.875	0.63	1	-0.743	0.85	0.987
KEGG_P53_SIGNALING_PATHWAY	68	1.018	0.409	1	0.973	0.5	0.867	-0.95	0.538	1
KEGG_PANCREATIC_CANCER	70	-0.86	0.741	0.967	0.869	0.71	1	-0.719	0.982	0.981
KEGG_PANTOTHENATE_AND_COA_BIOSYNTHESIS	16	-0.917	0.587	1	1.052	0.4	0.837	1.278	0.163	0.955
KEGG_PARKINSONS_DISEASE	130	0.953	0.502	1	1.016	0.46	0.853	-0.632	0.985	0.998
KEGG_PATHOGENIC_ESCHERICHIA_COLI_INFECTION	56	-0.776	0.892	0.948	-0.833	0.788	1	-0.841	0.74	0.983
KEGG_PATHWAYS_IN_CANCER	325	-0.831	0.927	1	0.839	0.825	0.971	-0.84	0.849	0.97
KEGG_PENTOSE_AND_GLUCURONATE_INTERCONVERSIONS	26	1.084	0.351	1	0.84	0.684	0.977	-1.225	0.168	1
KEGG_PENTOSE_PHOSPHATE_PATHWAY	27	0.714	0.932	0.981	1.095	0.329	0.782	-0.763	0.869	1
KEGG_PEROXISOME	78	1.178	0.215	1	0.874	0.66	1	-0.973	0.49	1
KEGG_PHENYLALANINE_METABOLISM	18	0.773	0.914	1	-0.828	0.749	1	-0.96	0.509	1
KEGG_PHOSPHATIDYLINOSITOL_SIGNALING_SYSTEM	76	-0.801	0.928	0.955	-1.049	0.341	1	-0.936	0.608	1
KEGG_PORPHYRIN_AND_CHLOROPHYLL_METABOLISM	39	0.784	0.874	1	-0.89	0.616	1	-1.148	0.244	1
KEGG_PPAR_SIGNALING_PATHWAY	69	-0.943	0.58	1	-1.007	0.435	1	-0.847	0.826	0.996
KEGG_PRIMARY_BILE_ACID_BIOSYNTHESIS	16	1.173	0.204	1	0.916	0.583	0.978	-1.043	0.392	1
KEGG_PRIMARY_IMMUNODEFICIENCY	35	0.649	0.868	0.991	0.878	0.644	1	0.757	0.802	0.958
KEGG_PRION_DISEASES	35	0.943	0.541	1	1.148	0.236	0.816	0.828	0.761	0.951
KEGG_PROGESTERONE_MEDIATED_OOCYTE_MATURATION	85	1.254	0.082	1	1.345	0.042	0.593	0.811	0.852	0.968
KEGG_PROPANOATE_METABOLISM	33	0.832	0.72	1	1.269	0.125	0.773	1.024	0.417	0.975
KEGG_PROSTATE_CANCER	89	0.772	0.992	1	-0.826	0.898	1	-0.941	0.59	1
KEGG_PROTEASOME	46	-0.887	0.601	0.944	1.156	0.297	0.827	1.188	0.283	0.873
KEGG_PROTEIN_EXPORT	24	-1.109	0.342	1	1.219	0.246	0.768	1.494	0.026	1
KEGG_PROXIMAL_TUBULE_BICARBONATE_RECLAMATION	23	0.881	0.683	0.99	0.816	0.807	0.97	-0.806	0.851	0.987
KEGG_PURINE_METABOLISM	159	0.781	0.911	1	1.227	0.097	0.764	0.889	0.685	0.92
KEGG_PYRIMIDINE_METABOLISM	98	0.807	0.809	1	1.347	0.058	0.685	1.152	0.251	1
KEGG_PYRUVATE_METABOLISM	40	-0.926	0.587	1	1.165	0.222	0.816	1.485	0.029	0.699
KEGG_REGULATION_OF_ACTIN_CYTOSKELETON	213	-0.894	0.744	0.981	0.896	0.722	0.99	0.85	0.886	0.946
KEGG_REGULATION_OF_AUTOPHAGY	35	-1.427	0.047	0.666	-1.43	0.058	1	1.265	0.17	0.869
KEGG_RENAL_CELL_CARCINOMA	70	-1.009	0.449	1	-0.934	0.542	1	0.744	0.945	0.945
KEGG_RENIN_ANGIOTENSIN_SYSTEM	17	-1.399	0.048	0.666	1.087	0.333	0.791	1.328	0.081	1
KEGG_RETINOL_METABOLISM	62	1.065	0.343	1	-0.787	0.865	1	-1.222	0.137	1
KEGG_RIBOFLAVIN_METABOLISM	16	0.932	0.556	1	1.456	0.038	0.614	1.093	0.333	1
KEGG_RIBOSOME	88	-0.971	0.568	1	-1.164	0.317	1	1.041	0.477	1
KEGG_RIG_I_LIKE_RECEPTOR_SIGNALING_PATHWAY	71	-1.016	0.443	1	0.656	0.949	0.976	1.016	0.452	0.93
KEGG_RNA_DEGRADATION	59	0.932	0.552	1	1.351	0.127	0.729	0.934	0.544	0.911
KEGG_RNA_POLYMERASE	29	1.323	0.126	1	1.384	0.094	0.77	-1.046	0.43	1
KEGG_SELENOAMINO_ACID_METABOLISM	26	0.715	0.992	0.99	-0.921	0.62	1	-0.974	0.491	1
KEGG_SMALL_CELL_LUNG_CANCER	84	0.766	0.971	1	1.071	0.326	0.8	0.941	0.548	0.906
KEGG_SNARE_INTERACTIONS_IN_VESICULAR_TRANSPORT	38	1.061	0.381	1	1.143	0.242	0.79	-0.733	0.952	0.977
KEGG_SPHINGOLIPID_METABOLISM	39	-1.032	0.4	1	-0.972	0.502	1	0.957	0.514	0.906
KEGG_SPLICEOSOME	127	1.314	0.12	1	1.521	0.037	0.492	0.698	0.873	0.975
KEGG_STARCH_AND_SUCROSE_METABOLISM	50	0.902	0.661	1	0.868	0.671	1	-1.066	0.338	1
KEGG_STEROID_BIOSYNTHESIS	17	-1.08	0.369	1	-1.075	0.397	1	0.685	0.875	0.973
KEGG_STEROID_HORMONE_BIOSYNTHESIS	53	0.754	0.976	0.992	-0.827	0.809	1	-1.015	0.421	1
KEGG_SYSTEMIC_LUPUS_ERYTHEMATOSUS	133	0.822	0.758	1	1.11	0.35	0.78	0.788	0.774	0.97
KEGG_T_CELL_RECEPTOR_SIGNALING_PATHWAY	108	0.748	0.854	0.97	0.821	0.735	0.966	-0.621	0.986	0.989
KEGG_TASTE_TRANSDUCTION	51	0.91	0.617	1	1.215	0.146	0.759	0.787	0.896	0.96
KEGG_TERPENOID_BACKBONE_BIOSYNTHESIS	15	-1.051	0.382	1	-1.183	0.203	1	0.881	0.625	0.9
KEGG_TGF_BETA_SIGNALING_PATHWAY	86	1.043	0.356	1	1.035	0.384	0.836	-0.923	0.585	0.999
KEGG_THYROID_CANCER	29	-1.488	0.02	0.484	-1.126	0.24	1	1.113	0.276	1
KEGG_TIGHT_JUNCTION	132	-0.795	0.887	0.939	-1.34	0.059	1	-1.122	0.248	1
KEGG_TOLL_LIKE_RECEPTOR_SIGNALING_PATHWAY	102	-1.181	0.239	1	0.8	0.756	0.942	1.219	0.219	0.87
KEGG_TRYPTOPHAN_METABOLISM	40	0.752	0.941	0.985	1.302	0.059	0.678	1.033	0.375	0.964
KEGG_TYPE_I_DIABETES_MELLITUS	41	0.712	0.886	0.973	1.141	0.291	0.78	0.971	0.499	0.934
KEGG_TYPE_II_DIABETES_MELLITUS	47	0.763	0.859	0.989	1.261	0.158	0.733	0.979	0.467	0.927
KEGG_TYROSINE_METABOLISM	42	1.008	0.415	1	1.045	0.383	0.832	-0.86	0.72	1
KEGG_UBIQUITIN_MEDIATED_PROTEOLYSIS	135	1.184	0.11	1	1.191	0.149	0.813	-0.962	0.511	1
KEGG_VALINE_LEUCINE_AND_ISOLEUCINE_DEGRADATION	44	0.79	0.773	1	0.702	0.865	0.97	0.808	0.708	0.961
KEGG_VASCULAR_SMOOTH_MUSCLE_CONTRACTION	115	0.946	0.551	1	-0.825	0.876	1	-1.081	0.295	1
KEGG_VASOPRESSIN_REGULATED_WATER_REABSORPTION	44	1.338	0.063	1	1.146	0.237	0.801	-1.14	0.226	1
KEGG_VEGF_SIGNALING_PATHWAY	76	0.882	0.738	1	1.174	0.135	0.805	0.875	0.795	0.891
KEGG_VIBRIO_CHOLERAE_INFECTION	54	-0.86	0.658	0.984	0.721	0.957	0.96	0.798	0.813	0.972
KEGG_VIRAL_MYOCARDITIS	68	-0.851	0.75	0.972	0.851	0.735	0.992	1.018	0.429	0.949
KEGG_WNT_SIGNALING_PATHWAY	151	1.01	0.408	1	-0.979	0.474	1	-1.132	0.209	1

## Sheet: PID
PID - ITT Ng -ve
		Net-En_vs_COC			CCVR_vs_COC			CCVR_vs_Net-En
NAME	SIZE	NES	Nom.p.val	FDR.q.val	NES	Nom.p.val	FDR.q.val	NES	Nom.p.val	FDR.q.val
PID_A6B1_A6B4_INTEGRIN_PATHWAY	46	0.772	0.767	1	-0.764	0.753	0.998	-0.757	0.789	1
PID_AJDISS_2PATHWAY	48	1.154	0.23	1	1.162	0.197	0.897	-1.007	0.437	1
PID_ALK1_PATHWAY	26	-1.09	0.316	1	-1.324	0.114	1	-0.706	0.917	0.996
PID_ALPHA_SYNUCLEIN_PATHWAY	32	-0.938	0.587	1	1.107	0.256	0.974	1.035	0.366	1
PID_AMB2_NEUTROPHILS_PATHWAY	41	-1.046	0.407	1	-0.782	0.881	1	0.897	0.643	1
PID_ANGIOPOIETIN_RECEPTOR_PATHWAY	49	0.753	0.884	1	0.687	0.966	0.969	-0.81	0.777	1
PID_ANTHRAX_PATHWAY	18	-1.022	0.417	1	-0.85	0.699	1	0.895	0.594	1
PID_AP1_PATHWAY	70	-0.921	0.567	1	1.025	0.429	0.831	0.902	0.609	1
PID_AR_NONGENOMIC_PATHWAY	31	0.772	0.903	1	-1.039	0.363	1	-1.117	0.261	1
PID_AR_PATHWAY	61	1.165	0.197	1	0.931	0.561	0.923	-1.203	0.173	1
PID_AR_TF_PATHWAY	53	-0.92	0.602	1	-0.746	0.938	0.986	0.931	0.575	1
PID_ARF_3PATHWAY	19	-0.794	0.773	1	-0.983	0.483	1	-0.728	0.863	1
PID_ARF6_DOWNSTREAM_PATHWAY	15	-1.221	0.243	1	-1.018	0.447	1	0.656	0.907	0.995
PID_ARF6_PATHWAY	35	0.732	0.977	1	-0.945	0.522	1	-1.085	0.291	1
PID_ARF6_TRAFFICKING_PATHWAY	49	-0.85	0.751	1	0.899	0.639	0.929	0.744	0.964	1
PID_ATF2_PATHWAY	59	0.875	0.666	1	1.124	0.295	0.995	-0.804	0.791	1
PID_ATM_PATHWAY	34	1.209	0.228	1	1.436	0.048	1	1.026	0.438	1
PID_ATR_PATHWAY	39	0.901	0.606	1	1.33	0.14	0.779	1.119	0.382	1
PID_AURORA_A_PATHWAY	31	0.986	0.488	1	1.375	0.086	0.848	0.871	0.678	1
PID_AURORA_B_PATHWAY	39	0.953	0.554	1	1.25	0.219	0.786	0.977	0.516	1
PID_AVB3_INTEGRIN_PATHWAY	74	-0.807	0.784	1	0.705	0.966	0.975	0.822	0.759	1
PID_AVB3_OPN_PATHWAY	31	-0.651	0.913	1	0.914	0.578	0.904	-0.598	0.957	0.989
PID_BARD1_PATHWAY	29	0.803	0.701	1	1.294	0.186	0.702	1.144	0.343	1
PID_BCR_5PATHWAY	63	-0.715	0.83	0.984	1.228	0.228	0.854	1.06	0.43	1
PID_BETA_CATENIN_DEG_PATHWAY	18	-1.013	0.44	1	-0.85	0.671	1	0.773	0.799	1
PID_BETA_CATENIN_NUC_PATHWAY	80	0.936	0.604	1	-0.936	0.617	1	-1.118	0.215	1
PID_BMP_PATHWAY	42	1.41	0.031	1	1.228	0.155	0.813	-1.24	0.139	1
PID_CASPASE_PATHWAY	51	0.968	0.479	1	1.261	0.157	0.776	-0.731	0.905	1
PID_CD40_PATHWAY	31	1.135	0.309	1	1.006	0.468	0.824	-1.062	0.38	1
PID_CD8_TCR_DOWNSTREAM_PATHWAY	65	-0.904	0.593	1	0.645	0.921	0.977	0.924	0.571	1
PID_CD8_TCR_PATHWAY	53	-0.501	0.99	1	-0.646	0.897	0.993	-0.616	0.908	0.993
PID_CDC42_PATHWAY	70	-0.749	0.918	1	0.843	0.703	0.953	-0.803	0.783	1
PID_CDC42_REG_PATHWAY	30	0.781	0.907	1	0.93	0.583	0.897	0.992	0.446	1
PID_CERAMIDE_PATHWAY	44	0.721	0.954	1	0.967	0.488	0.893	0.74	0.917	0.983
PID_CIRCADIAN_PATHWAY	16	-0.963	0.54	1	-1.058	0.429	1	0.659	0.9	1
PID_CMYB_PATHWAY	84	-0.929	0.577	1	1.332	0.06	0.845	1.006	0.434	1
PID_CONE_PATHWAY	23	0.932	0.567	1	1.119	0.258	0.986	0.784	0.855	1
PID_CXCR3_PATHWAY	43	-1.092	0.333	1	-1.037	0.428	1	0.954	0.527	1
PID_CXCR4_PATHWAY	100	-0.89	0.637	0.993	0.934	0.58	0.928	0.861	0.678	1
PID_DELTA_NP63_PATHWAY	47	1.07	0.377	1	0.884	0.68	0.945	-0.92	0.593	1
PID_DNA_PK_PATHWAY	16	1.295	0.124	1	1.038	0.427	0.877	-1.187	0.253	1
PID_E2F_PATHWAY	73	0.973	0.491	1	1.403	0.06	0.911	0.925	0.574	1
PID_ECADHERIN_KERATINOCYTE_PATHWAY	21	-0.543	0.99	1	-1.332	0.109	1	-1.113	0.354	1
PID_ECADHERIN_NASCENT_AJ_PATHWAY	39	-0.689	0.884	1	-1.267	0.163	1	-1.037	0.435	1
PID_ECADHERIN_STABILIZATION_PATHWAY	41	0.614	0.978	0.996	-1.195	0.256	1	-1.029	0.459	1
PID_ENDOTHELIN_PATHWAY	63	-0.873	0.73	1	-1.075	0.322	1	-0.933	0.577	1
PID_EPHA_FWDPATHWAY	34	-0.796	0.874	1	-0.871	0.72	1	0.847	0.735	1
PID_EPHA2_FWD_PATHWAY	19	-0.903	0.604	0.989	-0.883	0.626	1	0.628	0.947	0.989
PID_EPHB_FWD_PATHWAY	40	0.996	0.47	1	-1.056	0.417	1	-1.329	0.099	1
PID_EPHRINB_REV_PATHWAY	30	0.894	0.636	1	1.028	0.404	0.839	-0.853	0.709	1
PID_EPO_PATHWAY	33	-1.07	0.391	1	1.048	0.436	0.9	0.922	0.587	1
PID_ER_NONGENOMIC_PATHWAY	40	0.714	0.977	0.998	-0.848	0.74	1	-0.908	0.606	1
PID_ERA_GENOMIC_PATHWAY	64	1.053	0.376	1	1.54	0.008	0.787	1.025	0.394	1
PID_ERB_GENOMIC_PATHWAY	15	0.892	0.634	1	1.417	0.06	0.991	1.032	0.415	1
PID_ERBB_NETWORK_PATHWAY	15	-0.978	0.507	1	-1.031	0.419	1	-0.622	0.983	1
PID_ERBB1_DOWNSTREAM_PATHWAY	105	-0.676	0.988	0.999	-0.803	0.818	1	-1.047	0.392	1
PID_ERBB1_INTERNALIZATION_PATHWAY	41	1.048	0.357	1	1.047	0.367	0.885	-1.019	0.395	1
PID_ERBB1_RECEPTOR_PROXIMAL_PATHWAY	35	0.738	0.856	1	-0.775	0.798	1	-0.946	0.535	1
PID_ERBB2_ERBB3_PATHWAY	44	0.846	0.684	1	1.046	0.396	0.869	0.722	0.926	0.99
PID_ERBB4_PATHWAY	38	-1.064	0.323	1	0.815	0.837	0.953	1.149	0.188	1
PID_FAK_PATHWAY	59	-0.979	0.519	1	-1.354	0.102	1	-1.084	0.353	1
PID_FANCONI_PATHWAY	47	0.773	0.775	1	1.332	0.138	0.937	1.068	0.391	1
PID_FAS_PATHWAY	38	-0.687	0.977	0.999	1.202	0.172	0.864	0.978	0.493	1
PID_FCER1_PATHWAY	60	-1.061	0.411	1	-0.756	0.805	0.983	0.828	0.681	1
PID_FGF_PATHWAY	55	0.799	0.887	1	0.882	0.7	0.938	-0.803	0.839	1
PID_FOXM1_PATHWAY	40	0.718	0.846	1	1.301	0.149	0.715	1.288	0.154	1
PID_FOXO_PATHWAY	49	-0.81	0.744	1	-0.715	0.922	0.979	-0.707	0.913	1
PID_FRA_PATHWAY	37	-1.021	0.408	1	-0.885	0.624	1	0.687	0.934	0.99
PID_GLYPICAN_1PATHWAY	27	-0.764	0.914	1	0.84	0.779	0.949	0.823	0.792	1
PID_GMCSF_PATHWAY	36	-1.151	0.34	1	0.767	0.752	0.974	1.055	0.458	1
PID_HDAC_CLASSI_PATHWAY	66	-0.736	0.96	0.993	1.073	0.316	0.874	0.882	0.633	1
PID_HDAC_CLASSII_PATHWAY	34	0.981	0.515	1	1.092	0.321	0.872	-0.804	0.788	1
PID_HDAC_CLASSIII_PATHWAY	26	0.893	0.657	1	0.847	0.736	0.968	-0.871	0.678	1
PID_HEDGEHOG_2PATHWAY	22	-0.791	0.807	1	1.009	0.476	0.846	1.003	0.47	1
PID_HEDGEHOG_GLI_PATHWAY	48	0.79	0.896	1	-0.832	0.777	0.974	-0.955	0.54	1
PID_HES_HEY_PATHWAY	48	1.07	0.333	1	1.367	0.053	0.793	0.853	0.751	1
PID_HIF1_TFPATHWAY	66	-1.322	0.071	1	-1.061	0.352	1	1.089	0.323	1
PID_HIF1A_PATHWAY	19	-0.86	0.683	1	-0.894	0.593	1	0.624	0.983	0.98
PID_HIF2PATHWAY	34	-1.506	0.019	1	-0.932	0.558	1	1.211	0.185	1
PID_HIV_NEF_PATHWAY	35	0.658	0.946	0.996	1.116	0.31	0.964	0.814	0.725	1
PID_HNF3A_PATHWAY	44	1.157	0.237	1	1.199	0.235	0.843	-0.761	0.816	1
PID_HNF3B_PATHWAY	45	0.731	0.979	1	1.523	0.01	0.505	1.434	0.012	1
PID_IFNG_PATHWAY	40	-0.727	0.793	0.987	1.105	0.374	0.925	0.842	0.653	1
PID_IGF1_PATHWAY	29	-0.906	0.588	1	0.825	0.708	0.952	0.749	0.844	1
PID_IL1_PATHWAY	34	-0.868	0.64	1	1.034	0.411	0.853	0.926	0.557	1
PID_IL12_2PATHWAY	62	-0.982	0.513	1	0.67	0.892	0.967	1.083	0.376	1
PID_IL12_STAT4_PATHWAY	32	-0.925	0.567	1	-0.683	0.867	0.977	0.754	0.785	1
PID_IL2_1PATHWAY	55	-0.651	0.888	0.998	1.037	0.424	0.86	0.75	0.782	1
PID_IL2_PI3K_PATHWAY	34	0.676	0.911	1	-0.62	0.97	0.993	-0.978	0.498	1
PID_IL2_STAT5_PATHWAY	30	0.757	0.748	1	0.809	0.716	0.955	-0.767	0.758	1
PID_IL23_PATHWAY	37	-0.997	0.499	1	0.751	0.804	0.988	1.007	0.452	1
PID_IL27_PATHWAY	26	-1.013	0.473	1	0.732	0.821	0.981	1.045	0.431	1
PID_IL3_PATHWAY	26	-1.148	0.298	1	0.702	0.863	0.97	0.858	0.665	1
PID_IL4_2PATHWAY	64	-0.78	0.788	1	1.018	0.445	0.834	0.979	0.488	1
PID_IL6_7_PATHWAY	47	-0.948	0.561	1	1.392	0.088	0.851	1.191	0.247	1
PID_IL8_CXCR1_PATHWAY	28	-0.936	0.602	1	0.683	0.865	0.964	0.76	0.804	1
PID_IL8_CXCR2_PATHWAY	34	-0.96	0.564	1	0.733	0.792	0.989	0.754	0.812	1
PID_ILK_PATHWAY	45	-1.006	0.444	1	1.305	0.096	0.742	1.106	0.287	1
PID_INSULIN_GLUCOSE_PATHWAY	26	0.748	0.808	1	-0.845	0.681	1	-0.839	0.685	1
PID_INSULIN_PATHWAY	44	-0.823	0.798	1	-0.903	0.61	1	-0.867	0.675	1
PID_INTEGRIN_A4B1_PATHWAY	33	0.714	0.929	1	-1.171	0.217	1	-1.149	0.261	1
PID_INTEGRIN_A9B1_PATHWAY	25	0.744	0.859	1	-0.688	0.953	0.986	-0.984	0.496	1
PID_INTEGRIN_CS_PATHWAY	26	-0.999	0.441	1	0.714	0.973	0.972	0.842	0.702	1
PID_INTEGRIN1_PATHWAY	66	-0.795	0.792	1	0.794	0.767	0.948	0.782	0.832	1
PID_INTEGRIN2_PATHWAY	29	-1.078	0.362	1	0.837	0.762	0.944	1.088	0.306	1
PID_INTEGRIN3_PATHWAY	43	-1.044	0.378	1	0.789	0.833	0.948	0.922	0.594	1
PID_INTEGRIN5_PATHWAY	17	1.012	0.424	1	-1.18	0.208	1	-1.397	0.058	1
PID_KIT_PATHWAY	52	-1.082	0.339	1	1.098	0.316	0.874	0.969	0.521	1
PID_LIS1_PATHWAY	28	0.857	0.672	1	0.952	0.538	0.904	-0.748	0.906	1
PID_LKB1_PATHWAY	47	0.825	0.797	1	-1.094	0.291	1	-1.275	0.105	1
PID_LPA4_PATHWAY	15	0.996	0.446	1	0.801	0.778	0.963	-1.278	0.14	1
PID_LYMPH_ANGIOGENESIS_PATHWAY	25	-0.977	0.486	1	-0.916	0.589	1	0.828	0.769	1
PID_LYSOPHOSPHOLIPID_PATHWAY	65	0.673	0.996	0.996	-0.764	0.889	0.982	-1.045	0.362	1
PID_MAPK_TRK_PATHWAY	34	0.973	0.524	1	1.104	0.318	0.876	-0.858	0.656	1
PID_MET_PATHWAY	79	-1.073	0.356	1	-1.175	0.247	1	-0.874	0.626	1
PID_MTOR_4PATHWAY	69	-0.942	0.525	1	-1.055	0.379	1	-0.816	0.735	1
PID_MYC_ACTIV_PATHWAY	79	-1.003	0.44	1	1.18	0.218	0.884	1.373	0.07	1
PID_MYC_PATHWAY	25	0.861	0.667	1	1.003	0.433	0.817	-0.716	0.913	1
PID_MYC_REPRESS_PATHWAY	63	-1.101	0.295	1	-1.204	0.189	1	-0.834	0.757	1
PID_NCADHERIN_PATHWAY	33	0.761	0.865	1	-0.987	0.479	1	-0.882	0.652	1
PID_NECTIN_PATHWAY	30	-0.719	0.847	0.988	-1.119	0.338	1	-1.059	0.386	1
PID_NEPHRIN_NEPH1_PATHWAY	31	1.125	0.266	1	-0.928	0.582	1	-1.433	0.026	1
PID_NETRIN_PATHWAY	32	1.086	0.31	1	-0.887	0.672	1	-1.107	0.297	1
PID_NFAT_3PATHWAY	53	1.093	0.316	1	0.741	0.877	0.996	-1.307	0.1	1
PID_NFAT_TFPATHWAY	45	-0.762	0.772	1	0.827	0.694	0.956	0.758	0.8	1
PID_NFKAPPAB_ATYPICAL_PATHWAY	17	-0.834	0.666	1	0.927	0.568	0.892	0.7	0.825	0.986
PID_NFKAPPAB_CANONICAL_PATHWAY	23	-0.948	0.543	1	1.106	0.392	0.946	0.923	0.561	1
PID_NOTCH_PATHWAY	59	0.757	0.945	1	0.874	0.675	0.947	-0.923	0.585	1
PID_P38_ALPHA_BETA_DOWNSTREAM_PATHWAY	38	0.642	0.994	0.995	0.857	0.7	0.954	0.738	0.898	0.975
PID_P38_ALPHA_BETA_PATHWAY	30	0.681	0.908	1	1.08	0.353	0.87	-0.618	0.992	1
PID_P38_MK2_PATHWAY	21	0.832	0.707	1	0.918	0.572	0.904	-0.698	0.964	0.995
PID_P38_MKK3_6PATHWAY	26	0.829	0.762	1	0.862	0.67	0.954	-0.809	0.786	1
PID_P53_DOWNSTREAM_PATHWAY	137	-0.901	0.638	0.976	-0.766	0.881	1	-0.885	0.675	1
PID_P53_REGULATION_PATHWAY	59	-0.737	0.924	1	0.817	0.707	0.958	0.704	0.939	0.992
PID_P73PATHWAY	79	0.926	0.58	1	1.088	0.315	0.863	-0.826	0.734	1
PID_P75_NTR_PATHWAY	68	0.867	0.77	1	0.784	0.929	0.948	-0.857	0.745	1
PID_PDGFRA_PATHWAY	22	0.841	0.682	1	-0.74	0.897	0.955	-0.993	0.456	1
PID_PDGFRB_PATHWAY	129	-1.061	0.343	1	-0.767	0.883	1	0.714	0.944	0.991
PID_PI3K_PLC_TRK_PATHWAY	36	1.101	0.286	1	0.735	0.949	0.996	-1.182	0.186	1
PID_PI3KCI_AKT_PATHWAY	35	0.798	0.736	1	-0.836	0.678	1	-1.355	0.089	1
PID_PI3KCI_PATHWAY	48	-0.777	0.776	1	0.728	0.858	0.968	0.741	0.832	0.994
PID_PLK1_PATHWAY	46	0.895	0.644	1	1.319	0.148	0.719	1.258	0.22	1
PID_PRL_SIGNALING_EVENTS_PATHWAY	23	-1.033	0.416	1	1.172	0.267	0.885	1.436	0.053	1
PID_PS1_PATHWAY	46	-0.77	0.953	1	-0.78	0.924	1	-0.88	0.701	1
PID_PTP1B_PATHWAY	52	0.74	0.95	1	1.052	0.375	0.93	-0.781	0.877	1
PID_RAC1_PATHWAY	54	-0.817	0.756	1	1.029	0.407	0.85	0.753	0.867	1
PID_RAC1_REG_PATHWAY	38	-0.985	0.48	1	0.869	0.688	0.946	0.987	0.461	1
PID_RAS_PATHWAY	30	-1.069	0.317	1	-0.852	0.767	1	0.849	0.756	1
PID_RB_1PATHWAY	65	0.82	0.774	1	1.327	0.087	0.735	0.917	0.571	1
PID_REELIN_PATHWAY	28	0.805	0.796	1	0.845	0.738	0.961	-0.767	0.89	1
PID_REG_GR_PATHWAY	82	0.98	0.484	1	1.212	0.18	0.853	-0.896	0.607	1
PID_RET_PATHWAY	39	-0.768	0.846	1	0.715	0.872	0.979	-0.732	0.879	1
PID_RETINOIC_ACID_PATHWAY	30	0.722	0.908	1	-1.067	0.33	1	-1.028	0.42	1
PID_RHOA_PATHWAY	45	-0.744	0.933	1	1.13	0.268	1	1.117	0.249	1
PID_RHOA_REG_PATHWAY	46	0.915	0.605	1	-0.74	0.937	0.969	-1.019	0.411	1
PID_RHODOPSIN_PATHWAY	23	-0.86	0.707	1	0.728	0.935	0.977	0.782	0.865	1
PID_RXR_VDR_PATHWAY	26	-1.109	0.302	1	-1.031	0.432	1	-0.708	0.9	1
PID_S1P_META_PATHWAY	21	-1.116	0.273	1	-1.086	0.308	1	-0.765	0.936	1
PID_S1P_S1P1_PATHWAY	21	-1.144	0.247	1	-1.125	0.279	1	-0.745	0.899	1
PID_S1P_S1P2_PATHWAY	24	0.758	0.855	1	-0.884	0.638	1	-1.103	0.281	1
PID_S1P_S1P3_PATHWAY	29	-1.072	0.325	1	-1.189	0.174	1	-0.92	0.57	1
PID_SHP2_PATHWAY	57	0.95	0.538	1	1.104	0.27	0.9	-0.976	0.483	1
PID_SMAD2_3NUCLEAR_PATHWAY	82	1.081	0.3	1	1.051	0.356	0.912	-1.049	0.377	1
PID_SMAD2_3PATHWAY	16	1.111	0.298	1	-0.874	0.654	1	-1.258	0.166	1
PID_SYNDECAN_1_PATHWAY	46	-0.908	0.596	1	-0.689	0.967	0.998	0.844	0.704	1
PID_SYNDECAN_2_PATHWAY	33	-1.051	0.402	1	0.798	0.767	0.949	1	0.435	1
PID_SYNDECAN_3_PATHWAY	17	-0.745	0.906	1	-1.378	0.061	1	-1.184	0.214	1
PID_SYNDECAN_4_PATHWAY	32	1.061	0.379	1	0.898	0.667	0.921	-1.011	0.432	1
PID_TAP63_PATHWAY	54	0.906	0.624	1	-0.825	0.703	0.975	-1.113	0.331	1
PID_TCPTP_PATHWAY	42	-0.999	0.439	1	0.931	0.564	0.909	1.047	0.365	1
PID_TCR_CALCIUM_PATHWAY	28	0.707	0.89	0.996	1.008	0.469	0.834	0.78	0.766	1
PID_TCR_PATHWAY	64	0.546	0.949	0.998	-0.581	0.929	0.992	-0.69	0.812	0.994
PID_TELOMERASE_PATHWAY	67	1.098	0.274	1	1.264	0.101	0.805	-0.773	0.901	1
PID_TGFBR_PATHWAY	54	-0.771	0.83	1	-0.835	0.735	0.986	-0.708	0.91	1
PID_THROMBIN_PAR1_PATHWAY	43	0.901	0.636	1	-0.847	0.735	1	-1.215	0.156	1
PID_THROMBIN_PAR4_PATHWAY	15	-0.931	0.543	1	-0.741	0.88	0.982	0.845	0.75	1
PID_TNF_PATHWAY	46	-1.041	0.39	1	0.694	0.904	0.971	0.824	0.712	1
PID_TOLL_ENDOGENOUS_PATHWAY	24	-1.378	0.085	1	0.628	0.959	0.976	0.992	0.497	1
PID_TRAIL_PATHWAY	28	-0.847	0.702	1	0.798	0.762	0.959	0.651	0.953	0.986
PID_TRKR_PATHWAY	61	1.242	0.096	1	0.979	0.487	0.872	-1.172	0.173	1
PID_TXA2PATHWAY	56	0.902	0.644	1	0.942	0.564	0.921	-0.87	0.677	1
PID_UPA_UPAR_PATHWAY	42	-0.731	0.906	0.991	0.962	0.535	0.89	-0.889	0.614	1
PID_VEGFR1_2_PATHWAY	69	-0.884	0.641	0.995	0.754	0.877	0.99	-0.66	0.99	1
PID_VEGFR1_PATHWAY	26	-1.117	0.306	1	-1.078	0.376	1	-0.662	0.972	1
PID_WNT_CANONICAL_PATHWAY	20	-0.983	0.498	1	-1.09	0.351	1	-0.755	0.827	1
PID_WNT_NONCANONICAL_PATHWAY	32	-0.629	0.977	0.999	-0.842	0.716	1	-0.794	0.778	1
PID_WNT_SIGNALING_PATHWAY	28	-1.018	0.445	1	-0.9	0.6	1	0.884	0.641	1

## Sheet: CustomGeneSets
Custom Gene Sets - ITT Ng -ve
		Net-En_vs_COC			CCVR_vs_COC			CCVR_vs_Net-En
NAME	SIZE	NES	Nom.p.val	FDR.q.val	NES	Nom.p.val	FDR.q.val	NES	Nom.p.val	FDR.q.val
CSG_CHRONIC_INFECTION_SET	36	1.122	0.224	0.865	1.014	0.401	1	-0.948	0.547	1
CSG_IMMUNE_ACTIVATION_SET	71	0.717	0.845	0.847	1.316	0.162	0.515	1.309	0.113	0.849
CSG_INFLAMMATION_AND_IMMUNE_ACTIVATION_SET	38	-1.034	0.409	0.543	0.858	0.664	0.661	1.266	0.118	0.568
CSG_INFLAMMATORY_GENES	27	-0.927	0.595	0.637	0.953	0.558	0.873	1.261	0.2	0.39
CSG_INTEGRINS	19	0.731	0.903	1	-0.813	0.752	0.727	0.751	0.867	0.817
CSG_ISG_SET	29	-1.376	0.048	0.353	-0.892	0.677	0.771	1.253	0.211	0.308
CSG_NFKB_TARGET_GENES_SET	103	-0.92	0.569	0.556	0.918	0.582	0.718	1.172	0.245	0.395
CSG_RESTRICTION_FACTORS_SET	32	-1.338	0.11	0.177	-0.916	0.623	0.967	1.085	0.411	0.481
CSG_RESTRICTION_FACTORS_SET_3	34	-1.354	0.098	0.228	-0.961	0.562	1	1.081	0.397	0.42
CSG_SERPINS	20	-1.076	0.331	0.585	-1.116	0.347	1	-0.701	0.889	0.869
