# Supplementary material for: Systems Analysis Reveals Contraceptive-Induced Alteration of Cervicovaginal Gene Expression in a Randomized Trial
Source: Front Reprod Health. 2022 Mar 3;4:781687. doi: 10.3389/frph.2022.781687 (PMC9580795; doi:10.3389/frph.2022.781687)
Supplement: Supplementary file 5 [file Table_5.XLSX]

## Sheet: Sheet1
Sample Details
Sample_ID	Visits_available	Visit_no	Assigned HC	HC_actual_prior	Actual HC	CST	Shannon	BV	Nugent_score	BV_prior	pH	Infl_category_PAM	Infl_category_Kmeans	STI_bacterial_any	AnySTI_noTv	STI_priorvisit	Ct	Ng	Tv	Mg	Multiple_STIs	HSV2	Yeast_cells	Vag_pH	Antibiotic_any	IL1b	IL4	IL6	IL10	IL17A	IL17F	IL21	IL22	IL23	IL25	IL31	IL33	IFNy	sCD40L	TNFa
UC007_LW_V2	Visit_2	2	NETEN	NETEN	NETEN	CST-IV	2.16781	Pos	10	Pos	5.3	High	High	0	0	0	0	0	0	0	0	0	0	5.3	0	258.58	1.35	2.84	0.01	2.01	10.33	14.34	7.42	14.78	0.59	91.83	12.28	3.78	6.4	2.36
UC013_LW_V2	Visit_2	2	NETEN	NETEN	NETEN	CST-I	0.844364	Neg	0	Neg	4.1	Low	Low	1	0	0	0	0	1	0	0	0	0	4.1	1	18.23	0.05	5.08	0.01	1.48	0.34	0.01	4.65	7.22	0.41	21.03	4.66	0.05	0.07	0.35
UC018_LW_V2	Visit_2	2	NETEN	NETEN	NETEN	CST-I	1.93317	Neg	0	Neg	5.6	Low	Low	0	0	0	0	0	0	0	0	0	1	5.6	0	0.15	0.05	0.17	0.01	0.65	0.34	0.01	2.54	8.15	0.005	26.07	3.5	1.06	0.07	0.01
UC046_LW_V2	Visit_2	2	NETEN	NETEN	NETEN	CST-IV	3.90009	Pos	8	Neg	5	High	High	0	0	0	0	0	0	0	0	0	0	5.6	0	12.69	0.05	0.46	0.01	6.79	11.33	6.15	15.58	0.12	0.005	58.91	0.23	1.71	7.21	3.52
UC065_LW_V2	Visit_2	2	NETEN	NETEN	NETEN	CST-III	1.69263	Neg	2	Int	5.3	High	High	0	0	0	0	0	0	0	0	0	0	6.1	0	170.08	2.98	100.39	9.69	3.49	8.19	20.04	9.8	3.15	0.69	93.48	10.71	4.54	22.25	62.93
UC092_LW_V2	Visit_2	2	NETEN	NETEN	NETEN	NA	NA	Int	4	Int	5.3	High	Low	0	0	0	0	0	0	0	0	0	0	5.6	1	8039.31	5.32	154.355	843	6.9	18.915	45.665	19.585	18.02	1.47	131.135	25.98	52.265	32.86	122.315
UC101_LW_V2	Visit_2	2	NETEN	NETEN	NETEN	CST-I	0.314066	Neg	0	Neg	5.6	Low	High	0	0	0	0	0	0	0	0	0	0	4.1	0	0.01	0.05	0.16	2.33	0.52	0.34	0.02	7.3	0.12	0.28	27.17	1.56	3.55	1.71	0.01
UC104_LW_V2	Visit_2	2	NETEN	NETEN	NETEN	CST-IV	2.68741	Pos	10	Pos	5.3	High	Low	0	0	0	0	0	0	0	0	1	0	5	0	23.92	0.05	0.65	0.33	0.73	0.34	2.49	8.09	0.12	0.46	36.91	3.29	3.84	0.07	1.9
UC107_LW_V2	Visit_2	2	NETEN	NETEN	NETEN	CST-IV	2.23506	Pos	8	Pos	4.4	High	Low	0	0	1	0	0	0	0	0	0	0	5	1	36.91	1.05	0.53	0.01	1.33	4.64	23.03	8.11	12.85	0.005	47.56	9.93	4.5	4.91	1.4
UC120_LW_V2	Visit_2	2	NETEN	NETEN	NETEN	CST-IV	2.47111	Pos	8	Pos	5	High	High	0	0	0	0	0	0	0	0	0	0	5.6	0	4716.09	8.97	15.54	4.54	6.57	15.56	54.18	24.14	53.43	4.97	273.12	57.82	30.54	62.38	18.32
UC122_LW_V2	Visit_2	2	NETEN	NETEN	NETEN	CST-III	0.612068	Neg	0	Int	4.4	Low	Low	0	0	1	0	0	0	0	0	1	1	5.3	1	8.91	0.05	10.19	0.49	2.64	0.34	0.01	7.3	0.12	0.005	22.4	0.23	0.44	41.71	0.8
UC125_LW_V2	Visit_2	2	NETEN	NETEN	NETEN	CST-IV	2.36056	Pos	10	Pos	4.7	High	Low	0	0	1	0	0	0	0	0	1	0	5	1	53.74	0.05	35.37	0.15	1.35	12.63	9.86	9.27	0.12	0.54	22.4	4.89	3.84	4.84	10.8
UC145_LW_V2	Visit_2	2	NETEN	NETEN	NETEN	CST-I	0.797363	Neg	0	Int	3.6	Low	Low	0	0	0	0	0	0	0	0	0	0	4.4	0	0.27	0.05	0.17	0.01	0.8	0.34	7.6	3.95	10.95	0.005	16.16	6.41	2.38	0.07	0.01
UC157_LW_V2	Visit_2	2	NETEN	NETEN	NETEN	CST-I	1.48742	Neg	0	Neg	4.7	Low	Low	1	1	1	0	0	0	1	0	0	0	4.1	1	1.7	0.05	0.55	0.01	0.85	0.34	0.01	5.87	1.06	0.005	26.08	0.23	0.53	0.07	0.22
UC167_LW_V2	Visit_2	2	NETEN	NETEN	NETEN	CST-III	0.3822	Neg	0	Pos	5	High	High	1	1	1	1	0	0	0	0	0	1	4.1	0	108	4.67	29.19	0.33	3.7	14.7	22.98	16.81	15.75	1.08	106.34	18.72	4.46	15.79	2.5
UC083_LW_V2	Visit_2	2	CCVR	NuvaRing	CCVR	CST-III	0.8096	Neg	0	Neg	4.1	Low	Low	1	1	0	1	0	0	0	0	0	0	4.4	0	6.12	0.05	1.4	0.01	0.73	0.34	0.01	1.13	0.12	0.005	1.55	0.23	0.13	0.07	0.04
UC024_LW_V2	Visit_2	2	COC	Nordette	COC	CST-IV	1.62392	Pos	8	Neg	4.4	Low	Low	0	0	1	0	0	0	0	0	1	0	4.4	0	29.81	0.05	0.47	0.01	1.06	0.34	7.6	6.04	9.07	0.005	21.03	4.08	1.38	0.07	0.22
UC044_LW_V2	Visit_2	2	COC	Nordette	COC	CST-III	0.171026	Neg	0	Neg	4.4	High	Low	0	0	0	0	0	0	0	0	0	0	5.3	0	105.74	2.12	6.96	0.35	106.21	607.31	11.43	184.24	24.61	0.49	86.52	12.37	5.26	13.73	1.53
UC045_LW_V2	Visit_2	2	COC	Nordette	COC	CST-III	0.053356	Neg	0	Neg	5.6	Low	Low	1	1	1	1	0	0	0	0	1	1	4.4	1	0.365	0.05	0.28	0.18	2.135	8.285	3.08	2.895	0.12	0.005	31.88	0.23	0.195	4.165	0.045
UC047_LW_V2	Visit_2	2	COC	Nordette	COC	CST-III	0.351697	Neg	0	Int	5	High	Low	0	0	1	0	0	0	0	0	0	0	5	1	27.31	0.05	37.08	0.77	2.1	2.02	11.43	8.29	5.64	0.39	58.91	20.38	3.83	8.46	9.8
UC053_LW_V2	Visit_2	2	COC	Nordette	COC	CST-III	0.248748	Neg	2	Neg	5	Low	High	0	0	1	0	0	0	0	0	1	0	5.3	1	0.26	12.62	0.205	0.01	1.07	2.99	2.215	4.14	0.59	0.005	17.905	0.97	0.05	0.825	0.115
UC070_LW_V2	Visit_2	2	COC	Nordette	COC	CST-III	0.646422	Neg	0	Neg	5.3	High	High	0	0	1	0	0	0	0	0	0	0	4.7	1	0.24	0.99	0.59	0.01	0.72	8.88	7.94	5.9	0.12	0.31	53.79	3.48	3.46	0.13	0.32
UC075_LW_V2	Visit_2	2	COC	Nordette	COC	CST-IV	1.92995	Pos	9	Pos	4.1	Low	Low	0	0	0	0	0	0	0	0	1	0	5.3	0	4.87	0.05	0.02	0.01	0.31	0.8	0.01	1.13	0.12	0.005	8.2	0.23	0.13	0.07	0.16
UC084_LW_V2	Visit_2	2	COC	Nordette	COC	CST-I	0.155087	Neg	0	Neg	4.4	Low	High	0	0	0	0	0	0	0	0	0	0	4.1	0	0.1	0.05	0.36	0.01	0.49	0.34	6.51	2.67	0.12	0.005	1.55	0.73	0.05	0.07	0.17
UC091_LW_V2	Visit_2	2	COC	NETEN	NETEN	CST-III	0.387733	Neg	0	Neg	5	Low	Low	0	0	0	0	0	0	0	0	0	0	4.4	0	0.35	0.05	0.36	0.01	0.84	0.34	10.74	8.19	0.12	0.24	26.41	3.48	1.81	0.07	0.32
UC138_LW_V2	Visit_2	2	COC	Nordette	COC	CST-IV	1.51028	Pos	10	Pos	4.1	High	Low	1	1	0	1	1	0	0	1	0	0	5	1	211.11	0.42	14.62	0.78	13.05	210.42	9.86	63.7	0.12	0.97	56.94	10.67	25.76	8.61	16.33
UC156_LW_V2	Visit_2	2	COC	Nordette	COC	CST-III	1.03622	Neg	1	Pos	5.6	Low	High	0	0	1	0	0	0	0	0	1	0	4.4	1	1.485	0.05	0.36	0.01	0.655	0.34	0.045	3.4	0.59	0.005	23.845	0.23	0.62	0.07	0.15
UC161_LW_V2	Visit_2	2	COC	Nordette	COC	CST-III	0.402767	Neg	0	Neg	5	Low	Low	0	0	1	0	0	0	0	0	1	0	4.1	0	1.58	0.05	4.73	0.01	1.02	0.34	0.01	4.65	7.22	0.005	33.9	4.08	1.06	4.91	0.01
UC141_LW_V2	Visit_2	2	COC	Nordette	COC	NA	NA	Neg	3	Neg	4.1	High	Low	0	0	0	0	0	0	0	0	1	1	4.7	0	8039.31	10.74	278.42	37.34	15.33	41.76	64.98	35.74	29.98	3.22	329.36	36.12	13.41	58.83	252.52
UC023_LW_V2	Visit_2	2	COC	Triphasil	COC	CST-I	0.871511	Neg	0	Int	4.4	Low	Low	0	0	0	0	0	0	0	0	0	0	4.4	0	5.71	0.69	0.23	0.01	1.14	0.34	11.13	1.82	9.07	0.005	21.03	4.08	0.45	0.07	0.01
UC021_LW_V2	Visit_2	2	COC	Triphasil	COC	CST-III	0.935944	Int	5	Pos	4.7	Low	Low	1	1	0	1	0	0	0	0	1	0	4.7	1	19.83	0.05	2.26	0.01	1.82	0.34	0.01	6.73	10.95	0.005	21.03	4.08	3.07	0.39	0.89
UC038_LW_V2	Visit_2	2	COC	Triphasil	COC	CST-I	0.23269	Neg	0	Neg	4.1	Low	Low	0	0	1	0	0	0	0	0	1	0	4.1	1	0.12	0.05	0.32	0.35	1.56	0.34	4.35	6.43	0.12	0.005	52.09	3.65	2.06	8.46	0.15
UC003_LW_V2	Visit_2	2	CCVR	NuvaRing	CCVR	CST-IV	1.8489	Pos	10	Pos	6	High	High	0	0	0	0	0	0	0	0	0	0	6	0	104.15	0.05	1.38	0.01	1.4	9	7.6	11.58	11.9	0.005	26.07	7	1.06	3.43	1.14
UC008_LW_V2	Visit_2	2	CCVR	NuvaRing	CCVR	CST-III	1.776	Neg	3	Neg	5	High	High	1	1	1	1	0	0	0	0	0	1	5	0	232.21	1.35	2.13	0.01	22.75	143.42	20.24	179.77	12.85	0.41	42.02	12.28	6.74	8.21	1.98
UC019_LW_V2	Visit_2	2	CCVR	NuvaRing	CCVR	CST-IV	3.17241	Neg	0	Neg	4.4	Low	Low	0	0	1	0	0	0	0	0	0	0	4.4	1	0.34	0.05	0.05	0.01	0.23	0.34	0.01	0.1	7.22	0.005	1.55	0.23	0.05	0.07	0.01
UC022_LW_V2	Visit_2	2	CCVR	NuvaRing	CCVR	CST-IV	3.38068	Neg	0	Neg	6.1	Low	Low	0	0	0	0	0	0	0	0	1	0	6.1	0	109.08	0.05	1.78	0.01	1.25	0.34	0.01	5.69	10.95	0.005	16.16	6.41	0.05	0.07	0.69
UC048_LW_V2	Visit_2	2	CCVR	NuvaRing	CCVR	CST-I	0.488238	Neg	0	Neg	4.4	Low	Low	0	0	1	0	0	0	0	0	1	0	5	1	0.79	0.05	0.32	0.01	0.93	0.34	2.53	3.87	0.12	0.005	38.55	3.65	1.71	5.05	0.02
UC058_LW_V2	Visit_2	2	CCVR	NuvaRing	CCVR	CST-IV	1.58746	Pos	8	Pos	5.6	High	High	1	1	0	0	1	0	0	0	0	0	5	0	86.64	0.05	6.79	0.01	38.34	12.24	7.92	6.8	0.12	0.08	72.66	10.71	2.41	6.96	1.03
UC062_LW_V2	Visit_2	2	CCVR	NuvaRing	CCVR	CST-IV	1.6675	Pos	8	Int	6.1	High	High	0	0	0	0	0	0	0	0	0	0	5.6	0	131.65	5.81	20.89	0.77	3.8	11.33	20.04	11.71	14.52	1.18	132.14	24.24	8.15	16.21	6.21
UC067_LW_V2	Visit_2	2	CCVR	NuvaRing	CCVR	CST-IV	1.58056	Int	6	Pos	4.4	NA	Low	0	0	0	0	0	0	0	0	0	0	5	0	NA	NA	NA	NA	NA	NA	NA	NA	NA	NA	NA	NA	NA	NA	NA
UC076_LW_V2	Visit_2	2	CCVR	NuvaRing	CCVR	CST-III	0.551665	Neg	2	Neg	5	High	High	1	1	0	1	0	1	0	1	1	0	4.7	0	23.18	0.05	8.28	0.81	2	16.01	13.49	14.56	0.12	0.49	44.75	10.13	4.68	9.97	0.9
UC082_LW_V2	Visit_2	2	CCVR	NuvaRing	CCVR	CST-III	0.782029	Neg	0	Neg	5.6	High	High	1	1	1	1	0	0	0	0	0	0	4.7	1	85.49	1.95	64.34	0.01	6.62	7.29	16.19	8.65	5.57	0.37	62.77	10.13	4.28	3.95	2.28
UC094_LW_V2	Visit_2	2	CCVR	NuvaRing	CCVR	CST-III	0.317967	Neg	3	Neg	5.6	High	High	0	0	1	0	0	0	0	0	1	1	4.4	1	58.57	0.05	12.5	0.27	8.11	86.89	13.49	35.77	1.42	0.49	12.3	5.85	3.46	0.07	0.61
UC109_LW_V2	Visit_2	2	CCVR	NETEN	NETEN	CST-IV	2.2501	Pos	8	Neg	5.3	High	High	1	1	0	1	1	0	0	1	1	0	5.6	1	8039.31	8.73	871.43	68.55	91.63	238.29	80.93	238.32	79.83	5.71	310.5	46.47	34.4	83.27	467.19
UC113_LW_V2	Visit_2	2	CCVR	NuvaRing	CCVR	CST-IV	1.60988	Pos	8	Neg	3.6	High	Low	1	1	0	0	1	0	0	0	1	1	5	0	1.55	5.315	1.285	5.745	2.955	6.375	45.345	45.54	42.96	1.845	106.03	24.775	16.21	10.835	2.265
UC143_LW_V2	Visit_2	2	CCVR	NuvaRing	CCVR	CST-IV	2.05726	Pos	8	Pos	4.1	High	Low	0	0	1	0	0	0	0	0	0	1	5.3	1	8039.31	12.6	63.73	14.94	8.19	28.75	83.63	21.08	54.47	4.79	418.59	74.31	24.15	68.13	1251.9
UC171_LW_V2	Visit_2	2	CCVR	NuvaRing	CCVR	CST-IV	2.26112	Pos	9	Pos	4.4	High	Low	1	1	1	1	0	0	0	0	1	0	5.6	0	1126.54	5.98	229.24	5.42	11.28	18.81	75.98	25.8	35.08	2.84	263.95	47.35	27.35	47.71	201.55
UC029_LW_V2	Visit_2	2	NETEN	NETEN	NETEN	CST-IV	2.8032	Pos	10	Pos	5	Low	Low	0	0	0	0	0	0	0	0	1	0	5	0	38.42	0.05	2.62	0.01	0.04	0.34	0.01	0.1	0.12	0.005	1.55	0.23	0.35	0.07	1.46
UC106_LW_V2	Visit_2	2	COC	NETEN	NETEN	CST-I	0.389733	Pos	10	Pos	5	Low	High	1	1	0	1	0	0	0	0	0	0	5.3	0	6.12	0.05	0.57	0.01	2.35	0.34	2.49	4.49	0.12	0.28	22.4	0.23	2.11	0.07	1.57
UC073_LW_V2	Visit_2	2	COC	Nordette	COC	CST-III	0.625445	Neg	0	Pos	4.7	High	High	0	0	0	0	0	0	0	0	0	0	4.4	0	0.35	0.99	0.48	0.01	1.08	2.92	10.74	8.19	1.42	0.6	40.2	5.85	1.81	0.07	0.47
UC129_LW_V2	Visit_2	2	NETEN	NETEN	NETEN	CST-IV	2.56718	Pos	8	Pos	4.4	High	Low	1	1	1	0	1	0	0	0	1	0	6.1	1	12.44	0.05	30.14	0.49	0.52	0.34	6.36	4.9	0.12	0.37	36.91	1.56	3.26	0.07	1.35
UC042_LW_V2	Visit_2	2	COC	Triphasil	COC	CST-IV	2.10005	Pos	10	Pos	5.3	High	High	0	0	1	0	0	0	0	0	0	0	5.3	1	39.45	0.05	2.04	0.01	1.64	6.92	6.15	6.06	0.12	0.18	65.77	7.28	2.77	6.96	4.5
UC063_LW_V2	Visit_2	2	NETEN	NETEN	NETEN	CST-IV	2.07422	Pos	8	Neg	5	High	NA	0	0	0	0	0	0	0	0	0	0	4.4	0	58.76	2.34	2.355	2.645	2.085	10.55	41.385	34.27	49.795	1.42	75.87	15.72	10.585	11.67	3.905
UC071_LW_V2	Visit_2	2	NETEN	NETEN	NETEN	CST-III	0.657672	Neg	0	Pos	4.7	Low	High	0	0	1	0	0	0	0	0	0	0	4.4	1	0.04	0.05	0.01	0.01	0.04	0.34	0.01	2.01	0.12	0.005	1.55	0.23	0.05	0.07	0.04
UC009_LW_V2	Visit_2	2	NETEN	NETEN	NETEN	CST-I	0.782756	Neg	0	Neg	4.7	Low	Low	1	1	1	1	0	0	0	0	0	1	4.7	0	0.12	0.05	0.05	0.01	0.11	0.34	0.01	0.1	7.22	0.005	1.55	0.23	0.05	0.07	0.01
UC016_LW_V2	Visit_2	2	NETEN	NETEN	NETEN	CST-IV	2.21873	Pos	10	Pos	5	High	Low	1	1	0	0	0	0	1	0	0	0	5	1	68.43	0.05	0.59	0.01	1.25	0.34	11.13	6.04	9.07	0.005	26.07	7.58	2.72	0.07	2.04
UC099_LW_V2	Visit_2	2	NETEN	NETEN	NETEN	CST-IV	1.80271	Pos	10	Pos	4.1	High	Low	0	0	0	0	0	0	0	0	0	0	5	0	131.76	2.025	6.15	1.04	1.5	0.86	13.96	14.11	4.07	1.205	86.715	13.37	5.765	11.6	5.325
UC072_LW_V2	Visit_2	2	NETEN	NETEN	NETEN	CST-IV	2.41828	Pos	10	Pos	4.7	High	NA	1	1	0	1	0	0	0	0	0	1	5.3	0	4.11	0.05	0.48	0.01	0.84	9.6	10.74	4.52	5.57	0.24	17.06	3.48	1.81	0.07	1.87
UC068_LW_V2	Visit_2	2	CCVR	NETEN	NETEN	CST-IV	0.570604	Pos	8	Int	5.3	High	Low	0	0	1	0	0	0	0	0	0	0	5.3	1	8039.31	3.65	17.125	1.54	23.895	43.075	25.855	16.865	17.93	0.77	71.15	17.76	3.8	14.275	19.96
UC115_LW_V2	Visit_2	2	NETEN	NETEN	NETEN	CST-I	0.141565	Neg	0	Neg	4.4	Low	Low	0	0	0	0	0	0	0	0	1	0	3.6	0	0.03	1.48	0.24	1.54	0.35	0.34	6.36	4.9	0.12	0.01	46.84	0.23	3.26	0.07	0.11
UC119_LW_V2	Visit_2	2	NETEN	NETEN	NETEN	CST-I	0.173922	Neg	0	Neg	5	Low	High	0	0	0	0	0	0	0	0	0	0	4.1	0	0.01	0.05	0.07	1.05	0.52	0.34	1.38	4.08	0.12	0.005	27.17	0.23	2.11	0.07	0.01
UC165_LW_V2	Visit_2	2	NETEN	NETEN	NETEN	CST-I	2.57343	Neg	1	Neg	4.4	High	Low	0	0	0	0	0	0	0	0	0	0	5	0	217.4	9.18	48.69	15.05	4.65	16.63	39.49	13.84	29.98	3.02	222.3	36.85	10.87	49.5	38.4
UC114_LW_V2	Visit_2	2	NETEN	NETEN	NETEN	CST-IV	1.63664	Pos	9	Pos	5.3	Low	High	0	0	1	0	0	0	0	0	0	0	4.7	1	4.83	0.05	6.34	0.01	0.78	0.34	0.02	3.26	0.12	0.01	17.7	0.23	0.44	0.07	0.01
UC128_LW_V2	Visit_2	2	NETEN	NETEN	NETEN	CST-IV	1.93489	Pos	10	Pos	5.3	High	High	0	0	1	0	0	0	0	0	1	0	5.3	1	100.07	0.05	12.9	0.49	2.45	7.11	14.76	9.66	0.12	0.84	54.4	9.29	6.81	7.98	9.68
UC159_LW_V2	Visit_2	2	NETEN	NETEN	NETEN	NA	NA	Neg	0	Neg	5	NA	High	1	1	0	0	0	0	1	0	0	0	4.4	0	7.32	0.05	1.37	0.01	0.79	0.34	0.01	5.87	4.83	0.005	30.53	3.86	1.19	0.53	0.49
UC155_LW_V2	Visit_2	2	NETEN	NETEN	NETEN	CST-IV	1.93418	Pos	9	Pos	5.3	High	High	0	0	1	0	0	0	0	0	0	0	5	1	38.99	0.82	0.64	0.01	1.29	5.64	2.87	6.7	8.51	0.005	26.08	9.51	1.19	0.53	3.1
UC164_LW_V2	Visit_2	2	NETEN	NETEN	NETEN	CST-I	1.22199	Neg	0	Neg	5.3	Low	High	0	0	0	0	0	0	0	0	1	0	3.6	0	0.17	0.05	0.07	0.01	0.66	0.34	2.87	8.37	0.12	0.005	8.25	1.71	1.19	0.07	0.22
UC172_LW_V2	Visit_2	2	NETEN	NETEN	NETEN	CST-I	0.88299	Neg	0	Neg	5.3	Low	Low	1	1	1	1	0	0	0	0	1	1	4.7	0	0.89	0.05	0.01	0.53	0.08	0.34	0.01	2.01	0.12	0.005	4.26	0.23	0.05	0.07	0.01
UC039_LW_V2	Visit_2	2	NETEN	NETEN	NETEN	CST-IV	1.60818	Pos	10	Pos	5	Low	Low	1	1	0	0	0	0	1	0	1	0	5	0	7.15	0.05	2.84	0.01	0.31	0.34	0.01	3.69	0.12	0.005	8.2	0.23	1.01	0.07	1.84
UC087_LW_V2	Visit_2	2	CCVR	NETEN	NETEN	CST-III	1.65184	Neg	1	Neg	5.3	Low	High	1	1	0	1	0	0	0	0	0	0	4.4	0	0.585	1	0.42	0.41	1.34	2.88	6.5	2.205	0.77	0.18	26.105	3.29	1.37	0.07	0.395
UC033_LW_V2	Visit_2	2	COC	Triphasil	COC	CST-IV	1.1154	Pos	8	Pos	5	High	Low	0	0	0	0	0	0	0	0	0	0	5	1	26.34	0.05	0.47	2.03	1.02	14.5	18.81	6.04	0.12	0.41	5.05	1.76	0.17	0.07	0.89
UC028_LW_V2	Visit_2	2	COC	Nordette	COC	CST-III	1.48559	Neg	2	Int	4.4	Low	Low	0	0	0	0	0	0	0	0	0	0	4.4	0	49.67	0.05	0.47	0.01	2.63	10.08	0.01	8.11	12.85	0.005	9.27	1.18	1.06	0.39	0.01
UC055_LW_V2	Visit_2	2	COC	Nordette	COC	CST-IV	2.07195	Pos	8	Neg	4.1	High	Low	0	0	0	0	0	0	0	0	0	0	5	0	56.77	0.05	1.41	0.01	1.8	6.92	9.68	7.54	0.24	0.29	65.77	9.01	2.41	9.74	1.78
UC079_LW_V2	Visit_2	2	COC	NuvaRing	CCVR	CST-IV	2.07805	Pos	8	Pos	4.4	High	Low	0	0	0	0	0	0	0	0	1	0	5.3	0	8039.31	9.08	100.73	5.33	6.06	22.23	51.89	30.82	33.9	3.07	227.35	50.88	23.52	41.97	11.75
UC051_LW_V2	Visit_2	2	COC	Nordette	COC	CST-III	0.500487	Neg	0	Neg	5	Low	High	0	0	0	0	0	0	0	0	0	0	4.4	0	0.87	0.05	0.76	0.01	1.08	0.34	5.25	6.06	0.12	0.005	65.77	1.68	1.71	7.95	0.28
UC132_LW_V2	Visit_2	2	COC	Nordette	COC	CST-IV	1.57237	Int	6	Int	5	Low	Low	0	0	1	0	0	0	0	0	0	0	4.4	1	38.62	0.05	6.87	0.01	0.04	0.34	0.01	0.1	0.12	0.15	13.09	0.23	0.05	0.07	0.69
UC144_LW_V2	Visit_2	2	COC	Nordette	COC	CST-IV	1.45384	Pos	10	Pos	5.3	High	Low	0	0	0	0	0	0	0	0	0	0	4.7	0	11.315	0.05	1.01	0.01	1.005	0.34	12.735	5.17	11.9	0.005	33.92	6.415	2.725	0.07	0.265
UC086_LW_V2	Visit_2	2	COC	Nordette	COC	CST-IV	1.71328	Pos	10	Pos	5.6	High	High	0	0	0	0	0	0	0	0	1	0	5	0	523.47	7.35	10.94	2.03	5.17	22.23	41.96	16.38	27.15	1.6	150.39	40.75	12.63	20.8	8.7
UC130_LW_V2	Visit_2	2	COC	Nordette	COC	CST-III	1.31766	Neg	2	Pos	5.3	Low	High	0	0	0	0	0	0	0	0	0	1	3.6	1	0.01	0.05	0.16	0.01	0.18	0.34	0.01	3.26	0.12	0.005	17.7	0.23	1.54	0.07	0.01
UC149_LW_V2	Visit_2	2	COC	Nordette	COC	CST-IV	2.12661	Pos	10	Pos	4.1	High	High	1	1	0	0	0	0	1	0	1	0	4.7	0	74.36	4.45	1.32	0.01	1.9	10.2	12.66	11.73	4.83	0.65	119.71	16.29	4.46	14.97	3.04
UC158_LW_V2	Visit_2	2	COC	Nordette	COC	CST-I	0.899002	Neg	0	Neg	4.7	Low	Low	0	0	0	0	0	0	0	0	1	0	4.1	0	4.04	6.41	1.99	0.01	1.29	0.34	2.87	11.73	1.06	0.005	34.99	0.46	2.51	4.69	0.22
UC163_LW_V2	Visit_2	2	COC	Nordette	COC	CST-III	0.286645	Neg	0	Pos	5	High	Low	0	0	1	0	0	0	0	0	1	1	5.3	1	10.63	0.05	1.385	0.01	4.91	37.535	7.215	23.625	10.01	0.005	27.395	4.665	4.225	0.07	0.115
UC015_LW_V2	Visit_2	2	COC	Triphasil	COC	CST-III	0.287397	Int	4	Neg	4.7	Low	Low	0	0	0	0	0	0	0	0	0	0	4.7	0	14.84	0.05	2.03	0.01	1.48	0.34	0.01	6.73	7.22	0.005	13.8	1.76	1.71	0.07	0.09
UC036_LW_V2	Visit_2	2	COC	Triphasil	COC	CST-I	0.37334	Neg	0	Neg	4.1	Low	Low	0	0	0	0	0	0	0	0	0	0	4.1	0	0.1	0.05	0.39	2.11	1.08	0.34	7.92	6.06	0.12	0.08	93.48	3.65	1.71	7.95	0.15
UC057_LW_V2	Visit_2	2	COC	Triphasil	COC	CST-I	0.14776	Neg	0	Neg	5	Low	Low	0	0	1	0	0	0	0	0	0	0	4.1	1	0.05	0.05	0.28	0.01	0.85	0.34	2.53	2.45	0.12	0.005	58.91	3.65	0.34	6.96	0.01
UC170_LW_V2	Visit_2	2	CCVR	NuvaRing	CCVR	CST-IV	2.49024	Pos	7	Pos	5.6	High	Low	1	1	0	0	1	0	0	0	1	0	5.3	0	8039.31	12.27	216.72	13.45	10.07	44.72	71.23	65.06	61.41	4.6	400.74	63.78	19.74	62.92	272.49
UC037_LW_V2	Visit_2	2	CCVR	NuvaRing	CCVR	CST-III	0.0437916	Neg	0	Pos	4.7	Low	Low	0	0	0	0	0	0	0	0	0	0	4.7	0	2.61	0.05	0.77	0.01	0.62	0.34	0.01	0.1	0.12	0.005	1.55	0.23	0.05	0.07	0.01
UC041_LW_V2	Visit_2	2	CCVR	NETEN	NETEN	CST-III	0.339104	Neg	0	Neg	4.1	High	Low	0	0	1	0	0	0	0	0	0	0	4.1	1	2.74	0.05	0.46	0.77	5.18	46.4	9.68	28.7	0.12	0.08	86.52	3.65	1.71	8.46	0.15
UC127_LW_V2	Visit_2	2	CCVR	NuvaRing	CCVR	CST-III	1.6955	Neg	0	Neg	4.7	Low	High	1	1	0	0	1	0	0	0	1	0	4.4	0	3.315	0.05	0.24	0.715	0.84	0.34	0.015	3.64	0.12	0.055	22.4	0.23	1.265	0.07	0.17
UC040_LW_V2	Visit_2	2	CCVR	NETEN	NETEN	CST-IV	1.70635	Pos	8	Neg	5.3	High	High	0	0	0	0	0	0	0	0	1	0	5.3	0	110.76	4.16	1.33	0.35	1.64	8.19	18.33	9.8	3.15	0.88	114.5	17.23	5.98	13.45	2.4
UC056_LW_V2	Visit_2	2	CCVR	NuvaRing	CCVR	CST-I	1.26247	Neg	0	Neg	5	High	High	0	0	1	0	0	0	0	0	0	0	5	1	62.32	0.05	141.86	1.385	3.86	4.835	9.66	6.985	0.12	0.26	79.69	8.995	2.085	11.42	2.09
UC059_LW_V2	Visit_2	2	CCVR	NuvaRing	CCVR	CST-I	1.61598	Neg	0	Int	4.4	High	High	1	1	1	1	1	0	0	1	1	0	5	1	50.9	0.05	4.44	0.01	3.53	0.34	6.15	4.59	0.12	0.005	58.91	3.65	2.41	7.46	1.03
UC066_LW_V2	Visit_2	2	CCVR	NuvaRing	CCVR	CST-III	0.465796	Neg	2	Neg	4.7	High	Low	0	0	0	0	0	0	0	0	0	0	4.4	0	75.295	1.95	49.725	0.01	2.69	6.355	12.115	7.73	7.49	0.545	49.27	6.405	3.255	2.24	1.285
UC074_LW_V2	Visit_2	2	CCVR	NuvaRing	CCVR	CST-IV	2.06804	Pos	9	Pos	4.4	High	Low	0	0	0	0	0	0	0	0	0	0	5.3	0	59.91	6.19	8.58	3.07	4.5	16.99	30.58	14.56	27.15	1.71	133.09	21.5	9.08	7.72	5.47
UC093_LW_V2	Visit_2	2	CCVR	NETEN	NETEN	CST-I	0.615422	Neg	0	Neg	5	Low	High	0	0	0	0	0	0	0	0	0	0	4.1	0	0.13	1.95	0.48	1.25	1.31	0.34	12.12	7.28	3.56	0.12	17.06	8.04	2.64	0.07	0.32
UC089_LW_V2	Visit_2	2	CCVR	NuvaRing	CCVR	CST-I	0.873189	Neg	0	Neg	5	Low	High	1	1	0	0	1	0	0	0	0	1	4.7	0	0.26	0.05	0.48	0.01	0.84	2.92	7.94	4.52	1.42	0.37	17.06	3.48	1.81	0.07	0.32
UC095_LW_V2	Visit_2	2	CCVR	NuvaRing	CCVR	CST-IV	2.38858	Pos	9	Pos	5	High	High	0	0	1	0	0	0	0	0	0	1	5.6	0	88.02	4.335	4.24	0.01	11.475	48.435	21.365	20.435	10.775	0.77	68.935	11.7	5.775	6.435	22.94
UC140_LW_V2	Visit_2	2	CCVR	NuvaRing	CCVR	CST-I	0.105952	Neg	0	Neg	4.4	Low	Low	0	0	1	0	0	0	0	0	1	0	4.7	1	0.91	0.05	0.31	0.01	0.39	0.34	4.16	5.87	1.06	0.005	26.08	1.71	0.05	0.07	0.22
UC139_LW_V2	Visit_2	2	CCVR	NuvaRing	CCVR	CST-I	1.81919	Neg	0	Neg	4.1	Low	Low	0	0	0	0	0	0	0	0	0	0	4.4	0	10.96	0.05	1.76	0.01	0.24	0.34	2.49	4.9	0.12	0.01	20.04	0.23	0.99	0.07	0.23
UC147_LW_V2	Visit_2	2	CCVR	NuvaRing	CCVR	CST-IV	1.85405	Pos	8	Pos	5	High	High	0	0	0	0	0	0	0	0	1	0	5.3	0	8039.31	13.15	9.55	5.12	7.56	41.25	73.31	24.08	37.02	3.86	373.97	58.42	18.79	56.59	9.62
UC025_LW_V2	Visit_2	2	COC	Nordette	COC	CST-IV	1.54213	Pos	7	Pos	5	High	Low	1	1	0	0	1	0	0	0	0	0	5	1	56.24	0.05	9.28	0.01	2.05	0.34	4.35	7.54	0.12	0.005	55.49	2.69	1.71	5.99	0.78
UC137_LW_V2	Visit_2	2	CCVR	Nordette	COC	CST-IV	1.97676	Pos	10	Neg	4.4	High	Low	0	0	0	0	0	0	0	0	0	0	5	0	214.31	5.77	17.26	0.81	4.5	22.23	29.3	16.38	9.41	1.6	98.2	25.02	9.08	9.97	20.12
UC131_LW_V2	Visit_2	2	COC	NETEN	NETEN	CST-III	1.29634	Neg	2	Neg	4.7	High	High	1	0	0	0	0	1	0	0	0	1	5.3	0	2110.15	4.89	29.79	5.83	30.2	229.78	33.94	703.37	168.78	2.36	82.75	24.09	12.9	14.92	204
UC160_LW_V2	Visit_2	2	NETEN	NETEN	NETEN	CST-I	0.752663	Neg	0	Neg	4.7	Low	High	0	0	0	0	0	0	0	0	0	0	4.1	1	0.06	0.05	0.17	0.01	0.66	0.34	0.01	3.4	0.12	0.005	17.16	0.23	0.05	0.07	0.01
UC177_LW_V2	Visit_2	2	NETEN	NETEN	NETEN	CST-I	0.71799	Neg	0	Pos	4.7	Low	High	0	0	1	0	0	0	0	0	0	0	4.7	1	8.03	0.05	2.38	0.01	2.32	13.7	0.01	15.78	9.07	0.005	16.16	2.92	0.45	0.07	0.05
UC077_LW_V2	Visit_2	2	COC	Nordette	COC	CST-III	0.0770072	Neg	0	Neg	4.7	NA	Low	0	0	0	0	0	0	0	0	0	0	4.7	1	NA	NA	NA	NA	NA	NA	NA	NA	NA	NA	NA	NA	NA	NA	NA
UC096_LW_V2	Visit_2	2	CCVR	NuvaRing	CCVR	CST-III	1.75251	Pos	8	Pos	3.6	High	Low	0	0	0	0	0	0	0	0	0	0	5.3	0	936.89	3.63	184.76	3.28	5.69	5.46	21.68	13.54	9.14	1.48	80.14	19.79	8.62	14.92	9.07
