# Supplementary material for: Systems Analysis Reveals Contraceptive-Induced Alteration of Cervicovaginal Gene Expression in a Randomized Trial
Source: Front Reprod Health. 2022 Mar 3;4:781687. doi: 10.3389/frph.2022.781687 (PMC9580795; doi:10.3389/frph.2022.781687)
Supplement: Supplementary file 8 [file Table_8.XLSX]

## Sheet: Sheet1
DESeq results - INTENTION-TO-TREAT
absolute Fold-change > 1.5 [log2FC <-0.58 or > 0.58]
lfcSE <1
padj < 0.05
			NET-EN vs. COC					CCVR vs. COC					CCVR vs. NET-EN
Ensembl ID	Gene Symbol	baseMean	log2FC	lfcSE	stat	pvalue	padj	log2FC	lfcSE	stat	pvalue	padj	log2FC	lfcSE	stat	pvalue	padj
ENSG00000198183	BPIFA1	413.467	-1.85489	0.801908	-2.3131	0.0207174	0.940644	4.64301	0.811814	5.7193	1.06965e-08	7.60844e-05	6.4979	0.807593	8.04601	8.55399e-16	1.21689e-11
ENSG00000186910	SERPINA11	74.7907	-3.427	0.786245	-4.35869	1.3084e-05	0.0266144	1.49853	0.791662	1.89289	0.0583722	0.430621	4.92553	0.792057	6.21866	5.01432e-10	3.56668e-06
ENSG00000100604	CHGA	162.337	-1.04478	0.456758	-2.28739	0.022173	0.940644	1.52668	0.462816	3.29867	0.000971454	0.0623094	2.57146	0.459976	5.59042	2.26517e-08	0.000107414
ENSG00000123700	KCNJ2	546.719	-0.464463	0.309351	-1.50141	0.133249	0.989839	1.17472	0.314006	3.74107	0.000183238	0.0277843	1.63918	0.311721	5.2585	1.45238e-07	0.000413232
ENSG00000115956	PLEK	4641.55	-0.683584	0.360588	-1.89575	0.0579936	0.989839	1.22963	0.366242	3.35743	0.0007867	0.0567851	1.91322	0.363513	5.26313	1.41623e-07	0.000413232
ENSG00000243566	UPK3B	90.3029	0.0213148	0.395687	0.053868	0.95704	0.99642	-2.05015	0.404252	-5.07146	3.94768e-07	0.000802282	-2.07147	0.401193	-5.16326	2.42685e-07	0.000471321
ENSG00000184588	PDE4B	1303.55	-0.369169	0.362518	-1.01835	0.308513	0.989839	1.51883	0.368136	4.12572	3.69573e-05	0.011949	1.888	0.365399	5.16694	2.37963e-07	0.000471321
ENSG00000138435	CHRNA1	9.88441	-2.70846	0.719546	-3.76412	0.000167137	0.132094	1.00935	0.703328	1.43511	0.151257	0.605453	3.71781	0.722361	5.14674	2.65048e-07	0.000471321
ENSG00000126262	FFAR2	465.673	-0.724126	0.380401	-1.90359	0.0569641	0.989839	1.22816	0.386124	3.18074	0.001469	0.0781377	1.95229	0.383354	5.09264	3.53113e-07	0.000502338
ENSG00000117228	GBP1	4484.54	-1.0044	0.31642	-3.17426	0.00150219	0.454683	0.621497	0.321376	1.93386	0.0531303	0.414836	1.6259	0.318991	5.097	3.45084e-07	0.000502338
ENSG00000115008	IL1A	535.221	-0.130811	0.476999	-0.274238	0.783902	0.989839	2.28319	0.484279	4.71462	2.42157e-06	0.00229662	2.414	0.480652	5.02235	5.10426e-07	0.00066012
ENSG00000164691	TAGAP	1451.14	-0.551141	0.311475	-1.76946	0.0768179	0.989839	0.966379	0.316305	3.05521	0.00224904	0.0963698	1.51752	0.313968	4.83336	1.34247e-06	0.0015915
ENSG00000182782	HCAR2	1420.76	-0.44092	0.396247	-1.11274	0.265821	0.989839	1.47552	0.402411	3.66671	0.000245693	0.0321431	1.91644	0.39942	4.79807	1.60201e-06	0.00162787
ENSG00000170430	MGMT	94.7078	0.245853	0.119465	2.05795	0.0395945	0.989839	-0.336685	0.122801	-2.74172	0.00611181	0.161556	-0.582538	0.121213	-4.8059	1.54056e-06	0.00162787
ENSG00000168421	RHOH	113.535	-0.186229	0.29676	-0.627542	0.530304	0.989839	1.22498	0.300495	4.07653	4.57119e-05	0.013006	1.41121	0.298294	4.73093	2.23497e-06	0.00201423
ENSG00000125538	IL1B	16827.9	-0.56527	0.473971	-1.19263	0.233016	0.989839	1.68811	0.481432	3.50644	0.000454143	0.0427845	2.25338	0.477831	4.71585	2.407e-06	0.00201423
ENSG00000221866	PLXNA4	318.679	-0.967959	0.398131	-2.43126	0.0150465	0.866461	0.926251	0.404012	2.29263	0.0218693	0.28697	1.89421	0.401222	4.72111	2.34566e-06	0.00201423
ENSG00000120217	CD274	224.455	-0.939031	0.334675	-2.8058	0.00501922	0.681505	0.645951	0.339422	1.90309	0.0570283	0.425848	1.58498	0.337221	4.70014	2.59989e-06	0.00205478
ENSG00000255398	HCAR3	1111.05	-0.282813	0.420121	-0.673171	0.500839	0.989839	1.6903	0.426642	3.96186	7.43675e-05	0.0163247	1.97311	0.423462	4.65948	3.17007e-06	0.00225487
ENSG00000101670	LIPG	85.8464	-0.903445	0.331561	-2.72483	0.00643354	0.681505	0.653672	0.335404	1.94891	0.0513067	0.410594	1.55712	0.333762	4.66536	3.08081e-06	0.00225487
ENSG00000073756	PTGS2	6380.39	-0.487108	0.360771	-1.35019	0.176956	0.989839	1.1989	0.366438	3.27176	0.00106879	0.0641545	1.68601	0.363701	4.63569	3.55745e-06	0.00240992
ENSG00000181381	DDX60L	1996.06	-0.665172	0.262121	-2.53765	0.0111599	0.81287	0.549376	0.266199	2.06378	0.0390383	0.367583	1.21455	0.264236	4.59646	4.29731e-06	0.00277879
ENSG00000140105	WARS	1621.87	-0.638386	0.203816	-3.13218	0.00173515	0.474698	0.302278	0.206961	1.46055	0.144138	0.594178	0.940664	0.205455	4.57844	4.68461e-06	0.00289753
ENSG00000203782	LOR	22.8247	0.158606	0.805825	0.196824	0.843965	0.992021	-3.6022	0.833383	-4.32238	1.54354e-05	0.00731949	-3.7608	0.827137	-4.54677	5.44751e-06	0.00304878
ENSG00000162711	NLRP3	914.436	-0.341654	0.332786	-1.02665	0.304585	0.989839	1.1828	0.337917	3.50026	0.000464797	0.0427845	1.52445	0.335411	4.54504	5.49259e-06	0.00304878
ENSG00000153993	SEMA3D	26.4406	-1.3573	0.488844	-2.77656	0.00549379	0.681505	0.873174	0.49019	1.7813	0.0748636	0.471243	2.23048	0.491077	4.54201	5.57208e-06	0.00304878
ENSG00000113368	LMNB1	1317	-0.374395	0.240951	-1.55382	0.120227	0.989839	0.72466	0.244673	2.96175	0.00305893	0.112544	1.09906	0.242864	4.5254	6.02811e-06	0.00308505
ENSG00000132031	MATN3	15.9792	-2.23449	0.626635	-3.56586	0.000362669	0.18775	0.617546	0.625257	0.987668	0.323315	0.765874	2.85204	0.630443	4.52386	6.07208e-06	0.00308505
ENSG00000203710	CR1	5301.49	-0.445967	0.287525	-1.55106	0.120888	0.989839	0.857865	0.292037	2.93752	0.00330846	0.116592	1.30383	0.289858	4.49818	6.85366e-06	0.00325
ENSG00000102794	ACOD1	23.4614	-1.75209	0.711533	-2.46242	0.0138005	0.85334	1.46748	0.715308	2.05153	0.0402149	0.371884	3.21957	0.715434	4.50016	6.79011e-06	0.00325
ENSG00000182541	LIMK2	1492.57	-0.300124	0.235449	-1.27469	0.202419	0.989839	0.765633	0.239095	3.20221	0.0013638	0.0754917	1.06576	0.23732	4.49081	7.0953e-06	0.00325606
ENSG00000109046	WSB1	1293.2	-0.20976	0.181428	-1.15616	0.247616	0.989839	0.60697	0.184216	3.29488	0.000984633	0.0623094	0.816729	0.182846	4.46676	7.94144e-06	0.00353047
ENSG00000086696	HSD17B2	79.5692	-1.10855	0.373816	-2.96551	0.0030218	0.605468	0.569655	0.37818	1.50631	0.131989	0.578613	1.67821	0.376442	4.45808	8.26962e-06	0.00356496
ENSG00000012660	ELOVL5	787.396	-0.264699	0.150013	-1.76451	0.0776457	0.989839	0.405082	0.152263	2.66041	0.0078046	0.183215	0.669781	0.151153	4.43115	9.37312e-06	0.00389224
ENSG00000124216	SNAI1	26.147	-0.937193	0.341544	-2.74399	0.00606977	0.681505	0.580893	0.342785	1.69463	0.0901457	0.505135	1.51809	0.342952	4.42653	9.57602e-06	0.00389224
ENSG00000134755	DSC2	1944.73	0.284942	0.320246	0.889761	0.373594	0.989839	-1.13459	0.325361	-3.48717	0.00048816	0.0428677	-1.41953	0.322915	-4.39599	1.10272e-05	0.00421692
ENSG00000155966	AFF2	466.697	-0.19447	0.216143	-0.899726	0.368266	0.989839	0.758272	0.219351	3.45689	0.00054645	0.0459988	0.952741	0.217726	4.37587	1.20951e-05	0.00421692
ENSG00000151726	ACSL1	4267.01	-0.364345	0.284833	-1.27916	0.200842	0.989839	0.896351	0.289299	3.09836	0.00194598	0.0916672	1.2607	0.287139	4.39054	1.13072e-05	0.00421692
ENSG00000121060	TRIM25	979.657	-0.274288	0.183843	-1.49197	0.135708	0.989839	0.536247	0.186649	2.87303	0.00406556	0.131149	0.810535	0.185273	4.37482	1.21534e-05	0.00421692
ENSG00000197555	SIPA1L1	1469.64	-0.185419	0.107376	-1.72682	0.0842002	0.989839	0.28877	0.109012	2.64897	0.00807375	0.185764	0.474189	0.108205	4.38232	1.17425e-05	0.00421692
ENSG00000145365	TIFA	46.7767	-0.399927	0.221175	-1.8082	0.070576	0.989839	0.570426	0.222646	2.56203	0.0104063	0.207774	0.970353	0.221696	4.37696	1.20347e-05	0.00421692
ENSG00000153132	CLGN	93.2984	-1.03188	0.387821	-2.6607	0.00779773	0.725036	0.673213	0.392669	1.71445	0.0864454	0.497079	1.70509	0.390573	4.36561	1.2677e-05	0.00429389
ENSG00000163568	AIM2	146.846	-0.18637	0.278625	-0.668893	0.503564	0.989839	1.03382	0.282352	3.66146	0.000250783	0.0321431	1.22019	0.280278	4.35351	1.33976e-05	0.00443243
ENSG00000125780	TGM3	724.775	-0.352665	0.498521	-0.707422	0.479305	0.989839	-2.51968	0.506651	-4.9732	6.58577e-07	0.00117112	-2.16701	0.502874	-4.30925	1.63806e-05	0.00514357
ENSG00000068024	HDAC4	499.322	-0.189866	0.185385	-1.02417	0.305753	0.989839	0.613328	0.188132	3.26009	0.00111377	0.0660185	0.803194	0.18674	4.30112	1.69934e-05	0.00514357
ENSG00000164199	ADGRV1	129.871	-0.635166	0.294617	-2.1559	0.0310913	0.98509	0.64349	0.298453	2.15609	0.0310767	0.334922	1.27866	0.296627	4.31065	1.62777e-05	0.00514357
ENSG00000170509	HSD17B13	4.87977	2.40575	0.882288	2.72672	0.00639669	0.681505	-1.54962	0.939007	-1.65028	0.0988864	0.523253	-3.95538	0.91948	-4.30175	1.69454e-05	0.00514357
ENSG00000050730	TNIP3	541.299	-0.485681	0.315703	-1.53841	0.123948	0.989839	0.875222	0.32049	2.73089	0.00631642	0.163677	1.3609	0.318158	4.27744	1.89051e-05	0.00560299
ENSG00000167768	KRT1	692.649	-0.110746	0.484816	-0.228429	0.819313	0.991033	-2.16321	0.492714	-4.3904	1.13144e-05	0.00596141	-2.05246	0.48903	-4.19701	2.7046e-05	0.0077143
ENSG00000106351	AGFG2	433.774	0.26333	0.187366	1.40543	0.159893	0.989839	-0.530146	0.190605	-2.78138	0.0054128	0.151929	-0.793475	0.189083	-4.19645	2.71134e-05	0.0077143
ENSG00000104320	NBN	2193.36	-0.356554	0.204523	-1.74334	0.0812744	0.989839	0.505347	0.207706	2.433	0.0149744	0.24369	0.861901	0.206165	4.18064	2.90691e-05	0.00810857
ENSG00000152229	PSTPIP2	559.527	-0.422772	0.191518	-2.20748	0.0272802	0.965395	0.381827	0.194379	1.96434	0.0494902	0.403824	0.804599	0.192995	4.16901	3.05932e-05	0.00836319
ENSG00000154451	GBP5	2465.82	-0.93932	0.297257	-3.15996	0.00157789	0.458103	0.30876	0.301898	1.02273	0.306435	0.754343	1.24808	0.299671	4.16484	3.11577e-05	0.00836319
ENSG00000064886	CHI3L2	150.703	0.159591	0.306362	0.520925	0.602419	0.989839	1.43734	0.310518	4.62884	3.67727e-06	0.00307722	1.27775	0.307934	4.14942	3.33325e-05	0.00866265
ENSG00000146904	EPHA1	281.471	0.191612	0.241047	0.794917	0.426662	0.989839	-0.81798	0.245294	-3.33469	0.000853955	0.0578668	-1.00959	0.243373	-4.14833	3.34912e-05	0.00866265
ENSG00000073464	CLCN4	51.3633	-0.49751	0.220727	-2.25397	0.0241984	0.951428	0.415301	0.222406	1.86731	0.0618585	0.438028	0.912811	0.22164	4.11843	3.81455e-05	0.00969031
ENSG00000167676	PLIN4	238.854	-0.395874	0.349563	-1.13248	0.257431	0.989839	1.04306	0.354691	2.94075	0.0032742	0.116447	1.43893	0.352135	4.08631	4.38296e-05	0.0109389
ENSG00000108602	ALDH3A1	56.9065	0.437388	0.320494	1.36473	0.172338	0.989839	-0.887216	0.327735	-2.70712	0.00678706	0.169391	-1.3246	0.324713	-4.0793	4.51712e-05	0.0110794
ENSG00000135241	PNPLA8	453.434	-0.0132347	0.153526	-0.0862049	0.931304	0.996265	0.616364	0.15577	3.95688	7.59342e-05	0.0163247	0.629599	0.154558	4.07356	4.63006e-05	0.0111037
ENSG00000165030	NFIL3	363.94	-0.164411	0.223492	-0.735645	0.461947	0.989839	0.751948	0.226787	3.31566	0.000914275	0.0600531	0.916359	0.2251	4.0709	4.68314e-05	0.0111037
ENSG00000163520	FBLN2	137.059	-0.235469	0.301657	-0.780584	0.435047	0.989839	-1.4723	0.307451	-4.78875	1.67826e-06	0.0020899	-1.23683	0.305213	-4.05236	5.07028e-05	0.0115878
ENSG00000134668	SPOCD1	4.31971	-0.8971	0.588342	-1.52479	0.127311	0.989839	1.45289	0.571751	2.54112	0.0110497	0.212998	2.34999	0.580309	4.04955	5.13166e-05	0.0115878
ENSG00000050438	SLC4A8	99.781	-0.478979	0.248967	-1.92387	0.0543712	0.989839	0.536317	0.251948	2.12868	0.0332809	0.346345	1.0153	0.250473	4.05351	5.0454e-05	0.0115878
ENSG00000188089	PLA2G4E	10.5134	-0.589297	0.817262	-0.721062	0.470871	0.989839	2.69731	0.817203	3.30066	0.000964575	0.0623094	3.28661	0.814757	4.03385	5.48711e-05	0.0120092
ENSG00000100596	SPTLC2	1341.92	-0.249838	0.0855022	-2.92201	0.00347782	0.634301	0.0979829	0.086798	1.12886	0.258957	0.713735	0.347821	0.0861741	4.03626	5.43097e-05	0.0120092
ENSG00000007306	CEACAM7	4595.33	-0.0899229	0.370423	-0.242758	0.808193	0.989839	-1.59256	0.376291	-4.23224	2.31373e-05	0.0091431	-1.50263	0.373476	-4.02338	5.73692e-05	0.0123657
ENSG00000128052	KDR	224.059	-0.446676	0.422436	-1.05738	0.290338	0.989839	1.25931	0.428646	2.93789	0.00330459	0.116592	1.70599	0.42556	4.00881	6.10262e-05	0.012896
ENSG00000198814	GK	4225.15	-0.430469	0.333176	-1.29201	0.196352	0.989839	0.915208	0.338405	2.70448	0.00684123	0.170146	1.34568	0.335879	4.00643	6.16426e-05	0.012896
ENSG00000118503	TNFAIP3	3977.56	-0.145289	0.320765	-0.452945	0.650588	0.989839	1.14157	0.325797	3.50393	0.000458445	0.0427845	1.28686	0.323359	3.97966	6.90143e-05	0.0140548
ENSG00000196663	TECPR2	626.738	-0.208458	0.215103	-0.969111	0.33249	0.989839	0.653023	0.218363	2.99053	0.00278493	0.107077	0.861481	0.216744	3.97464	7.0485e-05	0.0140548
ENSG00000176788	BASP1	458.871	-0.339055	0.262037	-1.29392	0.195693	0.989839	0.710437	0.265983	2.67099	0.00756279	0.179666	1.04949	0.26404	3.97474	7.0455e-05	0.0140548
ENSG00000204371	EHMT2	310.496	0.160024	0.0907304	1.76373	0.0777768	0.989839	-0.204042	0.0925601	-2.20443	0.027494	0.317386	-0.364067	0.0916476	-3.97246	7.11334e-05	0.0140548
ENSG00000166527	CLEC4D	83.4778	-0.70025	0.363508	-1.92637	0.0540586	0.989839	0.750011	0.36813	2.03735	0.0416146	0.3783	1.45026	0.365943	3.96308	7.39886e-05	0.0144186
ENSG00000127334	DYRK2	156.078	0.131756	0.0998991	1.31889	0.187206	0.989839	-0.268183	0.10225	-2.62282	0.00872052	0.190565	-0.399939	0.101138	-3.95439	7.67302e-05	0.0147509
ENSG00000125827	TMX4	1547.1	-0.4464	0.193455	-2.30751	0.0210266	0.940644	0.321573	0.196447	1.63695	0.101641	0.526947	0.767973	0.195006	3.93821	8.20927e-05	0.0155713
ENSG00000143412	ANXA9	129.978	0.40741	0.327761	1.24301	0.213865	0.989839	-0.895126	0.333843	-2.68128	0.00733422	0.176682	-1.30254	0.331117	-3.93376	8.36277e-05	0.0156538
ENSG00000222009	BTBD19	59.7688	-0.122456	0.35882	-0.341273	0.732898	0.989839	1.29106	0.363042	3.55622	0.000376223	0.0398451	1.41352	0.360298	3.92319	8.73857e-05	0.0157178
ENSG00000165997	ARL5B	258.448	-0.100739	0.267139	-0.377103	0.706097	0.989839	0.953	0.271031	3.51621	0.000437762	0.0427845	1.05374	0.268987	3.91744	8.9494e-05	0.0157178
ENSG00000055813	CCDC85A	11.8605	-0.525049	0.395204	-1.32855	0.183996	0.989839	1.01855	0.39402	2.58502	0.00973747	0.201958	1.5436	0.393706	3.92068	8.82977e-05	0.0157178
ENSG00000144481	TRPM8	8.41721	1.11584	0.51518	2.16592	0.0303175	0.982454	-0.969971	0.543603	-1.78434	0.074369	0.470629	-2.08581	0.532249	-3.91886	8.897e-05	0.0157178
ENSG00000168062	BATF2	37.9078	-0.883853	0.320088	-2.76128	0.0057575	0.681505	0.379212	0.322573	1.17559	0.239761	0.698607	1.26307	0.321979	3.92281	8.75207e-05	0.0157178
ENSG00000125347	IRF1	2441.39	-0.257259	0.228181	-1.12743	0.25956	0.989839	0.641648	0.231743	2.76879	0.00562649	0.154186	0.898907	0.230015	3.90803	9.305e-05	0.016143
ENSG00000116679	IVNS1ABP	4542.98	-0.125736	0.287866	-0.436786	0.662266	0.989839	1.00209	0.292384	3.42732	0.000609567	0.049271	1.12783	0.290196	3.88645	0.000101723	0.0172763
ENSG00000169994	MYO7B	35.0351	-0.450084	0.367452	-1.22488	0.220622	0.989839	0.982732	0.370736	2.65076	0.00803108	0.18517	1.43282	0.368735	3.88576	0.000102011	0.0172763
ENSG00000143556	S100A7	5266.64	-0.339294	0.415024	-0.817527	0.413627	0.989839	1.27876	0.421547	3.0335	0.00241734	0.100019	1.61806	0.418396	3.86729	0.000110051	0.0184187
ENSG00000130234	ACE2	174.803	0.051245	0.394585	0.129871	0.896669	0.994682	-1.47347	0.401559	-3.66937	0.000243152	0.0321431	-1.52471	0.39852	-3.82594	0.000130274	0.0203184
ENSG00000140563	MCTP2	825.677	-0.163172	0.190055	-0.85855	0.390589	0.989839	0.569163	0.192958	2.94967	0.00318114	0.115152	0.732335	0.191519	3.82382	0.0001314	0.0203184
ENSG00000110047	EHD1	1946.26	-0.272865	0.225099	-1.2122	0.225437	0.989839	0.595733	0.228605	2.60595	0.00916206	0.195705	0.868598	0.226903	3.82806	0.000129159	0.0203184
ENSG00000198604	BAZ1A	2825.3	-0.229153	0.173026	-1.32439	0.185374	0.989839	0.439156	0.175725	2.49911	0.0124507	0.223359	0.668309	0.174415	3.83171	0.000127254	0.0203184
ENSG00000170542	SERPINB9	510.745	-0.347301	0.241743	-1.43665	0.150817	0.989839	0.587304	0.245392	2.39332	0.0166965	0.255403	0.934605	0.243604	3.83657	0.000124763	0.0203184
ENSG00000151623	NR3C2	157.316	0.335649	0.178736	1.8779	0.0603944	0.989839	-0.357202	0.182281	-1.95963	0.0500395	0.406082	-0.692851	0.180562	-3.83719	0.000124451	0.0203184
ENSG00000092295	TGM1	1028.1	-1.2416	0.449011	-2.76519	0.00568889	0.681505	0.493463	0.455989	1.08218	0.279171	0.732695	1.73507	0.452651	3.83312	0.000126528	0.0203184
ENSG00000187116	LILRA5	1626.64	-0.479996	0.335275	-1.43165	0.152245	0.989839	0.810773	0.340507	2.38108	0.0172622	0.25959	1.29077	0.337978	3.8191	0.00013394	0.0204885
ENSG00000113916	BCL6	1626.46	-0.0910471	0.212415	-0.428629	0.668194	0.989839	0.723975	0.215716	3.35615	0.000790346	0.0567851	0.815022	0.214098	3.80677	0.000140792	0.0213075
ENSG00000161905	ALOX15	75.554	-0.90373	0.475484	-1.90065	0.0573476	0.989839	0.917375	0.481693	1.90448	0.0568479	0.425848	1.8211	0.478821	3.80331	0.000142776	0.0213803
ENSG00000165181	C9orf84	68.8488	-0.309821	0.290477	-1.06659	0.286155	0.989839	0.79789	0.293904	2.71479	0.00663169	0.167485	1.10771	0.291952	3.79415	0.000148151	0.0214444
ENSG00000232810	TNF	109.694	-0.362974	0.287934	-1.26061	0.207448	0.989839	0.735263	0.291697	2.52064	0.011714	0.218333	1.09824	0.28973	3.79055	0.000150312	0.0214444
ENSG00000100503	NIN	2368.73	-0.166959	0.128203	-1.3023	0.192815	0.989839	0.323159	0.130194	2.48214	0.0130597	0.227681	0.490117	0.129222	3.79282	0.000148945	0.0214444
ENSG00000172236	TPSAB1	56.3941	-0.563935	0.418304	-1.34815	0.177611	0.989839	1.03165	0.423369	2.43676	0.0148193	0.242656	1.59558	0.42078	3.79197	0.000149459	0.0214444
ENSG00000110203	FOLR3	189.871	-1.09039	0.444763	-2.45162	0.0142215	0.85334	0.608377	0.451261	1.34817	0.177604	0.635414	1.69877	0.448241	3.78985	0.000150741	0.0214444
ENSG00000139572	GPR84	155.922	-0.656336	0.429816	-1.52701	0.126757	0.989839	0.981276	0.436017	2.25055	0.0244142	0.302301	1.63761	0.433007	3.78195	0.000155604	0.021917
ENSG00000091317	CMTM6	440.812	-0.154683	0.137144	-1.12788	0.25937	0.989839	0.367192	0.139144	2.63893	0.00831686	0.188048	0.521875	0.138113	3.77861	0.000157703	0.021995
ENSG00000066230	SLC9A3	352.453	-0.748407	0.355823	-2.10332	0.0354382	0.989839	0.605521	0.361123	1.67678	0.0935864	0.511186	1.35393	0.358597	3.77563	0.000159605	0.0220441
ENSG00000163590	PPM1L	69.1423	0.321008	0.248566	1.29144	0.196552	0.989839	-0.62817	0.254031	-2.47281	0.0134054	0.231006	-0.949178	0.251643	-3.77192	0.000161993	0.0221588
ENSG00000091436	AC013461.1	125.555	-0.179102	0.193272	-0.92668	0.354093	0.989839	0.553289	0.195713	2.82705	0.00469796	0.140272	0.732391	0.194298	3.76942	0.00016363	0.0221695
ENSG00000184557	SOCS3	406.83	-0.104614	0.358702	-0.291647	0.770556	0.989839	1.25687	0.36416	3.45142	0.000557651	0.0466656	1.36148	0.361427	3.76696	0.000165246	0.0221772
ENSG00000171843	MLLT3	302.619	0.287028	0.113296	2.53345	0.0112946	0.81287	-0.142044	0.115453	-1.23031	0.21858	0.679529	-0.429072	0.114322	-3.7532	0.000174588	0.0232121
ENSG00000112902	SEMA5A	129.177	0.49524	0.308999	1.60273	0.108995	0.989839	-0.674449	0.314697	-2.14317	0.0320994	0.339829	-1.16969	0.312048	-3.74843	0.000177942	0.0234389
ENSG00000036672	USP2	86.2864	-0.744111	0.477905	-1.55703	0.119464	0.989839	-2.5526	0.487475	-5.23637	1.63765e-07	0.00058243	-1.80849	0.484104	-3.73574	0.000187163	0.0235645
ENSG00000185966	LCE3E	1041.76	-0.286148	0.60479	-0.473136	0.636116	0.989839	-2.56454	0.614485	-4.17348	2.99988e-05	0.0109142	-2.27839	0.609893	-3.73572	0.000187178	0.0235645
ENSG00000144802	NFKBIZ	2599.81	-0.0606761	0.269566	-0.225088	0.821911	0.99173	0.955533	0.273784	3.49009	0.000482852	0.0428677	1.01621	0.271732	3.73974	0.000184208	0.0235645
ENSG00000140030	GPR65	231.699	-0.391498	0.257283	-1.52166	0.128093	0.989839	0.576675	0.260991	2.20956	0.0271355	0.31613	0.968173	0.259158	3.73585	0.000187084	0.0235645
ENSG00000149557	FEZ1	43.207	-0.578543	0.364275	-1.58821	0.11224	0.989839	0.789543	0.367934	2.14588	0.0318824	0.339514	1.36809	0.366083	3.73709	0.000186161	0.0235645
ENSG00000183020	AP2A2	630.008	0.142364	0.0793399	1.79436	0.0727558	0.989839	-0.156493	0.0807815	-1.93723	0.0527166	0.413892	-0.298857	0.0800598	-3.73292	0.000189271	0.023619
ENSG00000137757	CASP5	289.811	-0.725381	0.368854	-1.96658	0.0492316	0.989839	0.660899	0.374365	1.76539	0.0774989	0.477502	1.38628	0.371729	3.72928	0.000192029	0.0237549
ENSG00000026103	FAS	1469.01	-0.184787	0.137827	-1.34072	0.180013	0.989839	0.33293	0.13995	2.37893	0.0173632	0.260146	0.517717	0.138909	3.72702	0.000193761	0.0237624
ENSG00000169035	KLK7	447.557	-0.392546	0.421718	-0.930825	0.351944	0.989839	1.18912	0.428181	2.77714	0.00548388	0.152968	1.58167	0.425021	3.72139	0.000198129	0.0238864
ENSG00000138411	HECW2	105.536	0.616647	0.307776	2.00356	0.0451174	0.989839	-0.540324	0.313612	-1.7229	0.0849061	0.49434	-1.15697	0.310815	-3.72238	0.000197355	0.0238864
ENSG00000106258	CYP3A5	736.533	0.248585	0.345953	0.718553	0.472417	0.989839	-1.04821	0.351562	-2.98158	0.00286763	0.108786	-1.2968	0.348906	-3.71675	0.0002018	0.0239234
ENSG00000135604	STX11	313.121	-0.488283	0.255777	-1.90902	0.0562595	0.989839	0.469714	0.259554	1.80969	0.0703433	0.461783	0.957997	0.25773	3.71705	0.000201564	0.0239234
ENSG00000188219	POTEE	24.1196	-0.205511	0.194812	-1.05492	0.291463	0.989839	0.514448	0.194919	2.63929	0.00830807	0.188048	0.719958	0.193837	3.71424	0.000203816	0.0239626
ENSG00000169504	CLIC4	271.944	-0.0527892	0.135801	-0.388724	0.697481	0.989839	0.453505	0.137687	3.29374	0.000988627	0.0623094	0.506294	0.136601	3.70638	0.00021024	0.0245153
ENSG00000167653	PSCA	777.868	-0.256524	0.434834	-0.589935	0.555234	0.989839	-1.87793	0.441869	-4.24998	2.13786e-05	0.00894505	-1.62141	0.438571	-3.69703	0.000218137	0.0252294
ENSG00000145819	ARHGAP26	2012.21	-0.1926	0.173437	-1.11049	0.266788	0.989839	0.452744	0.176133	2.57046	0.0101562	0.205231	0.645344	0.17482	3.69148	0.00022295	0.0255781
ENSG00000169550	MUC15	42.0043	0.408897	0.405278	1.00893	0.313008	0.989839	-1.10593	0.414313	-2.66931	0.00760066	0.180212	-1.51483	0.410696	-3.68845	0.000225626	0.0256536
ENSG00000142973	CYP4B1	573.82	0.518949	0.510328	1.01689	0.309205	0.989839	-1.37845	0.518582	-2.65811	0.00785794	0.183222	-1.8974	0.514666	-3.68666	0.000227215	0.0256536
ENSG00000125144	MT1G	153.765	0.304958	0.53549	0.569494	0.569021	0.989839	-1.68373	0.544775	-3.0907	0.00199687	0.0925182	-1.98869	0.540623	-3.67852	0.000234594	0.0258709
ENSG00000081026	MAGI3	525.175	0.155006	0.261847	0.591971	0.55387	0.989839	-0.81709	0.266185	-3.06963	0.00214323	0.0942284	-0.972096	0.264156	-3.68	0.000233233	0.0258709
ENSG00000149554	CHEK1	84.1281	-0.260268	0.246314	-1.05665	0.29067	0.989839	0.651098	0.249254	2.61218	0.00899659	0.193624	0.911366	0.247563	3.68136	0.000231997	0.0258709
ENSG00000069399	BCL3	532.062	-0.129278	0.203967	-0.633821	0.526198	0.989839	0.625672	0.207044	3.02192	0.00251174	0.101964	0.75495	0.205493	3.67384	0.000238934	0.0261467
ENSG00000165732	DDX21	1319.72	-0.0943528	0.155271	-0.607667	0.543408	0.989839	0.479647	0.157663	3.04222	0.00234837	0.0985482	0.574	0.156478	3.66823	0.000244231	0.0263214
ENSG00000165548	TMEM63C	56.848	-0.685825	0.270456	-2.53581	0.0112188	0.81287	0.312928	0.2732	1.14542	0.252036	0.706357	0.998754	0.272168	3.66963	0.000242905	0.0263214
ENSG00000122133	PAEP	209.644	-0.646685	0.484597	-1.33448	0.182047	0.989839	1.13936	0.491814	2.31665	0.0205228	0.280147	1.78605	0.488307	3.65763	0.000254557	0.0264331
ENSG00000043039	BARX2	116.874	0.708204	0.354074	2.00016	0.0454835	0.989839	-0.600998	0.3605	-1.66712	0.0954897	0.517499	-1.3092	0.357425	-3.66287	0.000249407	0.0264331
ENSG00000049323	LTBP1	436.032	-0.668401	0.243063	-2.74991	0.00596112	0.681505	0.229439	0.246697	0.930046	0.352347	0.786104	0.89784	0.24499	3.6648	0.000247529	0.0264331
ENSG00000076258	FMO4	77.1934	0.791706	0.286748	2.76098	0.00576287	0.681505	-0.267115	0.292482	-0.913271	0.3611	0.791673	-1.05882	0.289452	-3.65802	0.000254169	0.0264331
ENSG00000129151	BBOX1	7.95346	1.976	0.549378	3.59679	0.000322172	0.18775	-0.0531539	0.56983	-0.0932802	0.925681	0.986527	-2.02915	0.554342	-3.66047	0.000251755	0.0264331
ENSG00000166634	SERPINB12	36.2927	-1.00357	0.659473	-1.52177	0.128066	0.989839	-3.45802	0.676722	-5.10996	3.22223e-07	0.000763992	-2.45446	0.672374	-3.65043	0.0002618	0.026794
ENSG00000150337	FCGR1A	648.837	-0.785464	0.300984	-2.60965	0.00906343	0.769143	0.322413	0.305598	1.05502	0.291415	0.740036	1.10788	0.303402	3.65152	0.000260694	0.026794
ENSG00000150403	TMCO3	597.089	-0.247165	0.128842	-1.91835	0.055067	0.989839	0.226135	0.130756	1.72944	0.0837299	0.491524	0.4733	0.129816	3.64593	0.000266428	0.0270729
ENSG00000173110	HSPA6	1042.04	0.119928	0.367891	0.325988	0.744434	0.989839	1.4699	0.373615	3.93427	8.34512e-05	0.0168897	1.34997	0.370796	3.64074	0.00027185	0.0270754
ENSG00000163331	DAPL1	19.8343	0.305671	0.661483	0.4621	0.644009	0.989839	-2.13926	0.679373	-3.14887	0.00163902	0.0821259	-2.44493	0.673882	-3.62813	0.000285485	0.0270754
ENSG00000123684	LPGAT1	440.585	-0.113406	0.120418	-0.941768	0.346311	0.989839	0.327817	0.122165	2.68339	0.0072881	0.176628	0.441222	0.121243	3.63916	0.000273526	0.0270754
ENSG00000137642	SORL1	15891.1	-0.240078	0.19363	-1.23988	0.215021	0.989839	0.469324	0.196677	2.38627	0.0170202	0.257315	0.709401	0.195206	3.63412	0.000278928	0.0270754
ENSG00000171049	FPR2	1593.78	-0.539504	0.356026	-1.51535	0.129684	0.989839	0.766172	0.361586	2.11892	0.034097	0.349721	1.30568	0.358901	3.63799	0.000274776	0.0270754
ENSG00000198648	STK39	1030.56	0.281552	0.181729	1.54929	0.121312	0.989839	-0.384211	0.184695	-2.08025	0.0375025	0.362439	-0.665763	0.183268	-3.63273	0.000280437	0.0270754
ENSG00000135636	DYSF	4578.27	-0.518062	0.312242	-1.65917	0.0970824	0.989839	0.627436	0.317145	1.97839	0.0478852	0.400243	1.1455	0.314779	3.63905	0.000273646	0.0270754
ENSG00000198734	F5	1472.2	-0.539473	0.296556	-1.81913	0.0688922	0.989839	0.545159	0.301176	1.81011	0.0702795	0.461783	1.08463	0.298947	3.62817	0.000285432	0.0270754
ENSG00000101916	TLR8	507.047	-0.548707	0.276068	-1.98758	0.0468585	0.989839	0.461965	0.280264	1.64832	0.099287	0.524331	1.01067	0.278246	3.63229	0.000280915	0.0270754
ENSG00000123610	TNFAIP6	914.857	-1.23004	0.474951	-2.58982	0.00960257	0.794222	0.507404	0.48233	1.05198	0.292807	0.741037	1.73744	0.478801	3.62874	0.000284807	0.0270754
ENSG00000160191	PDE9A	137.414	0.348053	0.173677	2.00402	0.0450678	0.989839	-0.287629	0.177168	-1.62349	0.104485	0.531827	-0.635682	0.175423	-3.62372	0.000290399	0.0270867
ENSG00000087253	LPCAT2	680.351	-0.408319	0.198614	-2.05584	0.0397979	0.989839	0.317513	0.201635	1.57469	0.115327	0.549815	0.725832	0.200178	3.62593	0.000287922	0.0270867
ENSG00000118322	ATP10B	732.072	0.667481	0.305414	2.18549	0.0288526	0.972716	-0.448279	0.310375	-1.44432	0.14865	0.600106	-1.11576	0.307974	-3.6229	0.000291316	0.0270867
ENSG00000153922	CHD1	1727.77	-0.120542	0.170324	-0.707723	0.479117	0.989839	0.500678	0.172966	2.89466	0.00379573	0.126756	0.62122	0.171671	3.61867	0.000296121	0.0271781
ENSG00000073605	GSDMB	148.252	0.336578	0.197341	1.70557	0.0880888	0.989839	-0.384963	0.201163	-1.91369	0.0556601	0.423461	-0.721541	0.199327	-3.6199	0.000294722	0.0271781
ENSG00000127527	EPS15L1	664.283	-0.0576627	0.104907	-0.549653	0.582557	0.989839	0.323058	0.106465	3.0344	0.00241017	0.100019	0.38072	0.105642	3.60388	0.000313506	0.0282275
ENSG00000173848	NET1	1354.14	0.195369	0.224563	0.869996	0.384303	0.989839	-0.621204	0.228181	-2.72242	0.00648064	0.166148	-0.816574	0.226453	-3.60593	0.000311042	0.0282275
ENSG00000075213	SEMA3A	153.052	0.396521	0.360488	1.09995	0.271352	0.989839	-0.915876	0.366928	-2.49607	0.0125579	0.223894	-1.3124	0.364001	-3.60548	0.000311576	0.0282275
ENSG00000109320	NFKB1	1749.48	-0.1539	0.165768	-0.928405	0.353197	0.989839	0.447703	0.16834	2.65951	0.00782533	0.183222	0.601603	0.167082	3.60064	0.000317436	0.0284015
ENSG00000140379	BCL2A1	1810.53	-0.366216	0.386323	-0.947954	0.343153	0.989839	1.03451	0.392366	2.63659	0.00837433	0.188267	1.40073	0.38944	3.59677	0.000322196	0.028622
ENSG00000104312	RIPK2	296.787	-0.4318	0.233611	-1.84837	0.0645485	0.989839	0.414457	0.237031	1.74854	0.080371	0.484426	0.846257	0.235374	3.59538	0.000323924	0.028622
ENSG00000203786	KPRP	1188.95	-1.86645	0.594617	-3.13891	0.00169578	0.473023	-4.01369	0.60425	-6.64243	3.08562e-11	4.3896e-07	-2.14724	0.599779	-3.58005	0.000343534	0.0294066
ENSG00000123975	CKS2	72.8039	0.1166	0.195849	0.59536	0.551603	0.989839	0.818132	0.197951	4.133	3.58063e-05	0.0119269	0.701532	0.195952	3.58012	0.000343441	0.0294066
ENSG00000118564	FBXL5	1481.07	-0.165138	0.152047	-1.0861	0.277435	0.989839	0.383793	0.154397	2.48576	0.0129276	0.226766	0.548931	0.153245	3.58205	0.000340914	0.0294066
ENSG00000174130	TLR6	416.216	-0.308961	0.217145	-1.42283	0.154784	0.989839	0.474053	0.220392	2.15095	0.03148	0.337604	0.783015	0.218794	3.57878	0.000345206	0.0294066
ENSG00000051523	CYBA	4276.77	-0.222015	0.123799	-1.79335	0.072917	0.989839	0.225212	0.125734	1.79118	0.073265	0.467385	0.447226	0.124797	3.58362	0.000338864	0.0294066
ENSG00000174837	ADGRE1	585.611	-0.925398	0.350184	-2.64261	0.00822703	0.746473	0.338341	0.355555	0.951585	0.341308	0.777827	1.26374	0.353003	3.57997	0.000343637	0.0294066
ENSG00000150977	RILPL2	444.84	-0.220347	0.209248	-1.05304	0.292322	0.989839	0.533153	0.212382	2.51036	0.012061	0.221965	0.753501	0.210817	3.57419	0.00035132	0.0297493
ENSG00000172183	ISG20	476.399	-0.488739	0.200918	-2.43252	0.014994	0.866461	0.233619	0.203922	1.14563	0.251948	0.706357	0.722358	0.202495	3.56729	0.000360686	0.0303616
ENSG00000064787	BCAS1	1747.84	0.42034	0.307502	1.36695	0.171641	0.989839	-0.682893	0.312407	-2.18591	0.0288224	0.322319	-1.10323	0.31005	-3.55825	0.000373339	0.0311207
ENSG00000123609	NMI	669.378	-0.36992	0.169868	-2.1777	0.0294286	0.972716	0.239147	0.172437	1.38687	0.165482	0.623132	0.609068	0.1712	3.55764	0.000374202	0.0311207
ENSG00000119922	IFIT2	1372.22	-1.26392	0.347425	-3.63795	0.000274816	0.169979	-0.0183331	0.35283	-0.0519601	0.95856	0.992089	1.24558	0.350257	3.55619	0.000376266	0.0311207
ENSG00000155629	PIK3AP1	2339.99	-0.45494	0.257649	-1.76574	0.0774399	0.989839	0.467565	0.261676	1.78681	0.0739681	0.469862	0.922505	0.259732	3.55176	0.000382667	0.0314672
ENSG00000140470	ADAMTS17	70.0424	0.248505	0.21973	1.13095	0.258075	0.989839	-0.540217	0.224631	-2.40491	0.0161765	0.252609	-0.788722	0.222486	-3.54504	0.000392547	0.0320941
ENSG00000115271	GCA	1351.91	-0.316871	0.283953	-1.11593	0.264452	0.989839	0.695196	0.288373	2.41076	0.0159195	0.250719	1.01207	0.286228	3.53588	0.000406417	0.0326649
ENSG00000180357	ZNF609	717.269	0.107232	0.0592099	1.81105	0.0701332	0.989839	-0.10406	0.0603189	-1.72516	0.0844991	0.493628	-0.211292	0.0597445	-3.53659	0.000405329	0.0326649
ENSG00000186891	TNFRSF18	105.954	-0.70608	0.254692	-2.77229	0.00556635	0.681505	0.201458	0.257928	0.781061	0.434766	0.837281	0.907538	0.256578	3.53708	0.000404573	0.0326649
ENSG00000142065	ZFP14	63.29	0.235893	0.132114	1.78553	0.0741754	0.989839	-0.236955	0.135827	-1.74453	0.0810662	0.485578	-0.472848	0.133899	-3.53139	0.000413379	0.0327901
ENSG00000038427	VCAN	6012	-0.644591	0.267068	-2.41358	0.0157965	0.882259	0.306	0.271263	1.12806	0.259296	0.713735	0.950592	0.269242	3.53063	0.000414579	0.0327901
ENSG00000182732	RGS6	81.5464	-0.817349	0.326774	-2.50127	0.012375	0.827267	0.34464	0.33087	1.04162	0.29759	0.746256	1.16199	0.329136	3.53043	0.00041489	0.0327901
ENSG00000078699	CBFA2T2	187.994	0.126101	0.102368	1.23184	0.21801	0.989839	-0.238994	0.104564	-2.28562	0.0222765	0.288736	-0.365095	0.103505	-3.52732	0.000419782	0.0329935
ENSG00000272636	DOC2B	114.708	-0.0394627	0.289167	-0.13647	0.89145	0.99428	0.98512	0.293059	3.36151	0.000775174	0.056552	1.02458	0.290772	3.52366	0.00042563	0.0330875
ENSG00000196954	CASP4	4053.85	-0.183812	0.196347	-0.936162	0.34919	0.989839	0.513774	0.199423	2.5763	0.00998641	0.203826	0.697587	0.197933	3.52436	0.000424501	0.0330875
ENSG00000148634	HERC4	837.29	-0.0802893	0.0661891	-1.21303	0.225118	0.989839	0.154387	0.0671749	2.29829	0.0215452	0.286279	0.234677	0.0666512	3.52097	0.000429974	0.0332162
ENSG00000189377	CXCL17	917.172	0.61516	0.308421	1.99455	0.0460924	0.989839	-0.479444	0.313386	-1.52988	0.126046	0.567447	-1.0946	0.310989	-3.51975	0.000431955	0.0332162
ENSG00000197008	ZNF138	93.0119	0.0488669	0.158449	0.308407	0.757773	0.989839	-0.515558	0.162118	-3.18014	0.00147202	0.0781377	-0.564425	0.160672	-3.5129	0.000443241	0.0339008
ENSG00000138496	PARP9	1449.48	-0.344788	0.155015	-2.22422	0.026134	0.959218	0.203899	0.15741	1.29534	0.195203	0.655449	0.548687	0.156256	3.51146	0.000445651	0.0339028
ENSG00000049283	EPN3	284.804	-0.612516	0.364131	-1.68213	0.0925431	0.989839	-1.89879	0.370356	-5.12695	2.94481e-07	0.000763992	-1.28628	0.367674	-3.49842	0.000468026	0.0347113
ENSG00000165474	GJB2	1327.07	-0.0480678	0.396929	-0.121099	0.903612	0.994938	-1.44766	0.403272	-3.58979	0.000330943	0.037664	-1.39959	0.400252	-3.49678	0.000470919	0.0347113
ENSG00000086548	CEACAM6	9855.1	0.232287	0.353007	0.658024	0.510523	0.989839	-1.0129	0.35858	-2.82475	0.0047317	0.140468	-1.24519	0.355895	-3.49875	0.000467443	0.0347113
ENSG00000124702	KLHDC3	613.725	0.0779369	0.0756761	1.02987	0.303069	0.989839	-0.189401	0.0770618	-2.45778	0.0139799	0.236759	-0.267338	0.0763895	-3.49967	0.000465836	0.0347113
ENSG00000160999	SH2B2	123.325	-0.271148	0.256492	-1.05714	0.290449	0.989839	0.632357	0.259945	2.43265	0.0149887	0.24369	0.903504	0.258119	3.50034	0.000464664	0.0347113
ENSG00000163751	CPA3	474.529	-0.418444	0.356443	-1.17394	0.240418	0.989839	0.83791	0.3619	2.31531	0.020596	0.280147	1.25635	0.359241	3.49725	0.000470086	0.0347113
ENSG00000134757	DSG3	1305.82	0.372364	0.449855	0.827742	0.407816	0.989839	-1.2069	0.457025	-2.64077	0.00827188	0.18798	-1.57926	0.453591	-3.48168	0.000498277	0.0348843
ENSG00000198843	SELT	339.629	-0.0670162	0.080564	-0.831838	0.4055	0.989839	0.215168	0.0816774	2.63436	0.00842955	0.188404	0.282184	0.0810102	3.48332	0.000495241	0.0348843
ENSG00000173432	SAA1	4813.17	-0.329965	0.27773	-1.18808	0.234803	0.989839	0.646446	0.282091	2.29163	0.0219272	0.28697	0.976411	0.279984	3.48739	0.000487768	0.0348843
ENSG00000186480	INSIG1	206.703	-0.259536	0.192417	-1.34882	0.177395	0.989839	0.416179	0.195116	2.13298	0.0329261	0.344067	0.675715	0.193738	3.48778	0.000487043	0.0348843
ENSG00000141968	VAV1	1871.5	-0.310807	0.219807	-1.414	0.157362	0.989839	0.460893	0.223232	2.06464	0.0389572	0.367583	0.7717	0.221573	3.48283	0.000496146	0.0348843
ENSG00000162551	ALPL	1157.26	-0.513296	0.346582	-1.48102	0.1386	0.989839	0.704133	0.351977	2.00051	0.0454452	0.393056	1.21743	0.34937	3.48464	0.000492797	0.0348843
ENSG00000140749	IGSF6	950.221	-0.503258	0.280157	-1.79634	0.07244	0.989839	0.480866	0.284493	1.69025	0.0909792	0.505574	0.984124	0.282401	3.48484	0.000492429	0.0348843
ENSG00000188404	SELL	3734.49	-0.587488	0.301822	-1.94647	0.0515984	0.989839	0.472644	0.306558	1.54178	0.123127	0.562128	1.06013	0.304275	3.48413	0.000493741	0.0348843
ENSG00000144229	THSD7B	23.2722	-1.33011	0.472871	-2.81283	0.00491074	0.681505	0.326872	0.476154	0.686483	0.492408	0.864396	1.65698	0.476057	3.48063	0.000500239	0.0348843
ENSG00000080546	SESN1	138.585	0.358453	0.125428	2.85783	0.00426555	0.681505	-0.082934	0.128139	-0.647221	0.517489	0.874405	-0.441387	0.126557	-3.48766	0.000487266	0.0348843
ENSG00000105697	HAMP	86.3337	-1.15616	0.337113	-3.4296	0.000604468	0.260581	0.0273408	0.341391	0.0800865	0.936168	0.987922	1.1835	0.339811	3.48282	0.000496153	0.0348843
ENSG00000134339	SAA2	1256.73	-0.245916	0.295173	-0.833127	0.404773	0.989839	0.789082	0.299765	2.63234	0.00847994	0.188493	1.035	0.29753	3.47864	0.000503974	0.034961
ENSG00000188786	MTF1	516.566	-0.242913	0.158161	-1.53586	0.124573	0.989839	0.311238	0.160524	1.93889	0.0525144	0.413431	0.554151	0.159357	3.47743	0.000506254	0.034961
ENSG00000153443	UBALD1	10.3871	0.430203	0.330054	1.30343	0.192427	0.989839	1.54417	0.329101	4.69209	2.70426e-06	0.00240443	1.11397	0.321114	3.46908	0.000522238	0.0351955
ENSG00000148773	MKI67	1861.24	0.193118	0.276024	0.699643	0.48415	0.989839	1.15818	0.280334	4.13143	3.60508e-05	0.0119269	0.965064	0.278216	3.46876	0.000522859	0.0351955
ENSG00000135960	EDAR	20.9703	0.233184	0.419009	0.556514	0.57786	0.989839	-1.24743	0.430735	-2.89605	0.00377888	0.126756	-1.48061	0.426886	-3.46841	0.000523548	0.0351955
ENSG00000103569	AQP9	2071.41	-0.397838	0.360484	-1.10362	0.269757	0.989839	0.8624	0.366128	2.35546	0.0184997	0.265787	1.26024	0.363398	3.46793	0.000524493	0.0351955
ENSG00000117500	TMED5	390.953	-0.107326	0.0945037	-1.13568	0.256091	0.989839	0.222721	0.0958454	2.32375	0.020139	0.276809	0.330046	0.095113	3.47005	0.000520369	0.0351955
ENSG00000177917	ARL6IP6	87.6108	-0.31387	0.173134	-1.81287	0.0698517	0.989839	0.290743	0.17507	1.66073	0.0967686	0.520099	0.604613	0.174067	3.47346	0.0005138	0.0351955
ENSG00000180138	CSNK1A1L	35.4589	-0.51024	0.473754	-1.07702	0.281473	0.989839	1.13919	0.478955	2.37849	0.0173839	0.260146	1.64943	0.476118	3.46433	0.000531561	0.0353364
ENSG00000116514	RNF19B	1314.1	-0.473025	0.22358	-2.11569	0.0343712	0.989839	0.30782	0.227047	1.35575	0.175177	0.632868	0.780845	0.225378	3.4646	0.000531016	0.0353364
ENSG00000226479	TMEM185B	123.034	-0.234404	0.147285	-1.5915	0.111498	0.989839	0.278123	0.149076	1.86564	0.0620918	0.438447	0.512527	0.148102	3.46064	0.000538899	0.0356576
ENSG00000087157	PGS1	255.428	-0.0593524	0.225169	-0.26359	0.792096	0.989839	0.723224	0.228452	3.16576	0.00154678	0.0803082	0.782577	0.226706	3.45194	0.000556573	0.0366565
ENSG00000155307	SAMSN1	1509	-0.174148	0.30273	-0.575257	0.565118	0.989839	0.877763	0.307453	2.85495	0.00430433	0.135269	1.05191	0.305154	3.44714	0.000566549	0.0369712
ENSG00000174944	P2RY14	81.9275	-1.08559	0.310332	-3.49816	0.000468484	0.222155	-0.00710435	0.31419	-0.0226116	0.98196	0.996391	1.07848	0.312833	3.44747	0.000565853	0.0369712
ENSG00000171208	NETO2	71.8601	-0.543349	0.245897	-2.20966	0.0271288	0.962429	0.309194	0.248724	1.24312	0.213824	0.675153	0.852543	0.247482	3.44487	0.000571342	0.0371138
ENSG00000231925	TAPBP	1004.71	-0.198443	0.102698	-1.93229	0.0533238	0.989839	0.156913	0.104258	1.50504	0.132315	0.578613	0.355356	0.103494	3.43357	0.000595685	0.0385191
ENSG00000168610	STAT3	9630.69	-0.0196356	0.161453	-0.121618	0.903201	0.994938	0.538987	0.16399	3.28671	0.00101367	0.0629712	0.558623	0.162761	3.43217	0.000598778	0.0385439
ENSG00000186951	PPARA	229.967	0.0130125	0.103422	0.12582	0.899875	0.994929	-0.345888	0.105535	-3.27747	0.00104743	0.0631389	-0.3589	0.104626	-3.43032	0.000602864	0.0386322
ENSG00000127220	ABHD8	24.7845	0.275963	0.164281	1.67983	0.0929908	0.989839	-0.298163	0.170693	-1.74678	0.0806753	0.484426	-0.574126	0.167445	-3.42875	0.000606363	0.0386821
ENSG00000065911	MTHFD2	350.597	-0.214692	0.140237	-1.53092	0.125788	0.989839	0.269318	0.142262	1.89311	0.058343	0.430621	0.48401	0.14124	3.42685	0.000610616	0.0387796
ENSG00000108839	ALOX12	1786.6	-0.306674	0.540327	-0.567571	0.570326	0.989839	-2.17058	0.548918	-3.95429	7.67622e-05	0.0163247	-1.86391	0.544815	-3.42118	0.000623502	0.0390746
ENSG00000111729	CLEC4A	133.593	-0.490246	0.290772	-1.68601	0.0917929	0.989839	0.51173	0.294802	1.73584	0.0825919	0.488498	1.00198	0.292846	3.42151	0.000622752	0.0390746
ENSG00000088298	EDEM2	466.35	-0.291223	0.0976784	-2.98145	0.00286889	0.591491	0.0456011	0.0990931	0.460184	0.645384	0.916863	0.336824	0.0984376	3.4217	0.000622305	0.0390746
ENSG00000165119	HNRNPK	4575.16	-0.0179721	0.0578057	-0.310905	0.755873	0.989839	0.180591	0.0587075	3.07611	0.00209723	0.0938215	0.198563	0.0582581	3.40833	0.000653619	0.0393999
ENSG00000177694	NAALADL2	103.888	0.116616	0.269523	0.432676	0.66525	0.989839	-0.814555	0.274814	-2.96403	0.0030364	0.112544	-0.931172	0.272596	-3.41594	0.000635625	0.0393999
ENSG00000043462	LCP2	4352.16	-0.241692	0.268149	-0.901336	0.36741	0.989839	0.679947	0.272358	2.49652	0.0125418	0.223894	0.921639	0.270322	3.40941	0.000651034	0.0393999
ENSG00000090376	IRAK3	1038.68	-0.296035	0.200264	-1.47822	0.139349	0.989839	0.392295	0.203353	1.92914	0.0537138	0.417039	0.68833	0.201852	3.41008	0.000649439	0.0393999
ENSG00000137414	FAM8A1	142.435	-0.29135	0.189594	-1.5367	0.124366	0.989839	0.360707	0.192104	1.87766	0.0604273	0.435602	0.652057	0.190818	3.41718	0.000632745	0.0393999
ENSG00000077092	RARB	72.6995	0.453414	0.249444	1.8177	0.0691101	0.989839	-0.407276	0.25467	-1.59923	0.109769	0.539651	-0.86069	0.252124	-3.41376	0.00064073	0.0393999
ENSG00000168394	TAP1	4656.47	-0.340093	0.187029	-1.8184	0.0690032	0.989839	0.303064	0.189961	1.5954	0.110623	0.540611	0.643157	0.188546	3.41115	0.000646897	0.0393999
ENSG00000107485	GATA3	501.811	0.500921	0.260161	1.92542	0.0541764	0.989839	-0.394246	0.264444	-1.49085	0.136002	0.582534	-0.895167	0.26237	-3.41185	0.00064524	0.0393999
ENSG00000147649	MTDH	1052.41	-0.1504	0.0635412	-2.36697	0.0179342	0.925001	0.0679375	0.0645004	1.05329	0.292209	0.741029	0.218338	0.0640257	3.41016	0.000649253	0.0393999
ENSG00000174007	CEP19	41.6019	-0.500444	0.280837	-1.78197	0.0747535	0.989839	0.461091	0.283511	1.62636	0.103874	0.530595	0.961534	0.282232	3.40689	0.000657078	0.0394413
ENSG00000173757	STAT5B	2019.87	-0.165449	0.18307	-0.903743	0.366132	0.989839	0.463001	0.185922	2.49029	0.0127639	0.226189	0.628449	0.184533	3.40562	0.000660151	0.0394593
ENSG00000172243	CLEC7A	699.556	-0.185638	0.260685	-0.712114	0.476394	0.989839	0.708252	0.264695	2.67573	0.00745674	0.178285	0.89389	0.262722	3.40242	0.000667923	0.0397568
ENSG00000096063	SRPK1	811.941	-0.0421209	0.114111	-0.369123	0.712036	0.989839	0.348691	0.115836	3.01022	0.00261062	0.103739	0.390812	0.114945	3.39999	0.000673887	0.0399447
ENSG00000185947	ZNF267	1343.13	-0.264331	0.227665	-1.16105	0.245622	0.989839	0.515431	0.231201	2.22936	0.0257901	0.309971	0.779761	0.229483	3.39791	0.000679027	0.0400823
ENSG00000108424	KPNB1	4092.08	-0.174163	0.0880223	-1.97863	0.0478577	0.989839	0.126906	0.0893961	1.4196	0.155725	0.61113	0.30107	0.0887301	3.3931	0.000691076	0.040625
ENSG00000261609	GAN	559.817	0.518366	0.271317	1.91055	0.0560618	0.989839	-0.409381	0.275768	-1.48451	0.137673	0.585686	-0.927747	0.273614	-3.39072	0.000697105	0.0406435
ENSG00000163283	ALPP	1981.85	-2.08007	0.519037	-4.00756	6.13489e-05	0.0727291	-0.305451	0.527158	-0.57943	0.562299	0.888149	1.77462	0.523273	3.39138	0.000695409	0.0406435
ENSG00000131979	GCH1	363.726	-0.448079	0.190459	-2.35263	0.0186413	0.92919	0.200798	0.193265	1.03898	0.298815	0.746828	0.648877	0.191937	3.38068	0.000723076	0.0419856
ENSG00000166454	ATMIN	459.072	-0.000564331	0.124605	-0.00452897	0.996386	0.999468	-0.425355	0.126801	-3.3545	0.000795086	0.0568386	-0.424791	0.125809	-3.37646	0.000734242	0.0424607
ENSG00000175063	UBE2C	59.3514	-0.0549918	0.283307	-0.194107	0.846092	0.992021	0.904208	0.286542	3.15559	0.00160174	0.0817472	0.959199	0.284245	3.37455	0.000739366	0.0424937
ENSG00000000460	C1orf112	75.879	-0.244626	0.201733	-1.21263	0.225273	0.989839	0.43913	0.203981	2.1528	0.0313343	0.336933	0.683756	0.202653	3.37402	0.000740788	0.0424937
ENSG00000149564	ESAM	191.79	-0.285018	0.455977	-0.625072	0.531924	0.989839	-1.83425	0.463814	-3.95472	7.66251e-05	0.0163247	-1.54923	0.460383	-3.3651	0.000765167	0.0435411
ENSG00000115415	STAT1	6395.75	-0.486556	0.180146	-2.7009	0.0069153	0.702638	0.124746	0.182974	0.681772	0.495383	0.865597	0.611302	0.181612	3.36597	0.000762737	0.0435411
ENSG00000167604	NFKBID	165.056	0.00301028	0.300405	0.0100207	0.992005	0.999468	1.01905	0.304729	3.34414	0.000825394	0.0575591	1.01604	0.302364	3.36033	0.00077849	0.0441227
ENSG00000054267	ARID4B	1639.56	-0.0279939	0.113205	-0.247286	0.804687	0.989839	0.354491	0.114953	3.0838	0.00204375	0.0925937	0.382485	0.114078	3.35283	0.000799912	0.0444514
ENSG00000148459	PDSS1	167.374	-0.249371	0.266582	-0.935436	0.349564	0.989839	0.651	0.270368	2.40783	0.0160478	0.25132	0.900371	0.268416	3.35438	0.000795418	0.0444514
ENSG00000144848	ATG3	1362	-0.154185	0.146416	-1.05306	0.292315	0.989839	0.340735	0.148677	2.29177	0.0219189	0.28697	0.494919	0.147568	3.35385	0.000796968	0.0444514
ENSG00000003402	CFLAR	1560.62	-0.214405	0.187559	-1.14314	0.252982	0.989839	0.419988	0.190472	2.20498	0.0274552	0.317386	0.634394	0.189054	3.35562	0.00079187	0.0444514
ENSG00000164125	FAM198B	163.04	-0.429221	0.191782	-2.23807	0.0252165	0.951428	0.219208	0.19439	1.12767	0.259458	0.713735	0.648429	0.193172	3.35674	0.000788674	0.0444514
ENSG00000067900	ROCK1	2128.44	-0.0682541	0.121098	-0.563628	0.573008	0.989839	0.340321	0.122978	2.76733	0.00565179	0.154186	0.408575	0.122052	3.34756	0.000815277	0.0451289
ENSG00000154359	LONRF1	225.888	-0.171486	0.122388	-1.40117	0.161162	0.989839	0.240287	0.124053	1.93698	0.0527476	0.413892	0.411774	0.123161	3.34339	0.00082762	0.0456346
ENSG00000197943	PLCG2	1566.58	0.018028	0.219892	0.0819856	0.934658	0.996265	0.75826	0.223315	3.39548	0.00068508	0.0529671	0.740232	0.221631	3.33993	0.000837981	0.0458505
ENSG00000156222	SLC28A1	4.96188	0.743552	0.772145	0.962969	0.335563	0.989839	-1.93695	0.811706	-2.38627	0.0170205	0.257315	-2.6805	0.80231	-3.34097	0.000834853	0.0458505
ENSG00000157557	ETS2	1790.87	-0.136298	0.267369	-0.509774	0.61021	0.989839	0.762443	0.271545	2.8078	0.00498812	0.143067	0.898741	0.269513	3.33469	0.000853944	0.0465449
ENSG00000163202	LCE3D	6652.61	0.071631	0.605386	0.118323	0.905812	0.994938	-1.96272	0.614944	-3.1917	0.00141437	0.0765203	-2.03435	0.610342	-3.33313	0.00085874	0.0466276
ENSG00000132510	KDM6B	4385.89	-0.079161	0.269461	-0.293775	0.76893	0.989839	0.824234	0.273692	3.01154	0.00259927	0.103578	0.903395	0.271642	3.32568	0.000882041	0.0469959
ENSG00000129292	PHF20L1	1012.88	-0.112757	0.150083	-0.751297	0.452474	0.989839	0.390557	0.152387	2.56293	0.0103794	0.207774	0.503314	0.151244	3.32784	0.000875232	0.0469959
ENSG00000152785	BMP3	100.478	0.37135	0.337104	1.10159	0.27064	0.989839	-0.761724	0.34337	-2.21838	0.026529	0.314501	-1.13307	0.340533	-3.32736	0.000876743	0.0469959
ENSG00000131370	SH3BP5	122.658	-0.225483	0.184229	-1.22392	0.220981	0.989839	0.390983	0.186593	2.09537	0.0361379	0.357758	0.616465	0.185304	3.32677	0.000878576	0.0469959
ENSG00000163823	CCR1	369.009	-0.506139	0.310018	-1.63261	0.10255	0.989839	0.533244	0.314711	1.69439	0.0901906	0.505135	1.03938	0.312444	3.32663	0.000879038	0.0469959
ENSG00000156802	ATAD2	612.221	-0.0286285	0.171955	-0.166488	0.867773	0.993128	0.547022	0.17456	3.13373	0.00172602	0.0840905	0.57565	0.173227	3.3231	0.000890222	0.0471339
ENSG00000104635	SLC39A14	57.1859	-0.487483	0.253986	-1.91933	0.054943	0.989839	0.361334	0.25671	1.40756	0.159261	0.614969	0.848817	0.255454	3.32278	0.000891256	0.0471339
ENSG00000127124	HIVEP3	165.117	-0.134011	0.171479	-0.7815	0.434508	0.989839	0.438459	0.173794	2.52287	0.0116403	0.217887	0.57247	0.172495	3.31877	0.000904148	0.0476386
ENSG00000111961	SASH1	2700.47	-0.310832	0.378018	-0.822269	0.410924	0.989839	-1.57435	0.384017	-4.09969	4.13697e-05	0.012794	-1.26352	0.381147	-3.31505	0.000916278	0.0479227
ENSG00000198961	PJA2	1377.63	-0.103902	0.0941228	-1.10389	0.269639	0.989839	0.210539	0.095567	2.20305	0.027591	0.317685	0.314441	0.094847	3.31524	0.000915639	0.0479227
ENSG00000136636	KCTD3	634.084	0.15237	0.235227	0.647757	0.517142	0.989839	-0.632574	0.23909	-2.64576	0.00815088	0.186123	-0.784944	0.237265	-3.3083	0.000938653	0.0489131
ENSG00000168631	DPCR1	452.939	-0.337195	0.509587	-0.661703	0.508162	0.989839	-2.03633	0.517905	-3.93185	8.4294e-05	0.0168897	-1.69913	0.514049	-3.30539	0.000948449	0.0492432
ENSG00000005020	SKAP2	916.876	-0.128735	0.170165	-0.756531	0.449331	0.989839	0.437468	0.172778	2.53196	0.0113426	0.215433	0.566204	0.171485	3.30177	0.000960756	0.0497008
ENSG00000125505	MBOAT7	352.147	-0.221579	0.222504	-0.995842	0.319327	0.989839	0.517769	0.225827	2.29277	0.0218614	0.28697	0.739348	0.224166	3.29821	0.000973019	0.0501528
ENSG00000112096	SOD2	13284.4	-0.276159	0.269097	-1.02625	0.304776	0.989839	0.617169	0.273331	2.25795	0.0239488	0.300241	0.893328	0.271287	3.29293	0.000991507	0.0509212
ENSG00000144635	DYNC1LI1	406.663	-0.0501159	0.120021	-0.417561	0.676268	0.989839	0.347521	0.12177	2.8539	0.00431856	0.135269	0.397637	0.120818	3.29122	0.00099755	0.0510473
ENSG00000135842	FAM129A	2493.15	-0.189584	0.231874	-0.817615	0.413577	0.989839	0.578708	0.235502	2.45734	0.013997	0.236767	0.768291	0.233742	3.28692	0.00101289	0.0514852
ENSG00000125741	OPA3	18.6159	-0.178692	0.182378	-0.979787	0.327191	0.989839	0.415834	0.182002	2.28478	0.0223257	0.288988	0.594525	0.180938	3.28579	0.00101697	0.0514852
ENSG00000112062	MAPK14	758.845	-0.151313	0.14851	-1.01888	0.308262	0.989839	0.340536	0.15077	2.25865	0.0239052	0.300226	0.491849	0.149646	3.28675	0.0010135	0.0514852
ENSG00000242366	UGT1A8	5.11249	0.132799	1.17521	0.113	0.91003	0.994938	-3.90052	1.2384	-3.14965	0.00163468	0.0821259	-4.03332	1.22917	-3.28134	0.00103315	0.0515602
ENSG00000064932	SBNO2	1910.72	-0.103774	0.179258	-0.57891	0.56265	0.989839	0.489471	0.18205	2.68866	0.00717394	0.1749	0.593245	0.180685	3.2833	0.00102598	0.0515602
ENSG00000215114	UBXN2B	330.719	-0.121652	0.176299	-0.690029	0.490176	0.989839	0.46139	0.178889	2.5792	0.00990287	0.203287	0.583042	0.177545	3.28391	0.00102379	0.0515602
ENSG00000171862	PTEN	3163.43	-0.168126	0.149217	-1.12672	0.25986	0.989839	0.325303	0.151549	2.14652	0.0318317	0.339459	0.493429	0.150417	3.28041	0.00103657	0.0515602
ENSG00000105366	SIGLEC8	27.5033	-1.82881	0.492008	-3.71703	0.000201577	0.150928	-0.200119	0.495979	-0.403483	0.686593	0.923647	1.62869	0.496198	3.28234	0.00102948	0.0515602
ENSG00000188886	ASTL	8.38334	-0.39589	0.561249	-0.705373	0.480578	0.989839	1.43443	0.560752	2.55805	0.0105262	0.20921	1.83032	0.558614	3.27654	0.00105088	0.0518131
ENSG00000136869	TLR4	1253.12	-0.334338	0.289745	-1.1539	0.248539	0.989839	0.623054	0.294256	2.11738	0.0342273	0.350805	0.957391	0.292069	3.27796	0.0010456	0.0518131
ENSG00000119457	SLC46A2	42.1105	-1.20378	0.457815	-2.62941	0.00855331	0.759192	0.307085	0.462927	0.663356	0.507103	0.870315	1.51087	0.461181	3.27608	0.00105258	0.0518131
ENSG00000215853	RPTN	716.528	-0.766544	0.60038	-1.27676	0.201686	0.989839	-2.7453	0.610075	-4.49994	6.7972e-06	0.00483485	-1.97876	0.605538	-3.26777	0.00108399	0.0529926
ENSG00000254087	LYN	4895.93	-0.262215	0.211182	-1.24165	0.214365	0.989839	0.4336	0.214496	2.02148	0.04323	0.384369	0.695815	0.212894	3.26836	0.00108174	0.0529926
ENSG00000102580	DNAJC3	911.767	-0.152956	0.106623	-1.43455	0.151416	0.989839	0.197874	0.108242	1.82808	0.0675376	0.454274	0.35083	0.107438	3.26543	0.00109298	0.0532492
ENSG00000069943	PIGB	130.641	-0.141854	0.150347	-0.943513	0.345419	0.989839	0.351495	0.152256	2.30857	0.0209673	0.282576	0.493349	0.151129	3.26441	0.0010969	0.0532579
ENSG00000167874	TMEM88	16.7926	-0.0912835	0.429235	-0.212666	0.831588	0.992021	1.30626	0.431848	3.02481	0.00248791	0.101704	1.39754	0.428386	3.26235	0.00110494	0.0532844
ENSG00000196189	SEMA4A	1573.88	-0.255679	0.176827	-1.44593	0.148198	0.989839	0.325925	0.179573	1.815	0.0695247	0.460063	0.581603	0.178241	3.26302	0.0011023	0.0532844
ENSG00000131747	TOP2A	601.128	0.254512	0.2737	0.929894	0.352426	0.989839	1.15162	0.277899	4.14402	3.41271e-05	0.0118413	0.897105	0.275741	3.25343	0.00114019	0.0536383
ENSG00000059915	PSD	12.3592	0.282074	0.359841	0.783886	0.433107	0.989839	1.43297	0.360502	3.97493	7.04014e-05	0.0163247	1.15089	0.354716	3.24455	0.00117638	0.0536383
ENSG00000183760	ACP7	261.807	-0.125723	0.622415	-0.201993	0.839922	0.992021	-2.16557	0.632721	-3.42264	0.000620173	0.0495651	-2.03985	0.627993	-3.2482	0.00116137	0.0536383
ENSG00000164032	H2AFZ	316.914	0.00010755	0.115484	0.000931303	0.999257	0.99973	0.377495	0.117124	3.22303	0.00126841	0.0716047	0.377388	0.116156	3.24898	0.00115818	0.0536383
ENSG00000117399	CDC20	88.4348	-0.00920569	0.311439	-0.0295586	0.976419	0.998005	1.00486	0.315552	3.18446	0.00145023	0.0778529	1.01407	0.313041	3.2394	0.00119779	0.0536383
ENSG00000090889	KIF4A	136.116	-0.0827726	0.313196	-0.264284	0.791561	0.989839	0.939729	0.317612	2.95874	0.00308904	0.113259	1.0225	0.315195	3.24403	0.00117851	0.0536383
ENSG00000058272	PPP1R12A	1940.4	-0.0392314	0.111616	-0.351486	0.725224	0.989839	0.324931	0.113346	2.86671	0.0041476	0.133115	0.364163	0.112488	3.23736	0.00120642	0.0536383
ENSG00000007933	FMO3	33.5579	0.27023	0.58956	0.458359	0.646694	0.989839	-1.67106	0.602821	-2.77207	0.00557004	0.154186	-1.94129	0.597981	-3.24641	0.00116869	0.0536383
ENSG00000124731	TREM1	1225.3	-0.252504	0.373923	-0.675283	0.499496	0.989839	0.971399	0.37976	2.55793	0.0105296	0.20921	1.2239	0.376925	3.24707	0.00116598	0.0536383
ENSG00000071054	MAP4K4	3486.58	-0.0964299	0.14307	-0.674003	0.500309	0.989839	0.370818	0.145308	2.55195	0.0107121	0.210191	0.467248	0.144219	3.23986	0.00119587	0.0536383
ENSG00000163221	S100A12	327.32	-0.237384	0.309777	-0.766306	0.443494	0.989839	0.773739	0.314453	2.46059	0.013871	0.236039	1.01112	0.312128	3.23945	0.00119761	0.0536383
ENSG00000096060	FKBP5	520.354	-0.125632	0.159878	-0.785795	0.431988	0.989839	0.395785	0.16228	2.4389	0.014732	0.241727	0.521417	0.161064	3.23733	0.00120654	0.0536383
ENSG00000173166	RAPH1	159.707	0.172352	0.187657	0.918441	0.358388	0.989839	-0.441617	0.191208	-2.30961	0.0209095	0.282487	-0.613969	0.18958	-3.23858	0.00120125	0.0536383
ENSG00000072110	ACTN1	2390.78	-0.190162	0.186401	-1.02018	0.307644	0.989839	0.418964	0.189312	2.21308	0.026892	0.31613	0.609126	0.187899	3.24178	0.00118787	0.0536383
ENSG00000188906	LRRK2	6318.14	-0.288783	0.273262	-1.0568	0.290604	0.989839	0.607798	0.277558	2.18981	0.028538	0.321569	0.896581	0.275483	3.25458	0.0011356	0.0536383
ENSG00000188100	FAM25A	97.1739	0.675358	0.63904	1.05683	0.290588	0.989839	-1.41742	0.650202	-2.17998	0.0292593	0.324935	-2.09278	0.645133	-3.24395	0.00117883	0.0536383
ENSG00000077420	APBB1IP	2571.61	-0.268798	0.226544	-1.18651	0.23542	0.989839	0.471102	0.230088	2.04748	0.0406107	0.373934	0.739899	0.228373	3.23988	0.00119581	0.0536383
ENSG00000008438	PGLYRP1	20.2519	-0.501084	0.405563	-1.23553	0.216634	0.989839	0.824574	0.408459	2.01874	0.0435139	0.385184	1.32566	0.406709	3.25948	0.00111617	0.0536383
ENSG00000204577	LILRB3	2626.6	-0.386661	0.313249	-1.23436	0.21707	0.989839	0.639048	0.318158	2.00859	0.0445811	0.389325	1.02571	0.315786	3.24812	0.00116172	0.0536383
ENSG00000181631	P2RY13	369.862	-0.395407	0.290201	-1.36253	0.173032	0.989839	0.55268	0.294592	1.87609	0.0606436	0.436155	0.948087	0.292453	3.24185	0.00118758	0.0536383
ENSG00000100368	CSF2RB	4433.64	-0.412564	0.289257	-1.42629	0.153785	0.989839	0.532869	0.2938	1.81371	0.0697217	0.46026	0.945433	0.291607	3.24215	0.00118633	0.0536383
ENSG00000082212	ME2	598.828	-0.166778	0.112704	-1.47978	0.138932	0.989839	0.200883	0.114385	1.75619	0.0790561	0.481443	0.36766	0.113543	3.23807	0.00120343	0.0536383
ENSG00000137312	FLOT1	2453.17	-0.25418	0.161943	-1.56957	0.116515	0.989839	0.275126	0.164469	1.67281	0.0943639	0.51355	0.529306	0.163246	3.24238	0.00118534	0.0536383
ENSG00000137752	CASP1	1356.96	-0.341543	0.187886	-1.81783	0.0690908	0.989839	0.272399	0.190799	1.42768	0.153384	0.60934	0.613942	0.189392	3.24166	0.00118837	0.0536383
ENSG00000120280	CXorf21	34.7433	-0.543046	0.236802	-2.29325	0.0218338	0.940644	0.231854	0.238562	0.971881	0.33111	0.771762	0.7749	0.238047	3.25524	0.00113298	0.0536383
ENSG00000092199	HNRNPC	6476.07	0.00841348	0.0703803	0.119543	0.904845	0.994938	0.237932	0.0714824	3.32854	0.000873013	0.0585825	0.229519	0.0709401	3.23539	0.00121476	0.0538355
ENSG00000073331	ALPK1	564.071	-0.139816	0.182164	-0.767529	0.442767	0.989839	0.453546	0.184926	2.45258	0.0141835	0.237941	0.593362	0.183544	3.23281	0.00122579	0.0541554
ENSG00000166736	HTR3A	112.13	0.320109	0.526089	0.60847	0.542876	0.989839	2.02832	0.533611	3.80112	0.000144045	0.0241081	1.70821	0.529215	3.22782	0.00124738	0.0549389
ENSG00000176945	MUC20	2510.91	0.255581	0.301219	0.848487	0.396167	0.989839	-0.722616	0.306003	-2.36147	0.0182029	0.264172	-0.978196	0.303704	-3.22089	0.00127793	0.055233
ENSG00000122862	SRGN	9927.31	-0.337399	0.303927	-1.11013	0.266942	0.989839	0.64992	0.308709	2.10528	0.0352666	0.354365	0.987319	0.306401	3.22231	0.00127159	0.055233
ENSG00000125753	VASP	2681.6	-0.235681	0.208701	-1.12928	0.258781	0.989839	0.442699	0.211966	2.08854	0.036749	0.360443	0.67838	0.210384	3.22448	0.001262	0.055233
ENSG00000158669	GPAT4	401.956	-0.126925	0.111512	-1.13821	0.255032	0.989839	0.234772	0.113132	2.0752	0.0379679	0.364352	0.361696	0.112284	3.22128	0.00127621	0.055233
ENSG00000136051	KIAA1033	2434.53	-0.131449	0.10789	-1.21836	0.223087	0.989839	0.219029	0.109567	1.99903	0.0456047	0.393434	0.350478	0.108748	3.22285	0.00126921	0.055233
ENSG00000204542	C6orf15	68.0648	-1.03629	0.460401	-2.25084	0.0243958	0.951428	0.459055	0.466512	0.984016	0.325108	0.767497	1.49534	0.463853	3.22374	0.00126529	0.055233
ENSG00000102524	TNFSF13B	294.765	-0.633951	0.274467	-2.30976	0.0209016	0.940644	0.256837	0.278552	0.922045	0.356505	0.788075	0.890789	0.27663	3.22015	0.00128124	0.055233
ENSG00000145386	CCNA2	88.5415	0.385213	0.291755	1.32033	0.186726	0.989839	1.3248	0.295608	4.48161	7.40835e-06	0.00501863	0.939585	0.292713	3.20992	0.00132772	0.0555535
ENSG00000164104	HMGB2	355.123	0.0334847	0.191631	0.174736	0.861287	0.992736	0.654081	0.194472	3.36336	0.000769988	0.0564632	0.620596	0.192949	3.21638	0.0012982	0.0555535
ENSG00000276903	HIST1H2AL	357.968	-0.0986844	0.271689	-0.363226	0.716436	0.989839	0.781855	0.275772	2.83515	0.00458044	0.139201	0.88054	0.273697	3.21721	0.00129445	0.0555535
ENSG00000127249	ATP13A4	464.496	0.177553	0.366737	0.484143	0.628284	0.989839	-1.01045	0.37274	-2.71088	0.00671057	0.168071	-1.188	0.369919	-3.21153	0.00132031	0.0555535
ENSG00000214456	PLIN5	12.0469	-0.273504	0.372761	-0.733725	0.463117	0.989839	0.919138	0.373175	2.46302	0.0137773	0.235289	1.19264	0.371256	3.21245	0.00131606	0.0555535
ENSG00000182472	CAPN12	14.2766	-0.32282	0.346415	-0.931887	0.351395	0.989839	0.784552	0.346241	2.26591	0.0234568	0.296882	1.10737	0.344937	3.21036	0.00132571	0.0555535
ENSG00000163605	PPP4R2	502.41	-0.0958997	0.0955876	-1.00327	0.315733	0.989839	0.213297	0.0969909	2.19915	0.0278673	0.318426	0.309197	0.0962478	3.21251	0.0013158	0.0555535
ENSG00000166900	STX3	849.201	-0.24242	0.199218	-1.21686	0.223659	0.989839	0.402352	0.202283	1.98905	0.0466951	0.398491	0.644772	0.200786	3.21124	0.00132163	0.0555535
ENSG00000169403	PTAFR	444.328	-0.310312	0.22359	-1.38786	0.165179	0.989839	0.413628	0.226969	1.8224	0.0683938	0.457869	0.723941	0.225316	3.213	0.00131356	0.0555535
ENSG00000163840	DTX3L	981.844	-0.344531	0.130398	-2.64215	0.00823818	0.746473	0.0776131	0.132392	0.586237	0.557716	0.887189	0.422145	0.131443	3.21163	0.00131986	0.0555535
ENSG00000115267	IFIH1	955.434	-0.52141	0.191952	-2.71636	0.00660045	0.686171	0.0987344	0.194906	0.506574	0.612453	0.904565	0.620144	0.193501	3.20486	0.0013513	0.0563742
ENSG00000104889	RNASEH2A	190.917	-0.111474	0.153037	-0.728413	0.466361	0.989839	0.381458	0.155123	2.45907	0.0139299	0.236759	0.492932	0.153944	3.20203	0.00136463	0.0567636
ENSG00000122566	HNRNPA2B1	5255.78	0.0558638	0.0724589	0.770972	0.440724	0.989839	0.289485	0.0735921	3.93364	8.36679e-05	0.0168897	0.233621	0.0730292	3.19901	0.00137899	0.0570275
ENSG00000088325	TPX2	159.701	0.0693716	0.295142	0.235045	0.814174	0.989839	1.01947	0.299371	3.40538	0.000660717	0.0516448	0.9501	0.296993	3.19907	0.00137874	0.0570275
ENSG00000126368	NR1D1	683.322	-0.711056	0.434441	-1.63672	0.10169	0.989839	-2.10977	0.44148	-4.77886	1.76288e-06	0.0020899	-1.39871	0.438212	-3.19186	0.00141358	0.058166
ENSG00000169509	CRCT1	481.094	-0.479256	0.534405	-0.896803	0.369824	0.989839	-2.19975	0.5431	-4.05035	5.11403e-05	0.0138198	-1.72049	0.539062	-3.19164	0.00141469	0.058166
ENSG00000105835	NAMPT	25266.4	-0.171398	0.296604	-0.577868	0.563353	0.989839	0.782666	0.301275	2.59785	0.00938101	0.198298	0.954064	0.29902	3.19063	0.00141962	0.0582002
ENSG00000134121	CHL1	136.342	0.574401	0.418592	1.37222	0.169994	0.989839	-0.773127	0.42588	-1.81536	0.069468	0.460063	-1.34753	0.42246	-3.18972	0.00142413	0.0582175
ENSG00000169925	BRD3	265.79	0.180513	0.113484	1.59065	0.111688	0.989839	-0.184649	0.115647	-1.59666	0.110341	0.54016	-0.365162	0.114559	-3.18755	0.00143486	0.0584344
ENSG00000168404	MLKL	252.174	-0.328085	0.184794	-1.77541	0.0758301	0.989839	0.265204	0.187457	1.41475	0.157143	0.613405	0.593289	0.18616	3.18698	0.00143765	0.0584344
ENSG00000169607	CKAP2L	27.2775	0.115349	0.324862	0.355071	0.722537	0.989839	1.1473	0.327619	3.50192	0.00046192	0.0427845	1.03195	0.324268	3.18239	0.00146066	0.0590586
ENSG00000100365	NCF4	1394.79	-0.298441	0.252361	-1.18259	0.23697	0.989839	0.51108	0.256291	1.99414	0.0461369	0.39515	0.809521	0.254386	3.18226	0.00146131	0.0590586
ENSG00000103313	MEFV	2192.6	-0.408688	0.317161	-1.28858	0.197543	0.989839	0.6085	0.322128	1.889	0.0588919	0.431749	1.01719	0.319728	3.18141	0.00146558	0.0590632
ENSG00000084676	NCOA1	1433.72	-0.136213	0.125005	-1.08966	0.275864	0.989839	0.264469	0.126936	2.08349	0.0372069	0.361301	0.400682	0.125987	3.18035	0.00147098	0.0591136
ENSG00000138311	ZNF365	323.64	-0.400388	0.48757	-0.821191	0.411537	0.989839	-1.96286	0.495628	-3.96035	7.48392e-05	0.0163247	-1.56247	0.491953	-3.17606	0.0014929	0.0598254
ENSG00000123146	ADGRE5	3105.3	-0.346973	0.208073	-1.66755	0.0954051	0.989839	0.318914	0.211332	1.50907	0.131282	0.578007	0.665887	0.209759	3.17454	0.00150075	0.059971
ENSG00000196214	ZNF766	200.435	0.0801794	0.101193	0.79234	0.428163	0.989839	-0.24446	0.103293	-2.36667	0.0179487	0.264038	-0.32464	0.102306	-3.17321	0.00150763	0.0600771
ENSG00000109466	KLHL2	713.488	-0.221019	0.14259	-1.55003	0.121135	0.989839	0.234568	0.144756	1.62044	0.105137	0.532157	0.455587	0.143694	3.17053	0.0015216	0.0602959
ENSG00000119917	IFIT3	632.08	-1.18651	0.333203	-3.56094	0.000369535	0.18775	-0.121314	0.338324	-0.358575	0.719913	0.9354	1.0652	0.335928	3.17092	0.00151955	0.0602959
ENSG00000164047	CAMP	22.461	-0.354307	0.421291	-0.841004	0.400346	0.989839	0.983182	0.42498	2.31348	0.0206965	0.280147	1.33749	0.42248	3.1658	0.00154656	0.0611149
ENSG00000137878	GCOM1	54.2874	0.199201	0.502546	0.396382	0.691823	0.989839	-1.40957	0.512352	-2.75117	0.00593833	0.158794	-1.60877	0.508343	-3.16472	0.00155231	0.0611721
ENSG00000132589	FLOT2	1116.28	-0.173136	0.144091	-1.20157	0.229529	0.989839	0.285784	0.14631	1.95327	0.0507871	0.409441	0.45892	0.145222	3.16013	0.00157697	0.0618015
ENSG00000105650	PDE4C	6.74569	-2.30419	0.60752	-3.79279	0.000148967	0.124659	-0.364328	0.598116	-0.609125	0.542441	0.880528	1.93987	0.613764	3.1606	0.00157442	0.0618015
ENSG00000102786	INTS6	537.817	0.0385795	0.0755717	0.510502	0.6097	0.989839	0.278516	0.0766801	3.63218	0.000281034	0.0351737	0.239937	0.0760039	3.1569	0.00159455	0.0619061
ENSG00000102393	GLA	458.6	-0.130497	0.221852	-0.588219	0.556385	0.989839	0.575049	0.225212	2.55337	0.0106686	0.209919	0.705546	0.223525	3.15645	0.00159704	0.0619061
ENSG00000204397	CARD16	1117.49	-0.392959	0.234182	-1.67801	0.0933456	0.989839	0.352473	0.237813	1.48214	0.138303	0.587255	0.745432	0.23606	3.15781	0.00158958	0.0619061
ENSG00000164684	ZNF704	88.9139	0.547535	0.277387	1.97391	0.0483925	0.989839	-0.337008	0.28275	-1.1919	0.233302	0.692171	-0.884543	0.280059	-3.15841	0.0015863	0.0619061
ENSG00000151773	CCDC122	8.07042	-0.0899725	0.331532	-0.271384	0.786095	0.989839	0.936992	0.328506	2.85228	0.00434072	0.135269	1.02696	0.32544	3.15562	0.00160157	0.0619127
ENSG00000104325	DECR1	500.75	-0.122553	0.080473	-1.5229	0.127783	0.989839	0.133023	0.0816488	1.62921	0.103268	0.529214	0.255576	0.0810339	3.15393	0.00161085	0.062103
ENSG00000160180	TFF3	2764.56	-0.703132	0.385999	-1.82159	0.068517	0.989839	0.523606	0.392053	1.33555	0.181697	0.638544	1.22674	0.389136	3.15247	0.00161895	0.0622465
ENSG00000164823	OSGIN2	237.343	-0.297233	0.149173	-1.99254	0.0463119	0.989839	0.175949	0.151275	1.16311	0.244784	0.702974	0.473182	0.150258	3.14912	0.00163762	0.0627945
ENSG00000166851	PLK1	67.7891	0.091284	0.284722	0.320608	0.748508	0.989839	0.989963	0.288223	3.43471	0.000593184	0.0484979	0.898679	0.285692	3.14562	0.00165736	0.0630639
ENSG00000115590	IL1R2	694.994	-0.362406	0.33508	-1.08155	0.279453	0.989839	0.700336	0.340266	2.0582	0.039571	0.370109	1.06274	0.337747	3.14656	0.00165202	0.0630639
ENSG00000094963	FMO2	117.535	0.99827	0.501253	1.99155	0.0464204	0.989839	-0.592384	0.509861	-1.16185	0.245295	0.702974	-1.59065	0.505689	-3.14552	0.00165794	0.0630639
ENSG00000189334	S100A14	472.32	-0.0475762	0.342224	-0.139021	0.889434	0.99428	-1.13277	0.347827	-3.25672	0.00112708	0.0662866	-1.0852	0.345218	-3.14351	0.00166934	0.0631708
ENSG00000166825	ANPEP	2393.23	-0.296004	0.228017	-1.29817	0.194229	0.989839	0.426546	0.231584	1.84186	0.0654949	0.447582	0.722551	0.229858	3.14346	0.00166964	0.0631708
ENSG00000128573	FOXP2	14.4217	1.16306	0.660582	1.76067	0.078295	0.989839	-0.940754	0.678084	-1.38737	0.165328	0.622932	-2.10382	0.670356	-3.13836	0.00169895	0.0641093
ENSG00000179820	MYADM	433.09	-0.278758	0.203192	-1.3719	0.170096	0.989839	0.363412	0.206252	1.76198	0.0780724	0.478938	0.64217	0.204751	3.13635	0.00171063	0.0643794
ENSG00000100906	NFKBIA	10685.9	-0.171092	0.295952	-0.578106	0.563193	0.989839	0.764201	0.300609	2.54217	0.0110165	0.212647	0.935293	0.29836	3.13478	0.00171983	0.0645548
ENSG00000187912	CLEC17A	125.513	0.242664	0.374884	0.647304	0.517435	0.989839	1.42324	0.380235	3.74306	0.000181794	0.0277843	1.18058	0.377091	3.13075	0.00174359	0.0650004
ENSG00000174799	CEP135	362.599	-0.0784064	0.143471	-0.546498	0.584723	0.989839	0.373812	0.145573	2.56786	0.0102329	0.205903	0.452218	0.144458	3.13045	0.00174541	0.0650004
ENSG00000180008	SOCS4	148.318	-0.0929686	0.0893786	-1.04017	0.298262	0.989839	0.187912	0.0904662	2.07715	0.0377874	0.36371	0.280881	0.089719	3.13067	0.00174406	0.0650004
ENSG00000158050	DUSP2	121.311	0.124163	0.316871	0.391842	0.695175	0.989839	1.12062	0.321342	3.48731	0.000487907	0.0428677	0.996457	0.318727	3.12637	0.00176981	0.0653267
ENSG00000120868	APAF1	1475.12	-0.110145	0.146759	-0.750513	0.452946	0.989839	0.352281	0.149033	2.36378	0.0180895	0.264038	0.462425	0.147915	3.12629	0.00177026	0.0653267
ENSG00000143771	CNIH4	188.968	-0.253813	0.121766	-2.08443	0.0371213	0.989839	0.129627	0.123393	1.05052	0.293477	0.741037	0.38344	0.1226	3.12756	0.00176266	0.0653267
ENSG00000182158	CREB3L2	308.386	0.373438	0.162362	2.30004	0.0214461	0.940644	-0.138443	0.165205	-0.838007	0.402027	0.81812	-0.511882	0.163754	-3.12591	0.00177254	0.0653267
ENSG00000167769	ACER1	10.1588	-0.905251	0.656553	-1.37879	0.167959	0.989839	-3.02633	0.684346	-4.42222	9.76897e-06	0.00555893	-2.12108	0.681386	-3.11289	0.00185262	0.0655741
ENSG00000127129	EDN2	163.023	-0.546822	0.54312	-1.00682	0.314023	0.989839	-2.25968	0.552515	-4.08981	4.31728e-05	0.012855	-1.71286	0.548474	-3.12296	0.00179043	0.0655741
ENSG00000142945	KIF2C	74.2636	0.117186	0.303866	0.385651	0.699755	0.989839	1.06903	0.307765	3.47353	0.000513658	0.0442711	0.951846	0.305101	3.11978	0.00180987	0.0655741
ENSG00000274641	HIST1H2BO	435.84	0.0754176	0.262462	0.287347	0.773847	0.989839	0.899175	0.266447	3.37469	0.000738994	0.05537	0.823757	0.264396	3.11562	0.00183561	0.0655741
ENSG00000117602	RCAN3	71.7995	0.0137765	0.0970208	0.141995	0.887084	0.99428	-0.294227	0.0999526	-2.94367	0.0032435	0.116217	-0.308004	0.098792	-3.1177	0.0018227	0.0655741
ENSG00000183778	B3GALT5	60.0193	0.182625	0.37557	0.48626	0.626783	0.989839	-1.00153	0.383089	-2.61434	0.00893989	0.193281	-1.18415	0.37999	-3.11627	0.00183153	0.0655741
ENSG00000100852	ARHGAP5	1297.48	0.100507	0.159478	0.630223	0.528548	0.989839	-0.40065	0.162063	-2.47218	0.0134291	0.231006	-0.501157	0.160829	-3.11609	0.00183264	0.0655741
ENSG00000121989	ACVR2A	160.054	0.130279	0.183718	0.709123	0.478248	0.989839	-0.447404	0.187198	-2.39001	0.016848	0.256406	-0.577682	0.185622	-3.11215	0.00185732	0.0655741
ENSG00000094755	GABRP	3903.97	0.285177	0.392252	0.727025	0.467211	0.989839	-0.944412	0.398457	-2.37018	0.0177796	0.263415	-1.22959	0.39547	-3.10918	0.00187605	0.0655741
ENSG00000188290	HES4	74.9345	-0.251136	0.313044	-0.80224	0.422414	0.989839	0.729871	0.317106	2.30166	0.0213543	0.284711	0.981007	0.314873	3.11557	0.00183593	0.0655741
ENSG00000108179	PPIF	1348.52	-0.267071	0.297754	-0.896952	0.369745	0.989839	0.66912	0.302399	2.21271	0.0269179	0.31613	0.936191	0.300145	3.11913	0.00181385	0.0655741
ENSG00000107020	PLGRKT	93.9017	-0.15409	0.136657	-1.12757	0.259503	0.989839	0.273058	0.138203	1.97577	0.0481808	0.401251	0.427148	0.137213	3.11303	0.00185177	0.0655741
ENSG00000157551	KCNJ15	516.675	-0.298553	0.26385	-1.13153	0.257834	0.989839	0.528639	0.267885	1.97338	0.0484522	0.402216	0.827192	0.265912	3.11077	0.001866	0.0655741
ENSG00000026559	KCNG1	8.05265	0.643	0.527281	1.21946	0.222668	0.989839	-1.03719	0.547693	-1.89374	0.0582601	0.43055	-1.68019	0.540381	-3.10926	0.00187556	0.0655741
ENSG00000143226	FCGR2A	5009.99	-0.367125	0.296124	-1.23977	0.215061	0.989839	0.561778	0.300777	1.86776	0.0617959	0.43797	0.928902	0.29853	3.11159	0.00186084	0.0655741
ENSG00000137462	TLR2	972.198	-0.352371	0.26352	-1.33717	0.181167	0.989839	0.473818	0.267607	1.77057	0.0766318	0.475224	0.826189	0.265627	3.11034	0.00186873	0.0655741
ENSG00000096968	JAK2	693.224	-0.287348	0.149214	-1.92574	0.0541371	0.989839	0.181273	0.151481	1.19667	0.231437	0.690813	0.46862	0.150385	3.11613	0.00183239	0.0655741
ENSG00000134138	MEIS2	163.141	0.958304	0.457291	2.09561	0.0361166	0.989839	-0.481507	0.465003	-1.03549	0.300439	0.74852	-1.43981	0.46124	-3.12161	0.00179866	0.0655741
ENSG00000113389	NPR3	61.7571	-1.18766	0.534605	-2.22157	0.0263127	0.959806	0.493057	0.54167	0.910254	0.362688	0.79208	1.68072	0.538644	3.12028	0.00180681	0.0655741
ENSG00000115380	EFEMP1	444.172	0.742844	0.320859	2.31518	0.0206032	0.940644	-0.264891	0.326094	-0.812314	0.416611	0.824383	-1.00774	0.32353	-3.11481	0.00184064	0.0655741
ENSG00000035687	ADSS	752.236	0.17947	0.0724513	2.47711	0.0132452	0.85334	-0.0482143	0.0737343	-0.653892	0.513181	0.872641	-0.227684	0.073056	-3.11657	0.00182968	0.0655741
ENSG00000165650	PDZD8	645.877	-0.203701	0.100213	-2.03269	0.0420837	0.989839	0.11018	0.101713	1.08325	0.2787	0.731914	0.313882	0.10098	3.10835	0.00188133	0.0655977
ENSG00000077150	NFKB2	990.486	-0.00881702	0.220905	-0.0399132	0.968162	0.997615	0.682904	0.224325	3.04426	0.00233254	0.0984649	0.691721	0.222631	3.10703	0.00188977	0.0657307
ENSG00000157978	LDLRAP1	318.324	0.0524525	0.153882	0.340863	0.733207	0.989839	-0.430107	0.156612	-2.74633	0.00602664	0.159981	-0.48256	0.155366	-3.10595	0.00189669	0.0658107
ENSG00000196872	KIAA1211L	93.4272	0.207991	0.216973	0.958604	0.337758	0.989839	-0.472982	0.221368	-2.13663	0.0326282	0.342307	-0.680974	0.219383	-3.10404	0.00190898	0.0660756
ENSG00000177409	SAMD9L	1112.06	-0.599323	0.213341	-2.80923	0.00496602	0.681505	0.0679747	0.216642	0.313765	0.753699	0.945736	0.667297	0.215071	3.10268	0.00191775	0.0662183
ENSG00000119535	CSF3R	6125.2	-0.334145	0.31184	-1.07153	0.283932	0.989839	0.640709	0.316743	2.02281	0.0430931	0.383391	0.974854	0.314375	3.10093	0.00192916	0.0664511
ENSG00000127507	ADGRE2	2850.02	-0.325953	0.274344	-1.18812	0.234787	0.989839	0.531235	0.278645	1.9065	0.0565858	0.425021	0.857188	0.276566	3.0994	0.00193914	0.0666334
ENSG00000135365	PHF21A	1224.55	-0.19441	0.169416	-1.14753	0.251163	0.989839	0.334538	0.172038	1.94456	0.0518279	0.410754	0.528948	0.170758	3.09765	0.00195063	0.0667061
ENSG00000101336	HCK	1842.7	-0.380194	0.270528	-1.40538	0.15991	0.989839	0.464597	0.274756	1.69094	0.0908476	0.505574	0.844791	0.272713	3.09773	0.0019501	0.0667061
ENSG00000184357	HIST1H1B	469.142	0.214701	0.276433	0.776684	0.437345	0.989839	1.07616	0.28065	3.83452	0.000125809	0.0224138	0.861459	0.278463	3.09362	0.00197731	0.0672949
ENSG00000163162	RNF149	2502.57	-0.21291	0.210064	-1.01355	0.310798	0.989839	0.442284	0.21335	2.07305	0.038168	0.364882	0.655194	0.211757	3.09408	0.00197423	0.0672949
ENSG00000169429	CXCL8	8034.77	-0.209143	0.503069	-0.415734	0.677605	0.989839	1.35681	0.510987	2.65526	0.00792462	0.18331	1.56595	0.507164	3.08766	0.0020174	0.0678461
ENSG00000160199	PKNOX1	140.511	-0.0786333	0.105658	-0.744226	0.45674	0.989839	0.248765	0.106962	2.32574	0.0200325	0.276413	0.327399	0.106074	3.08652	0.00202512	0.0678461
ENSG00000121211	MND1	22.4424	-0.30673	0.357481	-0.858032	0.390875	0.989839	0.798627	0.359947	2.21874	0.0265046	0.314474	1.10536	0.357922	3.08827	0.00201329	0.0678461
ENSG00000101236	RNF24	124.776	-0.312873	0.237542	-1.31712	0.187797	0.989839	0.42611	0.240785	1.76967	0.0767823	0.475535	0.738983	0.239141	3.09016	0.00200051	0.0678461
ENSG00000102265	TIMP1	1290.48	-0.383317	0.233014	-1.64504	0.0999624	0.989839	0.341669	0.236636	1.44386	0.14878	0.600212	0.724986	0.234887	3.08653	0.0020251	0.0678461
ENSG00000166523	CLEC4E	588.347	-0.602225	0.314666	-1.91386	0.0556386	0.989839	0.376694	0.319509	1.17898	0.238407	0.697406	0.978919	0.317186	3.08626	0.00202689	0.0678461
ENSG00000172661	FAM21C	3803.98	-0.271775	0.106292	-2.55686	0.010562	0.812191	0.059285	0.107953	0.549174	0.582886	0.89427	0.33106	0.107154	3.08957	0.00200445	0.0678461
ENSG00000025708	TYMP	1395.37	-0.259961	0.185428	-1.40195	0.160929	0.989839	0.31668	0.188306	1.68173	0.0926213	0.509722	0.576642	0.18691	3.08513	0.00203462	0.0679447
ENSG00000213799	ZNF845	743.145	-0.00174291	0.0972091	-0.0179295	0.985695	0.999468	-0.304287	0.0988804	-3.07732	0.0020887	0.0937345	-0.302544	0.0981049	-3.08388	0.00204319	0.0680712
ENSG00000146457	WTAP	755.685	-0.107045	0.173036	-0.618631	0.53616	0.989839	0.430475	0.175686	2.45026	0.0142753	0.23848	0.537521	0.174366	3.08272	0.00205121	0.0681786
ENSG00000276368	HIST1H2AJ	367.444	0.0340058	0.302569	0.11239	0.910514	0.994938	0.973197	0.307151	3.16847	0.00153245	0.0800146	0.939191	0.304802	3.08131	0.00206089	0.0683409
ENSG00000099219	ERMP1	1197.01	-0.0378267	0.22164	-0.170667	0.864486	0.993128	-0.726171	0.225212	-3.22439	0.0012624	0.0715784	-0.688344	0.223521	-3.07955	0.00207313	0.0684161
ENSG00000141298	SSH2	2454.43	-0.0970605	0.197803	-0.490693	0.623644	0.989839	0.516864	0.200896	2.5728	0.010088	0.204432	0.613925	0.19939	3.07901	0.0020769	0.0684161
ENSG00000155016	CYP2U1	18.4787	-0.152589	0.232287	-0.6569	0.511245	0.989839	0.558514	0.232602	2.40116	0.0163433	0.25382	0.711103	0.230959	3.07891	0.00207759	0.0684161
ENSG00000143549	TPM3	5281.06	-0.11234	0.0908104	-1.23708	0.216057	0.989839	0.169422	0.0922323	1.83691	0.0662234	0.449901	0.281762	0.0915413	3.07798	0.0020841	0.068472
ENSG00000158220	ESYT3	57.0005	-0.384107	0.519866	-0.738857	0.459994	0.989839	-2.00198	0.530185	-3.77599	0.000159371	0.0255086	-1.61787	0.526395	-3.07349	0.00211573	0.0687088
ENSG00000145390	USP53	815.315	-0.141632	0.307635	-0.460391	0.645236	0.989839	-1.09541	0.312604	-3.50415	0.000458072	0.0427845	-0.953777	0.310267	-3.07405	0.00211174	0.0687088
ENSG00000065882	TBC1D1	877.653	-0.0369464	0.120074	-0.307695	0.758314	0.989839	0.335074	0.121906	2.74862	0.0059847	0.159734	0.372021	0.120972	3.07526	0.00210317	0.0687088
ENSG00000106348	IMPDH1	1614.34	-0.139228	0.171316	-0.812698	0.416391	0.989839	0.391638	0.17398	2.25105	0.0243823	0.302301	0.530867	0.172679	3.0743	0.00210997	0.0687088
ENSG00000172197	MBOAT1	320.2	0.103172	0.118865	0.867978	0.385407	0.989839	-0.265588	0.121038	-2.19425	0.0282172	0.32011	-0.36876	0.120006	-3.07285	0.00212028	0.0687088
ENSG00000185164	NOMO2	905.207	-0.386737	0.11599	-3.33423	0.000855363	0.347668	-0.0274068	0.117757	-0.232739	0.815964	0.960999	0.35933	0.116936	3.07289	0.00211998	0.0687088
ENSG00000170525	PFKFB3	4365.42	-0.330834	0.305365	-1.08341	0.278629	0.989839	0.614913	0.310162	1.98256	0.0474171	0.398784	0.945747	0.307845	3.07216	0.00212519	0.0687112
ENSG00000171346	KRT15	2094.14	0.219684	0.401341	0.547374	0.584122	0.989839	-1.02113	0.40771	-2.50455	0.0122607	0.222681	-1.24082	0.404652	-3.06638	0.00216671	0.0696229
ENSG00000205978	NYNRIN	223.936	0.412481	0.35866	1.15006	0.250119	0.989839	-0.69717	0.364712	-1.91156	0.0559323	0.423768	-1.10965	0.361855	-3.06656	0.00216536	0.0696229
ENSG00000149177	PTPRJ	3575.24	-0.220148	0.177029	-1.24357	0.213657	0.989839	0.327043	0.179802	1.81891	0.0689254	0.459912	0.547192	0.17846	3.06619	0.00216807	0.0696229
ENSG00000169715	MT1E	255.559	-0.361169	0.342653	-1.05404	0.291866	0.989839	-1.41881	0.348469	-4.07155	4.67006e-05	0.0130267	-1.05764	0.345916	-3.05751	0.00223186	0.0697812
ENSG00000197121	PGAP1	69.8839	-0.0927732	0.209783	-0.442235	0.658319	0.989839	-0.744424	0.214448	-3.47135	0.000517846	0.0442711	-0.65165	0.212818	-3.062	0.0021986	0.0697812
ENSG00000169752	NRG4	24.6585	0.0341147	0.464318	0.0734727	0.94143	0.996265	-1.40998	0.475972	-2.96231	0.00305336	0.112544	-1.44409	0.472219	-3.0581	0.00222745	0.0697812
ENSG00000169180	XPO6	3783.65	-0.160859	0.216254	-0.743844	0.456971	0.989839	0.506652	0.219646	2.30668	0.0210729	0.283081	0.667511	0.218003	3.06193	0.00219911	0.0697812
ENSG00000111186	WNT5B	55.3802	0.302452	0.392736	0.770115	0.441232	0.989839	-0.91228	0.400566	-2.27748	0.0227577	0.291543	-1.21473	0.397224	-3.05805	0.00222781	0.0697812
ENSG00000133961	NUMB	1600.32	-0.130285	0.157491	-0.827253	0.408094	0.989839	0.355392	0.159938	2.22207	0.0262787	0.312837	0.485677	0.158741	3.05956	0.00221659	0.0697812
ENSG00000188215	DCUN1D3	213.369	-0.31934	0.255057	-1.25203	0.210558	0.989839	0.467227	0.258784	1.80547	0.071001	0.461783	0.786567	0.256937	3.06132	0.00220364	0.0697812
ENSG00000188897	CTD-3088G3.8	43.8759	-0.534167	0.350203	-1.52531	0.127183	0.989839	0.54299	0.354217	1.53293	0.125292	0.566231	1.07716	0.352279	3.05768	0.00223059	0.0697812
ENSG00000177663	IL17RA	2366.27	-0.307634	0.193357	-1.59102	0.111606	0.989839	0.289563	0.196379	1.47452	0.140343	0.589465	0.597197	0.194918	3.06383	0.00218524	0.0697812
ENSG00000116661	FBXO2	12.3999	0.430913	0.262841	1.63945	0.10112	0.989839	-0.389915	0.27352	-1.42555	0.153999	0.609909	-0.820828	0.268194	-3.06057	0.00220912	0.0697812
ENSG00000198216	CACNA1E	87.7906	-0.800323	0.448609	-1.78401	0.0744221	0.989839	0.582135	0.454867	1.27979	0.200619	0.659065	1.38246	0.451955	3.05884	0.00222197	0.0697812
ENSG00000205758	CRYZL1	150.098	0.269848	0.088098	3.06304	0.00219097	0.510964	-0.00159536	0.0901244	-0.0177018	0.985877	0.996666	-0.271443	0.088777	-3.05759	0.00223128	0.0697812
ENSG00000137868	STRA6	2206.56	-0.418591	0.259399	-1.61369	0.106594	0.989839	0.380509	0.263456	1.4443	0.148656	0.600106	0.7991	0.261498	3.05585	0.00224423	0.0700139
ENSG00000153395	LPCAT1	523.698	-0.0135273	0.193203	-0.0700162	0.944181	0.996265	0.580853	0.196136	2.96148	0.00306162	0.112544	0.59438	0.194637	3.05379	0.00225968	0.0701881
ENSG00000163421	PROK2	741.348	-0.524355	0.399699	-1.31187	0.189563	0.989839	0.706103	0.405908	1.73956	0.0819357	0.487235	1.23046	0.402908	3.05394	0.00225855	0.0701881
ENSG00000130119	GNL3L	542.146	-0.0334714	0.0815119	-0.410632	0.681342	0.989839	0.216998	0.0827154	2.62343	0.00870502	0.190565	0.250469	0.0820433	3.05289	0.00226648	0.070246
ENSG00000187193	MT1X	137.817	-0.432675	0.345299	-1.25304	0.21019	0.989839	-1.4968	0.351511	-4.25819	2.06093e-05	0.00894505	-1.06413	0.349006	-3.04902	0.0022959	0.0705431
ENSG00000110944	IL23A	50.8335	0.113402	0.394449	0.287495	0.773734	0.989839	1.32114	0.399446	3.30744	0.000941541	0.0611615	1.20774	0.396047	3.04948	0.00229234	0.0705431
ENSG00000145088	EAF2	120.282	0.00440074	0.191817	0.0229424	0.981696	0.998328	0.592265	0.194348	3.04744	0.00230798	0.0980098	0.587864	0.192731	3.05018	0.00228708	0.0705431
ENSG00000172403	SYNPO2	87.9819	0.462407	0.327441	1.41219	0.157895	0.989839	-0.546134	0.333577	-1.6372	0.101588	0.526947	-1.00854	0.330682	-3.04988	0.00228931	0.0705431
ENSG00000163964	PIGX	104.148	-0.124146	0.139124	-0.892338	0.372212	0.989839	0.301744	0.140795	2.14314	0.0321018	0.339829	0.42589	0.139728	3.04798	0.00230383	0.0706342
ENSG00000174175	SELP	85.1478	-1.28144	0.420555	-3.04703	0.00231117	0.530302	0.00990944	0.426248	0.0232481	0.981452	0.996267	1.29135	0.423952	3.04598	0.0023192	0.0709525
ENSG00000158321	AUTS2	435.79	0.112014	0.11381	0.984218	0.325008	0.989839	-0.237599	0.11583	-2.05128	0.0402399	0.371884	-0.349613	0.114859	-3.04386	0.00233565	0.0713025
ENSG00000074660	SCARF1	191.362	-0.475619	0.321967	-1.47723	0.139614	0.989839	0.510559	0.326704	1.56276	0.11811	0.554628	0.986178	0.324408	3.03993	0.00236632	0.0720842
ENSG00000114346	ECT2	367.57	-0.174705	0.129688	-1.34712	0.177943	0.989839	0.222261	0.131578	1.6892	0.0911819	0.505658	0.396966	0.130618	3.03915	0.00237249	0.0721175
ENSG00000157456	CCNB2	44.0897	0.287698	0.3142	0.915653	0.359849	0.989839	1.24198	0.317749	3.90868	9.28005e-05	0.0180847	0.954281	0.314367	3.03556	0.00240091	0.0725166
ENSG00000167232	ZNF91	4090.46	0.144442	0.123528	1.16931	0.24228	0.989839	-0.233669	0.125497	-1.86195	0.0626103	0.439127	-0.378111	0.124547	-3.0359	0.00239818	0.0725166
ENSG00000174282	ZBTB4	222.652	0.226219	0.0931558	2.4284	0.0151658	0.866461	-0.0590445	0.0950586	-0.621138	0.534509	0.878899	-0.285264	0.0939661	-3.03582	0.00239886	0.0725166
ENSG00000160710	ADAR	8052.39	-0.202917	0.120699	-1.68119	0.092726	0.989839	0.16626	0.122594	1.35618	0.175041	0.632868	0.369177	0.121678	3.03404	0.00241302	0.072728
ENSG00000155096	AZIN1	1101.39	-0.10863	0.102349	-1.06137	0.288522	0.989839	0.203872	0.103917	1.96187	0.0497782	0.404775	0.312502	0.103135	3.03003	0.00244532	0.0735456
ENSG00000118596	SLC16A7	151.066	0.327296	0.165475	1.97791	0.0479384	0.989839	-0.178623	0.168654	-1.05911	0.289549	0.738948	-0.505919	0.167005	-3.02937	0.00245062	0.0735497
ENSG00000170006	TMEM154	401.379	-0.270214	0.231127	-1.16912	0.242357	0.989839	0.434155	0.234621	1.85045	0.0642486	0.444337	0.704369	0.232903	3.0243	0.00249207	0.0746363
ENSG00000115091	ACTR3	4755.27	-0.0850969	0.1276	-0.666903	0.504834	0.989839	0.303671	0.1296	2.34315	0.0191217	0.270005	0.388768	0.128628	3.02242	0.00250758	0.0749431
ENSG00000142089	IFITM3	2895.98	-0.643456	0.206881	-3.11027	0.00186915	0.492417	-0.0133568	0.210118	-0.063568	0.949314	0.990255	0.630099	0.208567	3.02108	0.00251873	0.0751183
ENSG00000133135	RNF128	17.6762	-0.452	0.565612	-0.799134	0.424213	0.989839	-2.19667	0.581798	-3.77566	0.000159585	0.0255086	-1.74467	0.578096	-3.01796	0.00254483	0.075738
ENSG00000107882	SUFU	270.734	0.17773	0.107322	1.65605	0.0977116	0.989839	-0.148934	0.109361	-1.36186	0.173242	0.632372	-0.326664	0.108316	-3.01585	0.00256257	0.0761068
ENSG00000129071	MBD4	640.8	-0.0282531	0.113701	-0.248486	0.803759	0.989839	0.316936	0.115412	2.74612	0.0060305	0.159981	0.345189	0.114513	3.01441	0.00257481	0.07611
ENSG00000010539	ZNF200	96.3232	-0.158209	0.220874	-0.716286	0.473815	0.989839	0.511082	0.223755	2.28411	0.0223649	0.288988	0.669292	0.222111	3.01333	0.00258401	0.07611
ENSG00000163625	WDFY3	2485.73	-0.226957	0.193681	-1.17181	0.241275	0.989839	0.361492	0.19671	1.83769	0.0661079	0.449331	0.588449	0.195243	3.01394	0.00257883	0.07611
ENSG00000139178	C1RL	155.767	-0.192418	0.12831	-1.49964	0.133708	0.989839	0.196594	0.129995	1.51232	0.130454	0.576362	0.389012	0.129098	3.01332	0.00258408	0.07611
ENSG00000075131	TIPIN	61.312	-0.357254	0.23131	-1.54448	0.122472	0.989839	0.343388	0.233946	1.46781	0.142156	0.591015	0.700641	0.232607	3.01212	0.00259429	0.0762529
ENSG00000143228	NUF2	41.3505	0.0588733	0.359364	0.163826	0.869868	0.993128	1.14369	0.363484	3.14646	0.00165261	0.0824911	1.08482	0.360333	3.01059	0.00260742	0.0762703
ENSG00000104626	ERI1	157.159	-0.122592	0.150738	-0.813278	0.416059	0.989839	0.333789	0.152766	2.18498	0.0288904	0.322333	0.456381	0.151613	3.01018	0.00261097	0.0762703
ENSG00000077942	FBLN1	3923.26	-0.757307	0.322016	-2.35177	0.0186844	0.92919	0.220279	0.327072	0.673489	0.500636	0.867332	0.977587	0.324638	3.01132	0.00260119	0.0762703
ENSG00000278272	HIST1H3C	360.268	-0.0110588	0.279398	-0.0395809	0.968427	0.997615	0.835498	0.28362	2.94584	0.0032208	0.116031	0.846557	0.281459	3.00774	0.00263195	0.0767257
ENSG00000059804	SLC2A3	6132.38	-0.348568	0.345133	-1.00995	0.312518	0.989839	0.696886	0.350561	1.98792	0.0468207	0.398539	1.04545	0.34794	3.0047	0.00265847	0.0769922
ENSG00000163931	TKT	2281.1	-0.195939	0.144081	-1.35992	0.173855	0.989839	0.240385	0.146328	1.64278	0.100428	0.525493	0.436324	0.145238	3.00421	0.00266274	0.0769922
ENSG00000115828	QPCT	511.085	-0.348078	0.231119	-1.50606	0.132053	0.989839	0.351988	0.234644	1.5001	0.133589	0.579954	0.700066	0.232934	3.00543	0.00265205	0.0769922
ENSG00000198019	FCGR1B	274.509	-0.69625	0.329828	-2.11095	0.0347766	0.989839	0.302916	0.334782	0.904816	0.365563	0.793856	0.999167	0.332442	3.00554	0.00265108	0.0769922
ENSG00000196670	ZFP62	280.259	0.171589	0.0863923	1.98616	0.0470151	0.989839	-0.0901152	0.0881051	-1.02281	0.306396	0.754343	-0.261704	0.0871731	-3.00212	0.00268104	0.077364
ENSG00000172757	CFL1	1768.05	-0.0465037	0.0813611	-0.571572	0.567612	0.989839	0.199524	0.0826189	2.41499	0.0157356	0.248727	0.246028	0.0819867	3.00083	0.00269248	0.0774672
ENSG00000169230	PRELID1	576.809	-0.104107	0.105191	-0.989696	0.322323	0.989839	0.213745	0.106764	2.00202	0.0452821	0.393054	0.317851	0.105955	2.99987	0.00270095	0.0774672
ENSG00000070269	TMEM260	437.483	-0.399795	0.23922	-1.67124	0.0946738	0.989839	0.323497	0.242835	1.33217	0.182806	0.64005	0.723292	0.24109	3.00009	0.002699	0.0774672
ENSG00000072571	HMMR	57.4421	0.161405	0.308566	0.523083	0.600917	0.989839	1.0897	0.312383	3.48834	0.00048603	0.0428677	0.928292	0.309529	2.99905	0.00270824	0.0775199
ENSG00000083168	KAT6A	2372.36	-0.0661807	0.107525	-0.615491	0.538231	0.989839	0.258549	0.109199	2.36769	0.0178994	0.263599	0.32473	0.108375	2.99634	0.00273239	0.0777098
ENSG00000145428	RNF175	38.1542	-0.434686	0.281392	-1.54477	0.122402	0.989839	0.412807	0.284217	1.45244	0.14638	0.596165	0.847493	0.282813	2.99665	0.00272962	0.0777098
ENSG00000133318	RTN3	1189.47	-0.214487	0.13009	-1.64876	0.0991974	0.989839	0.17853	0.132096	1.35152	0.176528	0.633363	0.393017	0.13112	2.99738	0.00272315	0.0777098
ENSG00000136731	UGGT1	2155.42	-0.152293	0.0804354	-1.89336	0.0583097	0.989839	0.0905972	0.0816833	1.10913	0.267375	0.72094	0.242891	0.0810754	2.99586	0.00273672	0.0777098
ENSG00000174125	TLR1	1238.12	-0.259209	0.240988	-1.07561	0.282101	0.989839	0.468375	0.244737	1.91379	0.055647	0.423461	0.727584	0.242916	2.9952	0.00274261	0.0777218
ENSG00000107201	DDX58	936.018	-0.616467	0.204637	-3.01249	0.00259117	0.574809	0.00126777	0.207794	0.00610108	0.995132	0.998431	0.617734	0.206302	2.99432	0.00275058	0.0777927
ENSG00000139354	GAS2L3	49.1306	-0.408213	0.214331	-1.90459	0.0568334	0.989839	0.236915	0.216464	1.09448	0.273746	0.726497	0.645128	0.215512	2.99346	0.00275833	0.0778573
ENSG00000069188	SDK2	114.682	-0.656028	0.26735	-2.45382	0.0141349	0.85334	0.149213	0.27098	0.550641	0.58188	0.89427	0.805241	0.269401	2.98901	0.00279885	0.0788446
ENSG00000170426	SDR9C7	18.026	-0.0488428	0.655285	-0.0745368	0.940583	0.996265	-2.03917	0.671985	-3.03455	0.00240896	0.100019	-1.99033	0.666948	-2.98423	0.00284291	0.0795086
ENSG00000159459	UBR1	1680.47	-0.0893698	0.104265	-0.857139	0.391368	0.989839	0.224359	0.105878	2.11902	0.0340887	0.349721	0.313728	0.10508	2.98561	0.00283016	0.0795086
ENSG00000111679	PTPN6	5458.74	-0.243396	0.192929	-1.26158	0.207099	0.989839	0.337061	0.195959	1.72006	0.0854216	0.49459	0.580457	0.194495	2.98443	0.00284106	0.0795086
ENSG00000206052	DOK6	5.72125	-1.41684	0.556557	-2.54573	0.010905	0.81287	0.251886	0.550419	0.457626	0.647221	0.916863	1.66873	0.55922	2.98403	0.00284478	0.0795086
ENSG00000134532	SOX5	75.125	-0.198616	0.266857	-0.744279	0.456707	0.989839	0.600689	0.270188	2.22323	0.0262006	0.312837	0.799305	0.26826	2.97959	0.00288637	0.0803918
ENSG00000213762	ZNF134	181.024	0.103435	0.086092	1.20145	0.229577	0.989839	-0.155791	0.088001	-1.77033	0.0766719	0.475266	-0.259226	0.08702	-2.97893	0.00289261	0.0803918
ENSG00000172775	FAM192A	692.981	-0.100316	0.0739123	-1.35724	0.174706	0.989839	0.121443	0.0750194	1.61881	0.105487	0.532699	0.221759	0.0744445	2.97885	0.00289334	0.0803918
ENSG00000161381	PLXDC1	64.0611	0.17672	0.255048	0.69289	0.488379	0.989839	-0.59244	0.260623	-2.27317	0.0230159	0.293917	-0.76916	0.25827	-2.97812	0.0029002	0.0804253
ENSG00000078808	SDF4	556.818	-0.220332	0.0942336	-2.33815	0.0193795	0.936148	0.0623766	0.0956346	0.652239	0.514247	0.872785	0.282709	0.0949616	2.97709	0.00291002	0.0805406
ENSG00000111913	FAM65B	948.752	-0.281902	0.266302	-1.05858	0.289791	0.989839	0.516991	0.270435	1.9117	0.0559145	0.423768	0.798893	0.268427	2.97621	0.00291839	0.0806155
ENSG00000068305	MEF2A	549.007	-0.0688212	0.101524	-0.677881	0.497847	0.989839	0.235237	0.103037	2.28303	0.0224288	0.289276	0.304058	0.102239	2.97399	0.00293959	0.0810439
ENSG00000114850	SSR3	422.479	-0.133434	0.0973042	-1.3713	0.17028	0.989839	0.157772	0.0987265	1.59807	0.110028	0.539836	0.291205	0.0979902	2.97178	0.00296079	0.0811563
ENSG00000131042	LILRB2	2553.36	-0.522477	0.275077	-1.89938	0.0575142	0.989839	0.301912	0.279387	1.08062	0.279866	0.733353	0.824388	0.277311	2.9728	0.00295098	0.0811563
ENSG00000135111	TBX3	364.65	0.71584	0.364422	1.96432	0.049493	0.989839	-0.376275	0.370379	-1.01592	0.309668	0.756497	-1.09212	0.367481	-2.9719	0.00295965	0.0811563
ENSG00000109805	NCAPG	110.882	0.0844908	0.282057	0.299552	0.764519	0.989839	0.926827	0.285953	3.24118	0.00119035	0.0687729	0.842336	0.283601	2.97014	0.00297663	0.0814337
ENSG00000162981	FAM84A	152.186	0.120062	0.346273	0.346728	0.728796	0.989839	-0.916737	0.352322	-2.60198	0.00926859	0.196799	-1.0368	0.349606	-2.96562	0.0030207	0.0823664
ENSG00000185585	OLFML2A	48.5943	0.430731	0.497453	0.865872	0.386561	0.989839	-1.06065	0.507092	-2.09163	0.0364713	0.359803	-1.49138	0.502917	-2.96546	0.0030223	0.0823664
ENSG00000111052	LIN7A	54.882	-0.579418	0.343129	-1.68863	0.0912909	0.989839	0.444628	0.34737	1.27998	0.200551	0.659065	1.02405	0.345404	2.96478	0.00302903	0.082392
ENSG00000171469	ZNF561	417.065	0.188875	0.124692	1.51473	0.129841	0.989839	-0.183813	0.126873	-1.44879	0.147396	0.598217	-0.372687	0.125794	-2.96268	0.00304978	0.0826403
ENSG00000133321	RARRES3	894.527	0.260652	0.166787	1.56278	0.118104	0.989839	-0.237677	0.169515	-1.4021	0.160885	0.617668	-0.498328	0.16819	-2.9629	0.00304758	0.0826403
ENSG00000146410	MTFR2	20.5721	-0.118398	0.332021	-0.356599	0.721392	0.989839	0.862261	0.334107	2.5808	0.00985727	0.202644	0.980659	0.331517	2.95809	0.00309548	0.0830873
ENSG00000156931	VPS8	1167.7	-0.109346	0.122055	-0.895874	0.37032	0.989839	0.254775	0.123935	2.05572	0.0398092	0.371361	0.364121	0.123004	2.96025	0.00307393	0.0830873
ENSG00000159840	ZYX	1352.81	-0.172392	0.1725	-0.999374	0.317613	0.989839	0.342019	0.175178	1.95241	0.0508891	0.409451	0.514412	0.173871	2.95858	0.00309059	0.0830873
ENSG00000166986	MARS	1202.54	-0.0924406	0.077449	-1.19357	0.232648	0.989839	0.138413	0.0786358	1.76017	0.0783783	0.479733	0.230853	0.078038	2.95822	0.00309424	0.0830873
ENSG00000131759	RARA	369.062	-0.245937	0.202767	-1.2129	0.225167	0.989839	0.358529	0.205809	1.74205	0.0815004	0.485928	0.604466	0.204307	2.95862	0.00309022	0.0830873
ENSG00000130649	CYP2E1	8.77092	0.854041	0.389259	2.19402	0.0282339	0.968115	-0.315824	0.405073	-0.77967	0.435585	0.837281	-1.16986	0.395633	-2.95694	0.00310707	0.0832415
ENSG00000188488	SERPINA5	120.811	-2.31351	0.647294	-3.57413	0.000351391	0.18775	-0.384192	0.656549	-0.585168	0.558435	0.887189	1.92932	0.652642	2.95617	0.00311481	0.083292
ENSG00000026652	AGPAT4	56.282	-0.250764	0.227209	-1.10367	0.269736	0.989839	0.423711	0.229755	1.84419	0.0651559	0.446702	0.674476	0.228272	2.9547	0.00312973	0.0835338
ENSG00000171867	PRNP	706.037	-0.313548	0.114277	-2.74376	0.00607397	0.681505	0.0265832	0.116005	0.229155	0.818748	0.961634	0.340132	0.115193	2.95271	0.00314998	0.0839169
ENSG00000137807	KIF23	109.121	0.165991	0.248461	0.668077	0.504084	0.989839	0.902575	0.25183	3.58407	0.000338286	0.0381941	0.736584	0.249612	2.95091	0.00316835	0.0839615
ENSG00000163660	CCNL1	1725.22	-0.00339085	0.229546	-0.014772	0.988214	0.999468	0.679223	0.233129	2.9135	0.00357398	0.12281	0.682614	0.231376	2.95024	0.00317526	0.0839615
ENSG00000171444	MCC	161.661	0.289167	0.279001	1.03644	0.299998	0.989839	-0.54168	0.283914	-1.9079	0.0564043	0.424769	-0.830846	0.281613	-2.95031	0.00317451	0.0839615
ENSG00000122694	GLIPR2	366.5	-0.391515	0.223592	-1.75102	0.0799422	0.989839	0.273433	0.226952	1.2048	0.228279	0.686866	0.664948	0.225334	2.95094	0.0031681	0.0839615
ENSG00000274997	HIST1H2AH	512.608	0.104883	0.264785	0.396105	0.692028	0.989839	0.891345	0.268838	3.31555	0.000914633	0.0600531	0.786463	0.266772	2.94807	0.00319768	0.0842465
ENSG00000176641	RNF152	15.2258	0.139888	0.301769	0.463559	0.642964	0.989839	-0.770541	0.312168	-2.46835	0.0135737	0.232931	-0.910429	0.308824	-2.94805	0.00319789	0.0842465
ENSG00000123485	HJURP	47.0018	-0.0656394	0.347985	-0.188627	0.850385	0.99228	0.963009	0.352099	2.73506	0.00623695	0.163101	1.02865	0.349324	2.94469	0.00323283	0.0848977
ENSG00000185634	SHC4	6.08603	-0.30087	0.624995	-0.481396	0.630235	0.989839	1.52542	0.623543	2.44638	0.0144301	0.239558	1.82629	0.620477	2.94337	0.00324662	0.0848977
ENSG00000188895	MSL1	1278.72	-0.136957	0.16483	-0.830898	0.406031	0.989839	0.351847	0.167385	2.10202	0.0355513	0.354665	0.488804	0.166133	2.94225	0.00325841	0.0848977
ENSG00000026297	RNASET2	1470.3	-0.190115	0.162512	-1.16986	0.242059	0.989839	0.291913	0.165034	1.7688	0.076927	0.47581	0.482028	0.163806	2.94268	0.00325381	0.0848977
ENSG00000151948	GLT1D1	410.823	-0.411831	0.301557	-1.36568	0.172039	0.989839	0.482425	0.306159	1.57573	0.115087	0.549582	0.894256	0.303927	2.94233	0.00325749	0.0848977
ENSG00000137501	SYTL2	667.916	0.355691	0.208991	1.70195	0.0887657	0.989839	-0.264838	0.21241	-1.24682	0.212462	0.673458	-0.620529	0.210747	-2.94443	0.00323554	0.0848977
ENSG00000124721	DNAH8	42.6637	-0.381318	0.560621	-0.680172	0.496396	0.989839	1.27502	0.567533	2.24661	0.0246651	0.304017	1.65634	0.563714	2.93827	0.00330054	0.0856815
ENSG00000136040	PLXNC1	3105.19	-0.246235	0.250679	-0.982273	0.325965	0.989839	0.496426	0.25461	1.94975	0.0512063	0.410594	0.742661	0.252709	2.9388	0.00329482	0.0856815
ENSG00000177427	MIEF2	35.2345	-0.0677407	0.257231	-0.263345	0.792284	0.989839	-0.835958	0.263885	-3.16789	0.0015355	0.0800146	-0.768217	0.261823	-2.93411	0.00334503	0.085808
ENSG00000134057	CCNB1	183.941	0.00620543	0.248684	0.024953	0.980092	0.998005	0.740924	0.252277	2.93695	0.0033146	0.116592	0.734718	0.2503	2.93535	0.0033317	0.085808
ENSG00000038219	BOD1L1	2413.62	-0.0114608	0.143441	-0.0798991	0.936317	0.996265	0.412836	0.14568	2.83386	0.00459894	0.139201	0.424297	0.144581	2.93467	0.00333903	0.085808
ENSG00000173597	SULT1B1	236.851	-0.184406	0.299335	-0.616052	0.53786	0.989839	0.700139	0.303806	2.30456	0.0211915	0.283578	0.884545	0.301552	2.93331	0.00335367	0.085808
ENSG00000136167	LCP1	13816	-0.212307	0.214587	-0.989375	0.32248	0.989839	0.422844	0.217964	1.93997	0.0523834	0.412856	0.635151	0.216334	2.93598	0.00332498	0.085808
ENSG00000213928	IRF9	21.6196	-0.344851	0.262367	-1.31439	0.188717	0.989839	0.425963	0.263778	1.61486	0.106342	0.534792	0.770814	0.26276	2.93353	0.00335131	0.085808
ENSG00000171777	RASGRP4	369.078	-0.431008	0.300554	-1.43404	0.15156	0.989839	0.457664	0.305125	1.49992	0.133635	0.579954	0.888672	0.302912	2.93376	0.00334883	0.085808
ENSG00000154655	L3MBTL4	57.622	0.304847	0.17639	1.72826	0.0839412	0.989839	-0.218449	0.180586	-1.20967	0.226405	0.685285	-0.523297	0.178361	-2.93391	0.00334716	0.085808
ENSG00000112303	VNN2	1711.92	-0.157446	0.27358	-0.575501	0.564952	0.989839	0.651068	0.277857	2.34317	0.0191206	0.270005	0.808514	0.275779	2.93174	0.00337069	0.0860887
ENSG00000099985	OSM	313.117	-0.17918	0.517941	-0.345947	0.729382	0.989839	1.35008	0.525903	2.56717	0.0102532	0.20602	1.52926	0.521975	2.92976	0.00339224	0.0863293
ENSG00000137507	LRRC32	41.7059	-0.246067	0.397678	-0.61876	0.536075	0.989839	0.924942	0.402464	2.2982	0.0215506	0.286279	1.17101	0.399648	2.9301	0.00338848	0.0863293
ENSG00000018625	ATP1A2	6.39834	0.0506486	0.886266	0.0571484	0.954427	0.99642	-2.64916	0.928962	-2.85174	0.00434805	0.135269	-2.69981	0.921823	-2.92877	0.00340307	0.0864501
ENSG00000090686	USP48	775.252	-0.0961548	0.0774534	-1.24145	0.214438	0.989839	0.132291	0.0786223	1.68262	0.0924488	0.509058	0.228446	0.0780207	2.92802	0.00341129	0.0865044
ENSG00000170631	ZNF16	50.5951	0.178603	0.163949	1.08938	0.275986	0.989839	-0.307865	0.168225	-1.83008	0.0672383	0.454051	-0.486467	0.166216	-2.92672	0.0034256	0.0867127
ENSG00000171051	FPR1	3299.52	-0.263833	0.316677	-0.833129	0.404772	0.989839	0.670288	0.321649	2.08391	0.0371683	0.361172	0.934121	0.319245	2.92603	0.00343319	0.0867505
ENSG00000204323	SMIM5	18.1601	0.271075	0.3365	0.805573	0.420489	0.989839	-0.731405	0.346458	-2.1111	0.0347641	0.35188	-1.00248	0.342688	-2.92535	0.00344074	0.0867768
ENSG00000149260	CAPN5	575.187	0.193007	0.229825	0.839801	0.40102	0.989839	-0.48497	0.233597	-2.0761	0.0378848	0.364155	-0.677977	0.2318	-2.92483	0.00344643	0.0867768
ENSG00000177455	CD19	263.337	0.327661	0.423435	0.773818	0.439038	0.989839	1.57391	0.429861	3.66144	0.0002508	0.0321431	1.24625	0.426484	2.92215	0.00347628	0.0870744
ENSG00000151014	NOCT	66.9512	-0.0690936	0.230306	-0.300008	0.764171	0.989839	0.606535	0.233072	2.60235	0.00925863	0.196799	0.675629	0.231212	2.92212	0.00347661	0.0870744
ENSG00000205213	LGR4	253.965	0.280666	0.252677	1.11077	0.266668	0.989839	-0.464427	0.256991	-1.80717	0.0707351	0.461783	-0.745093	0.254941	-2.92261	0.00347109	0.0870744
ENSG00000080986	NDC80	65.7909	0.0528095	0.301004	0.175445	0.86073	0.992683	0.935706	0.304832	3.06958	0.00214363	0.0942284	0.882896	0.302262	2.92096	0.00348952	0.087091
ENSG00000062716	VMP1	1948.57	-0.124054	0.183273	-0.676882	0.498481	0.989839	0.41557	0.186133	2.23266	0.0255716	0.308551	0.539625	0.184739	2.92101	0.003489	0.087091
ENSG00000204160	ZDHHC18	829.287	-0.191702	0.233787	-0.819986	0.412224	0.989839	0.496333	0.237402	2.09068	0.0365565	0.359988	0.688035	0.235634	2.91994	0.00350102	0.0872251
ENSG00000237649	KIFC1	111.678	0.205884	0.300295	0.685607	0.492961	0.989839	1.08588	0.304477	3.56638	0.000361947	0.0398451	0.879995	0.301868	2.91517	0.00355498	0.0873454
ENSG00000137101	CD72	113.354	0.127784	0.319223	0.400298	0.688937	0.989839	1.06481	0.323693	3.28956	0.00100344	0.0626092	0.937023	0.321029	2.91881	0.00351373	0.0873454
ENSG00000109519	GRPEL1	188.617	0.0376833	0.100439	0.375184	0.707524	0.989839	0.331469	0.101784	3.25659	0.00112761	0.0662866	0.293786	0.100803	2.91446	0.00356306	0.0873454
ENSG00000100918	REC8	252.43	-0.244393	0.186364	-1.31138	0.18973	0.989839	0.303124	0.189074	1.6032	0.108891	0.539373	0.547517	0.187721	2.91665	0.00353809	0.0873454
ENSG00000137575	SDCBP	4800.47	-0.269737	0.197906	-1.36295	0.172897	0.989839	0.31166	0.201013	1.55045	0.121034	0.557615	0.581397	0.199512	2.91409	0.00356725	0.0873454
ENSG00000188021	UBQLN2	847.832	-0.115946	0.0823409	-1.40812	0.159095	0.989839	0.125862	0.0835906	1.50569	0.132146	0.578613	0.241808	0.0829608	2.91472	0.00356002	0.0873454
ENSG00000146648	EGFR	785.07	0.447622	0.290569	1.5405	0.123438	0.989839	-0.406304	0.295248	-1.37615	0.168776	0.625916	-0.853926	0.292989	-2.91453	0.0035622	0.0873454
ENSG00000123685	BATF3	6.64277	-0.660466	0.365524	-1.8069	0.0707775	0.989839	0.402504	0.361572	1.1132	0.265621	0.719205	1.06297	0.364755	2.9142	0.00356602	0.0873454
ENSG00000164379	FOXQ1	41.8871	0.648572	0.336598	1.92685	0.0539989	0.989839	-0.343656	0.343761	-0.999694	0.317459	0.762351	-0.992228	0.340075	-2.91768	0.00352649	0.0873454
ENSG00000005469	CROT	284.647	0.59377	0.277606	2.13889	0.0324443	0.989788	-0.222701	0.282244	-0.789037	0.43009	0.835172	-0.816471	0.279948	-2.91652	0.00353966	0.0873454
ENSG00000155330	C16orf87	37.4311	-0.437613	0.22256	-1.96627	0.0492678	0.989839	0.213998	0.2244	0.953645	0.340264	0.777546	0.651611	0.223693	2.91297	0.00358012	0.08751
ENSG00000205643	CDPF1	7.54356	0.719318	0.344262	2.08945	0.0366676	0.989839	-0.301644	0.359996	-0.837908	0.402082	0.81812	-1.02096	0.350585	-2.91216	0.00358933	0.0875847
ENSG00000162104	ADCY9	488.641	-0.344651	0.264864	-1.30124	0.193178	0.989839	-1.12227	0.269238	-4.1683	3.06881e-05	0.0109142	-0.777615	0.267259	-2.9096	0.00361896	0.0880057
ENSG00000087589	CASS4	219.753	-0.0622916	0.315981	-0.197137	0.84372	0.992021	0.863853	0.320698	2.69366	0.00706714	0.17334	0.926144	0.318268	2.90995	0.00361487	0.0880057
ENSG00000108091	CCDC6	1064.98	-0.149435	0.18573	-0.804583	0.42106	0.989839	-0.693515	0.188745	-3.67435	0.000238458	0.0321431	-0.54408	0.187336	-2.90429	0.00368082	0.0883065
ENSG00000075399	VPS9D1	116.489	-0.0347541	0.237219	-0.146506	0.883522	0.993718	0.658506	0.240475	2.73836	0.00617467	0.162068	0.69326	0.238578	2.9058	0.00366317	0.0883065
ENSG00000143207	RFWD2	1167.47	-0.0541393	0.120467	-0.449411	0.653135	0.989839	0.298363	0.122324	2.43912	0.0147232	0.241727	0.352502	0.121395	2.90375	0.0036872	0.0883065
ENSG00000112195	TREML2	62.8478	-0.302502	0.345529	-0.875474	0.381316	0.989839	0.70705	0.350029	2.01998	0.0433858	0.384515	1.00955	0.34762	2.90418	0.00368218	0.0883065
ENSG00000108375	RNF43	37.8105	0.204607	0.2216	0.923313	0.355844	0.989839	-0.449073	0.227313	-1.97557	0.0482031	0.401251	-0.65368	0.224834	-2.90739	0.0036446	0.0883065
ENSG00000100055	CYTH4	1938	-0.276849	0.255008	-1.08565	0.277635	0.989839	0.470445	0.258997	1.81641	0.069307	0.460063	0.747294	0.257066	2.90701	0.00364898	0.0883065
ENSG00000066336	SPI1	1497.13	-0.274242	0.249668	-1.09842	0.272019	0.989839	0.456644	0.253564	1.80091	0.0717178	0.462702	0.730886	0.251676	2.90407	0.0036834	0.0883065
ENSG00000156471	PTDSS1	600.898	-0.142069	0.0901263	-1.57634	0.114948	0.989839	0.121598	0.091474	1.32932	0.183743	0.640981	0.263667	0.0907955	2.90397	0.00368462	0.0883065
ENSG00000089351	GRAMD1A	1180.23	-0.346885	0.218048	-1.59087	0.111639	0.989839	0.291743	0.221433	1.31752	0.187664	0.646538	0.638628	0.219798	2.90553	0.00366637	0.0883065
ENSG00000101057	MYBL2	301.595	0.581883	0.400261	1.45376	0.146014	0.989839	1.75167	0.406352	4.31071	1.62728e-05	0.00746766	1.16979	0.403066	2.90222	0.00370529	0.0883596
ENSG00000261272	MUC22	4412.79	-0.323046	0.475579	-0.67927	0.496967	0.989839	-1.71438	0.483096	-3.54874	0.000387075	0.0401349	-1.39134	0.479483	-2.90175	0.00371088	0.0883596
ENSG00000155252	PI4K2A	24.0109	0.187001	0.357751	0.522713	0.601174	0.989839	-0.867335	0.366861	-2.36421	0.0180688	0.264038	-1.05434	0.363504	-2.90048	0.00372592	0.0883596
ENSG00000011422	PLAUR	2542.8	-0.287607	0.374031	-0.76894	0.441929	0.989839	0.80603	0.379901	2.12169	0.0338641	0.348926	1.09364	0.377062	2.90042	0.00372668	0.0883596
ENSG00000154556	SORBS2	627.87	0.456469	0.25881	1.76372	0.0777792	0.989839	-0.300494	0.263019	-1.14248	0.253255	0.70796	-0.756963	0.260975	-2.90052	0.00372541	0.0883596
ENSG00000186407	CD300E	185.404	-0.806514	0.31021	-2.5999	0.00932514	0.78035	0.100806	0.314743	0.320279	0.748757	0.945484	0.90732	0.312691	2.90165	0.00371198	0.0883596
ENSG00000112053	SLC26A8	34.3951	-0.34993	0.379069	-0.923131	0.355939	0.989839	0.754463	0.383262	1.96853	0.0490071	0.402992	1.10439	0.380862	2.89972	0.00373493	0.0883994
ENSG00000204525	HLA-C	24961.9	-0.296332	0.171032	-1.73261	0.0831651	0.989839	0.20357	0.173725	1.1718	0.241279	0.701309	0.499902	0.172426	2.89923	0.00374079	0.0883994
ENSG00000054983	GALC	669.622	-0.21826	0.134085	-1.62778	0.103572	0.989839	0.173341	0.136121	1.27344	0.202863	0.661553	0.391601	0.135126	2.89804	0.00375503	0.0885889
ENSG00000221843	C2orf16	45.2641	-0.205352	0.401638	-0.511286	0.609151	0.989839	-1.38475	0.410139	-3.3763	0.00073468	0.05537	-1.1794	0.40718	-2.89651	0.00377345	0.0886756
ENSG00000157617	C2CD2	245.886	-0.0165787	0.228367	-0.0725969	0.942127	0.996265	-0.684381	0.232328	-2.94575	0.00322173	0.116031	-0.667803	0.230556	-2.89649	0.00377366	0.0886756
ENSG00000100226	GTPBP1	535.494	-0.119513	0.17539	-0.681416	0.495608	0.989839	0.392288	0.178052	2.20322	0.0275791	0.317685	0.511801	0.176716	2.89618	0.00377741	0.0886756
ENSG00000203814	HIST2H2BF	1715.53	-0.0377268	0.171483	-0.220004	0.825868	0.992021	0.462648	0.174152	2.65657	0.00789393	0.183222	0.500375	0.17284	2.89501	0.00379144	0.0888583
ENSG00000090339	ICAM1	1509.99	0.014178	0.32057	0.0442273	0.964723	0.997615	0.949452	0.325583	2.91616	0.00354366	0.122359	0.935274	0.323137	2.89436	0.00379936	0.0888975
ENSG00000185201	IFITM2	5171.04	-0.427128	0.277797	-1.53755	0.124158	0.989839	0.383116	0.282163	1.35778	0.174532	0.632868	0.810244	0.280056	2.89314	0.00381405	0.0890947
ENSG00000145287	PLAC8	1377.3	0.401103	0.169801	2.3622	0.0181671	0.926325	-0.0939188	0.172537	-0.544342	0.586206	0.896241	-0.495022	0.171195	-2.89156	0.00383331	0.0893979
ENSG00000139116	KIF21A	661.133	-0.397138	0.228225	-1.74011	0.081839	0.989839	-1.06157	0.231974	-4.57627	4.73336e-06	0.00374093	-0.664436	0.230275	-2.8854	0.00390919	0.0908696
ENSG00000214212	C19orf38	85.2322	-0.416929	0.296286	-1.40718	0.159373	0.989839	0.443807	0.300244	1.47816	0.139366	0.58919	0.860737	0.298295	2.88552	0.00390772	0.0908696
ENSG00000168297	PXK	447.128	0.0262628	0.176651	0.14867	0.881814	0.993718	0.53936	0.179314	3.00791	0.00263055	0.104017	0.513097	0.177919	2.88388	0.00392809	0.0910113
ENSG00000240065	PSMB9	613.242	-0.267359	0.171648	-1.5576	0.119328	0.989839	0.231593	0.174261	1.329	0.183848	0.641191	0.498952	0.17299	2.88428	0.0039231	0.0910113
ENSG00000159388	BTG2	584.882	0.362441	0.290621	1.24712	0.212353	0.989839	1.20662	0.295109	4.08873	4.33741e-05	0.012855	0.844179	0.292813	2.883	0.0039391	0.091118
ENSG00000153317	ASAP1	1899.79	-0.2419	0.202967	-1.19182	0.233331	0.989839	0.347535	0.206135	1.68596	0.091804	0.507186	0.589436	0.2046	2.88092	0.00396519	0.0915726
ENSG00000162645	GBP2	5724.98	-0.148242	0.17417	-0.851132	0.394696	0.989839	0.357441	0.176905	2.02052	0.0433292	0.384515	0.505683	0.175582	2.88004	0.00397622	0.0915895
ENSG00000065615	CYB5R4	597.344	-0.225967	0.177317	-1.27437	0.202534	0.989839	0.288648	0.180021	1.60341	0.108843	0.539326	0.514615	0.178696	2.87984	0.00397879	0.0915895
ENSG00000121210	KIAA0922	992.5	0.0236929	0.231967	0.102139	0.918647	0.996265	0.696679	0.235566	2.95747	0.00310173	0.113432	0.672986	0.233784	2.87867	0.0039936	0.0916141
ENSG00000079950	STX7	643.723	-0.0031055	0.113019	-0.0274778	0.978079	0.998005	0.324573	0.114726	2.82911	0.00466774	0.139796	0.327678	0.113824	2.87882	0.00399165	0.0916141
ENSG00000172785	CBWD1	716.666	-0.293433	0.123788	-2.37044	0.0177671	0.925001	0.0656923	0.125667	0.522747	0.60115	0.901292	0.359125	0.124773	2.87823	0.00399918	0.0916141
ENSG00000008130	NADK	1064.06	-0.245113	0.175955	-1.39305	0.163606	0.989839	0.264829	0.178677	1.48217	0.138296	0.587255	0.509942	0.177355	2.87526	0.0040369	0.0922378
ENSG00000104093	DMXL2	1526.93	-0.330548	0.228996	-1.44346	0.14889	0.989839	0.333137	0.232567	1.43243	0.15202	0.60623	0.663685	0.230841	2.87507	0.00403938	0.0922378
ENSG00000137269	LRRC1	190.656	0.377401	0.19876	1.89877	0.0575941	0.989839	-0.198754	0.202323	-0.98236	0.325922	0.767517	-0.576155	0.200521	-2.87329	0.00406218	0.0926098
ENSG00000163950	SLBP	336.337	0.000423044	0.106764	0.00396243	0.996838	0.999468	0.308736	0.108308	2.85054	0.00436444	0.135269	0.308313	0.107406	2.87055	0.00409754	0.0928433
ENSG00000123689	G0S2	714.471	-0.325862	0.502669	-0.648264	0.516815	0.989839	1.12784	0.510504	2.20928	0.0271553	0.31613	1.45371	0.5067	2.86897	0.0041181	0.0928433
ENSG00000144118	RALB	604.158	-0.174661	0.165846	-1.05315	0.292274	0.989839	0.305221	0.168373	1.81277	0.0698678	0.460797	0.479882	0.167124	2.87141	0.00408639	0.0928433
ENSG00000166501	PRKCB	1345.23	-0.227541	0.215345	-1.05663	0.290679	0.989839	0.395329	0.218696	1.80766	0.0706589	0.461783	0.62287	0.217068	2.86947	0.00411163	0.0928433
ENSG00000091039	OSBPL8	2631.63	-0.145015	0.134578	-1.07755	0.281233	0.989839	0.244208	0.13668	1.78671	0.0739836	0.469862	0.389223	0.135658	2.86915	0.00411576	0.0928433
ENSG00000111837	MAK	147.016	-0.379257	0.265569	-1.4281	0.153264	0.989839	0.388226	0.269351	1.44134	0.149489	0.601647	0.767483	0.2675	2.8691	0.00411643	0.0928433
ENSG00000077232	DNAJC10	1803.59	-0.246101	0.130647	-1.88371	0.0596039	0.989839	0.132045	0.132677	0.995235	0.319622	0.763807	0.378146	0.131696	2.87135	0.00408726	0.0928433
ENSG00000083223	ZCCHC6	2119.39	-0.080948	0.134261	-0.602914	0.546566	0.989839	0.307214	0.136353	2.25307	0.0242545	0.302141	0.388162	0.135329	2.86829	0.00412694	0.0928954
ENSG00000065833	ME1	165.62	-0.5577	0.344686	-1.618	0.105664	0.989839	-1.55501	0.350758	-4.43328	9.28086e-06	0.00550476	-0.99731	0.348281	-2.86352	0.00418965	0.0936079
ENSG00000172005	MAL	4978.74	-0.477742	0.454735	-1.05059	0.293445	0.989839	-1.79031	0.461922	-3.87579	0.000106281	0.0201594	-1.31257	0.458468	-2.86294	0.00419725	0.0936079
ENSG00000102921	N4BP1	1471.92	-0.0892601	0.183362	-0.486796	0.626403	0.989839	0.439847	0.186216	2.36203	0.0181752	0.264172	0.529107	0.184818	2.86285	0.00419845	0.0936079
ENSG00000167851	CD300A	349.382	-0.255915	0.257567	-0.993587	0.320424	0.989839	0.487755	0.261465	1.86547	0.0621156	0.438447	0.74367	0.259543	2.8653	0.00416608	0.0936079
ENSG00000138190	EXOC6	387.639	-0.186501	0.151696	-1.22944	0.218907	0.989839	0.250856	0.153949	1.62948	0.103212	0.529214	0.437357	0.152821	2.86189	0.00421124	0.0936079
ENSG00000121691	CAT	2674.71	-0.32692	0.146584	-2.23026	0.0257299	0.9557	0.0962483	0.148873	0.646512	0.517948	0.874405	0.423168	0.147772	2.86366	0.00418771	0.0936079
ENSG00000091181	IL5RA	43.58	-1.0104	0.387616	-2.60671	0.00914175	0.76953	0.107604	0.392105	0.274426	0.783758	0.953164	1.11801	0.390597	2.8623	0.0042058	0.0936079
ENSG00000205038	PKHD1L1	2082.38	-1.57044	0.510059	-3.07894	0.00207739	0.509533	-0.0979561	0.518055	-0.189084	0.850027	0.970037	1.47248	0.514219	2.86353	0.00418944	0.0936079
ENSG00000198515	CNGA1	47.9445	0.370987	0.452997	0.818961	0.412809	0.989839	-0.939582	0.461955	-2.03393	0.0419589	0.379181	-1.31057	0.458089	-2.86095	0.00422372	0.093739
ENSG00000136630	HLX	90.2679	-0.145586	0.298303	-0.488047	0.625517	0.989839	0.712529	0.302372	2.35647	0.0184497	0.265653	0.858115	0.300119	2.85924	0.00424651	0.0939516
ENSG00000172086	KRCC1	310.949	-0.0974038	0.0688362	-1.41501	0.157066	0.989839	0.10062	0.0698127	1.44129	0.149502	0.601647	0.198024	0.0692546	2.85937	0.00424489	0.0939516
ENSG00000119121	TRPM6	309.816	-0.17173	0.268896	-0.63865	0.523051	0.989839	0.602678	0.272951	2.20801	0.0272438	0.316303	0.774408	0.27092	2.85843	0.00425737	0.0940455
ENSG00000103034	NDRG4	126.895	-0.224051	0.41002	-0.546439	0.584764	0.989839	-1.40764	0.417231	-3.37378	0.000741444	0.05537	-1.18359	0.414153	-2.85787	0.00426501	0.0940682
ENSG00000167491	GATAD2A	610.472	-0.0975775	0.0746393	-1.30732	0.191104	0.989839	0.117121	0.0757564	1.54602	0.1221	0.560584	0.214698	0.0751735	2.85604	0.00428961	0.0944645
ENSG00000136147	PHF11	304.092	-0.271042	0.121334	-2.23385	0.0254929	0.951428	0.0777643	0.123083	0.631806	0.527514	0.87678	0.348806	0.122256	2.85308	0.00432977	0.0952015
ENSG00000214944	ARHGEF28	267.558	0.461927	0.268059	1.72323	0.0848474	0.989839	-0.309272	0.272589	-1.13457	0.256555	0.711452	-0.771198	0.270372	-2.85236	0.00433964	0.0952711
ENSG00000110484	SCGB2A2	158.49	-0.692406	0.595176	-1.16336	0.244681	0.989839	1.01805	0.604138	1.68513	0.091964	0.507671	1.71045	0.599806	2.85168	0.0043489	0.0953078
ENSG00000143119	CD53	4310.26	-0.316293	0.2266	-1.39582	0.162768	0.989839	0.335046	0.230157	1.45573	0.145468	0.594955	0.651339	0.22844	2.85125	0.00435471	0.0953078
ENSG00000188493	C19orf54	51.0607	-0.220762	0.224917	-0.981528	0.326333	0.989839	0.423009	0.227327	1.8608	0.062773	0.439127	0.643771	0.225829	2.8507	0.00436232	0.0953277
ENSG00000111206	FOXM1	57.8863	-0.0730346	0.255146	-0.286246	0.77469	0.989839	0.656685	0.258128	2.54403	0.0109581	0.212385	0.729719	0.256073	2.84965	0.00437677	0.0953506
ENSG00000154274	C4orf19	120.26	0.443102	0.28255	1.56822	0.116829	0.989839	-0.369657	0.287669	-1.28501	0.19879	0.658022	-0.812759	0.28517	-2.85008	0.0043708	0.0953506
ENSG00000012779	ALOX5	1575.86	-0.265478	0.206648	-1.28469	0.198902	0.989839	0.327879	0.20987	1.5623	0.118218	0.554628	0.593357	0.208309	2.84844	0.00439338	0.0954203
ENSG00000146674	IGFBP3	1270.72	0.410049	0.293742	1.39595	0.162731	0.989839	-0.43362	0.298435	-1.45298	0.146229	0.595892	-0.843669	0.296172	-2.84857	0.00439156	0.0954203
ENSG00000158161	EYA3	589.2	-0.00143725	0.109361	-0.0131423	0.989514	0.999468	0.312167	0.111006	2.81216	0.00492094	0.142719	0.313604	0.110125	2.8477	0.00440361	0.0954966
ENSG00000100526	CDKN3	39.6772	0.0276381	0.316103	0.087434	0.930327	0.996265	0.929359	0.319564	2.90821	0.00363503	0.124182	0.901721	0.316765	2.84665	0.00441814	0.0955422
ENSG00000052749	RRP12	455.71	-0.0881537	0.169838	-0.519046	0.603729	0.989839	0.398887	0.172401	2.31372	0.0206832	0.280147	0.487041	0.171097	2.84658	0.00441914	0.0955422
ENSG00000138778	CENPE	214.787	0.182288	0.267095	0.682484	0.494933	0.989839	0.947143	0.271038	3.4945	0.000474943	0.0428677	0.764855	0.268843	2.84498	0.00444139	0.0958773
ENSG00000081237	PTPRC	30649.4	-0.258175	0.21443	-1.20401	0.228587	0.989839	0.356299	0.217807	1.63584	0.101872	0.527356	0.614474	0.216178	2.84245	0.00447685	0.0963792
ENSG00000072401	UBE2D1	505.743	-0.266208	0.187987	-1.4161	0.156747	0.989839	0.272276	0.190843	1.4267	0.153667	0.609592	0.538484	0.18945	2.84235	0.00447818	0.0963792
ENSG00000185130	HIST1H2BL	615.023	0.289328	0.280719	1.03067	0.302697	0.989839	1.09289	0.285048	3.83406	0.000126044	0.0224138	0.803564	0.282837	2.84109	0.00449603	0.096617
ENSG00000141622	RNF165	5.09811	0.970063	0.52421	1.85052	0.0642382	0.989839	-0.550291	0.546773	-1.00643	0.314207	0.760964	-1.52035	0.535227	-2.84058	0.00450322	0.0966256
ENSG00000111144	LTA4H	2218.66	-0.142725	0.122933	-1.161	0.245643	0.989839	0.208741	0.124849	1.67195	0.0945346	0.51389	0.351466	0.123916	2.83633	0.00456352	0.0976808
ENSG00000198189	HSD17B11	593.016	-0.275863	0.196167	-1.40627	0.159645	0.989839	0.284863	0.199167	1.43027	0.152638	0.607609	0.560726	0.197707	2.83615	0.00456613	0.0976808
ENSG00000070190	DAPP1	805.82	-0.174418	0.16348	-1.0669	0.286016	0.989839	0.292704	0.165992	1.76337	0.0778389	0.478124	0.467121	0.164758	2.8352	0.00457965	0.0978229
ENSG00000183091	NEB	125.25	-0.0167878	0.327174	-0.0513117	0.959077	0.997069	-0.953509	0.333026	-2.86317	0.00419426	0.133784	-0.936721	0.330494	-2.83431	0.00459252	0.0979508
ENSG00000100296	THOC5	469.33	-0.106911	0.126226	-0.846982	0.397005	0.989839	0.253351	0.128112	1.97757	0.0479767	0.400773	0.360262	0.127143	2.83351	0.00460404	0.0980494
ENSG00000198690	FAN1	168.719	0.0623177	0.13123	0.474873	0.634877	0.989839	-0.313403	0.133838	-2.34165	0.0191985	0.270414	-0.375721	0.132658	-2.83226	0.00462203	0.0982855
ENSG00000137709	POU2F3	18.6574	0.396011	0.490715	0.807009	0.419661	0.989839	-1.01456	0.503008	-2.01698	0.0436974	0.385872	-1.41057	0.498272	-2.83092	0.00464141	0.0985502
ENSG00000140350	ANP32A	2844.64	-0.00237279	0.0871369	-0.0272306	0.978276	0.998005	0.246093	0.0884956	2.78085	0.00542172	0.151929	0.248465	0.0878207	2.82924	0.00466591	0.0987357
ENSG00000129988	LBP	30.1632	-1.13311	0.924064	-1.22622	0.220114	0.989839	1.49966	0.935725	1.60267	0.109007	0.539388	2.63277	0.930404	2.8297	0.00465911	0.0987357
ENSG00000184014	DENND5A	2448.37	-0.296698	0.240873	-1.23176	0.218039	0.989839	0.390218	0.244645	1.59504	0.110704	0.540823	0.686916	0.242822	2.82889	0.00467096	0.0987357
ENSG00000172867	KRT2	9.92326	-0.613182	0.856419	-0.715984	0.474001	0.989839	-3.1066	0.887732	-3.49948	0.000466161	0.0427845	-2.49342	0.882326	-2.82596	0.00471387	0.0993474
ENSG00000198478	SH3BGRL2	210.522	0.0722756	0.270896	0.266802	0.789622	0.989839	-0.700557	0.275563	-2.54227	0.0110134	0.212647	-0.772833	0.273439	-2.82634	0.00470825	0.0993474
ENSG00000116793	PHTF1	267.308	-0.0753469	0.123238	-0.611394	0.540939	0.989839	0.274976	0.125	2.1998	0.027821	0.318408	0.350323	0.124023	2.82466	0.00473312	0.0996056
ENSG00000198833	UBE2J1	1516.44	-0.00765427	0.093672	-0.0817136	0.934874	0.996265	0.258837	0.0951202	2.72116	0.00650532	0.166148	0.266492	0.0943873	2.82338	0.00475196	0.0997593
ENSG00000068489	PRR11	74.8716	-0.0963365	0.255825	-0.376572	0.706491	0.989839	0.629371	0.259088	2.42918	0.0151329	0.24436	0.725708	0.257093	2.82274	0.00476146	0.0997593
ENSG00000092531	SNAP23	836.604	-0.0907969	0.116082	-0.782182	0.434108	0.989839	0.239408	0.117855	2.03137	0.0422174	0.379181	0.330204	0.116963	2.82314	0.00475553	0.0997593
ENSG00000173041	ZNF680	267.941	0.0279089	0.129664	0.215241	0.829579	0.992021	-0.341562	0.13205	-2.58662	0.0096922	0.201958	-0.369471	0.130969	-2.82105	0.00478669	0.0999186
ENSG00000128944	KNSTRN	71.0542	-0.224508	0.210551	-1.06629	0.286295	0.989839	0.372646	0.213054	1.74907	0.0802795	0.484333	0.597154	0.211625	2.82175	0.00477626	0.0999186
ENSG00000109743	BST1	349.736	-0.406333	0.298594	-1.36082	0.17357	0.989839	0.442543	0.303133	1.4599	0.144318	0.59426	0.848875	0.300932	2.82082	0.00479014	0.0999186
ENSG00000105708	ZNF14	108.809	0.317683	0.128836	2.46579	0.013671	0.85334	-0.0487653	0.131633	-0.370464	0.711037	0.933061	-0.366448	0.129944	-2.82004	0.00480174	0.100014
ENSG00000126787	DLGAP5	120.088	0.25078	0.297131	0.844007	0.398666	0.989839	1.09287	0.301324	3.6269	0.000286845	0.0354839	0.842093	0.298721	2.819	0.00481742	0.100056
ENSG00000117298	ECE1	3140.18	-0.133077	0.141423	-0.940985	0.346713	0.989839	0.268798	0.143636	1.87138	0.0612918	0.437505	0.401875	0.142561	2.81897	0.00481784	0.100056
ENSG00000185962	LCE3A	116.981	-1.51876	0.702513	-2.1619	0.0306261	0.982965	-3.51796	0.71531	-4.9181	8.73884e-07	0.00124319	-1.9992	0.710293	-2.81462	0.00488355	0.10031
ENSG00000092758	COL9A3	25.025	0.149657	0.421719	0.354875	0.722683	0.989839	1.33709	0.426021	3.13856	0.00169779	0.0840905	1.18744	0.42191	2.81443	0.00488638	0.10031
ENSG00000138180	CEP55	59.5372	0.0511931	0.282503	0.181212	0.856201	0.99257	0.849703	0.285978	2.97122	0.00296622	0.111633	0.79851	0.283505	2.81656	0.0048541	0.10031
ENSG00000138772	ANXA3	752.602	0.0360651	0.240751	0.149803	0.88092	0.993718	0.719178	0.244472	2.94176	0.00326354	0.116359	0.683113	0.242617	2.8156	0.00486859	0.10031
ENSG00000156049	GNA14	28.3719	0.0593848	0.329198	0.180393	0.856844	0.99257	-0.882156	0.337585	-2.61314	0.00897157	0.193624	-0.94154	0.334706	-2.81303	0.00490763	0.10031
ENSG00000196935	SRGAP1	321.259	0.0770505	0.286202	0.269217	0.787763	0.989839	-0.735614	0.290983	-2.52803	0.0114703	0.216402	-0.812664	0.288764	-2.81428	0.00488864	0.10031
ENSG00000129197	RPAIN	130.665	0.0460261	0.103291	0.445594	0.65589	0.989839	-0.248488	0.105649	-2.35201	0.0186721	0.266155	-0.294514	0.104582	-2.81611	0.00486091	0.10031
ENSG00000068784	SRBD1	345.774	-0.0528047	0.0881854	-0.598792	0.549312	0.989839	0.196831	0.0894589	2.20024	0.0277898	0.318408	0.249636	0.0887284	2.81348	0.00490077	0.10031
ENSG00000151465	CDC123	529.01	-0.0689444	0.0959689	-0.718403	0.472509	0.989839	0.203113	0.0974004	2.08534	0.0370385	0.360897	0.272057	0.0966423	2.8151	0.00487628	0.10031
ENSG00000040608	RTN4R	21.0062	0.426286	0.300765	1.41734	0.156383	0.989839	-0.432231	0.309242	-1.39771	0.162201	0.619622	-0.858516	0.30518	-2.81314	0.00490597	0.10031
ENSG00000109339	MAPK10	107.296	0.544038	0.27732	1.96177	0.0497893	0.989839	-0.244094	0.282411	-0.864322	0.387411	0.810558	-0.788132	0.279817	-2.81659	0.00485361	0.10031
ENSG00000205846	CLEC6A	21.2816	-1.03394	0.522871	-1.97742	0.0479939	0.989839	0.445679	0.527884	0.844273	0.398517	0.816157	1.47962	0.526295	2.81138	0.00493292	0.100682
ENSG00000040531	CTNS	456.993	-0.178139	0.154874	-1.15022	0.250053	0.989839	0.259971	0.157199	1.65377	0.0981749	0.521939	0.438111	0.15604	2.80768	0.00499002	0.101702
ENSG00000100644	HIF1A	5640.86	-0.0596086	0.140842	-0.42323	0.672127	0.989839	0.338772	0.143052	2.36817	0.0178764	0.263599	0.398381	0.14198	2.8059	0.0050176	0.102118
ENSG00000130489	SCO2	350.234	-0.143292	0.184691	-0.775847	0.437839	0.989839	0.378601	0.187449	2.01976	0.0434086	0.384515	0.521893	0.186051	2.80511	0.0050299	0.102222
ENSG00000177885	GRB2	1290.66	-0.094851	0.132533	-0.71568	0.474189	0.989839	0.279747	0.134583	2.07861	0.0376533	0.36291	0.374598	0.133571	2.80448	0.00503982	0.102277
ENSG00000185670	ZBTB3	40.5718	0.163679	0.141853	1.15386	0.248558	0.989839	-0.240011	0.146158	-1.64213	0.100563	0.525493	-0.40369	0.144012	-2.80317	0.00506023	0.102437
ENSG00000091490	SEL1L3	4099.89	-0.23605	0.195664	-1.20641	0.22766	0.989839	0.316851	0.198733	1.59435	0.110857	0.541042	0.552901	0.197249	2.80306	0.00506206	0.102437
ENSG00000121413	ZSCAN18	58.7228	0.172926	0.137658	1.2562	0.209044	0.989839	-0.217859	0.141287	-1.54196	0.123084	0.562128	-0.390785	0.139437	-2.80258	0.0050695	0.102441
ENSG00000008118	CAMK1G	22.023	-0.513686	0.509216	-1.00878	0.313081	0.989839	0.917808	0.514349	1.78441	0.0743576	0.470629	1.43149	0.511556	2.79831	0.00513703	0.103512
ENSG00000254470	AP5B1	144.465	-0.263582	0.208242	-1.26575	0.205603	0.989839	0.323218	0.211148	1.53077	0.125827	0.567187	0.586801	0.209678	2.79858	0.00513283	0.103512
ENSG00000153207	AHCTF1	1018.16	-0.0114955	0.120653	-0.0952772	0.924095	0.996265	0.328447	0.122509	2.68101	0.00734002	0.176682	0.339943	0.121568	2.79632	0.00516885	0.103891
ENSG00000137076	TLN1	7070.1	-0.135515	0.139772	-0.969543	0.332275	0.989839	0.258487	0.141968	1.82075	0.0686454	0.458927	0.394002	0.140905	2.79622	0.00517044	0.103891
ENSG00000163518	FCRL4	20.5269	0.579186	0.608437	0.951924	0.341136	0.989839	2.27451	0.614438	3.70177	0.000214099	0.0305759	1.69532	0.606626	2.79468	0.00519516	0.10424
ENSG00000174238	PITPNA	1319.79	-0.0786651	0.124085	-0.63396	0.526107	0.989839	0.270706	0.126005	2.14838	0.0316833	0.338807	0.349371	0.125054	2.79377	0.00520979	0.104248
ENSG00000101596	SMCHD1	5548.72	-0.143074	0.206549	-0.692687	0.488506	0.989839	0.438591	0.209794	2.09058	0.0365656	0.359988	0.581665	0.208224	2.79346	0.00521482	0.104248
ENSG00000116489	CAPZA1	2593.27	-0.121786	0.107404	-1.13391	0.256832	0.989839	0.180621	0.109079	1.65587	0.0977473	0.521939	0.302407	0.108262	2.79329	0.00521752	0.104248
ENSG00000077238	IL4R	1350.61	-0.0986038	0.162885	-0.605357	0.544942	0.989839	0.3599	0.165415	2.17575	0.0295742	0.326395	0.458504	0.164173	2.79281	0.00522526	0.104256
ENSG00000161920	MED11	29.2426	-0.199068	0.13728	-1.45009	0.147034	0.989839	0.183945	0.137866	1.33423	0.18213	0.639432	0.383013	0.137204	2.79157	0.00524536	0.104417
ENSG00000265190	ANXA8	267.008	1.02138	0.528407	1.93294	0.0532442	0.989839	-0.465968	0.537008	-0.867711	0.385552	0.809097	-1.48734	0.53283	-2.7914	0.00524802	0.104417
ENSG00000146859	TMEM140	80.2404	-0.227631	0.193365	-1.17721	0.239113	0.989839	0.314965	0.19576	1.60893	0.107632	0.537063	0.542596	0.194448	2.79045	0.00526355	0.104435
ENSG00000164574	GALNT10	305.678	-0.321004	0.169823	-1.89023	0.0587271	0.989839	0.156507	0.17232	0.908236	0.363753	0.792815	0.477511	0.171124	2.79044	0.00526362	0.104435
ENSG00000156976	EIF4A2	1879.39	0.00927122	0.0610896	0.151764	0.879373	0.99371	-0.162553	0.0621107	-2.61715	0.00886669	0.19262	-0.171824	0.0616199	-2.78845	0.00529602	0.104455
ENSG00000187091	PLCD1	244.622	0.121235	0.176003	0.688821	0.490936	0.989839	-0.374109	0.179118	-2.08862	0.0367419	0.360443	-0.495344	0.177662	-2.78813	0.0053013	0.104455
ENSG00000105492	SIGLEC6	21.7991	-0.414809	0.396542	-1.04607	0.295531	0.989839	0.69488	0.400053	1.73697	0.0823924	0.488498	1.10969	0.397976	2.78833	0.00529801	0.104455
ENSG00000122218	COPA	3061.21	-0.0706905	0.0584819	-1.20876	0.226755	0.989839	0.0937104	0.0593948	1.57775	0.114622	0.548289	0.164401	0.0589427	2.78916	0.00528445	0.104455
ENSG00000183977	PP2D1	12.5134	-0.533155	0.367986	-1.44885	0.147381	0.989839	0.494825	0.369017	1.34093	0.179944	0.637447	1.02798	0.368593	2.78893	0.00528825	0.104455
ENSG00000075420	FNDC3B	4929.05	-0.109576	0.174663	-0.627356	0.530426	0.989839	0.381015	0.177404	2.14773	0.0317356	0.338942	0.490591	0.176076	2.78625	0.00533221	0.104629
ENSG00000182885	ADGRG3	675.212	-0.278257	0.366668	-0.758881	0.447924	0.989839	0.751614	0.372361	2.01851	0.0435383	0.385184	1.02987	0.369591	2.78652	0.00532773	0.104629
ENSG00000154263	ABCA10	41.5777	-0.399194	0.2445	-1.6327	0.102533	0.989839	0.28568	0.246867	1.15722	0.247182	0.703955	0.684873	0.245748	2.7869	0.00532153	0.104629
ENSG00000112742	TTK	62.198	0.0056935	0.31959	0.017815	0.985786	0.999468	0.899816	0.323675	2.78	0.00543597	0.151929	0.894123	0.321033	2.78514	0.00535045	0.104842
ENSG00000076944	STXBP2	937.886	-0.13601	0.123658	-1.09989	0.271379	0.989839	0.211003	0.125557	1.68054	0.092852	0.510005	0.347014	0.124619	2.78461	0.00535924	0.10487
ENSG00000125845	BMP2	25.2639	0.0028819	0.370844	0.0077712	0.9938	0.999468	1.03607	0.374439	2.76699	0.00565759	0.154186	1.03319	0.371178	2.78354	0.005377	0.10491
ENSG00000131634	TMEM204	26.9279	0.119367	0.247866	0.48158	0.630104	0.989839	-0.582627	0.254832	-2.28632	0.0222358	0.288736	-0.701994	0.25223	-2.78315	0.00538338	0.10491
ENSG00000131389	SLC6A6	1027.96	-0.208755	0.191424	-1.09054	0.275476	0.989839	0.328299	0.194389	1.68888	0.0912431	0.505658	0.537054	0.192944	2.78347	0.00537807	0.10491
ENSG00000153187	HNRNPU	6555.76	0.0456222	0.0581751	0.784222	0.43291	0.989839	0.208775	0.0590876	3.53332	0.000410377	0.0411129	0.163153	0.0586343	2.78256	0.00539326	0.104958
ENSG00000164342	TLR3	206.929	0.221225	0.253776	0.871731	0.383355	0.989839	-0.491078	0.258163	-1.9022	0.0571449	0.425848	-0.712303	0.256102	-2.78133	0.00541369	0.105068
ENSG00000102218	RP2	506.716	-0.227616	0.17218	-1.32197	0.186179	0.989839	0.25499	0.174792	1.45882	0.144614	0.594637	0.482606	0.173511	2.78142	0.0054122	0.105068
ENSG00000144959	NCEH1	207.211	-0.121172	0.193909	-0.624893	0.532041	0.989839	-0.665794	0.197386	-3.37305	0.000743404	0.05537	-0.544622	0.195913	-2.77992	0.00543729	0.105096
ENSG00000182362	YBEY	53.95	-0.0483402	0.191535	-0.252383	0.800745	0.989839	0.485227	0.193558	2.50688	0.0121803	0.222607	0.533567	0.191888	2.78062	0.00542555	0.105096
ENSG00000110042	DTX4	428.596	0.191919	0.198216	0.968232	0.332928	0.989839	-0.363975	0.201535	-1.80601	0.070917	0.461783	-0.555894	0.199949	-2.78018	0.00543282	0.105096
ENSG00000125962	ARMCX5	41.9962	0.125879	0.134094	0.938738	0.347865	0.989839	-0.252823	0.138218	-1.82917	0.0673745	0.454274	-0.378702	0.136253	-2.7794	0.00544595	0.105121
ENSG00000168476	REEP4	164.769	-0.140739	0.212467	-0.662406	0.507711	0.989839	-0.737435	0.216342	-3.40866	0.000652834	0.0513106	-0.596695	0.214739	-2.7787	0.00545764	0.105204
ENSG00000276410	HIST1H2BB	177.958	0.0230561	0.298661	0.0771983	0.938466	0.996265	0.85803	0.303037	2.83143	0.00463403	0.139669	0.834973	0.300679	2.77696	0.00548699	0.105341
ENSG00000186431	FCAR	466.262	-0.346617	0.399906	-0.866747	0.386081	0.989839	0.772989	0.406084	1.90352	0.0569725	0.425848	1.11961	0.403076	2.77765	0.00547531	0.105341
ENSG00000160883	HK3	477.735	-0.511198	0.308125	-1.65906	0.0971034	0.989839	0.351406	0.312859	1.12321	0.261349	0.714853	0.862604	0.310584	2.77736	0.00548016	0.105341
ENSG00000086730	LAT2	258.182	-0.166389	0.244868	-0.679508	0.496816	0.989839	0.518429	0.248516	2.0861	0.0369693	0.360877	0.684819	0.24667	2.77626	0.00549883	0.105426
ENSG00000197153	HIST1H3J	93.2196	0.194714	0.322855	0.603101	0.546442	0.989839	1.09467	0.327321	3.34432	0.000824844	0.0575591	0.899951	0.324518	2.7732	0.00555087	0.105628
ENSG00000010671	BTK	972.228	-0.189082	0.228884	-0.826101	0.408747	0.989839	0.450812	0.232433	1.93954	0.0524361	0.413043	0.639894	0.2307	2.7737	0.00554227	0.105628
ENSG00000161091	MFSD12	213.505	-0.123629	0.139831	-0.88413	0.376626	0.989839	0.266566	0.141805	1.8798	0.0601353	0.435602	0.390195	0.140738	2.77249	0.00556301	0.105628
ENSG00000154589	LY96	347.292	-0.3165	0.268567	-1.17848	0.238606	0.989839	0.433772	0.272635	1.59103	0.111602	0.542016	0.750272	0.270647	2.77215	0.00556882	0.105628
ENSG00000188064	WNT7B	34.6389	0.417815	0.352249	1.18614	0.235568	0.989839	-0.570955	0.360132	-1.58541	0.112874	0.544896	-0.988771	0.356551	-2.77316	0.00555152	0.105628
ENSG00000158887	MPZ	7.85143	-0.591442	0.422549	-1.3997	0.161603	0.989839	0.57888	0.421606	1.37304	0.169741	0.627673	1.17032	0.422237	2.77172	0.00557616	0.105628
ENSG00000150593	PDCD4	2553.95	0.150585	0.0938363	1.60477	0.108545	0.989839	-0.111695	0.0953513	-1.1714	0.241437	0.701309	-0.26228	0.0946119	-2.77217	0.00556843	0.105628
ENSG00000065717	TLE2	135.689	0.312872	0.193854	1.61396	0.106537	0.989839	-0.229595	0.197514	-1.16242	0.245063	0.702974	-0.542467	0.19567	-2.77236	0.00556523	0.105628
ENSG00000138162	TACC2	664.515	0.544253	0.282612	1.92579	0.0541304	0.989839	-0.245882	0.287177	-0.856202	0.391886	0.81327	-0.790135	0.284954	-2.77285	0.0055568	0.105628
ENSG00000196428	TSC22D2	596.192	-0.211254	0.314236	-0.672278	0.501407	0.989839	-1.08877	0.319336	-3.40948	0.000650872	0.0513106	-0.877515	0.316957	-2.76856	0.0056304	0.106163
ENSG00000160360	GPSM1	232.2	-0.212695	0.463892	-0.458501	0.646593	0.989839	-1.50889	0.471606	-3.19946	0.00137685	0.0756256	-1.29619	0.468097	-2.76907	0.00562174	0.106163
ENSG00000158710	TAGLN2	2036.69	-0.140357	0.142541	-0.984678	0.324782	0.989839	0.257462	0.144763	1.7785	0.0753212	0.473049	0.39782	0.143681	2.76877	0.00562684	0.106163
ENSG00000213719	CLIC1	1967.27	-0.149266	0.106267	-1.40463	0.160132	0.989839	0.147262	0.107919	1.36456	0.172391	0.63169	0.296528	0.107114	2.76834	0.00563428	0.106163
ENSG00000163412	EIF4E3	439.865	-0.26	0.168949	-1.53893	0.123823	0.989839	0.211151	0.171494	1.23124	0.218232	0.67952	0.471151	0.170254	2.76734	0.0056515	0.106347
ENSG00000134905	CARS2	245.126	-0.0418645	0.117125	-0.357435	0.720766	0.989839	0.283882	0.118783	2.38992	0.0168522	0.256406	0.325746	0.117817	2.76486	0.00569474	0.106748
ENSG00000139218	SCAF11	1832.87	-0.0929247	0.0744145	-1.24874	0.211759	0.989839	0.114464	0.0755683	1.51471	0.129845	0.575923	0.207389	0.0749967	2.76531	0.00568686	0.106748
ENSG00000170852	KBTBD2	379.969	-0.152041	0.121085	-1.25565	0.209243	0.989839	0.18512	0.122873	1.50659	0.131915	0.578613	0.337161	0.121965	2.7644	0.00570283	0.106748
ENSG00000197249	SERPINA1	9551.3	-0.302009	0.211446	-1.42831	0.153204	0.989839	0.287283	0.214772	1.33762	0.18102	0.638372	0.589292	0.213167	2.76447	0.00570158	0.106748
ENSG00000160785	SLC25A44	110.198	-0.102687	0.152817	-0.671966	0.501606	0.989839	0.321792	0.154781	2.07902	0.0376158	0.362795	0.424479	0.15358	2.7639	0.00571154	0.10677
ENSG00000133101	CCNA1	113.841	-0.564165	0.377034	-1.49632	0.134569	0.989839	0.4851	0.382408	1.26854	0.204605	0.663736	1.04927	0.379839	2.76239	0.00573792	0.107123
ENSG00000178974	FBXO34	493.326	-0.0525616	0.231551	-0.226998	0.820426	0.991368	-0.697503	0.235374	-2.96339	0.00304272	0.112544	-0.644942	0.233602	-2.76086	0.00576495	0.107206
ENSG00000146278	PNRC1	3166.73	-0.16976	0.193979	-0.875145	0.381495	0.989839	0.370174	0.197019	1.87887	0.0602619	0.435602	0.539934	0.195546	2.76116	0.00575972	0.107206
ENSG00000135655	USP15	2142.82	-0.183143	0.190934	-0.959193	0.337461	0.989839	0.34826	0.193918	1.79591	0.0725086	0.464643	0.531403	0.19247	2.76096	0.00576318	0.107206
ENSG00000110851	PRDM4	684.471	-0.144795	0.200272	-0.722993	0.469684	0.989839	-0.702069	0.203557	-3.44901	0.000562636	0.0467131	-0.557274	0.202038	-2.75827	0.0058109	0.107638
ENSG00000257335	MGAM	5182.98	-0.306156	0.350743	-0.872879	0.382729	0.989839	0.669367	0.356258	1.87888	0.0602607	0.435602	0.975523	0.353595	2.75887	0.00580012	0.107638
ENSG00000169245	CXCL10	222.017	-1.96203	0.495895	-3.95654	7.60416e-05	0.0832129	-0.582616	0.503279	-1.15764	0.247011	0.703955	1.37942	0.500033	2.75865	0.00580401	0.107638
ENSG00000176658	MYO1D	1107.71	0.336623	0.163387	2.06028	0.0393719	0.989839	-0.117687	0.166034	-0.708813	0.478441	0.858391	-0.45431	0.164735	-2.75782	0.00581884	0.107645
ENSG00000164292	RHOBTB3	560.106	-0.192721	0.184834	-1.04267	0.2971	0.989839	0.320658	0.187654	1.70877	0.0874929	0.499067	0.513379	0.186264	2.75619	0.00584797	0.107828
ENSG00000176371	ZSCAN2	36.7578	0.234161	0.171171	1.368	0.171314	0.989839	-0.244074	0.176093	-1.38606	0.16573	0.623228	-0.478235	0.173552	-2.75557	0.00585904	0.107828
ENSG00000164402	SEPT8	179.364	0.332072	0.185774	1.7875	0.0738567	0.989839	-0.184445	0.189151	-0.975123	0.329499	0.771068	-0.516517	0.187434	-2.75573	0.00585615	0.107828
ENSG00000110422	HIPK3	2516.39	-0.227479	0.118701	-1.91641	0.0553131	0.989839	0.10226	0.120553	0.84826	0.396293	0.816102	0.32974	0.119659	2.75566	0.00585731	0.107828
ENSG00000153310	FAM49B	1574.66	-0.147806	0.163286	-0.905195	0.365362	0.989839	0.305502	0.165827	1.84229	0.0654327	0.447522	0.453308	0.164588	2.7542	0.00588359	0.10812
ENSG00000175471	MCTP1	532.864	-0.35024	0.273798	-1.27919	0.20083	0.989839	0.409724	0.278008	1.47379	0.140539	0.589594	0.759964	0.275966	2.75383	0.00589015	0.10812
ENSG00000114978	MOB1A	1083.35	-0.0973496	0.113045	-0.861157	0.389151	0.989839	0.21608	0.114785	1.88247	0.0597719	0.434944	0.313429	0.113919	2.75132	0.00593554	0.108673
ENSG00000166526	ZNF3	108.057	0.0991507	0.10007	0.990816	0.321776	0.989839	-0.179466	0.102467	-1.75146	0.0798674	0.483708	-0.278616	0.101258	-2.75154	0.00593161	0.108673
ENSG00000058091	CDK14	267.784	-0.109072	0.193521	-0.563615	0.573016	0.989839	0.42616	0.196376	2.17012	0.0299978	0.328268	0.535231	0.194895	2.74625	0.00602804	0.110083
ENSG00000163563	MNDA	2316.98	-0.334483	0.296641	-1.12757	0.259502	0.989839	0.486854	0.301291	1.6159	0.106117	0.533999	0.821337	0.299044	2.74655	0.00602263	0.110083
ENSG00000102908	NFAT5	1465.55	-0.129354	0.104128	-1.24226	0.214141	0.989839	0.158774	0.105739	1.50156	0.133211	0.579954	0.288128	0.104948	2.74543	0.00604314	0.110218
ENSG00000104964	AES	1622.24	0.066449	0.0858985	0.773576	0.439181	0.989839	-0.171192	0.0873117	-1.9607	0.0499136	0.405291	-0.237641	0.0866278	-2.74325	0.0060835	0.110529
ENSG00000131669	NINJ1	82.3967	-0.268889	0.248533	-1.08191	0.279294	0.989839	0.417283	0.251805	1.65717	0.097485	0.521939	0.686173	0.250087	2.74373	0.00607448	0.110529
ENSG00000102595	UGGT2	345.612	-0.3659	0.15064	-2.42897	0.0151416	0.866461	0.0506384	0.152863	0.331267	0.740442	0.942816	0.416539	0.151832	2.74341	0.00608049	0.110529
ENSG00000184182	UBE2F	10.3053	-0.350077	0.274073	-1.27731	0.201492	0.989839	0.398286	0.272986	1.459	0.144566	0.594637	0.748363	0.272923	2.74203	0.0061061	0.110798
ENSG00000167106	FAM102A	1012.15	-0.449074	0.22019	-2.03948	0.0414018	0.989839	-1.05794	0.223754	-4.72812	2.26604e-06	0.00229662	-0.608864	0.22211	-2.74128	0.00612012	0.110808
ENSG00000015520	NPC1L1	16.4843	-0.399096	0.776939	-0.513678	0.607477	0.989839	-2.56962	0.797616	-3.22163	0.00127463	0.0716716	-2.17053	0.792138	-2.74009	0.00614226	0.110808
ENSG00000170423	KRT78	6883.35	-0.259479	0.512679	-0.506124	0.612769	0.989839	-1.67502	0.520771	-3.21642	0.00129802	0.0724144	-1.41554	0.516875	-2.73865	0.00616926	0.110808
ENSG00000123124	WWP1	1144.69	0.066531	0.0804989	0.826484	0.40853	0.989839	-0.155908	0.0818532	-1.90473	0.0568152	0.425845	-0.222439	0.0811943	-2.73959	0.00615158	0.110808
ENSG00000162738	VANGL2	111.169	0.283879	0.281704	1.00772	0.313589	0.989839	-0.494556	0.286867	-1.72399	0.0847091	0.493882	-0.778435	0.284455	-2.73658	0.00620817	0.110808
ENSG00000229894	RP11-668G10.2	44.5965	-0.369671	0.333045	-1.10997	0.267011	0.989839	0.547246	0.337028	1.62374	0.104431	0.531827	0.916918	0.334929	2.73765	0.00618799	0.110808
ENSG00000159339	PADI4	192.323	-0.510846	0.366535	-1.39372	0.163403	0.989839	0.501529	0.372008	1.34817	0.177604	0.635414	1.01237	0.369367	2.74084	0.00612828	0.110808
ENSG00000158825	CDA	526.865	-0.286262	0.203974	-1.40342	0.16049	0.989839	0.276329	0.207088	1.33435	0.182088	0.639432	0.562591	0.205574	2.73668	0.00620626	0.110808
ENSG00000163606	CD200R1	100.176	0.402633	0.247091	1.62949	0.103208	0.989839	-0.280361	0.251785	-1.11349	0.265497	0.719205	-0.682994	0.249433	-2.73819	0.00617782	0.110808
ENSG00000189431	RASSF10	14.915	0.502319	0.290315	1.73025	0.0835854	0.989839	-0.305076	0.300026	-1.01683	0.309234	0.756148	-0.807395	0.294718	-2.73955	0.00615235	0.110808
ENSG00000124177	CHD6	1051.57	0.180069	0.0941851	1.91186	0.0558936	0.989839	-0.0799258	0.0957576	-0.834667	0.403905	0.819042	-0.259995	0.09497	-2.73765	0.00618795	0.110808
ENSG00000088876	ZNF343	38.8295	0.395857	0.174248	2.2718	0.0230983	0.951428	-0.0857389	0.178935	-0.479163	0.631823	0.911326	-0.481595	0.17594	-2.73727	0.00619511	0.110808
ENSG00000165125	TRPV6	80.3245	0.907787	0.393893	2.30465	0.0211861	0.940644	-0.179283	0.400962	-0.447132	0.65478	0.916985	-1.08707	0.397279	-2.73629	0.00621363	0.110808
ENSG00000167419	LPO	40.1647	-1.76037	0.653299	-2.69458	0.00704773	0.706063	0.0415484	0.661567	0.0628031	0.949923	0.990255	1.80192	0.658552	2.73618	0.00621573	0.110808
ENSG00000141098	GFOD2	119.264	-0.229522	0.310746	-0.738616	0.46014	0.989839	-1.08832	0.31638	-3.4399	0.000581939	0.0478535	-0.858793	0.314076	-2.73435	0.0062503	0.110829
ENSG00000139624	CERS5	112.159	-0.0741492	0.0994685	-0.745454	0.455997	0.989839	0.198593	0.100673	1.97265	0.0485352	0.402216	0.272742	0.0997953	2.73302	0.00627568	0.110829
ENSG00000084070	SMAP2	1930.13	-0.229937	0.195431	-1.17657	0.239368	0.989839	0.30884	0.198483	1.556	0.119708	0.555051	0.538777	0.197004	2.73485	0.00624088	0.110829
ENSG00000140575	IQGAP1	11215.1	-0.164451	0.114057	-1.44183	0.14935	0.989839	0.149889	0.11585	1.29381	0.195729	0.65568	0.31434	0.114984	2.73377	0.0062614	0.110829
ENSG00000163131	CTSS	6079.23	-0.312356	0.194449	-1.60636	0.108194	0.989839	0.223403	0.197504	1.13113	0.258001	0.712918	0.535758	0.19603	2.73304	0.0062752	0.110829
ENSG00000091106	NLRC4	161.065	-0.457518	0.267033	-1.71333	0.0866511	0.989839	0.278281	0.270891	1.02728	0.30429	0.753217	0.735798	0.269056	2.73474	0.00624305	0.110829
ENSG00000079332	SAR1A	593.762	-0.119818	0.0694052	-1.72635	0.084284	0.989839	0.0712458	0.0704462	1.01135	0.311848	0.75939	0.191064	0.0699142	2.73283	0.00627921	0.110829
ENSG00000196358	NTNG2	55.5539	-0.702794	0.380841	-1.84537	0.0649833	0.989839	0.346185	0.385762	0.897408	0.369501	0.796809	1.04898	0.383585	2.73467	0.00624419	0.110829
ENSG00000066279	ASPM	408.33	0.240134	0.296492	0.809918	0.417987	0.989839	1.05602	0.30103	3.50804	0.000451425	0.0427845	0.81589	0.298682	2.73163	0.00630211	0.111095
ENSG00000117676	RPS6KA1	1610.01	-0.126041	0.146514	-0.860263	0.389644	0.989839	0.27728	0.148793	1.86353	0.0623877	0.438447	0.403321	0.147679	2.73106	0.00631302	0.11115
ENSG00000116260	QSOX1	4838.81	-0.606105	0.343988	-1.76199	0.0780705	0.989839	-1.55295	0.349429	-4.44426	8.81951e-06	0.00550476	-0.946849	0.34682	-2.73009	0.00633171	0.111341
ENSG00000126453	BCL2L12	86.3958	-0.104127	0.151403	-0.687746	0.491613	0.989839	0.310581	0.153201	2.02727	0.0426344	0.382179	0.414708	0.151999	2.72835	0.00636512	0.111653
ENSG00000163466	ARPC2	3911.71	-0.0673376	0.0953738	-0.706039	0.480164	0.989839	0.194971	0.0968663	2.01278	0.0441375	0.387115	0.262309	0.0961374	2.72847	0.0063628	0.111653
ENSG00000012048	BRCA1	317.517	0.0204306	0.192119	0.106343	0.91531	0.995885	0.547691	0.194984	2.80891	0.00497096	0.143025	0.527261	0.193457	2.72546	0.00642112	0.112181
ENSG00000177302	TOP3A	245.189	-0.0116492	0.100609	-0.115787	0.907821	0.994938	0.264034	0.102029	2.58782	0.0096585	0.201765	0.275683	0.10115	2.7255	0.00642047	0.112181
ENSG00000165025	SYK	935.657	-0.0584397	0.163047	-0.358423	0.720027	0.989839	0.38945	0.165563	2.35228	0.0186588	0.266155	0.44789	0.164312	2.72585	0.00641355	0.112181
ENSG00000134698	AGO4	612.805	-0.152762	0.161793	-0.944179	0.345078	0.989839	0.291548	0.164263	1.77489	0.0759166	0.473819	0.44431	0.163039	2.72517	0.00642679	0.112181
ENSG00000147676	MAL2	698.267	0.236719	0.23301	1.01592	0.309669	0.989839	-0.403477	0.236797	-1.7039	0.0884006	0.501249	-0.640196	0.234979	-2.72448	0.00644022	0.112278
ENSG00000198670	LPA	32.9776	-0.243828	0.689056	-0.353858	0.723446	0.989839	-2.1449	0.703726	-3.04792	0.0023043	0.0980098	-1.90107	0.698612	-2.72122	0.00650424	0.112293
ENSG00000008256	CYTH3	74.7605	0.0643534	0.136274	0.472235	0.636759	0.989839	-0.311582	0.139538	-2.23296	0.0255517	0.308551	-0.375935	0.138117	-2.72186	0.00649154	0.112293
ENSG00000168769	TET2	3963.95	-0.0850864	0.163375	-0.520805	0.602503	0.989839	0.363153	0.165937	2.1885	0.028633	0.321748	0.448239	0.164693	2.72166	0.00649544	0.112293
ENSG00000102054	RBBP7	794.64	-0.0829383	0.128511	-0.64538	0.518681	0.989839	0.269652	0.130474	2.06671	0.0387618	0.367583	0.35259	0.129485	2.72301	0.00646907	0.112293
ENSG00000175793	SFN	230.717	0.359192	0.390075	0.920827	0.357141	0.989839	-0.71219	0.396552	-1.79596	0.0725015	0.464643	-1.07138	0.393487	-2.72279	0.0064734	0.112293
ENSG00000138185	ENTPD1	205.953	-0.320743	0.206852	-1.55059	0.121	0.989839	0.246412	0.209851	1.17422	0.240305	0.699526	0.567155	0.208393	2.72157	0.00649735	0.112293
ENSG00000182934	SRPRA	1583.97	-0.120759	0.0769153	-1.57002	0.11641	0.989839	0.0901917	0.0781056	1.15474	0.248197	0.703955	0.21095	0.0775198	2.72124	0.00650366	0.112293
ENSG00000106330	MOSPD3	107.342	0.272781	0.142065	1.92011	0.0548443	0.989839	-0.117529	0.145049	-0.81027	0.417785	0.825376	-0.390309	0.143398	-2.72185	0.00649167	0.112293
ENSG00000119522	DENND1A	394.497	-0.0883429	0.123631	-0.71457	0.474875	0.989839	0.250306	0.125464	1.99505	0.0460376	0.394859	0.338649	0.124504	2.71999	0.00652834	0.1123
ENSG00000087903	RFX2	95.0236	-0.18847	0.244061	-0.772224	0.439982	0.989839	0.479486	0.247349	1.9385	0.052562	0.413577	0.667956	0.245559	2.72014	0.00652539	0.1123
ENSG00000134371	CDC73	2281.32	-0.139098	0.06385	-2.17852	0.0293675	0.972716	0.0359997	0.0648439	0.555175	0.578775	0.893595	0.175098	0.0643606	2.72058	0.00651675	0.1123
ENSG00000135049	AGTPBP1	1131.53	-0.227797	0.215347	-1.05781	0.29014	0.989839	0.362355	0.218693	1.65691	0.0975376	0.521939	0.590152	0.217067	2.71876	0.00655274	0.112416
ENSG00000198805	PNP	508.328	-0.190074	0.141752	-1.3409	0.179954	0.989839	0.198271	0.143891	1.37793	0.168226	0.624525	0.388345	0.142835	2.71884	0.00655103	0.112416
ENSG00000109323	MANBA	941.382	-0.269236	0.120534	-2.2337	0.0255031	0.951428	0.0610538	0.122386	0.498864	0.617875	0.906735	0.33029	0.121499	2.71845	0.00655877	0.112416
ENSG00000153822	KCNJ16	5.27807	0.342412	0.658516	0.519976	0.60308	0.989839	-1.50427	0.686857	-2.19007	0.0285192	0.321569	-1.84668	0.679654	-2.71708	0.00658597	0.112475
ENSG00000091831	ESR1	1009.23	0.193248	0.235992	0.818873	0.412859	0.989839	-0.453374	0.239793	-1.89069	0.0586656	0.431176	-0.646622	0.237971	-2.71723	0.00658299	0.112475
ENSG00000117528	ABCD3	2191.36	0.130966	0.140276	0.933628	0.350496	0.989839	-0.253437	0.142526	-1.77818	0.0753737	0.473049	-0.384403	0.141441	-2.71776	0.00657258	0.112475
ENSG00000106780	MEGF9	693.741	-0.401625	0.20664	-1.9436	0.0519435	0.989839	0.164126	0.209819	0.782226	0.434082	0.837022	0.565751	0.208295	2.7161	0.00660556	0.112675
ENSG00000110713	NUP98	2811	-0.0954622	0.129727	-0.735869	0.461811	0.989839	0.259651	0.131755	1.97071	0.0487566	0.402427	0.355114	0.130767	2.71563	0.00661504	0.112701
ENSG00000092330	TINF2	2139.47	-0.160303	0.108725	-1.47438	0.140379	0.989839	0.13727	0.110418	1.24318	0.213801	0.675153	0.297572	0.109595	2.71519	0.0066237	0.112714
ENSG00000108518	PFN1	2416.72	-0.045348	0.101917	-0.44495	0.656356	0.989839	0.233449	0.103505	2.25543	0.0241065	0.300997	0.278797	0.102722	2.71408	0.00664595	0.112823
ENSG00000004809	SLC22A16	17.6868	-0.357797	0.351239	-1.01867	0.308359	0.989839	0.597096	0.353409	1.68953	0.0911178	0.505618	0.954893	0.351795	2.71435	0.00664065	0.112823
ENSG00000105516	DBP	123.93	-0.227584	0.167087	-1.36206	0.173177	0.989839	-0.686854	0.170488	-4.02874	5.60755e-05	0.0145042	-0.459271	0.169329	-2.7123	0.00668181	0.113296
ENSG00000067334	DNTTIP2	796.731	0.0404521	0.127002	0.318514	0.750095	0.989839	0.38733	0.128947	3.0038	0.00266633	0.104494	0.346878	0.127939	2.71127	0.00670258	0.113484
ENSG00000189308	LIN54	583.592	-0.194558	0.100587	-1.93423	0.0530851	0.989839	0.0802355	0.102101	0.785847	0.431957	0.835809	0.274794	0.101364	2.71096	0.00670887	0.113484
ENSG00000075151	EIF4G3	1226.63	-0.0295796	0.0791224	-0.373846	0.708519	0.989839	0.186296	0.0803406	2.31883	0.0204043	0.279107	0.215876	0.0797146	2.70811	0.00676681	0.114126
ENSG00000167601	AXL	197.226	0.200116	0.222734	0.898453	0.368944	0.989839	-0.408614	0.22664	-1.80292	0.0714002	0.462208	-0.608731	0.224796	-2.70792	0.00677058	0.114126
ENSG00000146112	PPP1R18	1087.06	-0.190058	0.198133	-0.959247	0.337434	0.989839	0.350733	0.201207	1.74315	0.081308	0.485594	0.540791	0.199708	2.70791	0.00677088	0.114126
ENSG00000129667	RHBDF2	391.176	-0.205963	0.172197	-1.19609	0.231662	0.989839	0.263641	0.174781	1.50841	0.131451	0.578007	0.469605	0.173502	2.70663	0.00679697	0.11443
ENSG00000111490	TBC1D30	130.32	-0.233057	0.206282	-1.12979	0.258563	0.989839	0.328648	0.209124	1.57154	0.116057	0.551259	0.561704	0.207657	2.70497	0.00683111	0.114869
ENSG00000184661	CDCA2	65.4029	0.360697	0.35632	1.01228	0.311403	0.989839	1.32789	0.361088	3.67747	0.00023556	0.0321431	0.967194	0.357669	2.70416	0.00684771	0.114877
ENSG00000163481	RNF25	87.9599	0.26869	0.105166	2.55492	0.0106211	0.812346	-0.0179989	0.107762	-0.167024	0.867351	0.974184	-0.286689	0.106013	-2.70427	0.00684547	0.114877
ENSG00000047410	TPR	3586.89	0.032965	0.092945	0.354672	0.722835	0.989839	0.286169	0.0943986	3.0315	0.00243345	0.100343	0.253204	0.0936801	2.70286	0.00687463	0.115057
ENSG00000110429	FBXO3	257.639	0.0806176	0.124026	0.650005	0.515689	0.989839	-0.257881	0.126319	-2.0415	0.0412007	0.376927	-0.338499	0.125236	-2.70288	0.00687415	0.115057
ENSG00000164109	MAD2L1	34.6475	-0.166163	0.290472	-0.572047	0.56729	0.989839	0.620805	0.293341	2.11632	0.0343175	0.35121	0.786968	0.291237	2.70215	0.00688918	0.115165
ENSG00000152242	C18orf25	590.792	-0.359689	0.307971	-1.16793	0.242834	0.989839	-1.19764	0.312976	-3.82662	0.000129917	0.0227581	-0.837949	0.31066	-2.69732	0.00698998	0.115666
ENSG00000196083	IL1RAP	723.618	-0.131474	0.25162	-0.52251	0.601315	0.989839	0.553033	0.255513	2.1644	0.0304337	0.330749	0.684507	0.253601	2.69915	0.00695167	0.115666
ENSG00000127946	HIP1	714.097	-0.117555	0.191907	-0.612561	0.540167	0.989839	0.404142	0.19486	2.07402	0.0380777	0.364882	0.521697	0.193399	2.69752	0.0069858	0.115666
ENSG00000183166	CALN1	8.81995	0.372099	0.468343	0.7945	0.426905	0.989839	-0.920963	0.484949	-1.89909	0.0575524	0.427028	-1.29306	0.479191	-2.69843	0.00696682	0.115666
ENSG00000078618	NRDC	2552.8	-0.0878013	0.103682	-0.84683	0.39709	0.989839	0.194319	0.1053	1.84539	0.0649811	0.446365	0.28212	0.104508	2.69951	0.0069442	0.115666
ENSG00000115221	ITGB6	521.001	0.286222	0.312293	0.916518	0.359395	0.989839	-0.563308	0.317364	-1.77496	0.0759045	0.473819	-0.84953	0.314939	-2.69744	0.00698749	0.115666
ENSG00000059377	TBXAS1	1593.94	-0.254759	0.225247	-1.13102	0.258045	0.989839	0.358372	0.228763	1.56656	0.117217	0.552711	0.613131	0.22706	2.70031	0.00692755	0.115666
ENSG00000086300	SNX10	338.525	-0.564568	0.293365	-1.92446	0.0542973	0.989839	0.232999	0.297818	0.782353	0.434007	0.837022	0.797567	0.295701	2.69721	0.00699231	0.115666
ENSG00000107282	APBA1	18.7104	0.643858	0.306424	2.1012	0.0356234	0.989839	-0.192274	0.314981	-0.610429	0.541578	0.880482	-0.836131	0.309847	-2.69853	0.00696469	0.115666
ENSG00000109182	CWH43	41.9914	0.081159	0.54052	0.15015	0.880646	0.993718	-1.39347	0.551227	-2.52793	0.0114736	0.216402	-1.47463	0.546971	-2.69599	0.00701806	0.115822
ENSG00000180370	PAK2	1316.51	-0.0788503	0.114766	-0.687053	0.492049	0.989839	0.233006	0.116542	1.99934	0.0455719	0.393434	0.311856	0.115661	2.69629	0.00701172	0.115822
ENSG00000047579	DTNBP1	402.715	0.0216429	0.109967	0.196813	0.843974	0.992021	0.319849	0.111594	2.86618	0.00415457	0.133115	0.298206	0.110674	2.69447	0.00705016	0.115949
ENSG00000008294	SPAG9	2454.86	-0.115532	0.134295	-0.860281	0.389634	0.989839	0.249291	0.136393	1.82774	0.0675886	0.454378	0.364822	0.135371	2.69498	0.00703929	0.115949
ENSG00000139496	NUP58	519.75	-0.0933431	0.102453	-0.91108	0.362253	0.989839	0.184713	0.103989	1.77627	0.0756888	0.473546	0.278056	0.103195	2.69448	0.00704995	0.115949
ENSG00000132334	PTPRE	1046.54	-0.236417	0.225745	-1.04727	0.294973	0.989839	0.376363	0.229253	1.64169	0.100655	0.525493	0.61278	0.227549	2.69296	0.00708206	0.116339
ENSG00000184730	APOBR	266.398	-0.221032	0.247739	-0.892197	0.372287	0.989839	0.450666	0.251448	1.79228	0.0730877	0.466672	0.671699	0.2496	2.6911	0.00712177	0.116856
ENSG00000196914	ARHGEF12	3756.71	0.01736	0.104742	0.165741	0.868361	0.993128	-0.266648	0.106417	-2.5057	0.012221	0.222607	-0.284008	0.105613	-2.68915	0.00716346	0.116865
ENSG00000087502	ERGIC2	452.247	-0.0635187	0.0826374	-0.768644	0.442105	0.989839	0.160288	0.0838614	1.91134	0.0559612	0.423768	0.223806	0.0831919	2.69024	0.00714006	0.116865
ENSG00000178789	CD300LB	55.426	-0.246439	0.302378	-0.815002	0.415071	0.989839	0.571101	0.306171	1.8653	0.0621393	0.438447	0.81754	0.304057	2.68877	0.00717158	0.116865
ENSG00000088930	XRN2	2090.32	-0.0904651	0.0896864	-1.00868	0.313127	0.989839	0.152605	0.0910816	1.67547	0.0938414	0.511686	0.24307	0.0903951	2.68897	0.00716725	0.116865
ENSG00000197157	SND1	2524.93	-0.12593	0.0788694	-1.59669	0.110334	0.989839	0.0878626	0.0800983	1.09694	0.27267	0.725079	0.213793	0.0794987	2.68926	0.00716102	0.116865
ENSG00000106546	AHR	297.453	0.358899	0.171606	2.09142	0.0364908	0.989839	-0.106465	0.174566	-0.609881	0.541941	0.880482	-0.465363	0.173054	-2.68912	0.00716397	0.116865
ENSG00000143384	MCL1	3501.88	-0.0376492	0.173595	-0.21688	0.828302	0.992021	0.432699	0.176316	2.45411	0.0141236	0.237216	0.470348	0.174993	2.68781	0.00719221	0.117067
ENSG00000133106	EPSTI1	879.468	-0.567567	0.232912	-2.43683	0.0148168	0.866461	0.0634357	0.236514	0.268211	0.788537	0.955058	0.631002	0.234801	2.68739	0.00720122	0.117079
ENSG00000121742	GJB6	180.228	-0.0360565	0.480221	-0.0750831	0.940149	0.996265	-1.33813	0.488258	-2.74061	0.00613244	0.161556	-1.30207	0.484594	-2.68693	0.00721114	0.117107
ENSG00000162545	CAMK2N1	47.6024	0.238528	0.242928	0.981887	0.326155	0.989839	-0.422152	0.248449	-1.69915	0.0892909	0.503669	-0.660681	0.245934	-2.68642	0.00722223	0.117153
ENSG00000103888	CEMIP	321.856	-0.80841	0.29765	-2.71598	0.006608	0.686171	-0.00283417	0.30215	-0.00938002	0.992516	0.998266	0.805576	0.30007	2.68463	0.00726097	0.117648
ENSG00000096717	SIRT1	319.281	-0.0158464	0.0984199	-0.161009	0.872087	0.993128	0.249886	0.0998475	2.50267	0.0123259	0.222681	0.265732	0.0990124	2.68383	0.00727843	0.117778
ENSG00000159128	IFNGR2	2416.64	-0.153552	0.156752	-0.979586	0.327291	0.989839	0.270415	0.159202	1.69856	0.0894027	0.504099	0.423967	0.158013	2.68312	0.00729389	0.117778
ENSG00000010270	STARD3NL	386.127	-0.203561	0.131043	-1.55339	0.120331	0.989839	0.150695	0.132989	1.13314	0.257155	0.712423	0.354256	0.13203	2.68315	0.00729317	0.117778
ENSG00000187672	ERC2	8.38654	-0.726575	0.468261	-1.55164	0.120748	0.989839	0.531109	0.467541	1.13596	0.255972	0.71086	1.25768	0.468812	2.6827	0.00730297	0.117791
ENSG00000117724	CENPF	192.568	0.229745	0.270322	0.849892	0.395385	0.989839	0.95943	0.274304	3.49769	0.000469314	0.0427978	0.729685	0.272041	2.68226	0.00731259	0.117813
ENSG00000166317	SYNPO2L	156.483	-0.49841	0.548951	-0.907931	0.363915	0.989839	-1.98459	0.558268	-3.5549	0.000378117	0.0398451	-1.48618	0.554172	-2.6818	0.00732276	0.117843
ENSG00000153029	MR1	261.018	-0.246567	0.11454	-2.15266	0.0313453	0.986722	0.0628755	0.116182	0.541183	0.588381	0.896424	0.309442	0.115405	2.68135	0.00733247	0.117866
ENSG00000138160	KIF11	191.945	0.268749	0.259104	1.03722	0.299633	0.989839	0.967383	0.262906	3.67958	0.000233614	0.0321431	0.698635	0.260689	2.67995	0.00736332	0.118095
ENSG00000181852	RNF41	201.525	-0.057731	0.0863954	-0.668218	0.503994	0.989839	0.174976	0.087578	1.99795	0.0457226	0.393908	0.232707	0.0868229	2.68025	0.00735675	0.118095
ENSG00000169972	PUSL1	22.103	-0.189441	0.279417	-0.677986	0.49778	0.989839	0.559167	0.281399	1.9871	0.0469113	0.398539	0.748609	0.279528	2.67812	0.00740367	0.118379
ENSG00000176454	LPCAT4	492.807	0.185135	0.196354	0.942865	0.34575	0.989839	-0.345331	0.19961	-1.73003	0.0836257	0.491524	-0.530466	0.19805	-2.67845	0.00739638	0.118379
ENSG00000184828	ZBTB7C	112.303	0.474578	0.300532	1.57913	0.114306	0.989839	-0.337568	0.305912	-1.10348	0.269819	0.722979	-0.812146	0.303264	-2.67802	0.00740596	0.118379
ENSG00000046604	DSG2	1485.43	0.208752	0.256188	0.814839	0.415165	0.989839	-0.482515	0.260278	-1.85385	0.063761	0.442723	-0.691267	0.258312	-2.67609	0.00744867	0.118928
ENSG00000156970	BUB1B	221.654	0.219459	0.307584	0.713492	0.475541	0.989839	1.04811	0.312188	3.35729	0.000787104	0.0567851	0.828646	0.309692	2.67571	0.00745704	0.118928
ENSG00000180953	ST20	57.4653	-0.387164	0.270891	-1.42922	0.15294	0.989839	0.34204	0.27422	1.24732	0.21228	0.673455	0.729204	0.272583	2.67516	0.00746932	0.118991
ENSG00000116711	PLA2G4A	574.505	-0.493998	0.204375	-2.41711	0.0156442	0.882259	0.0570642	0.207499	0.275009	0.783309	0.953027	0.551062	0.206025	2.67473	0.00747886	0.119009
ENSG00000101972	STAG2	2318.31	-0.0591248	0.101295	-0.583689	0.55943	0.989839	0.213882	0.102874	2.07907	0.0376109	0.362795	0.273007	0.102097	2.674	0.00749524	0.119137
ENSG00000112655	PTK7	170.595	0.067857	0.250869	0.270487	0.786785	0.989839	-0.609096	0.255297	-2.38583	0.0170405	0.257344	-0.676953	0.253301	-2.67252	0.00752839	0.119264
ENSG00000090520	DNAJB11	283.736	-0.12576	0.0978988	-1.28459	0.198935	0.989839	0.137655	0.0993032	1.3862	0.165684	0.623222	0.263415	0.0985572	2.67271	0.00752415	0.119264
ENSG00000123131	PRDX4	522.196	-0.371562	0.194009	-1.91518	0.055469	0.989839	0.151182	0.196964	0.767562	0.442747	0.842062	0.522745	0.19555	2.6732	0.00751318	0.119264
ENSG00000159167	STC1	333.044	-0.612832	0.35132	-1.74437	0.0810945	0.989839	0.333356	0.356665	0.934647	0.34997	0.784909	0.946188	0.354114	2.67199	0.00754035	0.11932
ENSG00000147065	MSN	5535.32	-0.218208	0.141818	-1.53865	0.123891	0.989839	0.1634	0.144044	1.13438	0.256636	0.711538	0.381608	0.142969	2.66917	0.00760394	0.119926
ENSG00000047457	CP	8735.18	-0.5902	0.289291	-2.04016	0.0413344	0.989839	0.188318	0.293843	0.640881	0.5216	0.875549	0.778519	0.291649	2.66937	0.00759933	0.119926
ENSG00000245680	ZNF585B	114.308	0.261981	0.121795	2.151	0.0314764	0.986722	-0.0660516	0.124433	-0.530819	0.595544	0.8991	-0.328032	0.122879	-2.66956	0.00759498	0.119926
ENSG00000073910	FRY	1412.63	-0.30902	0.254834	-1.21263	0.225271	0.989839	0.376279	0.258812	1.45387	0.145983	0.595681	0.6853	0.256888	2.6677	0.00763729	0.120319
ENSG00000033327	GAB2	686.173	-0.184328	0.215952	-0.853559	0.393349	0.989839	0.396165	0.219282	1.80665	0.0708167	0.461783	0.580493	0.217649	2.6671	0.00765083	0.120399
ENSG00000181409	AATK	98.2503	-0.0946149	0.292097	-0.323916	0.746002	0.989839	0.688815	0.296162	2.3258	0.0200292	0.276413	0.78343	0.293908	2.66556	0.00768597	0.120685
ENSG00000173193	PARP14	3367.11	-0.343604	0.177701	-1.93361	0.0531616	0.989839	0.133922	0.180486	0.74201	0.458081	0.85014	0.477526	0.179144	2.6656	0.00768514	0.120685
ENSG00000143815	LBR	1361.06	-0.0766486	0.177185	-0.432591	0.665312	0.989839	0.399112	0.179941	2.21801	0.0265539	0.314534	0.475761	0.178589	2.664	0.00772179	0.12098
ENSG00000163558	PRKCI	726.754	0.142443	0.158484	0.898785	0.368767	0.989839	-0.283374	0.161095	-1.75905	0.0785698	0.479733	-0.425817	0.15984	-2.66402	0.00772128	0.12098
ENSG00000095951	HIVEP1	869.584	-0.0209042	0.126607	-0.16511	0.868857	0.993128	0.318777	0.128551	2.47977	0.0131468	0.228919	0.339681	0.127564	2.66282	0.00774884	0.121027
ENSG00000132205	EMILIN2	431.111	-0.389586	0.229347	-1.69868	0.0893804	0.989839	0.225989	0.232839	0.970579	0.331758	0.77231	0.615575	0.231161	2.66297	0.00774548	0.121027
ENSG00000141258	SGSM2	386.84	0.260838	0.114998	2.26819	0.0233176	0.951428	-0.0479201	0.117028	-0.409477	0.68219	0.922856	-0.308758	0.115954	-2.66276	0.00775027	0.121027
ENSG00000153898	MCOLN2	95.3207	-0.1193	0.250297	-0.476633	0.633623	0.989839	0.550693	0.253687	2.17076	0.0299496	0.328246	0.669993	0.251772	2.66111	0.00778845	0.12149
ENSG00000117632	STMN1	232.489	0.132097	0.220163	0.6	0.548507	0.989839	0.721184	0.223404	3.22816	0.0012459	0.0712033	0.589087	0.221583	2.65854	0.00784795	0.121812
ENSG00000179388	EGR3	175.193	0.128389	0.365869	0.350915	0.725652	0.989839	1.10784	0.37134	2.98335	0.00285113	0.108741	0.979449	0.368439	2.65837	0.00785192	0.121812
ENSG00000174226	SNX31	29.0863	0.338751	0.775475	0.436831	0.662234	0.989839	-1.74829	0.790941	-2.21039	0.0270784	0.31613	-2.08704	0.784736	-2.65954	0.00782478	0.121812
ENSG00000176896	TCEANC	21.7158	-0.375857	0.23158	-1.62301	0.104587	0.989839	0.241806	0.232812	1.03863	0.298975	0.746834	0.617663	0.232272	2.65922	0.00783221	0.121812
ENSG00000011566	MAP4K3	498.456	0.335437	0.114986	2.91719	0.00353203	0.636033	0.0273098	0.116963	0.233492	0.81538	0.9609	-0.308127	0.115902	-2.65851	0.00784859	0.121812
ENSG00000109738	GLRB	10.9857	0.276718	0.463367	0.59719	0.550381	0.989839	-0.98002	0.478513	-2.04805	0.0405547	0.373822	-1.25674	0.473483	-2.65424	0.00794875	0.12318
ENSG00000198077	CYP2A7	14.4833	-0.959678	0.856623	-1.1203	0.262584	0.989839	-3.28652	0.882449	-3.72432	0.000195844	0.0287224	-2.32684	0.877213	-2.65254	0.00798887	0.123566
ENSG00000164219	PGGT1B	188.783	0.0487069	0.0827534	0.58858	0.556143	0.989839	0.268729	0.0838763	3.20387	0.00135591	0.0753486	0.220022	0.0829708	2.6518	0.0080063	0.123566
ENSG00000072849	DERL2	154.102	-0.0324992	0.0910901	-0.356781	0.721256	0.989839	0.209918	0.0922864	2.27463	0.022928	0.293058	0.242417	0.091426	2.65151	0.00801327	0.123566
ENSG00000064763	FAR2	82.5461	-0.309851	0.228811	-1.35418	0.17568	0.989839	0.300724	0.231786	1.29742	0.194487	0.655299	0.610576	0.230289	2.65135	0.00801713	0.123566
ENSG00000010030	ETV7	48.1057	-0.676092	0.311166	-2.17277	0.0297978	0.97449	0.155187	0.314839	0.492908	0.622078	0.908579	0.831279	0.313432	2.65218	0.00799742	0.123566
ENSG00000162063	CCNF	61.4332	0.0759942	0.260193	0.292069	0.770234	0.989839	0.767775	0.263413	2.91472	0.00356007	0.122628	0.69178	0.261054	2.64996	0.00805022	0.123881
ENSG00000100453	GZMB	407.313	-0.649272	0.250965	-2.5871	0.0096788	0.795899	0.0211157	0.254771	0.0828813	0.933946	0.987922	0.670387	0.253	2.64976	0.00805497	0.123881
ENSG00000144218	AFF3	170.145	0.298288	0.296336	1.00659	0.314133	0.989839	1.08772	0.300679	3.61755	0.000297406	0.0358551	0.789433	0.298149	2.64778	0.00810217	0.12407
ENSG00000278588	HIST1H2BI	670.465	0.0467459	0.250742	0.18643	0.852108	0.99228	0.715963	0.254612	2.81198	0.00492373	0.142719	0.669217	0.252675	2.64853	0.00808419	0.12407
ENSG00000131473	ACLY	1501.74	-0.0480618	0.0693433	-0.693099	0.488247	0.989839	0.136956	0.070416	1.94496	0.0517796	0.410754	0.185018	0.0698703	2.64802	0.00809637	0.12407
ENSG00000170832	USP32	1992.48	-0.137144	0.175932	-0.779529	0.435668	0.989839	0.332445	0.17868	1.86056	0.0628062	0.439127	0.469589	0.177343	2.64791	0.00809911	0.12407
ENSG00000141562	NARF	479.481	-0.0356447	0.134567	-0.264884	0.791099	0.989839	0.323073	0.136593	2.36522	0.0180195	0.264038	0.358718	0.135534	2.6467	0.00812825	0.124336
ENSG00000115607	IL18RAP	303.632	-0.271754	0.311387	-0.872719	0.382816	0.989839	0.558351	0.316118	1.76628	0.0773494	0.477178	0.830105	0.313791	2.64541	0.00815922	0.124676
ENSG00000163565	IFI16	2645.23	-0.195377	0.151252	-1.29173	0.196452	0.989839	0.207916	0.153618	1.35347	0.175907	0.632947	0.403293	0.152472	2.64503	0.00816843	0.124683
ENSG00000105609	LILRB5	64.1842	-0.13045	0.383153	-0.340464	0.733507	0.989839	0.887658	0.388392	2.28547	0.0222854	0.288736	1.01811	0.385478	2.64115	0.00826244	0.125638
ENSG00000163464	CXCR1	1678.75	-0.124804	0.328455	-0.379973	0.703965	0.989839	0.749374	0.333599	2.24633	0.0246829	0.304017	0.874178	0.331102	2.6402	0.0082856	0.125638
ENSG00000103187	COTL1	578.292	-0.127923	0.194221	-0.658647	0.510123	0.989839	0.388881	0.197194	1.97207	0.0486018	0.402216	0.516804	0.195718	2.64056	0.00827702	0.125638
ENSG00000185862	EVI2B	2026.33	-0.266317	0.232372	-1.14608	0.251763	0.989839	0.35208	0.236008	1.49181	0.135748	0.582534	0.618397	0.234249	2.63991	0.00829283	0.125638
ENSG00000102221	JADE3	78.9255	0.27309	0.188623	1.44781	0.147671	0.989839	-0.230313	0.192572	-1.19598	0.231703	0.690885	-0.503404	0.19056	-2.64171	0.00824885	0.125638
ENSG00000090539	CHRD	41.5257	-0.541208	0.366606	-1.47627	0.139872	0.989839	0.433402	0.370992	1.16823	0.242716	0.701752	0.97461	0.368943	2.64163	0.00825089	0.125638
ENSG00000162929	KIAA1841	109.187	-0.310434	0.1401	-2.2158	0.026705	0.962429	0.0621878	0.141866	0.438356	0.661128	0.918537	0.372622	0.1411	2.64083	0.00827034	0.125638
ENSG00000100612	DHRS7	480.498	-0.0962376	0.128261	-0.750326	0.453058	0.989839	0.244751	0.13019	1.87995	0.0601153	0.435602	0.340988	0.129203	2.63918	0.00831074	0.125641
ENSG00000137941	TTLL7	102.651	0.639865	0.381452	1.67744	0.0934556	0.989839	-0.375934	0.38816	-0.968504	0.332793	0.773075	-1.0158	0.384857	-2.63942	0.0083048	0.125641
ENSG00000206073	SERPINB4	4168.53	0.642947	0.393464	1.63407	0.102245	0.989839	1.68641	0.399652	4.21971	2.44618e-05	0.00940525	1.04347	0.396644	2.63074	0.00851995	0.126065
ENSG00000182372	CLN8	65.6793	-0.270036	0.221907	-1.21689	0.223645	0.989839	-0.862827	0.22676	-3.80501	0.000141796	0.0240141	-0.59279	0.225283	-2.63132	0.00850545	0.126065
ENSG00000113645	WWC1	1042.44	-0.174319	0.266182	-0.654885	0.512542	0.989839	-0.881788	0.270459	-3.26034	0.00111277	0.0660185	-0.707469	0.268439	-2.63549	0.00840158	0.126065
ENSG00000102445	RUBCNL	992.932	0.207427	0.353848	0.586202	0.55774	0.989839	1.14537	0.359373	3.18713	0.0014369	0.0774295	0.937942	0.356654	2.62984	0.00854258	0.126065
ENSG00000011426	ANLN	115.696	0.0624961	0.276827	0.225759	0.821389	0.99173	0.796457	0.28074	2.83699	0.00455415	0.139071	0.733961	0.278465	2.63574	0.00839547	0.126065
ENSG00000105388	CEACAM5	29999.8	0.0225992	0.342171	0.0660465	0.947341	0.996265	-0.886092	0.347565	-2.54943	0.01079	0.210561	-0.908691	0.344964	-2.63416	0.00843452	0.126065
ENSG00000140332	TLE3	1559.17	-0.0214695	0.166613	-0.128859	0.897469	0.994682	0.420811	0.169208	2.48694	0.0128846	0.226571	0.442281	0.167931	2.6337	0.008446	0.126065
ENSG00000178927	C17orf62	360.551	-0.0306489	0.151759	-0.201958	0.83995	0.992021	0.371741	0.154023	2.41354	0.0157983	0.249164	0.40239	0.152824	2.63302	0.00846286	0.126065
ENSG00000221968	FADS3	103.157	-0.0551497	0.203044	-0.271615	0.785918	0.989839	0.482048	0.205743	2.34296	0.0191315	0.270005	0.537198	0.204103	2.63199	0.0084886	0.126065
ENSG00000170545	SMAGP	33.8877	0.0915823	0.253493	0.361282	0.717889	0.989839	-0.586018	0.259851	-2.25521	0.0241204	0.300997	-0.677601	0.25742	-2.63228	0.00848144	0.126065
ENSG00000065135	GNAI3	625.081	-0.0676075	0.112954	-0.598538	0.549481	0.989839	0.231681	0.114669	2.02043	0.0433383	0.384515	0.299289	0.11379	2.63019	0.00853371	0.126065
ENSG00000154639	CXADR	425.913	0.160046	0.24402	0.655874	0.511905	0.989839	-0.488355	0.248047	-1.9688	0.0489763	0.402975	-0.648401	0.246137	-2.63431	0.0084308	0.126065
ENSG00000128340	RAC2	3265.98	-0.164608	0.191079	-0.861468	0.38898	0.989839	0.342681	0.194074	1.76572	0.0774423	0.477502	0.50729	0.192623	2.63358	0.00844888	0.126065
ENSG00000102096	PIM2	452.206	-0.185597	0.209562	-0.885642	0.375811	0.989839	0.370107	0.212749	1.73964	0.0819222	0.487235	0.555704	0.211172	2.63152	0.00850032	0.126065
ENSG00000116667	C1orf21	182.049	0.189639	0.212259	0.893429	0.371627	0.989839	-0.37414	0.216031	-1.73188	0.083295	0.491015	-0.563779	0.214247	-2.63144	0.00850243	0.126065
ENSG00000109321	AREG	1896.7	-0.295327	0.315999	-0.934581	0.350004	0.989839	0.54265	0.32095	1.69076	0.090882	0.505574	0.837977	0.318555	2.63055	0.00852456	0.126065
ENSG00000028137	TNFRSF1B	1534.58	-0.278738	0.267741	-1.04107	0.297841	0.989839	0.431707	0.271925	1.58759	0.112379	0.543591	0.710445	0.2699	2.63226	0.00848202	0.126065
ENSG00000175857	GAPT	93.4344	-0.325227	0.270577	-1.20197	0.229374	0.989839	0.39273	0.274265	1.43193	0.152163	0.60623	0.717956	0.272412	2.63556	0.00839994	0.126065
ENSG00000013288	MAN2B2	488.715	-0.205234	0.0985622	-2.08228	0.0373171	0.989839	0.0560039	0.100038	0.559828	0.575597	0.893155	0.261238	0.0993265	2.63009	0.00853615	0.126065
ENSG00000089041	P2RX7	188.518	-0.882532	0.274484	-3.21524	0.00130337	0.4193	-0.152763	0.278491	-0.548537	0.583324	0.8943	0.729769	0.276769	2.63674	0.00837059	0.126065
ENSG00000165929	TC2N	1703.29	0.274078	0.119925	2.28541	0.0222885	0.940644	-0.0448292	0.121864	-0.367863	0.712975	0.933108	-0.318907	0.120907	-2.63763	0.00834867	0.126065
ENSG00000137809	ITGA11	5.19397	-1.59726	0.678747	-2.35325	0.01861	0.92919	0.200702	0.673079	0.298185	0.765562	0.948353	1.79796	0.682761	2.63337	0.00845412	0.126065
ENSG00000105711	SCN1B	76.6175	-0.73706	0.303462	-2.42883	0.0151475	0.866461	0.0686009	0.307457	0.223124	0.823439	0.963184	0.805661	0.30584	2.63426	0.00843219	0.126065
ENSG00000112242	E2F3	157.744	-0.130883	0.196488	-0.666115	0.505337	0.989839	0.389076	0.199272	1.95249	0.0508798	0.409451	0.519959	0.197779	2.62899	0.00856398	0.12625
ENSG00000162695	SLC30A7	498.855	-0.0925147	0.0835112	-1.10781	0.267943	0.989839	0.128372	0.0847577	1.51458	0.129879	0.575923	0.220887	0.0841024	2.6264	0.00862924	0.127077
ENSG00000140280	LYSMD2	104.938	-0.305933	0.17014	-1.79813	0.0721571	0.989839	0.143931	0.172357	0.835074	0.403676	0.819042	0.449864	0.171308	2.62606	0.00863796	0.127077
ENSG00000183638	RP1L1	81.7559	-0.0741532	0.478737	-0.154893	0.876905	0.993621	-1.34389	0.487395	-2.75729	0.00582833	0.157332	-1.26973	0.483739	-2.62483	0.00866923	0.127405
ENSG00000115520	COQ10B	196.728	-0.0833037	0.151308	-0.550557	0.581937	0.989839	0.316167	0.15346	2.06026	0.0393741	0.369125	0.399471	0.152272	2.6234	0.00870566	0.127569
ENSG00000256812	CAPNS2	15.0594	0.570074	0.461516	1.23522	0.216748	0.989839	-0.65807	0.473456	-1.38993	0.164551	0.622932	-1.22814	0.468119	-2.62357	0.00870138	0.127569
ENSG00000139793	MBNL2	305.723	0.143235	0.108916	1.3151	0.188477	0.989839	-0.145081	0.110911	-1.30808	0.190845	0.648736	-0.288316	0.109904	-2.62334	0.00870725	0.127569
ENSG00000143322	ABL2	296.14	-0.0258712	0.201649	-0.128298	0.897913	0.994682	0.506751	0.204663	2.47602	0.0132855	0.230718	0.532622	0.203086	2.62264	0.00872506	0.127698
ENSG00000102796	DHRS12	128.63	-0.0885089	0.179295	-0.49365	0.621553	0.989839	0.384347	0.181749	2.11471	0.0344548	0.35121	0.472856	0.180342	2.622	0.00874165	0.12781
ENSG00000185630	PBX1	343.312	0.258839	0.226256	1.14401	0.252621	0.989839	-0.339399	0.230049	-1.47533	0.140123	0.589465	-0.598238	0.228222	-2.62129	0.00875967	0.12781
ENSG00000108349	CASC3	1138.71	-0.128513	0.0979878	-1.31152	0.189683	0.989839	0.130362	0.0994982	1.31019	0.190131	0.647873	0.258874	0.0987536	2.62142	0.00875656	0.12781
ENSG00000144868	TMEM108	22.2643	-0.731267	0.342978	-2.13211	0.0329979	0.989839	0.173255	0.345571	0.501359	0.616119	0.905567	0.904522	0.345165	2.62055	0.00877887	0.127959
ENSG00000173281	PPP1R3B	414.861	-0.0105291	0.205222	-0.0513059	0.959082	0.997069	0.530853	0.208341	2.548	0.0108343	0.211135	0.541383	0.206746	2.61859	0.00882941	0.128302
ENSG00000197766	CFD	167.589	-0.179521	0.315965	-0.568168	0.569921	0.989839	0.653832	0.320619	2.03928	0.0414221	0.377713	0.833353	0.318243	2.6186	0.00882909	0.128302
ENSG00000164309	CMYA5	227.234	0.865192	0.395039	2.19014	0.028514	0.968115	-0.177989	0.401559	-0.443245	0.657589	0.917488	-1.04318	0.398321	-2.61894	0.00882026	0.128302
ENSG00000163507	KIAA1524	77.6389	0.0569575	0.243024	0.23437	0.814698	0.989839	0.695908	0.246193	2.82668	0.00470335	0.140272	0.638951	0.244067	2.61793	0.00884658	0.12842
ENSG00000173442	EHBP1L1	1826.83	-0.121215	0.147721	-0.820566	0.411893	0.989839	0.268472	0.150024	1.78952	0.0735304	0.468447	0.389687	0.148901	2.61709	0.00886819	0.128602
ENSG00000206072	SERPINB11	73.9811	0.115713	0.568901	0.203397	0.838825	0.992021	-1.38779	0.579225	-2.39594	0.0165779	0.254992	-1.5035	0.574794	-2.61572	0.00890394	0.128858
ENSG00000029993	HMGB3	209.972	-0.133149	0.248015	-0.536857	0.591366	0.989839	0.520236	0.25166	2.06722	0.0387133	0.367583	0.653385	0.249776	2.61588	0.00889977	0.128858
ENSG00000135074	ADAM19	938.548	-0.163494	0.214157	-0.76343	0.445207	0.989839	0.400784	0.217478	1.84287	0.0653476	0.447155	0.564278	0.215854	2.61416	0.00894469	0.129316
ENSG00000138821	SLC39A8	1534.04	-0.548998	0.244584	-2.24462	0.0247926	0.951428	0.0954885	0.248401	0.384413	0.700672	0.930057	0.644487	0.246571	2.6138	0.00895421	0.129322
ENSG00000119729	RHOQ	197.883	-0.185595	0.159383	-1.16446	0.244239	0.989839	0.233669	0.161659	1.44545	0.148333	0.599995	0.419263	0.160492	2.61237	0.00899179	0.129711
ENSG00000186469	GNG2	177.346	-0.276028	0.220555	-1.25151	0.210747	0.989839	0.304272	0.22374	1.35993	0.173851	0.632868	0.5803	0.22216	2.61208	0.00899934	0.129711
ENSG00000126821	SGPP1	85.9268	-0.106049	0.143103	-0.741069	0.458651	0.989839	0.269242	0.144838	1.85891	0.0630394	0.440471	0.375291	0.143703	2.61157	0.00901286	0.129774
ENSG00000188042	ARL4C	411.892	-0.281717	0.323031	-0.872104	0.383152	0.989839	-1.13207	0.328328	-3.44798	0.000564786	0.0467131	-0.850355	0.325896	-2.60928	0.00907329	0.130327
ENSG00000166130	IKBIP	106.776	-0.101534	0.176277	-0.575989	0.564623	0.989839	0.360839	0.178615	2.0202	0.0433627	0.384515	0.462372	0.177239	2.60876	0.0090872	0.130327
ENSG00000108342	CSF3	69.2674	-0.458115	0.395291	-1.15893	0.246485	0.989839	0.579979	0.400616	1.44772	0.147696	0.598951	1.03809	0.397984	2.60838	0.00909706	0.130327
ENSG00000169432	SCN9A	53.7896	-0.367694	0.283756	-1.29581	0.195041	0.989839	0.376967	0.287195	1.31258	0.189324	0.64759	0.744661	0.285461	2.60863	0.00909064	0.130327
ENSG00000171766	GATM	263.429	0.348312	0.211016	1.65065	0.0988111	0.989839	-0.206958	0.214628	-0.964264	0.334913	0.775816	-0.555271	0.212836	-2.60891	0.00908306	0.130327
ENSG00000182923	CEP63	626.156	-0.0524318	0.140927	-0.372049	0.709857	0.989839	0.317695	0.143077	2.22045	0.0263883	0.313879	0.370127	0.141984	2.60681	0.00913887	0.130794
ENSG00000178372	CALML5	18.3752	-0.465124	0.623617	-0.745849	0.455759	0.989839	-2.12032	0.63934	-3.31642	0.000911778	0.0600531	-1.6552	0.635141	-2.60603	0.00915985	0.130874
ENSG00000163808	KIF15	87.2894	-0.416929	0.276463	-1.50808	0.131533	0.989839	0.308465	0.280185	1.10093	0.270926	0.723384	0.725395	0.278401	2.60557	0.00917206	0.130874
ENSG00000184408	KCND2	26.572	-1.05011	0.528439	-1.98719	0.0469019	0.989839	0.336731	0.534237	0.630303	0.528496	0.87678	1.38684	0.5322	2.60586	0.00916439	0.130874
ENSG00000133943	C14orf159	510.753	-0.130209	0.146837	-0.88676	0.375208	0.989839	0.255132	0.14906	1.7116	0.08697	0.498342	0.385341	0.147945	2.60462	0.00919752	0.130975
ENSG00000153002	CPB1	29.8219	-0.924423	0.53131	-1.73989	0.0818776	0.989839	0.469276	0.537614	0.872887	0.382724	0.807211	1.3937	0.53502	2.60495	0.00918875	0.130975
ENSG00000035720	STAP1	63.6347	0.164163	0.387238	0.423933	0.671614	0.989839	1.17705	0.392461	2.99915	0.00270735	0.10552	1.01289	0.389115	2.60305	0.00923983	0.131183
ENSG00000183049	CAMK1D	419.316	-0.0732511	0.150935	-0.485315	0.627453	0.989839	0.322545	0.153205	2.10531	0.0352639	0.354365	0.395796	0.152036	2.6033	0.009233	0.131183
ENSG00000169814	BTD	113.89	0.0684911	0.130648	0.52424	0.600112	0.989839	-0.275523	0.133425	-2.06501	0.0389223	0.367583	-0.344014	0.132157	-2.60307	0.00923931	0.131183
ENSG00000151651	ADAM8	903.022	-0.114487	0.23639	-0.484312	0.628165	0.989839	0.504887	0.240061	2.10316	0.0354515	0.354665	0.619373	0.238262	2.59955	0.00933468	0.132266
ENSG00000147894	C9orf72	365.869	-0.12675	0.223156	-0.567986	0.570044	0.989839	0.457796	0.226537	2.02084	0.0432963	0.384515	0.584545	0.22484	2.59983	0.0093271	0.132266
ENSG00000134343	ANO3	22.7578	-0.90638	0.51513	-1.75952	0.0784898	0.989839	0.440839	0.520261	0.847342	0.396805	0.816157	1.34722	0.518443	2.59859	0.00936083	0.132505
ENSG00000176834	VSIG10	141.489	-0.205588	0.268218	-0.766494	0.443382	0.989839	-0.909302	0.273042	-3.33026	0.000867635	0.0584975	-0.703714	0.271049	-2.59627	0.00942433	0.133139
ENSG00000171860	C3AR1	368.092	-0.608368	0.294494	-2.06581	0.0388462	0.989839	0.162363	0.298985	0.543048	0.587097	0.896258	0.770731	0.296857	2.5963	0.00942335	0.133139
ENSG00000087074	PPP1R15A	2273.75	0.0102332	0.299933	0.0341181	0.972783	0.998005	0.794804	0.304637	2.60902	0.00908019	0.194663	0.784571	0.302351	2.5949	0.00946188	0.133272
ENSG00000069974	RAB27A	855.804	-0.0367435	0.121367	-0.302747	0.762083	0.989839	0.280589	0.12323	2.27695	0.0227889	0.291543	0.317332	0.122285	2.59502	0.00945865	0.133272
ENSG00000103707	MTFMT	109.827	-0.0555399	0.10451	-0.531433	0.595119	0.989839	0.216565	0.105809	2.04675	0.0406828	0.374114	0.272105	0.104859	2.59496	0.00946012	0.133272
ENSG00000131873	CHSY1	1735.59	-0.0281321	0.224469	-0.125327	0.900264	0.994929	0.558745	0.227978	2.45087	0.014251	0.23848	0.586877	0.226265	2.59376	0.00949327	0.13345
ENSG00000196396	PTPN1	507.335	-0.119987	0.127019	-0.944643	0.344841	0.989839	0.211947	0.128933	1.64384	0.100208	0.525493	0.331934	0.127965	2.59394	0.00948817	0.13345
ENSG00000144063	MALL	74.054	-0.571303	0.452232	-1.2633	0.206482	0.989839	-1.75771	0.460698	-3.81531	0.00013601	0.0233118	-1.18641	0.457507	-2.5932	0.00950882	0.133505
ENSG00000126561	STAT5A	667.592	-0.104374	0.157771	-0.661554	0.508257	0.989839	0.307814	0.160188	1.92159	0.0546578	0.420877	0.412189	0.158983	2.59266	0.00952357	0.133505
ENSG00000116406	EDEM3	750.703	-0.10602	0.0690941	-1.53443	0.124923	0.989839	0.0744541	0.0701463	1.06141	0.288502	0.738948	0.180474	0.0696114	2.5926	0.00952531	0.133505
ENSG00000075624	ACTB	208390	-0.0473602	0.128374	-0.368925	0.712184	0.989839	0.287991	0.130396	2.20859	0.0272034	0.316303	0.335352	0.12942	2.59118	0.00956471	0.13391
ENSG00000185432	METTL7A	206.891	0.211314	0.167806	1.25928	0.20793	0.989839	-0.227415	0.170817	-1.33134	0.183078	0.64005	-0.438729	0.169336	-2.59088	0.00957308	0.13391
ENSG00000132965	ALOX5AP	1262.46	-0.091417	0.243089	-0.376063	0.70687	0.989839	0.543162	0.246881	2.2001	0.0277999	0.318408	0.634579	0.24503	2.5898	0.00960306	0.134198
ENSG00000064547	LPAR2	67.3642	-0.106621	0.205881	-0.517878	0.604543	0.989839	0.428651	0.20842	2.05667	0.0397178	0.370751	0.535273	0.206813	2.5882	0.00964792	0.13456
ENSG00000132109	TRIM21	484.487	-0.224564	0.147671	-1.52071	0.128333	0.989839	0.160645	0.149903	1.07166	0.283874	0.736127	0.385209	0.148814	2.58853	0.00963874	0.13456
ENSG00000124126	PREX1	4947.6	-0.131784	0.208979	-0.630609	0.528296	0.989839	0.413244	0.212262	1.94686	0.0515516	0.410623	0.545029	0.210674	2.58708	0.00967945	0.134736
ENSG00000186088	GSAP	360.399	-0.33067	0.164316	-2.0124	0.0441779	0.989839	0.0978086	0.166773	0.586478	0.557554	0.887189	0.428478	0.165608	2.58731	0.00967285	0.134736
ENSG00000065154	OAT	1208.48	-0.0556166	0.120513	-0.4615	0.64444	0.989839	0.258388	0.122377	2.11142	0.0347364	0.35188	0.314005	0.121448	2.5855	0.00972369	0.135087
ENSG00000169083	AR	160.021	0.279006	0.260903	1.06939	0.284895	0.989839	-0.401837	0.265499	-1.51352	0.130148	0.576067	-0.680844	0.263306	-2.58575	0.00971685	0.135087
ENSG00000108061	SHOC2	1372.12	-0.0613881	0.110183	-0.557149	0.577426	0.989839	0.225475	0.11189	2.01516	0.043888	0.386118	0.286864	0.111041	2.58339	0.00978337	0.135387
ENSG00000174891	RSRC1	149.786	-0.119429	0.118982	-1.00375	0.315498	0.989839	0.189754	0.120579	1.57369	0.11556	0.550739	0.309183	0.119662	2.5838	0.00977183	0.135387
ENSG00000144228	SPOPL	407.318	-0.214286	0.153828	-1.39303	0.163612	0.989839	0.186164	0.15614	1.19229	0.233148	0.692171	0.400451	0.155005	2.58348	0.00978099	0.135387
ENSG00000186073	C15orf41	58.5999	0.415606	0.273368	1.52032	0.128431	0.989839	-0.297884	0.278877	-1.06816	0.28545	0.737229	-0.71349	0.276102	-2.58416	0.00976173	0.135387
ENSG00000108828	VAT1	535.267	-0.370847	0.24898	-1.48946	0.136365	0.989839	-1.01969	0.253066	-4.02934	5.59336e-05	0.0145042	-0.648843	0.25121	-2.58287	0.00979834	0.135449
ENSG00000099330	OCEL1	46.9321	0.0569251	0.15068	0.377789	0.705587	0.989839	-0.338427	0.154773	-2.1866	0.0287715	0.322033	-0.395352	0.153085	-2.58257	0.00980688	0.135449
ENSG00000108946	PRKAR1A	5152.2	-0.0505698	0.0820905	-0.616026	0.537878	0.989839	0.163105	0.0833775	1.95622	0.0504393	0.407867	0.213675	0.0827491	2.5822	0.00981734	0.135462
ENSG00000171603	CLSTN1	1656.56	0.0180433	0.132519	0.136157	0.891697	0.99428	-0.326732	0.134657	-2.4264	0.0152494	0.244575	-0.344775	0.133636	-2.57996	0.00988119	0.136015
ENSG00000166128	RAB8B	561.918	-0.163513	0.175643	-0.930939	0.351885	0.989839	0.292989	0.178325	1.643	0.100382	0.525493	0.456502	0.176999	2.57912	0.00990525	0.136015
ENSG00000132792	CTNNBL1	491.131	-0.0928014	0.0837237	-1.10842	0.267679	0.989839	0.124732	0.0849747	1.46787	0.14214	0.591015	0.217533	0.0843177	2.57992	0.00988233	0.136015
ENSG00000140287	HDC	128.176	-0.411822	0.336204	-1.22492	0.220607	0.989839	0.461916	0.341084	1.35426	0.175654	0.63293	0.873738	0.338702	2.57967	0.00988956	0.136015
ENSG00000006210	CX3CL1	72.8591	0.393323	0.284263	1.38366	0.166463	0.989839	-0.347031	0.289727	-1.19778	0.231001	0.690092	-0.740354	0.287047	-2.5792	0.00990282	0.136015
ENSG00000008516	MMP25	80.3817	-0.307109	0.328391	-0.935191	0.34969	0.989839	0.545431	0.332926	1.6383	0.10136	0.526947	0.85254	0.330605	2.57873	0.00991653	0.136039
ENSG00000197081	IGF2R	7941.53	-0.149646	0.163444	-0.915579	0.359888	0.989839	0.275156	0.166014	1.65743	0.0974333	0.521939	0.424802	0.164772	2.57812	0.00993391	0.136088
ENSG00000101842	VSIG1	23.0874	0.412998	0.355369	1.16217	0.245167	0.989839	-0.515305	0.364106	-1.41526	0.156991	0.613405	-0.928304	0.360097	-2.57792	0.00993962	0.136088
ENSG00000178719	GRINA	545.596	-0.397842	0.21127	-1.8831	0.059687	0.989839	0.151079	0.214506	0.704312	0.481238	0.860062	0.548922	0.212958	2.5776	0.00994882	0.136088
ENSG00000124374	PAIP2B	33.7818	0.339893	0.238958	1.4224	0.15491	0.989839	-0.283108	0.244857	-1.15622	0.247592	0.703955	-0.623001	0.241833	-2.57616	0.00999047	0.136527
ENSG00000074842	MYDGF	484.917	-0.342332	0.130148	-2.63033	0.00853021	0.759192	-0.00443885	0.132107	-0.0336003	0.973196	0.994415	0.337893	0.131201	2.57539	0.0100127	0.136699
ENSG00000204569	PPP1R10	924.437	0.0855946	0.0847443	1.01003	0.312479	0.989839	0.305213	0.0860432	3.54721	0.000389331	0.0401349	0.219619	0.0853321	2.5737	0.0100619	0.136874
ENSG00000076382	SPAG5	148.54	0.216103	0.231826	0.932177	0.351245	0.989839	0.816024	0.235139	3.47039	0.000519701	0.0442711	0.599921	0.233082	2.57386	0.0100572	0.136874
ENSG00000189067	LITAF	8381.56	-0.0311971	0.223285	-0.139719	0.888882	0.99428	0.548129	0.226797	2.41682	0.0156567	0.24817	0.579326	0.225099	2.57365	0.0100632	0.136874
ENSG00000146094	DOK3	176.884	-0.135959	0.273354	-0.497374	0.618925	0.989839	0.572472	0.277382	2.06384	0.0390333	0.367583	0.708431	0.275308	2.57323	0.0100754	0.136874
ENSG00000015475	BID	247.086	-0.162934	0.202132	-0.806075	0.420199	0.989839	0.360929	0.205124	1.75956	0.0784816	0.479733	0.523863	0.203605	2.57294	0.0100838	0.136874
ENSG00000148218	ALAD	288.786	0.153463	0.125315	1.22462	0.220719	0.989839	-0.171803	0.127572	-1.34672	0.178071	0.635414	-0.325266	0.126449	-2.5723	0.0101025	0.136874
ENSG00000169896	ITGAM	1635.74	-0.324535	0.26135	-1.24176	0.214325	0.989839	0.353242	0.265438	1.33079	0.183258	0.64005	0.677777	0.263463	2.57257	0.0100946	0.136874
ENSG00000036448	MYOM2	51.5334	-1.55399	0.482024	-3.22388	0.00126465	0.4193	-0.303081	0.488157	-0.620869	0.534686	0.878899	1.25091	0.48615	2.57309	0.0100794	0.136874
ENSG00000157404	KIT	250.495	-0.263076	0.256793	-1.02447	0.305614	0.989839	0.402282	0.260634	1.54347	0.122716	0.561657	0.665358	0.258736	2.57157	0.010124	0.136929
ENSG00000112343	TRIM38	481.742	-0.129584	0.122386	-1.05881	0.289685	0.989839	0.187477	0.124227	1.50915	0.131261	0.578007	0.317061	0.123298	2.5715	0.0101258	0.136929
ENSG00000161714	PLCD3	217.925	-0.115143	0.329247	-0.349717	0.726551	0.989839	-0.969298	0.334805	-2.89511	0.00379024	0.126756	-0.854155	0.332302	-2.57042	0.0101577	0.13697
ENSG00000067066	SP100	2107.38	-0.273243	0.150038	-1.82116	0.0685821	0.989839	0.115571	0.15238	0.75844	0.448187	0.844084	0.388814	0.151251	2.57066	0.0101505	0.13697
ENSG00000114450	GNB4	233.17	-0.385415	0.162083	-2.37789	0.017412	0.915376	0.0345526	0.164434	0.21013	0.833566	0.964753	0.419968	0.163367	2.57071	0.0101492	0.13697
ENSG00000104611	SH2D4A	335.189	0.285516	0.217724	1.31137	0.189734	0.989839	-0.27885	0.22138	-1.2596	0.207814	0.667215	-0.564366	0.219603	-2.56994	0.0101716	0.137027
ENSG00000155926	SLA	883.179	-0.210261	0.219391	-0.958386	0.337868	0.989839	0.357884	0.222792	1.60636	0.108195	0.538178	0.568146	0.221135	2.56922	0.0101928	0.137183
ENSG00000101846	STS	2045.71	0.328652	0.293348	1.12035	0.262565	0.989839	-0.430983	0.298005	-1.44623	0.148114	0.59962	-0.759635	0.29576	-2.56842	0.0102164	0.137241
ENSG00000260916	CCPG1	6.96618	-0.381218	0.323983	-1.17666	0.239331	0.989839	0.44569	0.321467	1.38643	0.165617	0.623132	0.826908	0.321946	2.56847	0.0102149	0.137241
ENSG00000267534	S1PR2	46.1879	0.182972	0.247414	0.739538	0.45958	0.989839	0.818391	0.250234	3.2705	0.00107358	0.0641715	0.635419	0.247561	2.56672	0.0102667	0.13777
ENSG00000081041	CXCL2	164.56	-0.0281651	0.377539	-0.0746019	0.940531	0.996265	0.947523	0.38317	2.47285	0.0134041	0.231006	0.975688	0.380251	2.5659	0.0102908	0.13777
ENSG00000135250	SRPK2	708.247	-0.0472805	0.125158	-0.377767	0.705604	0.989839	0.276217	0.127071	2.17372	0.0297265	0.326921	0.323498	0.126098	2.56545	0.0103041	0.13777
ENSG00000143669	LYST	5051.44	-0.193168	0.205578	-0.939631	0.347407	0.989839	0.338514	0.208808	1.62117	0.10498	0.531927	0.531682	0.207247	2.56545	0.0103042	0.13777
ENSG00000158517	NCF1	2912.9	-0.269745	0.280746	-0.960816	0.336644	0.989839	0.456419	0.285152	1.60062	0.109462	0.539558	0.726164	0.283022	2.56575	0.0102953	0.13777
ENSG00000155097	ATP6V1C1	806.293	-0.224818	0.172699	-1.30179	0.192989	0.989839	0.221625	0.175362	1.26381	0.206297	0.66643	0.446443	0.174067	2.56478	0.0103241	0.137906
ENSG00000108691	CCL2	335.833	-1.30988	0.40719	-3.21687	0.00129598	0.4193	-0.257095	0.413411	-0.621888	0.534015	0.878788	1.05278	0.410539	2.56438	0.0103359	0.137935
ENSG00000087111	PIGS	450.876	-0.0427895	0.109956	-0.389152	0.697164	0.989839	-0.32729	0.111882	-2.9253	0.00344123	0.119694	-0.2845	0.111012	-2.5628	0.0103833	0.13795
ENSG00000277893	SRD5A2	19.4859	-0.156733	0.532909	-0.294108	0.768676	0.989839	-1.54645	0.546092	-2.83184	0.00462808	0.139669	-1.38971	0.54213	-2.56343	0.0103643	0.13795
ENSG00000160410	SHKBP1	1260.26	-0.0310226	0.169606	-0.18291	0.854869	0.99257	0.407183	0.172242	2.36401	0.0180784	0.264038	0.438205	0.170942	2.56348	0.010363	0.13795
ENSG00000123636	BAZ2B	2158.34	-0.0426969	0.141042	-0.302725	0.762099	0.989839	0.321598	0.143244	2.2451	0.0247615	0.304457	0.364295	0.142165	2.56248	0.0103928	0.13795
ENSG00000173559	NABP1	757.194	-0.130705	0.276537	-0.472651	0.636462	0.989839	0.58343	0.280828	2.07754	0.0377521	0.363616	0.714135	0.278726	2.56214	0.0104029	0.13795
ENSG00000110931	CAMKK2	480.906	-0.111832	0.158867	-0.703939	0.481471	0.989839	0.298449	0.161276	1.85055	0.0642344	0.444337	0.410282	0.160063	2.56325	0.0103697	0.13795
ENSG00000115539	PDCL3	231.316	-0.122042	0.105763	-1.15392	0.248533	0.989839	0.150662	0.107262	1.40462	0.160135	0.616866	0.272704	0.106452	2.56175	0.0104146	0.13795
ENSG00000101290	CDS2	852.585	-0.141298	0.115603	-1.22227	0.221607	0.989839	0.157185	0.117378	1.33914	0.180525	0.638086	0.298483	0.116502	2.56204	0.0104061	0.13795
ENSG00000106714	CNTNAP3	155.557	-0.563557	0.364304	-1.54694	0.121877	0.989839	0.376682	0.369692	1.01891	0.308246	0.755858	0.94024	0.367125	2.56109	0.0104344	0.138084
ENSG00000174738	NR1D2	416.488	-0.219615	0.250714	-0.875958	0.381053	0.989839	-0.86732	0.254865	-3.40306	0.000666359	0.0518012	-0.647706	0.252978	-2.56032	0.0104576	0.138104
ENSG00000100605	ITPK1	710.576	-0.0504271	0.143034	-0.352554	0.724423	0.989839	0.318388	0.145225	2.19237	0.0283526	0.320737	0.368815	0.144119	2.5591	0.0104942	0.138104
ENSG00000177105	RHOG	370.034	-0.189316	0.178378	-1.06132	0.288546	0.989839	0.270798	0.181063	1.4956	0.134758	0.581193	0.460113	0.17973	2.56003	0.0104664	0.138104
ENSG00000152804	HHEX	108.078	-0.314868	0.288248	-1.09235	0.27468	0.989839	0.428046	0.292292	1.46445	0.143072	0.591985	0.742914	0.290263	2.55945	0.0104837	0.138104
ENSG00000108557	RAI1	1041.07	0.265344	0.154168	1.72114	0.0852259	0.989839	-0.132629	0.156671	-0.846543	0.39725	0.816157	-0.397973	0.155445	-2.56022	0.0104607	0.138104
ENSG00000106123	EPHB6	197.457	0.280602	0.151945	1.84674	0.0647851	0.989839	-0.111671	0.154721	-0.721758	0.470443	0.855333	-0.392273	0.153269	-2.55938	0.0104858	0.138104
ENSG00000117322	CR2	489.318	0.84642	0.48824	1.73362	0.0829862	0.989839	2.10262	0.495812	4.24077	2.22758e-05	0.00905417	1.2562	0.491909	2.55373	0.0106574	0.138378
ENSG00000089195	TRMT6	195.063	0.11306	0.108136	1.04554	0.295775	0.989839	0.390414	0.109641	3.56086	0.000369646	0.0398451	0.277354	0.108528	2.5556	0.0106005	0.138378
ENSG00000151092	NGLY1	342.768	-0.0287653	0.0815673	-0.352658	0.724345	0.989839	0.180989	0.0827581	2.18696	0.0287451	0.321991	0.209754	0.0820511	2.55639	0.0105765	0.138378
ENSG00000138621	PPCDC	127.339	-0.0856929	0.194659	-0.440221	0.659777	0.989839	0.414495	0.197363	2.10017	0.0357143	0.355792	0.500188	0.19584	2.55407	0.0106471	0.138378
ENSG00000105339	DENND3	1028.79	-0.117212	0.231505	-0.506305	0.612643	0.989839	0.478779	0.235106	2.03644	0.0417066	0.378875	0.595991	0.233345	2.55412	0.0106457	0.138378
ENSG00000112149	CD83	553.187	-0.192835	0.301977	-0.638575	0.523099	0.989839	0.585417	0.306643	1.90912	0.0562468	0.424492	0.778252	0.304357	2.55704	0.0105569	0.138378
ENSG00000015285	WAS	1598.53	-0.212306	0.21879	-0.970365	0.331865	0.989839	0.351171	0.222206	1.58038	0.11402	0.546958	0.563476	0.220549	2.55488	0.0106225	0.138378
ENSG00000130755	GMFG	1212.77	-0.249824	0.214465	-1.16487	0.244071	0.989839	0.302276	0.217803	1.38784	0.165185	0.622932	0.552099	0.216184	2.55383	0.0106544	0.138378
ENSG00000169436	COL22A1	68.3211	0.617881	0.44045	1.40284	0.160665	0.989839	-0.51879	0.448446	-1.15686	0.247329	0.703955	-1.13667	0.444595	-2.55665	0.0105687	0.138378
ENSG00000123130	ACOT9	392.865	-0.217036	0.147969	-1.46677	0.142439	0.989839	0.163784	0.150187	1.09054	0.275477	0.729194	0.38082	0.1491	2.55413	0.0106452	0.138378
ENSG00000005882	PDK2	205.876	0.233029	0.149441	1.55934	0.118917	0.989839	-0.152385	0.152186	-1.00131	0.316679	0.762351	-0.385414	0.150783	-2.55608	0.0105859	0.138378
ENSG00000158125	XDH	3364.77	0.579707	0.353855	1.63826	0.101367	0.989839	-0.332503	0.359452	-0.925029	0.354951	0.786354	-0.91221	0.35675	-2.55701	0.0105578	0.138378
ENSG00000185507	IRF7	166.985	-0.713633	0.220855	-3.23123	0.00123259	0.4193	-0.14489	0.224016	-0.646784	0.517772	0.874405	0.568743	0.22272	2.55362	0.0106609	0.138378
ENSG00000179542	SLITRK4	47.4921	-0.834293	0.363009	-2.29827	0.0215463	0.940644	0.0999884	0.367404	0.272148	0.785508	0.953541	0.934281	0.365793	2.55413	0.0106454	0.138378
ENSG00000144130	NT5DC4	6.4188	-1.42835	0.582943	-2.45023	0.0142763	0.85334	0.0726365	0.581597	0.124892	0.900609	0.980238	1.50098	0.587071	2.55673	0.010566	0.138378
ENSG00000135374	ELF5	10.1444	0.313159	0.690392	0.453595	0.65012	0.989839	-1.48086	0.70939	-2.08752	0.0368412	0.360704	-1.79402	0.703177	-2.55131	0.0107318	0.138918
ENSG00000180871	CXCR2	1612.82	-0.141702	0.294432	-0.481271	0.630324	0.989839	0.615675	0.299041	2.05884	0.03951	0.369782	0.757377	0.296803	2.55178	0.0107173	0.138918
ENSG00000196208	GREB1	727.354	-0.789742	0.365796	-2.15897	0.0308527	0.982965	0.1511	0.371478	0.406754	0.684189	0.922856	0.940843	0.368765	2.55134	0.0107311	0.138918
ENSG00000000938	FGR	1492.23	-0.302462	0.287709	-1.05128	0.293132	0.989839	0.43732	0.292208	1.4966	0.134496	0.581193	0.739782	0.290032	2.55069	0.0107509	0.139035
ENSG00000097096	SYDE2	38.3729	0.2928	0.232995	1.25668	0.208871	0.989839	-0.308737	0.238669	-1.29358	0.195812	0.65568	-0.601536	0.235861	-2.55038	0.0107604	0.139035
ENSG00000154229	PRKCA	221.338	0.186559	0.11966	1.55907	0.118981	0.989839	-0.121244	0.121907	-0.994562	0.31995	0.764076	-0.307802	0.120738	-2.54934	0.0107927	0.139199
ENSG00000134574	DDB2	322.83	0.226348	0.127314	1.77787	0.0754245	0.989839	-0.101042	0.129565	-0.779855	0.435476	0.837281	-0.32739	0.128406	-2.54964	0.0107833	0.139199
ENSG00000257017	HP	2885.69	0.0987917	0.460208	0.214667	0.830027	0.992021	1.28125	0.467442	2.74098	0.00612557	0.161556	1.18246	0.463939	2.54874	0.0108112	0.139311
ENSG00000113396	SLC27A6	26.0661	-1.23421	0.503201	-2.45272	0.0141781	0.85334	0.0581787	0.508377	0.11444	0.908889	0.982595	1.29239	0.507132	2.54843	0.010821	0.139311
ENSG00000114790	ARHGEF26	112.557	0.12367	0.373273	0.331313	0.740408	0.989839	-0.836295	0.379827	-2.20178	0.0276809	0.318341	-0.959965	0.376882	-2.54713	0.0108614	0.139549
ENSG00000116031	CD207	11.9413	0.618885	0.413926	1.49516	0.134873	0.989839	-0.450865	0.426067	-1.0582	0.289964	0.739119	-1.06975	0.419994	-2.54706	0.0108635	0.139549
ENSG00000135899	SP110	196.629	-0.462464	0.221556	-2.08734	0.0368571	0.989839	0.106235	0.22478	0.472617	0.636486	0.913174	0.568699	0.223292	2.54689	0.0108689	0.139549
ENSG00000160886	LY6K	42.3854	-0.0985048	0.513466	-0.191843	0.847865	0.992061	-1.42158	0.523537	-2.71533	0.00662099	0.167485	-1.32307	0.519628	-2.54619	0.0108905	0.139576
ENSG00000184611	KCNH7	21.384	-0.42205	0.476715	-0.88533	0.375979	0.989839	0.797277	0.481674	1.65522	0.0978795	0.521939	1.21933	0.478883	2.54619	0.0108906	0.139576
ENSG00000154269	ENPP3	1734.07	-0.786708	0.493589	-1.59385	0.110969	0.989839	0.480116	0.501334	0.957678	0.338225	0.776514	1.26682	0.497603	2.54586	0.010901	0.139584
ENSG00000198643	FAM3D	370.72	0.0479488	0.286965	0.167089	0.8673	0.993128	-0.688604	0.291701	-2.36065	0.0182428	0.264172	-0.736553	0.289487	-2.54434	0.0109486	0.140067
ENSG00000278463	HIST1H2AB	75.4971	0.133684	0.285286	0.468597	0.639357	0.989839	0.862039	0.289104	2.98176	0.00286595	0.108786	0.728355	0.286572	2.54161	0.0110342	0.140909
ENSG00000041357	PSMA4	475.968	-0.120807	0.0949015	-1.27297	0.203029	0.989839	0.122172	0.0963198	1.2684	0.204654	0.663736	0.242979	0.0955947	2.54176	0.0110295	0.140909
ENSG00000101367	MAPRE1	824.991	-0.0246903	0.102795	-0.24019	0.810183	0.989839	0.238353	0.104369	2.28375	0.0223861	0.288988	0.263043	0.103558	2.54006	0.0110835	0.140986
ENSG00000151474	FRMD4A	153.828	0.105757	0.148658	0.711408	0.476831	0.989839	-0.275831	0.151517	-1.82045	0.0686897	0.458986	-0.381587	0.15017	-2.54103	0.0110527	0.140986
ENSG00000148572	NRBF2	211.512	-0.181685	0.180741	-1.00522	0.314789	0.989839	0.280631	0.183371	1.5304	0.125917	0.567224	0.462316	0.182031	2.53977	0.0110927	0.140986
ENSG00000142512	SIGLEC10	341.95	-0.275059	0.251061	-1.09558	0.273261	0.989839	0.367533	0.254871	1.44204	0.149292	0.60131	0.642591	0.253006	2.53983	0.0110906	0.140986
ENSG00000130518	KIAA1683	45.1773	-0.297351	0.254963	-1.16625	0.243512	0.989839	0.353539	0.257867	1.37101	0.170371	0.627739	0.65089	0.256302	2.53955	0.0110997	0.140986
ENSG00000141384	TAF4B	133.047	-0.299095	0.20845	-1.43485	0.151329	0.989839	0.234195	0.211351	1.10809	0.267823	0.721328	0.53329	0.209927	2.54037	0.0110737	0.140986
ENSG00000168310	IRF2	1120.18	-0.119332	0.126355	-0.944418	0.344956	0.989839	0.203791	0.128309	1.58828	0.112224	0.543451	0.323123	0.127347	2.53734	0.01117	0.141626
ENSG00000130684	ZNF337	12.2671	0.40254	0.238613	1.687	0.0916037	0.989839	-0.212637	0.24813	-0.856957	0.391469	0.813011	-0.615176	0.242444	-2.5374	0.0111679	0.141626
ENSG00000135083	CCNJL	98.6392	-0.0507306	0.290183	-0.174823	0.861219	0.992736	0.689922	0.294259	2.34461	0.0190469	0.269882	0.740652	0.291978	2.53667	0.0111911	0.141745
ENSG00000163803	PLB1	342.859	-0.294595	0.299076	-0.985017	0.324615	0.989839	0.469903	0.30364	1.54757	0.121727	0.559511	0.764498	0.301409	2.53642	0.0111993	0.141745
ENSG00000204767	FAM196B	16.8643	-0.0473273	0.296234	-0.159763	0.873068	0.993128	0.701626	0.298053	2.35403	0.018571	0.265838	0.748953	0.295345	2.53586	0.0112173	0.141846
ENSG00000185664	PMEL	25.4589	0.171572	0.248669	0.68996	0.490219	0.989839	-0.469147	0.255569	-1.83569	0.0664031	0.450563	-0.640718	0.252711	-2.53538	0.0112324	0.141912
ENSG00000156282	CLDN17	56.7345	-0.326019	0.702444	-0.464121	0.642561	0.989839	-2.12403	0.7153	-2.96943	0.00298351	0.111882	-1.79801	0.710055	-2.53222	0.0113343	0.142715
ENSG00000197771	MCMBP	671.262	-0.0107665	0.081667	-0.131835	0.895115	0.994677	0.197527	0.0829068	2.38252	0.0171944	0.258844	0.208294	0.0822344	2.53293	0.0113114	0.142715
ENSG00000105656	ELL	185.228	-0.160094	0.160831	-0.995421	0.319532	0.989839	0.25003	0.163126	1.53275	0.125338	0.566231	0.410125	0.161929	2.53274	0.0113174	0.142715
ENSG00000102854	MSLN	791.906	0.459896	0.326241	1.40968	0.158634	0.989839	-0.373039	0.331468	-1.12542	0.260413	0.714087	-0.832935	0.328942	-2.53216	0.0113361	0.142715
ENSG00000139946	PELI2	144.059	-0.227304	0.221348	-1.02691	0.304463	0.989839	0.33694	0.224503	1.50083	0.133401	0.579954	0.564244	0.222897	2.53141	0.0113606	0.14277
ENSG00000187037	GPR141	14.5611	-0.620159	0.321843	-1.9269	0.0539922	0.989839	0.198663	0.323309	0.614468	0.538906	0.879581	0.818822	0.323455	2.53149	0.011358	0.14277
ENSG00000176473	WDR25	39.1586	-0.441744	0.161835	-2.72961	0.00634101	0.681505	-0.0288121	0.163179	-0.176567	0.859848	0.973317	0.412932	0.163144	2.53109	0.0113709	0.142773
ENSG00000196747	HIST1H2AI	420.481	0.0492202	0.252423	0.194991	0.8454	0.992021	0.692643	0.256279	2.70269	0.00687807	0.170763	0.643422	0.254311	2.53006	0.0114044	0.142816
ENSG00000164327	RICTOR	1770.44	-0.142899	0.149715	-0.954472	0.339845	0.989839	0.23896	0.152049	1.5716	0.116044	0.551259	0.381859	0.150912	2.53033	0.0113955	0.142816
ENSG00000148110	MFSD14B	740.73	-0.183993	0.11463	-1.6051	0.108471	0.989839	0.10836	0.116383	0.931063	0.351821	0.785992	0.292353	0.115528	2.53059	0.0113872	0.142816
ENSG00000213347	MXD3	31.4616	-0.128661	0.26634	-0.483071	0.629046	0.989839	0.546653	0.26902	2.03201	0.0421525	0.379181	0.675313	0.266989	2.52937	0.0114269	0.142846
ENSG00000055609	KMT2C	5444.55	-0.0452932	0.0796943	-0.568337	0.569806	0.989839	0.157906	0.0809444	1.9508	0.0510809	0.41032	0.203199	0.080334	2.52943	0.0114247	0.142846
ENSG00000167074	TEF	24.4795	0.149681	0.234792	0.637504	0.523797	0.989839	-0.454179	0.241593	-1.87994	0.0601164	0.435602	-0.60386	0.23882	-2.52852	0.0114545	0.143065
ENSG00000085117	CD82	1701.25	0.0992993	0.174912	0.567709	0.570233	0.989839	-0.346043	0.177713	-1.9472	0.0515111	0.410623	-0.445342	0.176368	-2.52507	0.0115675	0.144097
ENSG00000160799	CCDC12	315.69	0.105313	0.135853	0.775195	0.438225	0.989839	-0.240933	0.138254	-1.74268	0.0813889	0.485671	-0.346246	0.137102	-2.52546	0.0115547	0.144097
ENSG00000162747	FCGR3B	9205.17	-0.31088	0.330982	-0.939263	0.347596	0.989839	0.531775	0.336192	1.58176	0.113704	0.546734	0.842655	0.333678	2.52536	0.0115581	0.144097
ENSG00000107984	DKK1	230.831	0.826897	0.44657	1.85166	0.0640745	0.989839	-0.30999	0.453882	-0.682975	0.494622	0.865498	-1.13689	0.450304	-2.52471	0.0115793	0.144118
ENSG00000139629	GALNT6	545.245	-0.450822	0.263608	-1.7102	0.0872288	0.989839	0.219607	0.267663	0.820461	0.411954	0.822093	0.670429	0.265718	2.52308	0.0116331	0.144661
ENSG00000204389	HSPA1A	2767.81	-0.0514575	0.242246	-0.212418	0.831781	0.992021	0.564594	0.246046	2.29467	0.0217518	0.286957	0.616052	0.244201	2.52272	0.011645	0.144682
ENSG00000127074	RGS13	52.4168	1.23004	0.5969	2.06072	0.0393297	0.989839	2.73953	0.605312	4.52582	6.0161e-06	0.00450448	1.50949	0.598548	2.52192	0.0116717	0.144876
ENSG00000110723	EXPH5	261.488	0.0814595	0.246564	0.330378	0.741114	0.989839	-0.54594	0.250745	-2.17727	0.0294605	0.325899	-0.627399	0.248806	-2.52164	0.0116809	0.144876
ENSG00000164463	CREBRF	621.859	-0.136588	0.165924	-0.823195	0.410397	0.989839	0.284892	0.168466	1.69109	0.090819	0.505574	0.42148	0.167207	2.52071	0.0117119	0.145134
ENSG00000141480	ARRB2	2818.17	-0.151014	0.23025	-0.655867	0.51191	0.989839	0.433921	0.233861	1.85546	0.0635304	0.442401	0.584934	0.232112	2.52005	0.0117338	0.145278
ENSG00000172380	GNG12	46.9558	0.26048	0.237791	1.09541	0.273335	0.989839	-0.345519	0.243027	-1.42174	0.155103	0.610397	-0.605999	0.240524	-2.51949	0.0117524	0.145382
ENSG00000123505	AMD1	751.382	-0.0406559	0.0777532	-0.522884	0.601055	0.989839	0.156546	0.0789383	1.98314	0.0473518	0.398784	0.197202	0.0783112	2.51818	0.0117963	0.145799
ENSG00000073111	MCM2	160.626	0.194718	0.227576	0.855619	0.392208	0.989839	0.770652	0.230854	3.33826	0.000843048	0.0578668	0.575934	0.228866	2.51646	0.011854	0.1462
ENSG00000092445	TYRO3	37.9701	0.030998	0.371454	0.0834504	0.933493	0.996265	-0.915619	0.379288	-2.41405	0.0157764	0.249095	-0.946617	0.376273	-2.51577	0.0118773	0.1462
ENSG00000197142	ACSL5	1284.48	-0.0605518	0.158899	-0.38107	0.703151	0.989839	0.342439	0.161367	2.12211	0.0338286	0.348926	0.402991	0.160151	2.51632	0.0118588	0.1462
ENSG00000160741	CRTC2	563.469	-0.083961	0.113571	-0.739284	0.459734	0.989839	0.203859	0.11529	1.76822	0.0770239	0.475959	0.28782	0.11441	2.51568	0.0118801	0.1462
ENSG00000188186	LAMTOR4	239.779	-0.174199	0.123971	-1.40516	0.159974	0.989839	0.139909	0.125755	1.11256	0.265899	0.719205	0.314108	0.12485	2.51588	0.0118736	0.1462
ENSG00000112763	BTN2A1	874.443	-0.207325	0.140737	-1.47313	0.140715	0.989839	0.14921	0.142905	1.04412	0.296431	0.745188	0.356535	0.141851	2.51344	0.011956	0.147006
ENSG00000100580	TMED8	114.588	0.160727	0.171241	0.938601	0.347935	0.989839	0.592133	0.173539	3.4121	0.000644638	0.0512325	0.431406	0.171832	2.51062	0.0120519	0.147675
ENSG00000189057	FAM111B	56.5793	-0.0281665	0.334104	-0.0843046	0.932814	0.996265	0.814744	0.3384	2.40763	0.0160563	0.25132	0.84291	0.335691	2.51097	0.01204	0.147675
ENSG00000145779	TNFAIP8	323.224	-0.112182	0.13859	-0.809451	0.418256	0.989839	0.238277	0.140641	1.69423	0.0902218	0.505135	0.350459	0.139578	2.51084	0.0120443	0.147675
ENSG00000170442	KRT86	42.7963	0.533248	0.366203	1.45615	0.14535	0.989839	-0.395933	0.373677	-1.05956	0.289345	0.738948	-0.929181	0.369981	-2.51143	0.0120243	0.147675
ENSG00000138760	SCARB2	1238.82	-0.0546843	0.148827	-0.367435	0.713295	0.989839	-0.431339	0.151239	-2.85205	0.00434389	0.135269	-0.376655	0.1501	-2.50937	0.0120948	0.147965
ENSG00000171729	TMEM51	120.366	0.263068	0.244268	1.07696	0.281497	0.989839	-0.355641	0.248711	-1.42994	0.152735	0.607609	-0.618709	0.246582	-2.50914	0.0121025	0.147965
ENSG00000100335	MIEF1	120.824	0.125672	0.10124	1.24132	0.214487	0.989839	-0.130997	0.103522	-1.2654	0.205727	0.665605	-0.256669	0.102299	-2.50902	0.0121068	0.147965
ENSG00000147459	DOCK5	2438.98	-0.174279	0.228687	-0.762083	0.44601	0.989839	0.403661	0.232271	1.73789	0.0822307	0.488198	0.577939	0.230535	2.50695	0.0121777	0.14869
ENSG00000122591	FAM126A	325.224	-0.131453	0.143078	-0.918747	0.358228	0.989839	0.229799	0.145201	1.58262	0.113507	0.546448	0.361251	0.144115	2.50668	0.012187	0.14869
ENSG00000106701	FSD1L	107.688	-0.154869	0.248941	-0.622112	0.533868	0.989839	0.472888	0.252363	1.87384	0.0609528	0.436613	0.627757	0.250498	2.50603	0.0122094	0.148835
ENSG00000125149	C16orf70	152.752	-0.00461674	0.120115	-0.038436	0.96934	0.997615	-0.309032	0.12255	-2.52169	0.0116794	0.218332	-0.304415	0.121498	-2.50552	0.0122272	0.148925
ENSG00000275713	HIST1H2BH	988.051	0.00911816	0.209461	0.0435316	0.965278	0.997615	0.537805	0.212711	2.52834	0.0114603	0.216402	0.528687	0.2111	2.50444	0.0122645	0.149031
ENSG00000106460	TMEM106B	276.719	0.0851221	0.143018	0.595183	0.551721	0.989839	-0.276415	0.145563	-1.89893	0.0575735	0.427028	-0.361537	0.14436	-2.50441	0.0122656	0.149031
ENSG00000112115	IL17A	36.9663	-0.45729	0.516097	-0.886054	0.375588	0.989839	0.842724	0.522395	1.61319	0.106702	0.535839	1.30001	0.519106	2.50433	0.0122682	0.149031
ENSG00000110848	CD69	249.062	-0.393939	0.280406	-1.40489	0.160055	0.989839	0.31365	0.284604	1.10206	0.270436	0.723026	0.707589	0.282577	2.50406	0.0122778	0.149031
ENSG00000144711	IQSEC1	1161.74	-0.0970641	0.157722	-0.615411	0.538283	0.989839	0.300847	0.16017	1.8783	0.0603403	0.435602	0.397911	0.158967	2.50311	0.0123108	0.149304
ENSG00000143320	CRABP2	268.519	1.49561	0.394156	3.79445	0.000147969	0.124659	0.501721	0.400569	1.25252	0.210381	0.670747	-0.993884	0.397197	-2.50224	0.0123409	0.149542
ENSG00000080561	MID2	153.343	0.336463	0.178995	1.87973	0.0601451	0.989839	-0.11522	0.182286	-0.632086	0.527331	0.87678	-0.451683	0.180554	-2.50165	0.0123617	0.149666
ENSG00000137648	TMPRSS4	2475.85	-0.107291	0.24815	-0.432363	0.665478	0.989839	-0.733028	0.252092	-2.90778	0.00364008	0.124182	-0.625737	0.250206	-2.50089	0.0123881	0.149728
ENSG00000221937	TAS2R40	8.98832	-0.497979	0.579066	-0.859969	0.389806	0.989839	0.951759	0.581934	1.63551	0.101942	0.527356	1.44974	0.579757	2.5006	0.0123984	0.149728
ENSG00000008838	MED24	576.577	-0.0905933	0.102553	-0.883377	0.377033	0.989839	0.167796	0.104104	1.61182	0.107002	0.536368	0.25839	0.103309	2.50114	0.0123794	0.149728
ENSG00000143502	SUSD4	41.2232	0.284911	0.451979	0.630365	0.528456	0.989839	-0.857454	0.460826	-1.86069	0.0627881	0.439127	-1.14236	0.457001	-2.4997	0.0124299	0.149981
ENSG00000147164	SNX12	103.501	0.182552	0.101912	1.79127	0.07325	0.989839	-0.0745009	0.104288	-0.714374	0.474996	0.857742	-0.257053	0.102872	-2.49876	0.012463	0.150253
ENSG00000173905	GOLIM4	407.761	-0.101458	0.10589	-0.958145	0.33799	0.989839	0.164803	0.107467	1.53351	0.125149	0.566096	0.26626	0.106648	2.49664	0.0125377	0.151021
ENSG00000156587	UBE2L6	788.057	-0.439813	0.149806	-2.93589	0.00332594	0.622564	-0.0627789	0.152108	-0.412726	0.679807	0.922856	0.377034	0.151034	2.49635	0.0125479	0.151021
ENSG00000131379	C3orf20	4.76467	-0.155951	0.652405	-0.239041	0.811074	0.989839	1.45547	0.650483	2.23753	0.0252519	0.305991	1.61142	0.645776	2.49533	0.012584	0.151072
ENSG00000166889	PATL1	815.947	-0.110962	0.112756	-0.984094	0.325069	0.989839	0.172575	0.114485	1.5074	0.131709	0.578613	0.283537	0.113624	2.4954	0.0125815	0.151072
ENSG00000196116	TDRD7	752.007	-0.284723	0.127934	-2.22555	0.0260441	0.959218	0.0370882	0.129895	0.285525	0.775242	0.950604	0.321812	0.128962	2.49541	0.0125813	0.151072
ENSG00000179913	B3GNT3	150.264	-0.246584	0.302458	-0.815265	0.414921	0.989839	-1.00876	0.307771	-3.27763	0.00104682	0.0631389	-0.762175	0.305527	-2.49463	0.012609	0.151183
ENSG00000163041	H3F3A	83.7593	-0.0965124	0.1876	-0.514457	0.606932	0.989839	0.373743	0.19002	1.96686	0.0491994	0.403655	0.470255	0.188542	2.49417	0.0126252	0.151183
ENSG00000029725	RABEP1	579.178	-0.0642038	0.0889863	-0.721503	0.4706	0.989839	0.159348	0.0903308	1.76405	0.0777234	0.477879	0.223552	0.0896243	2.49432	0.0126197	0.151183
ENSG00000111647	UHRF1BP1L	529.879	-0.11931	0.151829	-0.785815	0.431976	0.989839	0.262164	0.154141	1.7008	0.0889797	0.50291	0.381474	0.152984	2.49355	0.0126474	0.151215
ENSG00000215045	GRID2IP	7.91913	0.617523	0.298876	2.06615	0.0388143	0.989839	-0.13726	0.311328	-0.440886	0.659295	0.918173	-0.754783	0.302726	-2.49329	0.0126565	0.151215
ENSG00000111537	IFNG	12.6808	-1.0776	0.426896	-2.52427	0.0115939	0.81287	-0.00500757	0.428067	-0.0116981	0.990666	0.997609	1.07259	0.430207	2.4932	0.0126597	0.151215
ENSG00000111670	GNPTAB	2074.73	0.0490026	0.105293	0.465395	0.641649	0.989839	-0.215652	0.106992	-2.01559	0.0438429	0.386118	-0.264655	0.106174	-2.49264	0.0126797	0.151327
ENSG00000179833	SERTAD2	509.13	-0.360321	0.290188	-1.24168	0.214354	0.989839	-1.08978	0.294924	-3.69513	0.000219771	0.0309551	-0.729463	0.29275	-2.49176	0.012711	0.151573
ENSG00000178999	AURKB	30.1923	0.333548	0.37508	0.889273	0.373856	0.989839	1.26754	0.379293	3.34186	0.000832188	0.0577498	0.933996	0.375067	2.49021	0.0127667	0.151729
ENSG00000130724	CHMP2A	814.424	0.00614289	0.0894266	0.0686919	0.945235	0.996265	0.230464	0.0907955	2.53828	0.01114	0.21387	0.224321	0.0900713	2.49048	0.0127569	0.151729
ENSG00000113070	HBEGF	268.881	-0.443295	0.362071	-1.22433	0.220828	0.989839	0.46571	0.36758	1.26696	0.205169	0.664707	0.909005	0.364915	2.49101	0.0127381	0.151729
ENSG00000152778	IFIT5	358.127	-0.531645	0.191299	-2.77913	0.00545042	0.681505	-0.0512741	0.194176	-0.26406	0.791733	0.95552	0.480371	0.192866	2.4907	0.0127491	0.151729
ENSG00000116138	DNAJC16	296.066	-0.0914639	0.0816827	-1.11975	0.262822	0.989839	-0.296968	0.083287	-3.5656	0.000363019	0.0398451	-0.205504	0.0826363	-2.48685	0.0128878	0.151871
ENSG00000056736	IL17RB	32.7892	0.0865885	0.278318	0.311113	0.755715	0.989839	0.779178	0.281281	2.77011	0.00560381	0.154186	0.692589	0.278514	2.48673	0.0128924	0.151871
ENSG00000185261	KIAA0825	120.69	-0.0666821	0.198794	-0.335433	0.737298	0.989839	0.430896	0.201546	2.13795	0.0325206	0.341683	0.497578	0.199968	2.48829	0.012836	0.151871
ENSG00000077152	UBE2T	44.8796	-0.105616	0.303256	-0.348274	0.727635	0.989839	0.652205	0.306803	2.12581	0.0335191	0.347674	0.757822	0.304441	2.48922	0.0128024	0.151871
ENSG00000175662	TOM1L2	397.171	0.138252	0.20529	0.673447	0.500663	0.989839	-0.376786	0.208708	-1.80533	0.0710236	0.461783	-0.515037	0.207081	-2.48712	0.012878	0.151871
ENSG00000167552	TUBA1A	3423.02	-0.188989	0.21353	-0.88507	0.376119	0.989839	0.346498	0.216881	1.59764	0.110123	0.539836	0.535487	0.21526	2.48763	0.0128597	0.151871
ENSG00000169891	REPS2	764.044	-0.253401	0.221505	-1.144	0.252625	0.989839	0.302122	0.224931	1.34318	0.179215	0.635947	0.555523	0.223266	2.48816	0.0128404	0.151871
ENSG00000146592	CREB5	524.569	-0.376611	0.314241	-1.19848	0.230731	0.989839	0.411376	0.319098	1.28919	0.197333	0.656583	0.787987	0.316747	2.48775	0.0128555	0.151871
ENSG00000140807	NKD1	7.80885	0.491048	0.340015	1.4442	0.148684	0.989839	-0.371846	0.353922	-1.05065	0.293421	0.741037	-0.862894	0.346691	-2.48895	0.0128123	0.151871
ENSG00000151611	MMAA	109.91	0.244159	0.166853	1.46331	0.143382	0.989839	-0.174711	0.170162	-1.02674	0.304545	0.753217	-0.41887	0.168449	-2.48662	0.0128961	0.151871
ENSG00000185885	IFITM1	466.969	-0.692473	0.215709	-3.21022	0.00132634	0.4193	-0.151226	0.218994	-0.690545	0.489851	0.863415	0.541247	0.217494	2.48856	0.0128261	0.151871
ENSG00000169679	BUB1	120.648	0.35566	0.272069	1.30724	0.191131	0.989839	1.03536	0.275953	3.75194	0.000175473	0.0274316	0.679699	0.273434	2.48579	0.0129263	0.151959
ENSG00000131355	ADGRE3	966.569	-0.176427	0.306711	-0.575222	0.565141	0.989839	0.592028	0.311494	1.90061	0.0573533	0.426825	0.768455	0.309167	2.48557	0.0129344	0.151959
ENSG00000141736	ERBB2	1708.34	0.204527	0.23497	0.870439	0.38406	0.989839	-0.384236	0.238716	-1.6096	0.107486	0.536901	-0.588763	0.236912	-2.48515	0.0129496	0.151959
ENSG00000011600	TYROBP	4287.17	-0.383183	0.235069	-1.63009	0.103082	0.989839	0.205701	0.238761	0.861535	0.388944	0.811236	0.588884	0.236981	2.48495	0.012957	0.151959
ENSG00000113273	ARSB	291.317	-0.274525	0.128173	-2.14184	0.0322063	0.987969	0.0465053	0.130053	0.357588	0.720652	0.9354	0.321031	0.129172	2.48529	0.0129446	0.151959
ENSG00000050405	LIMA1	608.873	0.383092	0.204093	1.87704	0.0605122	0.989839	-0.12807	0.207425	-0.617426	0.536953	0.879457	-0.511161	0.205783	-2.48398	0.0129923	0.152248
ENSG00000204264	PSMB8	1366.28	-0.0708343	0.108314	-0.65397	0.513131	0.989839	0.200267	0.109993	1.82072	0.0686487	0.458927	0.271101	0.10916	2.48352	0.0130091	0.152319
ENSG00000138071	ACTR2	4440.24	-0.00640168	0.101819	-0.062873	0.949868	0.996265	0.248418	0.103415	2.40214	0.0162995	0.253769	0.25482	0.102635	2.48278	0.0130361	0.15251
ENSG00000139263	LRIG3	112.299	0.224689	0.307604	0.730449	0.465116	0.989839	-0.545752	0.313087	-1.74313	0.081311	0.485594	-0.770441	0.310549	-2.4809	0.0131052	0.153192
ENSG00000116132	PRRX1	32.8417	0.607809	0.383588	1.58454	0.113072	0.989839	-0.353042	0.391751	-0.901188	0.367488	0.795116	-0.960851	0.387587	-2.47906	0.0131729	0.153731
ENSG00000168994	PXDC1	64.257	0.381252	0.223759	1.70385	0.0884089	0.989839	-0.178757	0.228319	-0.782924	0.433671	0.836644	-0.560009	0.225889	-2.47913	0.0131703	0.153731
ENSG00000168496	FEN1	74.8475	-0.0265963	0.202376	-0.13142	0.895443	0.994677	0.476781	0.20491	2.32679	0.0199767	0.276413	0.503377	0.203182	2.47748	0.0132316	0.153802
ENSG00000198736	MSRB1	397.45	-0.165422	0.245416	-0.674045	0.500283	0.989839	0.447396	0.249165	1.79558	0.0725609	0.464769	0.612818	0.247309	2.47795	0.0132141	0.153802
ENSG00000186074	CD300LF	131.588	-0.351671	0.280216	-1.255	0.209478	0.989839	0.347934	0.284256	1.22402	0.220946	0.681925	0.699606	0.282279	2.47842	0.0131967	0.153802
ENSG00000170558	CDH2	30.1692	-0.558126	0.437488	-1.27575	0.202043	0.989839	0.532305	0.442553	1.2028	0.229052	0.687764	1.09043	0.440145	2.47743	0.0132331	0.153802
ENSG00000182511	FES	296.47	-0.276356	0.206888	-1.33578	0.181622	0.989839	0.240293	0.20999	1.1443	0.252497	0.70722	0.516649	0.208477	2.47821	0.0132045	0.153802
ENSG00000109381	ELF2	545.221	-0.0772032	0.107656	-0.717128	0.473295	0.989839	0.19139	0.109285	1.75129	0.0798965	0.483708	0.268593	0.108446	2.47674	0.0132588	0.153975
ENSG00000055332	EIF2AK2	637.189	-0.469394	0.163574	-2.86962	0.00410964	0.681505	-0.060995	0.166078	-0.367267	0.71342	0.933108	0.408399	0.164914	2.47643	0.0132704	0.153984
ENSG00000013810	TACC3	402.383	0.0329423	0.190093	0.173296	0.862419	0.99286	0.506734	0.192975	2.6259	0.00864191	0.190309	0.473792	0.191475	2.47444	0.0133446	0.154299
ENSG00000167995	BEST1	807.551	-0.0301111	0.312211	-0.0964449	0.923167	0.996265	0.748424	0.317072	2.36043	0.018254	0.264172	0.778536	0.314688	2.47399	0.0133612	0.154299
ENSG00000024048	UBR2	2266.15	-0.14379	0.143154	-1.00444	0.315166	0.989839	0.213212	0.145391	1.46647	0.142519	0.591499	0.357002	0.144304	2.47396	0.0133626	0.154299
ENSG00000160712	IL6R	760.611	-0.248335	0.231839	-1.07115	0.284102	0.989839	0.329928	0.23543	1.40138	0.1611	0.618073	0.578262	0.233685	2.47454	0.0133409	0.154299
ENSG00000110876	SELPLG	3610.72	-0.350555	0.22407	-1.56449	0.117702	0.989839	0.208567	0.227587	0.91643	0.359441	0.790377	0.559122	0.22589	2.47519	0.0133165	0.154299
ENSG00000113407	TARS	992.314	-0.151415	0.0780942	-1.93888	0.0525162	0.989839	0.0433694	0.0792957	0.546933	0.584425	0.894904	0.194785	0.0787097	2.47472	0.013334	0.154299
ENSG00000140678	ITGAX	6395.22	-0.204864	0.296628	-0.690645	0.489789	0.989839	0.534533	0.301294	1.77412	0.0760426	0.474237	0.739398	0.29904	2.47257	0.0134146	0.154678
ENSG00000275395	FCGBP	283943	-0.341693	0.286119	-1.19423	0.232387	0.989839	0.371507	0.290628	1.27829	0.201147	0.659657	0.7132	0.288453	2.4725	0.0134171	0.154678
ENSG00000066629	EML1	57.5927	-0.689953	0.35953	-1.91904	0.0549793	0.989839	-1.59106	0.366869	-4.33686	1.44533e-05	0.00709009	-0.901106	0.364662	-2.47107	0.0134709	0.15475
ENSG00000116044	NFE2L2	1788.07	-0.0663536	0.165411	-0.401143	0.688315	0.989839	0.345621	0.167994	2.05735	0.0396527	0.37063	0.411975	0.166731	2.4709	0.0134775	0.15475
ENSG00000085840	ORC1	97.8841	-0.15812	0.333961	-0.473468	0.63588	0.989839	0.672457	0.338677	1.98554	0.0470841	0.398784	0.830577	0.336163	2.47075	0.0134828	0.15475
ENSG00000196550	FAM72A	20.7653	-0.992398	0.705946	-1.40577	0.159793	0.989839	0.763285	0.713922	1.06914	0.285005	0.736879	1.75568	0.710576	2.47079	0.0134815	0.15475
ENSG00000134882	UBAC2	494.881	0.112491	0.0665302	1.69083	0.0908698	0.989839	-0.0533045	0.0677669	-0.786586	0.431524	0.835788	-0.165796	0.0670978	-2.47095	0.0134753	0.15475
ENSG00000026751	SLAMF7	697.54	-0.719364	0.259739	-2.76956	0.00561317	0.681505	-0.072408	0.263756	-0.274527	0.78368	0.953164	0.646956	0.261862	2.4706	0.0134887	0.15475
ENSG00000135597	REPS1	767.756	0.0303386	0.0714753	0.424463	0.671228	0.989839	-0.147811	0.0727254	-2.03246	0.0421074	0.379181	-0.17815	0.0721182	-2.47025	0.0135019	0.154777
ENSG00000124429	POF1B	338.03	-0.352109	0.353904	-0.994927	0.319772	0.989839	-1.23399	0.359729	-3.43034	0.000602821	0.0490042	-0.881884	0.357076	-2.46974	0.0135212	0.154873
ENSG00000006432	MAP3K9	536.13	-0.518184	0.362613	-1.42903	0.152996	0.989839	-1.42108	0.36849	-3.85649	0.000115028	0.0212518	-0.902895	0.365772	-2.46846	0.0135695	0.155074
ENSG00000159496	RGL4	96.9457	-0.157016	0.243986	-0.643546	0.51987	0.989839	0.449063	0.247339	1.81558	0.0694349	0.460063	0.60608	0.245514	2.46861	0.0135639	0.155074
ENSG00000110446	SLC15A3	303.145	-0.280014	0.217683	-1.28634	0.198324	0.989839	0.261457	0.220958	1.18329	0.236696	0.694821	0.541471	0.21936	2.46841	0.0135714	0.155074
ENSG00000012124	CD22	518.715	0.46911	0.400817	1.17038	0.241846	0.989839	1.46529	0.407035	3.59991	0.000318329	0.0368175	0.996179	0.403887	2.46648	0.0136449	0.155427
ENSG00000273703	HIST1H2BM	550.379	0.185392	0.302671	0.612519	0.540194	0.989839	0.937354	0.307347	3.04982	0.00228978	0.0978209	0.751962	0.304988	2.46555	0.0136803	0.155427
ENSG00000149798	CDC42EP2	73.1722	-0.0754652	0.284465	-0.265288	0.790788	0.989839	0.630131	0.288306	2.18563	0.0288424	0.322319	0.705596	0.286074	2.46648	0.0136448	0.155427
ENSG00000064666	CNN2	2169.02	-0.0410861	0.123087	-0.333796	0.738533	0.989839	0.264978	0.125009	2.11968	0.0340331	0.349721	0.306064	0.124065	2.46697	0.0136263	0.155427
ENSG00000128016	ZFP36	2817.09	-0.156338	0.300404	-0.520426	0.602767	0.989839	0.590352	0.30512	1.93482	0.0530126	0.4146	0.746689	0.302837	2.46565	0.0136767	0.155427
ENSG00000197622	CDC42SE1	1322.49	-0.129299	0.142756	-0.905738	0.365075	0.989839	0.225593	0.144974	1.5561	0.119684	0.555051	0.354893	0.143889	2.46644	0.0136464	0.155427
ENSG00000103196	CRISPLD2	229.635	-0.315034	0.248665	-1.2669	0.205189	0.989839	0.30284	0.252375	1.19996	0.230154	0.689591	0.617875	0.250566	2.46592	0.0136663	0.155427
ENSG00000100564	PIGH	114.453	-0.302663	0.177375	-1.70635	0.087943	0.989839	0.137706	0.179756	0.766073	0.443633	0.842472	0.44037	0.178627	2.4653	0.0136897	0.155427
ENSG00000139370	SLC15A4	292.339	-0.0684885	0.155053	-0.44171	0.658699	0.989839	0.316334	0.157353	2.01035	0.0443941	0.388169	0.384822	0.156141	2.46458	0.0137176	0.155619
ENSG00000005339	CREBBP	7646.44	-0.0129743	0.103536	-0.125313	0.900276	0.994929	0.244106	0.105162	2.32123	0.0202743	0.277596	0.257081	0.104372	2.46312	0.0137733	0.155874
ENSG00000198538	ZNF28	599.15	0.0172819	0.109434	0.157921	0.874519	0.993128	-0.25471	0.111298	-2.28853	0.0221066	0.288521	-0.271992	0.11042	-2.46326	0.0137681	0.155874
ENSG00000104375	STK3	221.793	-0.0273654	0.118966	-0.230027	0.818071	0.990192	0.26735	0.120665	2.21564	0.0267158	0.315037	0.294716	0.119665	2.46285	0.0137839	0.155874
ENSG00000105520	PLPPR2	70.0339	-0.247071	0.212126	-1.16474	0.244125	0.989839	0.278642	0.214822	1.29708	0.194603	0.655299	0.525713	0.213402	2.46348	0.0137594	0.155874
ENSG00000144837	PLA1A	26.9172	-0.972461	0.464611	-2.09307	0.0363433	0.989839	0.179724	0.469032	0.383181	0.701586	0.930602	1.15219	0.467935	2.46228	0.0138058	0.155997
ENSG00000165304	MELK	85.4192	-0.244529	0.260938	-0.937113	0.3487	0.989839	0.401804	0.264449	1.5194	0.128662	0.573596	0.646333	0.262607	2.46122	0.0138466	0.156335
ENSG00000182489	XKRX	95.0054	-0.346395	0.461233	-0.751019	0.452641	0.989839	-1.49311	0.469387	-3.18098	0.00146779	0.0781377	-1.14671	0.465975	-2.46089	0.0138592	0.156353
ENSG00000104738	MCM4	373.289	-0.00108885	0.206794	-0.00526536	0.995799	0.999468	0.511324	0.209926	2.43573	0.0148616	0.242703	0.512413	0.208309	2.45987	0.0138988	0.156676
ENSG00000205710	C17orf107	53.8371	-0.199621	0.372741	-0.535548	0.592271	0.989839	0.722523	0.377678	1.91307	0.0557397	0.423758	0.922144	0.374941	2.45944	0.0139155	0.15674
ENSG00000096746	HNRNPH3	789.909	-0.00292767	0.0697444	-0.0419772	0.966517	0.997615	0.169713	0.0708117	2.39667	0.0165446	0.254992	0.17264	0.0702275	2.4583	0.0139596	0.156987
ENSG00000169554	ZEB2	1855.29	-0.276879	0.214651	-1.2899	0.197084	0.989839	0.25511	0.218008	1.17019	0.241926	0.701614	0.531989	0.216386	2.45852	0.013951	0.156987
ENSG00000145868	FBXO38	643.784	-0.0606516	0.0946598	-0.640733	0.521696	0.989839	0.173664	0.0961001	1.80711	0.0707444	0.461783	0.234315	0.0953544	2.45731	0.0139981	0.157296
ENSG00000107281	NPDC1	23.9675	-0.494082	0.295513	-1.67195	0.094534	0.989839	0.235743	0.297926	0.791281	0.42878	0.834222	0.729826	0.297062	2.45681	0.0140176	0.157378
ENSG00000103642	LACTB	195.597	-0.33276	0.19024	-1.74916	0.0802631	0.989839	0.13814	0.193004	0.715738	0.474153	0.857341	0.4709	0.191691	2.45656	0.0140275	0.157378
ENSG00000173535	TNFRSF10C	3943.81	-0.156612	0.311731	-0.502396	0.615389	0.989839	0.615288	0.316631	1.94324	0.0519875	0.411789	0.771901	0.314262	2.45624	0.0140401	0.157393
ENSG00000006451	RALA	456.507	-0.237883	0.198485	-1.19849	0.230725	0.989839	0.253392	0.201513	1.25745	0.208592	0.668189	0.491275	0.200034	2.45596	0.014051	0.157393
ENSG00000105668	UPK1A	97.2147	-0.843103	0.513872	-1.64069	0.100863	0.989839	-2.11764	0.523032	-4.04877	5.14868e-05	0.0138198	-1.27453	0.519382	-2.45394	0.01413	0.157534
ENSG00000178896	EXOSC4	53.5855	-0.0751166	0.168676	-0.44533	0.656081	0.989839	0.339959	0.170547	1.99335	0.0462231	0.395649	0.415076	0.169115	2.4544	0.0141121	0.157534
ENSG00000139163	ETNK1	343.832	-0.0453271	0.0828655	-0.546996	0.584381	0.989839	0.159295	0.0840823	1.89452	0.0581567	0.43023	0.204622	0.083381	2.45406	0.0141253	0.157534
ENSG00000012171	SEMA3B	527.249	-0.334306	0.273289	-1.22327	0.221228	0.989839	0.341656	0.277499	1.2312	0.218249	0.67952	0.675962	0.275459	2.45395	0.0141299	0.157534
ENSG00000101194	SLC17A9	81.3422	-0.332366	0.256408	-1.29624	0.194894	0.989839	0.301339	0.259812	1.15983	0.246117	0.703574	0.633704	0.258126	2.45502	0.0140876	0.157534
ENSG00000185291	IL3RA	229.796	-0.55483	0.249983	-2.21948	0.0264543	0.962429	0.0638112	0.253702	0.25152	0.801412	0.957334	0.618641	0.251985	2.45507	0.0140857	0.157534
ENSG00000134824	FADS2	345.642	-1.07917	0.219911	-4.90731	9.23323e-07	0.0065676	-0.534887	0.223215	-2.39629	0.0165621	0.254992	0.544287	0.221844	2.45347	0.0141484	0.157616
ENSG00000079263	SP140	1168.1	-0.14104	0.245541	-0.574405	0.565694	0.989839	0.466089	0.249366	1.8691	0.0616093	0.43797	0.607129	0.247501	2.45304	0.0141655	0.157682
ENSG00000173548	SNX33	56.9811	-0.113223	0.248429	-0.455757	0.648564	0.989839	-0.730801	0.253697	-2.88061	0.00396906	0.130101	-0.617578	0.2518	-2.45265	0.0141807	0.157729
ENSG00000106236	NPTX2	24.5149	-0.785336	0.396538	-1.98048	0.0476496	0.989839	0.193629	0.400437	0.483545	0.628709	0.910233	0.978966	0.399269	2.4519	0.0142106	0.157937
ENSG00000139132	FGD4	841.253	-0.0971525	0.169419	-0.573445	0.566344	0.989839	0.321445	0.172037	1.86846	0.0616982	0.43797	0.418597	0.170744	2.45161	0.0142221	0.157942
ENSG00000100292	HMOX1	5071.25	-0.225935	0.382657	-0.590439	0.554896	0.989839	-1.17104	0.388702	-3.0127	0.00258936	0.103472	-0.945105	0.385794	-2.44977	0.0142948	0.157977
ENSG00000167536	DHRS13	27.7606	0.0910249	0.208498	0.436573	0.662421	0.989839	0.599879	0.210256	2.85309	0.0043296	0.135269	0.508854	0.207695	2.45	0.0142856	0.157977
ENSG00000153201	RANBP2	13260.9	0.0213846	0.0893429	0.239354	0.810831	0.989839	0.242085	0.0907482	2.66765	0.00763832	0.180503	0.2207	0.090066	2.45043	0.0142687	0.157977
ENSG00000166396	SERPINB7	105.618	-0.0128413	0.425989	-0.0301446	0.975952	0.998005	-1.06721	0.433681	-2.46083	0.0138618	0.236039	-1.05437	0.430388	-2.44982	0.0142928	0.157977
ENSG00000068400	GRIPAP1	633.317	-0.00840815	0.0813638	-0.10334	0.917693	0.996265	0.192339	0.0825991	2.32859	0.0198808	0.276413	0.200748	0.0819247	2.45039	0.01427	0.157977
ENSG00000148426	PROSER2	42.8907	0.034492	0.297383	0.115985	0.907664	0.994938	-0.70352	0.303778	-2.31591	0.0205634	0.280147	-0.738012	0.301283	-2.44956	0.014303	0.157977
ENSG00000035664	DAPK2	133.303	-0.0785619	0.191063	-0.411182	0.680939	0.989839	0.392382	0.193746	2.02524	0.0428429	0.382601	0.470944	0.192245	2.44971	0.014297	0.157977
ENSG00000127947	PTPN12	1631.6	-0.280996	0.162864	-1.72534	0.0844655	0.989839	0.121122	0.165403	0.73228	0.463998	0.853636	0.402118	0.164179	2.44926	0.014315	0.157987
ENSG00000004961	HCCS	281.054	0.159164	0.0960377	1.65731	0.0974573	0.989839	-0.0780595	0.0978461	-0.797778	0.424999	0.831337	-0.237224	0.0968775	-2.44869	0.0143375	0.158113
ENSG00000104324	CPQ	402.114	-0.183232	0.183197	-1.00019	0.317216	0.989839	0.268684	0.185973	1.44475	0.148529	0.600106	0.451916	0.184599	2.4481	0.0143612	0.158252
ENSG00000099284	H2AFY2	107.588	0.179351	0.178141	1.00679	0.314035	0.989839	-0.261066	0.181631	-1.43735	0.150619	0.604097	-0.440417	0.179937	-2.44763	0.0143801	0.158337
ENSG00000174123	TLR10	59.591	0.013687	0.360746	0.037941	0.969735	0.997615	0.900968	0.365544	2.46473	0.0137116	0.234449	0.887281	0.36259	2.44706	0.0144026	0.158436
ENSG00000163902	RPN1	3333.07	-0.225094	0.116418	-1.93349	0.0531754	0.989839	0.0620731	0.118241	0.52497	0.599604	0.900369	0.287167	0.117362	2.44684	0.0144114	0.158436
ENSG00000115902	SLC1A4	208.264	-0.272429	0.17865	-1.52493	0.127276	0.989839	0.167827	0.181242	0.925985	0.354454	0.786331	0.440256	0.179983	2.4461	0.0144409	0.158638
ENSG00000116560	SFPQ	2361.22	0.0614603	0.0830135	0.740365	0.459078	0.989839	0.265932	0.0843084	3.15428	0.00160897	0.0817472	0.204472	0.0836532	2.44428	0.0145143	0.158709
ENSG00000104804	TULP2	45.3274	0.00787967	0.509938	0.0154522	0.987671	0.999468	1.26135	0.516842	2.4405	0.0146671	0.241218	1.25347	0.512766	2.44453	0.0145041	0.158709
ENSG00000105880	DLX5	36.0051	0.0979577	0.330546	0.296351	0.766962	0.989839	-0.72109	0.337936	-2.13381	0.0328586	0.344067	-0.819047	0.335042	-2.44461	0.0145009	0.158709
ENSG00000165097	KDM1B	391.834	-0.0964031	0.130133	-0.740805	0.458812	0.989839	0.224058	0.132083	1.69634	0.0898218	0.505087	0.320461	0.131079	2.44479	0.0144936	0.158709
ENSG00000185950	IRS2	342	-0.153269	0.204893	-0.748047	0.454432	0.989839	0.351553	0.207986	1.69027	0.090976	0.505574	0.504823	0.206438	2.4454	0.0144692	0.158709
ENSG00000178445	GLDC	81.7654	-0.983496	0.349628	-2.81298	0.00490853	0.681505	-0.121624	0.354349	-0.343231	0.731424	0.938678	0.861873	0.352544	2.44473	0.0144962	0.158709
ENSG00000162702	ZNF281	341.4	-0.0314902	0.137097	-0.229693	0.818331	0.990351	0.305789	0.139139	2.19772	0.0279689	0.318759	0.337279	0.138045	2.44325	0.0145557	0.15904
ENSG00000099331	MYO9B	2818.74	-0.0732206	0.130259	-0.562114	0.574039	0.989839	0.247479	0.132298	1.87062	0.0613979	0.437599	0.320699	0.131304	2.44242	0.0145892	0.159284
ENSG00000186205	MARC1	102.167	-0.308658	0.284597	-1.08454	0.278123	0.989839	0.391205	0.288601	1.35552	0.175252	0.632868	0.699863	0.286598	2.44197	0.0146073	0.159311
ENSG00000204592	HLA-E	19524.7	-0.218077	0.14668	-1.48676	0.137078	0.989839	0.143003	0.148989	0.959824	0.337144	0.776514	0.361081	0.147875	2.4418	0.0146142	0.159311
ENSG00000172831	CES2	204.892	-0.0424154	0.105857	-0.400685	0.688652	0.989839	-0.303782	0.107938	-2.81441	0.0048867	0.142719	-0.261367	0.107053	-2.44148	0.0146271	0.15932
ENSG00000101773	RBBP8	1299.02	0.0195531	0.126939	0.154035	0.877582	0.993621	0.331756	0.128909	2.57357	0.0100655	0.204269	0.312203	0.127922	2.44058	0.0146636	0.15932
ENSG00000116701	NCF2	6284.8	-0.267427	0.275401	-0.971045	0.331526	0.989839	0.410208	0.279733	1.46643	0.142532	0.591499	0.677635	0.277642	2.44068	0.0146596	0.15932
ENSG00000159885	ZNF222	83.265	-0.30181	0.207479	-1.45466	0.145764	0.989839	0.207973	0.210194	0.989433	0.322451	0.765797	0.509783	0.208864	2.44075	0.0146569	0.15932
ENSG00000175538	KCNE3	72.5872	-0.304719	0.20309	-1.50041	0.133508	0.989839	0.194118	0.205658	0.943884	0.345229	0.781501	0.498836	0.204408	2.4404	0.014671	0.15932
ENSG00000176018	LYSMD3	191.479	-0.0917377	0.088387	-1.03791	0.299312	0.989839	0.125166	0.0896189	1.39665	0.16252	0.620245	0.216904	0.0888954	2.43999	0.0146877	0.15938
ENSG00000189195	BTBD8	22.0241	0.0960176	0.279838	0.343118	0.73151	0.989839	-0.597871	0.287391	-2.08034	0.0374946	0.362439	-0.693889	0.284596	-2.43815	0.0147626	0.159998
ENSG00000080493	SLC4A4	784.759	-0.658531	0.290734	-2.26506	0.0235089	0.951428	0.05605	0.295244	0.189843	0.849432	0.969592	0.714581	0.293096	2.43804	0.0147671	0.159998
ENSG00000072952	MRVI1	113.358	-0.0724005	0.276442	-0.261902	0.793397	0.989839	0.605594	0.280392	2.15981	0.0307871	0.333986	0.677994	0.278243	2.4367	0.0148218	0.160385
ENSG00000185917	SETD4	90.0821	0.0628667	0.125716	0.500071	0.617025	0.989839	-0.247254	0.1286	-1.92266	0.0545223	0.420723	-0.310121	0.127275	-2.43662	0.0148254	0.160385
ENSG00000196684	HSH2D	206.436	-0.285871	0.234348	-1.21986	0.222519	0.989839	0.28915	0.237808	1.2159	0.224024	0.684098	0.575021	0.23611	2.4354	0.0148753	0.160652
ENSG00000154358	OBSCN	1096.64	0.261679	0.184593	1.4176	0.156307	0.989839	-0.191514	0.187569	-1.02103	0.307239	0.755407	-0.453193	0.186123	-2.43492	0.0148953	0.160652
ENSG00000127951	FGL2	1287.47	-0.349163	0.234699	-1.4877	0.136829	0.989839	0.227077	0.23836	0.952665	0.34076	0.777546	0.57624	0.236594	2.43556	0.0148687	0.160652
ENSG00000164509	IL31RA	19.3271	-1.3092	0.611311	-2.14162	0.0322239	0.987969	0.190574	0.617598	0.308573	0.757646	0.947072	1.49977	0.615908	2.43506	0.0148895	0.160652
ENSG00000166562	SEC11C	419.434	-0.251962	0.15133	-1.66499	0.0959155	0.989839	0.1193	0.15361	0.77664	0.437371	0.838437	0.371262	0.152509	2.43436	0.0149181	0.160776
ENSG00000165495	PKNOX2	29.5707	0.0467831	0.527586	0.0886739	0.929341	0.996265	-1.25382	0.538579	-2.32801	0.0199113	0.276413	-1.3006	0.534389	-2.43381	0.0149406	0.160898
ENSG00000101144	BMP7	83.1675	-0.135917	0.433169	-0.313773	0.753694	0.989839	-1.20057	0.44097	-2.72256	0.00647792	0.166148	-1.06465	0.43769	-2.43243	0.014998	0.161038
ENSG00000250510	GPR162	20.6447	-0.0741778	0.413071	-0.179576	0.857485	0.99257	0.932639	0.417202	2.23546	0.025387	0.307367	1.00682	0.413863	2.43273	0.0149854	0.161038
ENSG00000171988	JMJD1C	3710.56	-0.0901327	0.158901	-0.567226	0.570561	0.989839	0.299456	0.161393	1.85544	0.0635334	0.442401	0.389589	0.160184	2.43213	0.0150102	0.161038
ENSG00000136878	USP20	289.739	0.0820164	0.110548	0.741907	0.458144	0.989839	-0.189445	0.112575	-1.68283	0.0924081	0.509058	-0.271462	0.111591	-2.43266	0.0149884	0.161038
ENSG00000253910	PCDHGB2	7.47366	1.1287	0.469852	2.40226	0.0162943	0.885316	-0.0236669	0.485038	-0.0487939	0.961084	0.992597	-1.15237	0.473787	-2.43226	0.0150051	0.161038
ENSG00000135540	NHSL1	215.484	-0.335908	0.289233	-1.16137	0.24549	0.989839	-1.04609	0.294175	-3.55599	0.000376554	0.0398451	-0.710178	0.292046	-2.43174	0.0150267	0.161092
ENSG00000027075	PRKCH	738.333	-0.188666	0.147574	-1.27844	0.201093	0.989839	-0.550658	0.150014	-3.67072	0.000241868	0.0321431	-0.361992	0.148905	-2.43103	0.0150559	0.161163
ENSG00000081386	ZNF510	128.96	0.100903	0.131298	0.768504	0.442188	0.989839	-0.221678	0.133983	-1.65452	0.0980218	0.521939	-0.322581	0.132689	-2.43111	0.0150527	0.161163
ENSG00000157087	ATP2B2	36.0977	-0.574867	0.384821	-1.49386	0.135213	0.989839	0.365831	0.389281	0.93976	0.347341	0.782778	0.940698	0.387295	2.42889	0.0151452	0.161996
ENSG00000064225	ST3GAL6	165.754	-0.270633	0.189859	-1.42544	0.154031	0.989839	0.193791	0.19258	1.00629	0.314277	0.761004	0.464424	0.191248	2.42839	0.0151662	0.162099
ENSG00000134453	RBM17	672.921	0.0477969	0.0724899	0.65936	0.509665	0.989839	0.224852	0.0735928	3.05536	0.00224791	0.0963698	0.177056	0.0729526	2.42699	0.0152245	0.162113
ENSG00000179918	SEPHS2	130.886	-0.00941279	0.0879076	-0.107076	0.914729	0.995532	0.20455	0.089062	2.29672	0.0216349	0.286696	0.213963	0.0881436	2.42744	0.015206	0.162113
ENSG00000005302	MSL3	519.294	-0.147565	0.151086	-0.976696	0.32872	0.989839	0.221991	0.153385	1.44728	0.147818	0.599104	0.369556	0.152243	2.42741	0.0152069	0.162113
ENSG00000177614	PGBD5	16.6505	-0.405273	0.382147	-1.06052	0.28891	0.989839	0.524974	0.384945	1.36376	0.172642	0.63169	0.930247	0.383275	2.4271	0.0152201	0.162113
ENSG00000073711	PPP2R3A	125.826	0.40164	0.229425	1.75064	0.0800087	0.989839	-0.160296	0.233575	-0.686273	0.492541	0.864396	-0.561937	0.231438	-2.42803	0.0151812	0.162113
ENSG00000132185	FCRLA	38.7049	0.999123	0.483868	2.06487	0.0389354	0.989839	2.17319	0.490213	4.43315	9.28681e-06	0.00550476	1.17406	0.483936	2.42607	0.0152633	0.162217
ENSG00000163297	ANTXR2	386.896	-0.163528	0.207682	-0.787395	0.43105	0.989839	0.344249	0.210838	1.63276	0.102519	0.528117	0.507776	0.209271	2.42641	0.015249	0.162217
ENSG00000105289	TJP3	1024.68	0.380688	0.23709	1.60567	0.108347	0.989839	-0.199225	0.240894	-0.827022	0.408225	0.81956	-0.579912	0.239046	-2.42595	0.0152684	0.162217
ENSG00000104549	SQLE	215.864	-0.166212	0.208242	-0.798166	0.424774	0.989839	0.342533	0.211318	1.62093	0.105032	0.531927	0.508745	0.209756	2.42541	0.015291	0.162335
ENSG00000243364	EFNA4	18.3703	0.561312	0.202652	2.76983	0.00560863	0.681505	0.0673847	0.209114	0.32224	0.747271	0.945246	-0.493927	0.203678	-2.42503	0.015307	0.162384
ENSG00000162852	CNST	479.475	-0.198597	0.268289	-0.740236	0.459157	0.989839	-0.854614	0.272677	-3.13416	0.00172346	0.0840905	-0.656017	0.27065	-2.42386	0.0153566	0.162689
ENSG00000114127	XRN1	2391.26	-0.181511	0.13336	-1.36107	0.173492	0.989839	0.144332	0.135444	1.06562	0.286594	0.737436	0.325844	0.134434	2.42381	0.0153586	0.162689
ENSG00000172216	CEBPB	947.418	0.0966537	0.227094	0.425612	0.670391	0.989839	0.650997	0.230626	2.82274	0.00476148	0.140533	0.554344	0.228872	2.42207	0.0154326	0.162727
ENSG00000102349	KLF8	39.9091	-0.088885	0.296226	-0.300058	0.764133	0.989839	-0.816592	0.302772	-2.69705	0.00699569	0.172181	-0.727707	0.300473	-2.42187	0.015441	0.162727
ENSG00000213341	CHUK	889.129	-0.00495204	0.0909015	-0.0544769	0.956555	0.99642	0.216791	0.0922979	2.34882	0.0188332	0.267922	0.221743	0.0915699	2.42157	0.0154537	0.162727
ENSG00000144655	CSRNP1	718.113	-0.0620544	0.294977	-0.21037	0.833379	0.992021	0.657974	0.29956	2.19647	0.0280582	0.319214	0.720029	0.297309	2.42182	0.015443	0.162727
ENSG00000165091	TMC1	29.4775	0.141947	0.505594	0.280754	0.778899	0.989839	-1.09839	0.516124	-2.12816	0.0333237	0.346538	-1.24034	0.511971	-2.42268	0.0154065	0.162727
ENSG00000157350	ST3GAL2	119.078	-0.177192	0.208462	-0.849995	0.395328	0.989839	0.330954	0.211371	1.56575	0.117408	0.553203	0.508145	0.209835	2.42164	0.0154505	0.162727
ENSG00000115183	TANC1	582.473	0.295714	0.205498	1.43901	0.150147	0.989839	-0.206265	0.208857	-0.987593	0.323352	0.765874	-0.50198	0.207218	-2.42247	0.0154155	0.162727
ENSG00000165410	CFL2	324.981	0.371511	0.163428	2.27324	0.0230114	0.951428	-0.0276356	0.166225	-0.166254	0.867957	0.974184	-0.399147	0.164766	-2.42251	0.0154138	0.162727
ENSG00000186446	ZNF501	12.1278	0.133633	0.292103	0.457486	0.647322	0.989839	-0.589588	0.302536	-1.94882	0.0513171	0.410594	-0.723221	0.298904	-2.41958	0.0155386	0.1635
ENSG00000104866	PPP1R37	120.074	0.104107	0.114754	0.907224	0.364288	0.989839	-0.17643	0.117214	-1.5052	0.132274	0.578613	-0.280537	0.115981	-2.41883	0.0155707	0.163717
ENSG00000204421	LY6G6C	8.80997	-0.109756	0.688623	-0.159385	0.873366	0.993128	-1.81305	0.709673	-2.55477	0.0106257	0.209919	-1.7033	0.704469	-2.41784	0.0156127	0.163796
ENSG00000091137	SLC26A4	4572.21	-0.268511	0.325556	-0.824776	0.409499	0.989839	0.52518	0.330674	1.58821	0.112239	0.543451	0.79369	0.328202	2.4183	0.0155932	0.163796
ENSG00000155850	SLC26A2	1114.46	-0.413131	0.308351	-1.33981	0.180307	0.989839	0.33848	0.313165	1.08084	0.27977	0.73332	0.751611	0.310842	2.41798	0.0156068	0.163796
ENSG00000146072	TNFRSF21	967.486	0.0698164	0.258521	0.270061	0.787113	0.989839	-0.560228	0.262668	-2.13283	0.0329385	0.344067	-0.630044	0.260688	-2.41685	0.0156554	0.164122
ENSG00000234511	C5orf58	16.214	0.0926221	0.440307	0.210358	0.833388	0.992021	1.15551	0.44423	2.60115	0.00929109	0.196982	1.06289	0.439892	2.41625	0.0156812	0.164217
ENSG00000184564	SLITRK6	20.8384	0.25941	0.402495	0.644503	0.519249	0.989839	-0.727961	0.412715	-1.76383	0.07776	0.477879	-0.987371	0.408662	-2.41611	0.0156875	0.164217
ENSG00000170312	CDK1	90.2803	0.0776131	0.304989	0.254478	0.799126	0.989839	0.818524	0.309243	2.64687	0.00812416	0.185811	0.740911	0.306698	2.41577	0.0157021	0.164249
ENSG00000169902	TPST1	118.793	0.00214498	0.18466	0.0116158	0.990732	0.999468	-0.448748	0.188214	-2.38424	0.0171144	0.258186	-0.450893	0.186691	-2.41518	0.0157273	0.164271
ENSG00000235109	ZSCAN31	77.4863	0.600187	0.256195	2.34269	0.0191451	0.935419	-0.0236914	0.261078	-0.0907445	0.927696	0.986648	-0.623878	0.258297	-2.41535	0.01572	0.164271
ENSG00000119630	PGF	12.7192	-0.566067	0.42705	-1.32553	0.184996	0.989839	-1.62716	0.441121	-3.6887	0.0002254	0.0314367	-1.0611	0.439415	-2.4148	0.015744	0.164325
ENSG00000177602	GSG2	22.951	0.115167	0.318912	0.361126	0.718005	0.989839	0.883479	0.321773	2.74566	0.00603893	0.159981	0.768312	0.318318	2.41366	0.0157933	0.164427
ENSG00000134061	CD180	168.539	0.0958124	0.2826	0.339039	0.73458	0.989839	0.78201	0.286767	2.72699	0.00639152	0.165319	0.686198	0.284481	2.4121	0.0158609	0.164427
ENSG00000071539	TRIP13	31.989	-0.0115823	0.318711	-0.0363409	0.971011	0.997615	0.758671	0.322132	2.35515	0.018515	0.265787	0.770253	0.319355	2.41191	0.0158694	0.164427
ENSG00000070729	CNGB1	31.1241	-0.0481196	0.478583	-0.100546	0.919911	0.996265	1.11138	0.484451	2.2941	0.021785	0.286957	1.1595	0.480628	2.41246	0.0158454	0.164427
ENSG00000108854	SMURF2	716.574	0.0463726	0.0948517	0.488896	0.624916	0.989839	-0.184494	0.0964658	-1.91253	0.0558082	0.423768	-0.230866	0.0956886	-2.41268	0.0158355	0.164427
ENSG00000100697	DICER1	3917.94	-0.0411433	0.0790408	-0.520532	0.602693	0.989839	0.151023	0.0802792	1.88122	0.0599421	0.435602	0.192166	0.0796717	2.41197	0.0158665	0.164427
ENSG00000244482	LILRA6	1052.87	-0.349377	0.340621	-1.02571	0.30503	0.989839	0.479282	0.345942	1.38544	0.165918	0.623277	0.828659	0.343369	2.41332	0.0158079	0.164427
ENSG00000146350	TBC1D32	104.151	0.237666	0.166511	1.42733	0.153483	0.989839	-0.168181	0.169846	-0.990199	0.322077	0.765388	-0.405847	0.16811	-2.41418	0.0157706	0.164427
ENSG00000100665	SERPINA4	35.0698	-1.29527	0.623707	-2.07673	0.0378263	0.989839	0.220932	0.631587	0.349804	0.726486	0.937754	1.5162	0.628541	2.41226	0.0158541	0.164427
ENSG00000174516	PELI3	13.0147	0.400487	0.177231	2.25969	0.0238407	0.951428	-0.0309108	0.18483	-0.167239	0.867182	0.974184	-0.431398	0.178759	-2.4133	0.015809	0.164427
ENSG00000151327	FAM177A1	489.164	-0.117847	0.123861	-0.951443	0.34138	0.989839	0.182991	0.125733	1.45539	0.145562	0.595049	0.300837	0.124788	2.41079	0.015918	0.164811
ENSG00000099204	ABLIM1	2583.53	-0.283833	0.296464	-0.957398	0.338367	0.989839	-1.00427	0.301166	-3.3346	0.000854212	0.0578668	-0.720434	0.298916	-2.41015	0.0159458	0.164936
ENSG00000074527	NTN4	707.717	0.390296	0.287833	1.35598	0.175105	0.989839	-0.309134	0.292463	-1.057	0.290511	0.739852	-0.69943	0.290222	-2.40998	0.0159533	0.164936
ENSG00000049246	PER3	208.875	-0.197762	0.205936	-0.960306	0.336901	0.989839	-0.69898	0.209575	-3.33523	0.000852288	0.0578668	-0.501218	0.208047	-2.40915	0.0159896	0.164998
ENSG00000124635	HIST1H2BJ	623.262	0.21523	0.229503	0.937809	0.348342	0.989839	0.772221	0.233043	3.31364	0.000920887	0.0600942	0.556991	0.231227	2.40884	0.0160031	0.164998
ENSG00000131153	GINS2	22.3408	0.284622	0.398317	0.714562	0.47488	0.989839	1.24235	0.402295	3.08815	0.00201404	0.0925182	0.957728	0.397657	2.40843	0.0160215	0.164998
ENSG00000066084	DIP2B	1714.92	-0.0689279	0.130542	-0.528015	0.597489	0.989839	0.248042	0.132576	1.87094	0.0613541	0.437505	0.31697	0.131578	2.40899	0.0159967	0.164998
ENSG00000138639	ARHGAP24	95.1447	-0.119715	0.183853	-0.651142	0.514955	0.989839	0.325541	0.186289	1.7475	0.0805498	0.484426	0.445256	0.184878	2.40838	0.0160237	0.164998
ENSG00000100030	MAPK1	868.689	-0.124728	0.10952	-1.13885	0.254764	0.989839	0.141076	0.111205	1.26861	0.204579	0.663736	0.265804	0.110372	2.40826	0.0160289	0.164998
ENSG00000147010	SH3KBP1	1495.38	-0.0264815	0.148706	-0.17808	0.85866	0.992666	0.334336	0.151021	2.21383	0.0268405	0.316087	0.360817	0.149879	2.40738	0.0160674	0.165274
ENSG00000067182	TNFRSF1A	2383.44	-0.0947764	0.182777	-0.518536	0.604084	0.989839	0.348653	0.185639	1.87812	0.0603644	0.435602	0.443429	0.184248	2.4067	0.0160973	0.165463
ENSG00000186638	KIF24	39.7529	-0.112035	0.225843	-0.496074	0.619842	0.989839	0.432364	0.228246	1.89429	0.0581866	0.43023	0.544399	0.226476	2.40378	0.0162265	0.166429
ENSG00000070019	GUCY2C	21.5741	0.474996	0.391376	1.21366	0.224878	0.989839	-0.477375	0.400424	-1.19217	0.233193	0.692171	-0.952371	0.39612	-2.40425	0.0162057	0.166429
ENSG00000133116	KL	40.8081	-0.853569	0.417672	-2.04363	0.0409898	0.989839	0.158062	0.422778	0.373865	0.708505	0.933061	1.01163	0.420825	2.40392	0.0162202	0.166429
ENSG00000080200	CRYBG3	412.799	-0.305884	0.222681	-1.37364	0.169552	0.989839	-0.845945	0.226386	-3.73673	0.000186425	0.0279167	-0.54006	0.224734	-2.40311	0.0162564	0.166616
ENSG00000182944	EWSR1	1819.61	-0.0204852	0.0718174	-0.28524	0.775461	0.989839	0.153315	0.0729351	2.10208	0.0355463	0.354665	0.173801	0.0723692	2.40158	0.0163243	0.166831
ENSG00000120659	TNFSF11	32.485	-0.18684	0.342248	-0.54592	0.585121	0.989839	0.638329	0.346071	1.8445	0.0651098	0.446702	0.825169	0.343614	2.40144	0.0163307	0.166831
ENSG00000198909	MAP3K3	498.68	-0.118131	0.157597	-0.749578	0.453509	0.989839	0.26334	0.159998	1.6459	0.0997842	0.524974	0.381472	0.158797	2.40227	0.0162938	0.166831
ENSG00000188921	HACD4	215.472	-0.203092	0.184374	-1.10152	0.270669	0.989839	0.242881	0.187074	1.29831	0.19418	0.65529	0.445973	0.18572	2.40132	0.016336	0.166831
ENSG00000094880	CDC23	270.652	0.202879	0.115302	1.75954	0.0784853	0.989839	-0.0764319	0.117403	-0.651021	0.515033	0.873461	-0.279311	0.116291	-2.40183	0.0163134	0.166831
ENSG00000133275	CSNK1G2	441.582	-0.0116117	0.0851435	-0.136378	0.891523	0.99428	0.194058	0.086418	2.24558	0.024731	0.304345	0.20567	0.0856958	2.4	0.0163949	0.166851
ENSG00000070961	ATP2B1	1596	-0.041929	0.191333	-0.219141	0.82654	0.992021	0.420928	0.194321	2.16614	0.0303002	0.330307	0.462857	0.19286	2.39997	0.0163966	0.166851
ENSG00000186635	ARAP1	2114.66	-0.12121	0.169345	-0.71576	0.47414	0.989839	0.288613	0.171993	1.67805	0.0933375	0.510492	0.409823	0.170706	2.40076	0.016361	0.166851
ENSG00000140299	BNIP2	615.621	-0.183264	0.12304	-1.48946	0.136366	0.989839	0.114396	0.124918	0.915766	0.359789	0.790725	0.29766	0.124	2.40047	0.0163738	0.166851
ENSG00000175065	DSG4	3.85345	2.07471	1.0742	1.9314	0.053434	0.989839	-0.541208	1.10959	-0.487757	0.625722	0.909415	-2.61592	1.08988	-2.40019	0.0163864	0.166851
ENSG00000164920	OSR2	10.9114	0.349631	0.441934	0.791138	0.428864	0.989839	-0.730149	0.455176	-1.6041	0.108691	0.539324	-1.07978	0.449984	-2.3996	0.016413	0.166863
ENSG00000196730	DAPK1	905.172	0.214924	0.134829	1.59405	0.110925	0.989839	-0.111274	0.137036	-0.812009	0.416787	0.824383	-0.326198	0.135949	-2.39942	0.0164212	0.166863
ENSG00000130429	ARPC1B	1123.87	-0.0555158	0.117903	-0.470859	0.637741	0.989839	0.229528	0.119728	1.91708	0.055228	0.42286	0.285044	0.118818	2.39899	0.0164405	0.166865
ENSG00000196923	PDLIM7	141.624	-0.124594	0.230956	-0.53947	0.589562	0.989839	0.433115	0.234282	1.84869	0.0645031	0.444981	0.557709	0.232523	2.39851	0.016462	0.166865
ENSG00000118263	KLF7	115.864	-0.0995697	0.17315	-0.575049	0.565258	0.989839	0.318244	0.175521	1.81314	0.069811	0.460636	0.417814	0.17417	2.39889	0.0164449	0.166865
ENSG00000198513	ATL1	91.9758	0.333873	0.245673	1.35901	0.174142	0.989839	-0.260878	0.250279	-1.04235	0.297249	0.745797	-0.594752	0.247982	-2.39837	0.0164683	0.166865
ENSG00000083093	PALB2	328.079	0.231274	0.106962	2.16222	0.0306014	0.982965	-0.0272415	0.108882	-0.250193	0.802438	0.957675	-0.258516	0.10784	-2.39722	0.0165199	0.167269
ENSG00000107290	SETX	6210.26	-0.0295326	0.102555	-0.287967	0.773372	0.989839	0.21823	0.104166	2.09502	0.0361688	0.357815	0.247763	0.103383	2.39656	0.0165497	0.167332
ENSG00000106031	HOXA13	82.328	0.613951	0.410198	1.49672	0.134467	0.989839	-0.37798	0.417448	-0.905455	0.365224	0.793759	-0.991932	0.413881	-2.39666	0.0165453	0.167332
ENSG00000163932	PRKCD	2019.84	-0.179774	0.1382	-1.30082	0.193319	0.989839	0.154018	0.140358	1.09732	0.2725	0.725079	0.333792	0.139312	2.396	0.0165751	0.16747
ENSG00000109111	SUPT6H	2313.65	0.008957	0.0902658	0.0992292	0.920956	0.996265	0.226871	0.0916746	2.47475	0.0133331	0.23075	0.217914	0.0909724	2.39539	0.0166028	0.167604
ENSG00000168016	TRANK1	1987.68	-0.0874985	0.16206	-0.539915	0.589256	0.989839	0.303773	0.164592	1.84561	0.0649495	0.446363	0.391271	0.163357	2.39519	0.016612	0.167604
ENSG00000164967	RPP25L	25.558	0.00973446	0.161868	0.0601383	0.952046	0.996265	-0.386099	0.1673	-2.30783	0.0210086	0.282752	-0.395834	0.165404	-2.39314	0.016705	0.168423
ENSG00000072501	SMC1A	1964.13	0.00409133	0.0935061	0.0437547	0.9651	0.997615	0.229486	0.094963	2.41659	0.0156668	0.24817	0.225395	0.0942345	2.39185	0.0167636	0.168894
ENSG00000198910	L1CAM	29.4469	0.333406	0.354029	0.941747	0.346322	0.989839	-0.52344	0.361863	-1.44651	0.148033	0.59962	-0.856846	0.358315	-2.39132	0.0167881	0.169021
ENSG00000197647	ZNF433	94.5492	-0.257834	0.216821	-1.18915	0.234379	0.989839	-0.78249	0.22107	-3.53957	0.000400787	0.0410187	-0.524656	0.219555	-2.38963	0.0168652	0.169124
ENSG00000163874	ZC3H12A	498.608	0.1017	0.197665	0.514506	0.606898	0.989839	0.577563	0.200691	2.87787	0.00400368	0.130634	0.475864	0.199126	2.38976	0.0168592	0.169124
ENSG00000108556	CHRNE	18.2465	-0.19097	0.490485	-0.38935	0.697017	0.989839	0.984819	0.495465	1.98767	0.0468486	0.398539	1.17579	0.491936	2.39013	0.0168426	0.169124
ENSG00000144596	GRIP2	8.37563	-0.206243	0.51151	-0.403203	0.686799	0.989839	1.01216	0.513185	1.97232	0.0485733	0.402216	1.21841	0.509854	2.38971	0.0168615	0.169124
ENSG00000189190	ZNF600	283.777	0.154995	0.126827	1.2221	0.221669	0.989839	-0.150896	0.129101	-1.16882	0.242475	0.701752	-0.305892	0.127961	-2.39051	0.0168248	0.169124
ENSG00000114737	CISH	59.3635	-0.403663	0.231078	-1.74687	0.0806607	0.989839	0.152319	0.233943	0.651095	0.514985	0.873461	0.555982	0.232674	2.38954	0.0168696	0.169124
ENSG00000072864	NDE1	757.951	-0.114647	0.132289	-0.866638	0.386141	0.989839	0.203877	0.134323	1.51781	0.129061	0.574117	0.318524	0.133314	2.38928	0.0168817	0.169126
ENSG00000183486	MX2	1195.42	-0.535855	0.257187	-2.08352	0.0372038	0.989839	0.0831123	0.261198	0.318197	0.750336	0.945525	0.618967	0.259276	2.38729	0.0169732	0.169804
ENSG00000151694	ADAM17	806.947	-0.212798	0.0983134	-2.16449	0.030427	0.982965	0.0237963	0.0998221	0.238387	0.811581	0.960102	0.236594	0.0991004	2.38742	0.0169671	0.169804
ENSG00000204138	PHACTR4	1280.34	-0.432104	0.268365	-1.61013	0.107369	0.989839	-1.07807	0.272658	-3.95391	7.68841e-05	0.0163247	-0.645963	0.270636	-2.38683	0.0169942	0.169895
ENSG00000143376	SNX27	428.717	-0.152227	0.122053	-1.24722	0.212316	0.989839	0.141201	0.12389	1.13973	0.254399	0.709876	0.293428	0.122973	2.38611	0.0170276	0.170108
ENSG00000099783	HNRNPM	1931.49	-0.00506076	0.0787245	-0.0642845	0.948744	0.996265	0.184182	0.0799507	2.30369	0.0212398	0.283578	0.189243	0.0793326	2.38544	0.0170589	0.170115
ENSG00000182022	CHST15	376.654	-0.115209	0.220698	-0.522023	0.601655	0.989839	0.415235	0.22406	1.85323	0.0638493	0.44307	0.530445	0.222378	2.38532	0.0170641	0.170115
ENSG00000266338	NBPF15	451.135	-0.316914	0.221888	-1.42826	0.153216	0.989839	0.216586	0.225276	0.961425	0.336339	0.776514	0.5335	0.223639	2.38554	0.0170541	0.170115
ENSG00000104856	RELB	306.065	-0.198613	0.193248	-1.02776	0.304063	0.989839	0.265748	0.19615	1.35482	0.175474	0.632868	0.464361	0.19471	2.38488	0.0170847	0.170201
ENSG00000132388	UBE2G1	544.214	-0.339771	0.243387	-1.39601	0.162711	0.989839	-0.925311	0.24737	-3.74059	0.000183588	0.0277843	-0.58554	0.245553	-2.38457	0.0170989	0.170223
ENSG00000164211	STARD4	37.5219	-0.124016	0.184492	-0.672205	0.501453	0.989839	0.316646	0.186265	1.69998	0.0891354	0.50359	0.440662	0.184839	2.38404	0.0171239	0.170234
ENSG00000160185	UBASH3A	148.899	0.18241	0.212516	0.858336	0.390707	0.989839	-0.329102	0.21637	-1.52102	0.128256	0.572814	-0.511512	0.214537	-2.38426	0.0171133	0.170234
ENSG00000145244	CORIN	18.1851	-0.347889	0.37658	-0.923811	0.355584	0.989839	0.552517	0.379779	1.45484	0.145714	0.595499	0.900407	0.377783	2.38339	0.0171538	0.170293
ENSG00000171700	RGS19	74.6622	-0.235703	0.214228	-1.10025	0.271225	0.989839	0.278067	0.217003	1.2814	0.200054	0.658879	0.513771	0.215541	2.38363	0.0171427	0.170293
ENSG00000108651	UTP6	500.34	-0.0358167	0.0880937	-0.406575	0.68432	0.989839	0.175534	0.0894208	1.96302	0.0496443	0.404027	0.211351	0.0887	2.38276	0.0171833	0.170348
ENSG00000163864	NMNAT3	8.74329	0.488745	0.295182	1.65574	0.0977741	0.989839	-0.225921	0.307199	-0.735423	0.462082	0.852383	-0.714666	0.299929	-2.38279	0.0171822	0.170348
ENSG00000142347	MYO1F	6027.13	-0.219036	0.249156	-0.879114	0.37934	0.989839	0.378898	0.253074	1.49718	0.134346	0.580915	0.597934	0.251182	2.38048	0.0172899	0.171167
ENSG00000164111	ANXA5	5199.04	-0.274275	0.147844	-1.85516	0.0635733	0.989839	0.0805303	0.150166	0.536276	0.591768	0.897254	0.354805	0.149047	2.3805	0.0172893	0.171167
ENSG00000186395	KRT10	202.308	1.04473	0.23035	4.5354	5.74942e-06	0.0163582	0.492922	0.23426	2.10417	0.0353636	0.354533	-0.551809	0.231882	-2.3797	0.0173269	0.171304
ENSG00000156273	BACH1	1212.25	-0.186758	0.163733	-1.14062	0.254027	0.989839	0.205954	0.166279	1.23861	0.215492	0.676371	0.392712	0.165042	2.37947	0.0173375	0.171304
ENSG00000016082	ISL1	6.97081	0.931102	0.811319	1.14764	0.251117	0.989839	-1.03186	0.834493	-1.23651	0.216269	0.67693	-1.96296	0.824975	-2.37942	0.0173399	0.171304
ENSG00000139517	LNX2	198.747	-0.00494429	0.160264	-0.0308509	0.975388	0.998005	-0.389852	0.163171	-2.38922	0.0168842	0.256618	-0.384907	0.161875	-2.37781	0.017416	0.171438
ENSG00000163535	SGO2	47.9818	-0.016969	0.23733	-0.0714994	0.943	0.996265	0.548999	0.240118	2.28637	0.0222327	0.288736	0.565968	0.238046	2.37756	0.0174278	0.171438
ENSG00000186106	ANKRD46	55.9519	0.0432743	0.155066	0.27907	0.780191	0.989839	-0.330651	0.158866	-2.08133	0.0374039	0.361978	-0.373926	0.157273	-2.37756	0.0174277	0.171438
ENSG00000115355	CCDC88A	715.875	-0.0531377	0.161848	-0.328319	0.742671	0.989839	0.334428	0.164341	2.03497	0.0418543	0.379181	0.387566	0.163095	2.37633	0.017486	0.171438
ENSG00000022277	RTFDC1	807.011	-0.0609594	0.115599	-0.527335	0.597961	0.989839	0.215911	0.117376	1.83949	0.0658438	0.449038	0.27687	0.11648	2.37699	0.0174547	0.171438
ENSG00000180346	TIGD2	36.7741	0.0983155	0.174948	0.56197	0.574136	0.989839	-0.324045	0.179685	-1.80341	0.0713246	0.462065	-0.42236	0.177623	-2.37785	0.0174141	0.171438
ENSG00000084674	APOB	193.785	-0.322968	0.436704	-0.739558	0.459568	0.989839	0.722876	0.443331	1.63056	0.102984	0.529214	1.04584	0.440075	2.37651	0.0174772	0.171438
ENSG00000182752	PAPPA	12.6714	-0.627017	0.52503	-1.19425	0.23238	0.989839	0.626303	0.528823	1.18433	0.236281	0.694494	1.25332	0.527131	2.37762	0.0174246	0.171438
ENSG00000018510	AGPS	1064.55	-0.130218	0.0847557	-1.53639	0.124443	0.989839	0.0728026	0.0860639	0.845913	0.397602	0.816157	0.20302	0.0854206	2.37672	0.0174676	0.171438
ENSG00000165794	SLC39A2	19.1503	0.900665	0.524918	1.71582	0.0861949	0.989839	-0.360307	0.536387	-0.671729	0.501756	0.867767	-1.26097	0.53035	-2.37762	0.0174247	0.171438
ENSG00000145703	IQGAP2	2211.29	-0.421728	0.18558	-2.27248	0.0230573	0.951428	0.0228766	0.188483	0.121372	0.903396	0.981496	0.444604	0.187091	2.37641	0.017482	0.171438
ENSG00000126878	AIF1L	648.414	-0.334355	0.452181	-0.739426	0.459649	0.989839	-1.41734	0.45943	-3.08499	0.00203558	0.0925182	-1.08298	0.456006	-2.37493	0.0175523	0.171851
ENSG00000152213	ARL11	19.267	-0.210884	0.287973	-0.732305	0.463982	0.989839	0.474034	0.290214	1.63339	0.102386	0.528117	0.684918	0.288382	2.37504	0.0175472	0.171851
ENSG00000117640	MTFR1L	117.48	-0.0657707	0.118199	-0.55644	0.57791	0.989839	-0.350197	0.120778	-2.89952	0.0037374	0.125991	-0.284426	0.119786	-2.37444	0.0175754	0.171879
ENSG00000165801	ARHGEF40	382.715	-0.215011	0.193029	-1.11388	0.265332	0.989839	0.246847	0.195957	1.2597	0.207778	0.667215	0.461857	0.194519	2.37436	0.0175794	0.171879
ENSG00000156968	MPV17L	27.2528	-0.466286	0.326974	-1.42606	0.15385	0.989839	0.314128	0.330135	0.951511	0.341345	0.777827	0.780413	0.328723	2.37408	0.0175929	0.171893
ENSG00000198932	GPRASP1	86.6565	0.182105	0.238499	0.763545	0.445138	0.989839	-0.389825	0.243082	-1.60368	0.108785	0.539326	-0.57193	0.240954	-2.37361	0.0176152	0.171993
ENSG00000203737	GPR52	11.3144	-0.279585	0.4244	-0.658777	0.510039	0.989839	0.726893	0.42644	1.70456	0.0882765	0.501249	1.00648	0.424145	2.37296	0.0176462	0.17206
ENSG00000174371	EXO1	50.0496	-0.457361	0.382661	-1.19521	0.232005	0.989839	0.456691	0.387594	1.17827	0.238687	0.697815	0.914052	0.385187	2.37301	0.0176437	0.17206
ENSG00000159363	ATP13A2	691.283	0.0388926	0.143817	0.270432	0.786828	0.989839	-0.305272	0.146193	-2.08814	0.0367855	0.360443	-0.344164	0.145065	-2.37248	0.0176691	0.172164
ENSG00000196867	ZFP28	55.6495	0.324134	0.15668	2.06876	0.0385686	0.989839	-0.0507908	0.160404	-0.316642	0.751515	0.945736	-0.374925	0.158056	-2.3721	0.0176872	0.172223
ENSG00000161217	PCYT1A	184.225	0.0950856	0.121116	0.785077	0.432408	0.989839	0.383569	0.122827	3.12284	0.00179116	0.0860847	0.288484	0.121655	2.37132	0.0177245	0.172288
ENSG00000138646	HERC5	519.599	-1.09334	0.314179	-3.48	0.00050142	0.222913	-0.342154	0.319019	-1.07252	0.283487	0.735928	0.751188	0.316779	2.37133	0.0177243	0.172288
ENSG00000185101	ANO9	117.627	0.227432	0.171457	1.32647	0.184684	0.989839	-0.182982	0.174777	-1.04694	0.295125	0.743615	-0.410414	0.173083	-2.3712	0.0177302	0.172288
ENSG00000007312	CD79B	318.132	0.502075	0.403656	1.24382	0.213566	0.989839	1.46565	0.409863	3.57595	0.000348964	0.0390895	0.963572	0.406621	2.3697	0.0178023	0.172528
ENSG00000197548	ATG7	552.187	-0.100419	0.152411	-0.658874	0.509977	0.989839	0.263609	0.15474	1.70356	0.0884628	0.501249	0.364028	0.153573	2.37039	0.0177693	0.172528
ENSG00000173599	PC	110.873	-0.188583	0.193161	-0.9763	0.328916	0.989839	0.272174	0.195803	1.39004	0.164517	0.622932	0.460757	0.194406	2.37008	0.0177845	0.172528
ENSG00000188211	NCR3LG1	15.0614	-0.563269	0.468919	-1.20121	0.22967	0.989839	0.553012	0.472974	1.16922	0.242314	0.701752	1.11628	0.471068	2.36968	0.0178034	0.172528
ENSG00000082074	FYB	5487.19	-0.277135	0.202001	-1.37195	0.170079	0.989839	0.205018	0.205176	0.999232	0.317682	0.762445	0.482153	0.203644	2.36763	0.0179022	0.173368
ENSG00000102837	OLFM4	37540	-0.244171	0.512148	-0.476758	0.633534	0.989839	-1.46625	0.52022	-2.81852	0.0048245	0.141512	-1.22208	0.516327	-2.36687	0.017939	0.173488
ENSG00000182957	SPATA13	72.2476	-0.168191	0.188342	-0.893008	0.371853	0.989839	0.279994	0.190711	1.46815	0.142062	0.591015	0.448185	0.189352	2.36694	0.0179357	0.173488
ENSG00000171848	RRM2	165.883	0.22836	0.300552	0.759803	0.447373	0.989839	0.944017	0.304994	3.0952	0.00196682	0.0923434	0.715657	0.302486	2.36592	0.0179855	0.173644
ENSG00000110375	UPK2	15.8642	-0.327105	0.519525	-0.629623	0.528941	0.989839	-1.5797	0.532954	-2.96405	0.00303622	0.112544	-1.25259	0.529463	-2.36578	0.0179921	0.173644
ENSG00000130338	TULP4	410.727	0.0147586	0.0982086	0.150278	0.880545	0.993718	-0.219703	0.0999589	-2.19793	0.0279538	0.318759	-0.234462	0.0991367	-2.36503	0.0180284	0.173644
ENSG00000089639	GMIP	641.685	-0.126527	0.194193	-0.651556	0.514688	0.989839	0.336471	0.197185	1.70637	0.0879398	0.500337	0.462998	0.195709	2.36575	0.0179937	0.173644
ENSG00000183735	TBK1	376.049	-0.159859	0.13224	-1.20885	0.22672	0.989839	0.155248	0.134222	1.15666	0.247413	0.703955	0.315107	0.133232	2.3651	0.0180254	0.173644
ENSG00000147872	PLIN2	309.22	-0.333298	0.14008	-2.37934	0.0173435	0.915376	0.00068809	0.142158	0.00484031	0.996138	0.998887	0.333986	0.141207	2.36522	0.0180193	0.173644
ENSG00000169248	CXCL11	34.836	-1.43918	0.696511	-2.06627	0.0388028	0.989839	0.220551	0.705335	0.31269	0.754516	0.946097	1.65973	0.701949	2.36446	0.0180562	0.173794
ENSG00000097033	SH3GLB1	1550.75	-0.157422	0.116345	-1.35307	0.176034	0.989839	0.119753	0.118155	1.01353	0.310809	0.757611	0.277176	0.117275	2.36347	0.0181045	0.174141
ENSG00000104979	C19orf53	98.2632	0.0244559	0.10364	0.23597	0.813456	0.989839	-0.223597	0.106108	-2.10726	0.0350948	0.353583	-0.248053	0.104996	-2.36251	0.0181516	0.174358
ENSG00000129450	SIGLEC9	408.02	-0.320915	0.251576	-1.27562	0.202089	0.989839	0.278174	0.255428	1.08905	0.276131	0.729279	0.59909	0.253562	2.36269	0.0181427	0.174358
ENSG00000100911	PSME2	1225.79	-0.1949	0.105165	-1.85327	0.0638432	0.989839	0.0553413	0.106794	0.518207	0.604314	0.902815	0.250242	0.106008	2.3606	0.0182454	0.175141
ENSG00000130592	LSP1	2318.29	-0.200036	0.186046	-1.0752	0.282287	0.989839	0.24241	0.188959	1.28287	0.199537	0.658458	0.442446	0.187549	2.3591	0.0183195	0.175734
ENSG00000166508	MCM7	579.61	0.0680519	0.162882	0.417799	0.676094	0.989839	0.455067	0.165375	2.75172	0.00592825	0.158794	0.387015	0.164081	2.35868	0.0183402	0.175813
ENSG00000152465	NMT2	112.115	0.207606	0.153984	1.34823	0.177584	0.989839	-0.158743	0.157067	-1.01067	0.312175	0.759417	-0.366349	0.155463	-2.3565	0.0184479	0.176727
ENSG00000080371	RAB21	586.26	-0.0289315	0.143853	-0.201118	0.840606	0.992021	0.312503	0.146054	2.13964	0.0323835	0.341164	0.341434	0.144931	2.35584	0.0184808	0.176866
ENSG00000203747	FCGR3A	4448.54	-0.422657	0.279072	-1.51451	0.129897	0.989839	0.240106	0.283459	0.847059	0.396962	0.816157	0.662763	0.281343	2.35571	0.0184873	0.176866
ENSG00000204482	LST1	843.497	-0.265405	0.249879	-1.06213	0.288175	0.989839	0.32775	0.253762	1.29156	0.196508	0.656474	0.593155	0.251879	2.35492	0.0185266	0.177124
ENSG00000130775	THEMIS2	532.2	-0.27432	0.224408	-1.22242	0.22155	0.989839	0.258017	0.22786	1.13235	0.257489	0.712599	0.532337	0.226185	2.35355	0.0185951	0.177659
ENSG00000164692	COL1A2	15891.7	-1.7147	0.412245	-4.15942	3.19061e-05	0.0453896	-0.73671	0.418736	-1.75937	0.0785148	0.479733	0.977987	0.415609	2.35314	0.0186155	0.177734
ENSG00000204131	NHSL2	300.017	-0.309749	0.286583	-1.08084	0.279771	0.989839	0.369783	0.290946	1.27096	0.203741	0.662193	0.679532	0.28882	2.35278	0.0186335	0.177787
ENSG00000148120	C9orf3	141.687	0.367138	0.167579	2.19084	0.0284635	0.968115	-0.0302241	0.170708	-0.177051	0.859468	0.973283	-0.397362	0.16896	-2.35181	0.0186823	0.178133
ENSG00000119938	PPP1R3C	1519.06	-0.573859	0.474504	-1.20939	0.226514	0.989839	-1.6988	0.482037	-3.5242	0.000424764	0.0419632	-1.12494	0.478442	-2.35125	0.0187104	0.17817
ENSG00000076067	RBMS2	689.414	-0.0247283	0.27279	-0.0906496	0.927771	0.996265	-0.671507	0.277193	-2.42252	0.0154131	0.246644	-0.646779	0.27511	-2.35099	0.0187237	0.17817
ENSG00000147416	ATP6V1B2	3233.21	-0.265408	0.174506	-1.52091	0.128282	0.989839	0.148184	0.177243	0.836053	0.403125	0.818915	0.413593	0.175922	2.351	0.0187232	0.17817
ENSG00000186020	ZNF529	67.0853	0.316147	0.148961	2.12234	0.0338089	0.989839	-0.0369761	0.152336	-0.242727	0.808217	0.959203	-0.353123	0.150222	-2.35067	0.0187399	0.178204
ENSG00000137478	FCHSD2	756.237	-0.0746801	0.13728	-0.543997	0.586443	0.989839	0.250384	0.139392	1.79625	0.0724541	0.464643	0.325064	0.138336	2.34982	0.0187827	0.17832
ENSG00000198270	TMEM116	145.843	0.0952735	0.171938	0.554116	0.5795	0.989839	-0.312762	0.175143	-1.78575	0.07414	0.470226	-0.408035	0.173651	-2.34974	0.0187864	0.17832
ENSG00000070081	NUCB2	1476.65	-0.345844	0.227163	-1.52244	0.127898	0.989839	0.192234	0.230711	0.833226	0.404717	0.819042	0.538078	0.229001	2.34968	0.0187897	0.17832
ENSG00000139436	GIT2	508.015	-0.0613772	0.117267	-0.523399	0.600697	0.989839	0.216023	0.119045	1.81463	0.0695801	0.460063	0.2774	0.118126	2.34833	0.0188576	0.178726
ENSG00000133657	ATP13A3	2847.91	-0.360292	0.210721	-1.7098	0.0873024	0.989839	0.138599	0.214026	0.647582	0.517256	0.874268	0.498891	0.212434	2.34846	0.0188514	0.178726
ENSG00000169174	PCSK9	22.1769	-0.916231	0.401282	-2.28326	0.0224152	0.940644	0.0332209	0.404995	0.0820278	0.934625	0.987922	0.949452	0.404377	2.34794	0.0188778	0.178798
ENSG00000134775	FHOD3	51.5269	-0.625088	0.3272	-1.91041	0.05608	0.989839	0.14819	0.331299	0.447301	0.654658	0.916985	0.773278	0.329622	2.34596	0.0189783	0.179631
ENSG00000164073	MFSD8	214.745	-0.0424774	0.0780741	-0.544064	0.586397	0.989839	-0.227828	0.0797205	-2.85783	0.00426544	0.135145	-0.185351	0.0790186	-2.34566	0.0189935	0.179655
ENSG00000146828	SLC12A9	385.403	-0.102763	0.18008	-0.570655	0.568234	0.989839	0.322723	0.18281	1.76535	0.0775047	0.477502	0.425487	0.181432	2.34516	0.0190188	0.179775
ENSG00000130382	MLLT1	214.211	0.0140725	0.10631	0.132372	0.89469	0.994677	0.264663	0.10783	2.45444	0.0141105	0.237216	0.250591	0.10687	2.34481	0.0190366	0.179824
ENSG00000134508	CABLES1	92.177	0.135979	0.23039	0.590213	0.555048	0.989839	-0.40917	0.234757	-1.74295	0.0813419	0.485594	-0.545149	0.232759	-2.34212	0.0191746	0.180887
ENSG00000180353	HCLS1	3894	-0.115832	0.188372	-0.61491	0.538614	0.989839	0.328955	0.19133	1.71931	0.0855576	0.494975	0.444787	0.189897	2.34225	0.0191678	0.180887
ENSG00000171476	HOPX	240.786	-0.130886	0.364319	-0.359263	0.719398	0.989839	-0.99163	0.370366	-2.67743	0.00741887	0.177678	-0.860743	0.3676	-2.34152	0.0192053	0.180948
ENSG00000124831	LRRFIP1	2511.89	-0.0999662	0.104581	-0.955875	0.339136	0.989839	0.146871	0.106216	1.38276	0.166739	0.623862	0.246837	0.105418	2.3415	0.0192065	0.180948
ENSG00000117620	SLC35A3	401.076	-0.0710374	0.186196	-0.381519	0.702818	0.989839	-0.510864	0.18932	-2.69841	0.00696722	0.171778	-0.439826	0.187891	-2.34086	0.0192394	0.181089
ENSG00000178573	MAF	681.094	0.185394	0.127429	1.45488	0.145702	0.989839	-0.115384	0.129549	-0.890662	0.37311	0.798897	-0.300778	0.128499	-2.34071	0.019247	0.181089
ENSG00000166987	MBD6	422.755	-0.15207	0.134043	-1.13449	0.25659	0.989839	0.16401	0.136066	1.20538	0.228058	0.686866	0.31608	0.135057	2.34035	0.0192659	0.181148
ENSG00000198576	ARC	4.62804	-0.620808	0.560413	-1.10777	0.267961	0.989839	-1.99775	0.589444	-3.38922	0.000700916	0.0538985	-1.37695	0.588456	-2.33993	0.0192873	0.181229
ENSG00000100373	UPK3A	11.1622	-0.991138	0.582018	-1.70293	0.0885804	0.989839	-2.39168	0.600762	-3.98107	6.86052e-05	0.0163247	-1.40054	0.598657	-2.33947	0.0193112	0.181334
ENSG00000159189	C1QC	309.056	0.0241868	0.211268	0.114484	0.908854	0.994938	-0.474416	0.214829	-2.20834	0.0272204	0.316303	-0.498602	0.213177	-2.33891	0.0193399	0.181484
ENSG00000134480	CCNH	279.132	0.0171743	0.15077	0.113911	0.909309	0.994938	0.371964	0.153005	2.43106	0.0150548	0.244144	0.35479	0.151772	2.33765	0.0194055	0.181501
ENSG00000144381	HSPD1	2460.9	-0.00252059	0.102923	-0.0244901	0.980462	0.998005	0.240024	0.104531	2.2962	0.0216645	0.286696	0.242544	0.103736	2.33809	0.0193826	0.181501
ENSG00000056586	RC3H2	1134.05	-0.0195114	0.0628353	-0.310516	0.756168	0.989839	0.128507	0.0638088	2.01393	0.0440168	0.386325	0.148018	0.0632948	2.33855	0.0193589	0.181501
ENSG00000171310	CHST11	585.674	-0.203078	0.196155	-1.0353	0.300531	0.989839	0.259128	0.199172	1.30102	0.19325	0.653476	0.462207	0.197698	2.33795	0.0193899	0.181501
ENSG00000185008	ROBO2	51.7771	-1.02783	0.434251	-2.36691	0.0179373	0.925001	-0.00443271	0.439939	-0.0100757	0.991961	0.998098	1.0234	0.437756	2.33783	0.0193959	0.181501
ENSG00000005893	LAMP2	2268.21	-0.175475	0.112499	-1.55979	0.118809	0.989839	0.0895144	0.114257	0.783449	0.433363	0.836276	0.26499	0.113406	2.33665	0.0194576	0.181869
ENSG00000147180	ZNF711	21.8616	0.0103376	0.313333	0.0329925	0.973681	0.998005	-0.734682	0.321673	-2.28394	0.022375	0.288988	-0.74502	0.318906	-2.33617	0.0194824	0.18187
ENSG00000115165	CYTIP	930.269	-0.143715	0.202403	-0.710044	0.477677	0.989839	0.332881	0.205546	1.6195	0.10534	0.532538	0.476597	0.204009	2.33615	0.0194833	0.18187
ENSG00000277775	HIST1H3F	526.746	0.183391	0.257992	0.710839	0.477184	0.989839	0.79042	0.261968	3.01724	0.00255085	0.102869	0.60703	0.259938	2.33528	0.0195286	0.182173
ENSG00000088367	EPB41L1	1321.27	0.319905	0.263114	1.21584	0.224044	0.989839	-0.299446	0.267309	-1.12022	0.262619	0.71572	-0.619351	0.265283	-2.33468	0.0195599	0.182345
ENSG00000167916	KRT24	267.307	-1.14384	0.651125	-1.75672	0.0789655	0.989839	0.388324	0.66116	0.587337	0.556977	0.887098	1.53217	0.656387	2.33425	0.0195829	0.18244
ENSG00000177683	THAP5	137.235	-0.10154	0.102406	-0.991538	0.321423	0.989839	0.138761	0.103784	1.33701	0.181218	0.638395	0.240301	0.102959	2.33395	0.0195983	0.182464
ENSG00000143375	CGN	603.037	0.2571	0.232908	1.10387	0.26965	0.989839	-0.290957	0.236695	-1.22925	0.218977	0.679996	-0.548057	0.234864	-2.33351	0.0196214	0.182508
ENSG00000137628	DDX60	852.215	-0.508462	0.175529	-2.89674	0.00377057	0.670502	-0.0955242	0.178242	-0.535926	0.59201	0.897256	0.412938	0.17697	2.33337	0.0196287	0.182508
ENSG00000147689	FAM83A	325.757	-0.213159	0.412377	-0.516903	0.605224	0.989839	-1.18321	0.419104	-2.82318	0.00475493	0.140533	-0.970048	0.415982	-2.33194	0.0197036	0.183085
ENSG00000150753	CCT5	1734.41	0.00474331	0.0836888	0.056678	0.954802	0.99642	0.201292	0.0849913	2.36838	0.0178663	0.263599	0.196548	0.0843328	2.33062	0.0197732	0.183251
ENSG00000038382	TRIO	1223.56	-0.0179948	0.105613	-0.170384	0.864708	0.993128	0.229915	0.10725	2.14373	0.0320543	0.339829	0.24791	0.106426	2.32941	0.0198373	0.183251
ENSG00000165272	AQP3	2199.21	0.107345	0.379807	0.28263	0.77746	0.989839	-0.784749	0.385823	-2.03396	0.0419554	0.379181	-0.892094	0.382931	-2.32965	0.0198247	0.183251
ENSG00000141441	GAREM1	139.435	0.115664	0.219672	0.52653	0.59852	0.989839	-0.401237	0.223646	-1.79407	0.0728016	0.465682	-0.516901	0.221811	-2.33037	0.0197865	0.183251
ENSG00000159200	RCAN1	369.302	-0.146099	0.24997	-0.584465	0.558907	0.989839	0.441004	0.253782	1.73773	0.0822585	0.488198	0.587103	0.251887	2.33082	0.0197628	0.183251
ENSG00000187775	DNAH17	114.925	-0.290356	0.397325	-0.730776	0.464916	0.989839	0.642386	0.403177	1.59331	0.111091	0.541042	0.932742	0.400251	2.33039	0.0197855	0.183251
ENSG00000166387	PPFIBP2	501.147	0.137498	0.116723	1.17799	0.238802	0.989839	-0.136779	0.118719	-1.15213	0.249268	0.704428	-0.274277	0.117729	-2.32973	0.0198206	0.183251
ENSG00000136048	DRAM1	143.107	-0.438928	0.268993	-1.63174	0.102734	0.989839	0.192504	0.272906	0.705385	0.480571	0.859783	0.631431	0.271061	2.32948	0.0198338	0.183251
ENSG00000166979	EVA1C	114.429	0.488584	0.203449	2.40151	0.0163276	0.885316	0.0105976	0.207235	0.0511384	0.959215	0.992089	-0.477987	0.205073	-2.33081	0.0197634	0.183251
ENSG00000173391	OLR1	423.442	-0.506469	0.406442	-1.2461	0.212727	0.989839	0.447763	0.412731	1.08488	0.277975	0.731092	0.954232	0.409699	2.3291	0.0198536	0.183282
ENSG00000135480	KRT7	1944.27	0.432756	0.283905	1.5243	0.127433	0.989839	-0.233813	0.288412	-0.810692	0.417543	0.825339	-0.66657	0.286232	-2.32878	0.019871	0.183323
ENSG00000153179	RASSF3	734.85	-0.148412	0.172436	-0.860679	0.389415	0.989839	0.256089	0.175098	1.46255	0.143591	0.592955	0.404501	0.173791	2.32751	0.019938	0.183703
ENSG00000162522	KIAA1522	232.46	0.238448	0.210167	1.13456	0.256558	0.989839	-0.255052	0.213778	-1.19307	0.232843	0.692171	-0.4935	0.212018	-2.32763	0.0199318	0.183703
ENSG00000104894	CD37	1028.17	-0.115221	0.217926	-0.528717	0.597002	0.989839	0.395754	0.221317	1.78817	0.073748	0.468923	0.510975	0.219659	2.32622	0.0200069	0.184219
ENSG00000184330	S100A7A	12.225	1.03592	0.808795	1.28082	0.200258	0.989839	2.90691	0.817516	3.55578	0.000376858	0.0398451	1.87099	0.804912	2.32447	0.0201005	0.184655
ENSG00000274267	HIST1H3B	386.423	0.28163	0.3007	0.936583	0.348973	0.989839	0.985586	0.305317	3.22807	0.00124628	0.0712033	0.703955	0.302923	2.32388	0.0201321	0.184655
ENSG00000102409	BEX4	65.33	0.022102	0.16994	0.130058	0.89652	0.994682	-0.378033	0.173733	-2.17594	0.0295597	0.326395	-0.400135	0.172167	-2.32411	0.0201194	0.184655
ENSG00000253276	CCDC71L	35.7219	-0.133917	0.26349	-0.508245	0.611282	0.989839	0.48071	0.26642	1.80433	0.0711796	0.462065	0.614627	0.264427	2.32437	0.0201055	0.184655
ENSG00000183844	FAM3B	140.361	0.217621	0.327929	0.663621	0.506933	0.989839	-0.551528	0.333571	-1.65341	0.0982483	0.521939	-0.769148	0.330932	-2.32419	0.0201155	0.184655
ENSG00000257743	MGAM2	145.335	-0.562695	0.394607	-1.42596	0.153879	0.989839	0.361952	0.400487	0.903781	0.366111	0.794554	0.924647	0.397683	2.32508	0.0200674	0.184655
ENSG00000014164	ZC3H3	163.569	-0.0585683	0.135726	-0.431517	0.666092	0.989839	0.258625	0.13764	1.879	0.0602442	0.435602	0.317193	0.136531	2.32323	0.0201669	0.184844
ENSG00000102858	MGRN1	542.022	-0.0879739	0.104592	-0.841114	0.400284	0.989839	0.156799	0.106181	1.47672	0.139751	0.589307	0.244773	0.105369	2.32301	0.0201787	0.184844
ENSG00000165795	NDRG2	1831.52	0.32675	0.26308	1.24202	0.214231	0.989839	-0.289232	0.267261	-1.0822	0.279162	0.732695	-0.615981	0.265242	-2.32234	0.0202147	0.185055
ENSG00000101307	SIRPB1	368.589	-0.194983	0.30119	-0.647376	0.517389	0.989839	0.509757	0.305816	1.66688	0.0955389	0.517569	0.704741	0.303541	2.32173	0.0202475	0.185236
ENSG00000187446	CHP1	1150.59	-0.00450096	0.147739	-0.0304655	0.975696	0.998005	-0.350156	0.150132	-2.33231	0.0196843	0.274808	-0.345655	0.148995	-2.31991	0.0203456	0.185632
ENSG00000000003	TSPAN6	679.85	-0.00847175	0.268487	-0.0315537	0.974828	0.998005	-0.636453	0.272824	-2.33283	0.0196569	0.274808	-0.627981	0.270771	-2.31924	0.0203822	0.185632
ENSG00000172081	MOB3A	403.431	-0.141529	0.180138	-0.78567	0.432061	0.989839	0.279471	0.182873	1.52822	0.126457	0.568937	0.421	0.181509	2.31945	0.0203706	0.185632
ENSG00000133315	MACROD1	23.6842	0.212109	0.250951	0.845221	0.397987	0.989839	-0.378921	0.257802	-1.46981	0.141612	0.590951	-0.591031	0.254702	-2.32048	0.0203148	0.185632
ENSG00000198160	MIER1	993.314	-0.109139	0.0980829	-1.11273	0.265826	0.989839	0.120183	0.0995969	1.20669	0.22755	0.686325	0.229322	0.0988468	2.31998	0.0203421	0.185632
ENSG00000106993	CDC37L1	150.783	0.129447	0.0961225	1.34669	0.17808	0.989839	-0.0956415	0.0981769	-0.974176	0.329969	0.77121	-0.225089	0.0970426	-2.31948	0.0203689	0.185632
ENSG00000185532	PRKG1	11.2569	1.3008	0.47769	2.7231	0.00646725	0.681505	0.186768	0.49008	0.381096	0.703132	0.931349	-1.11403	0.480269	-2.31959	0.0203628	0.185632
ENSG00000108106	UBE2S	53.1414	-0.169043	0.201459	-0.839094	0.401417	0.989839	0.300262	0.203821	1.47316	0.140707	0.589774	0.469305	0.202383	2.31889	0.020401	0.185684
ENSG00000117151	CTBS	274.964	-0.145376	0.155718	-0.933585	0.350518	0.989839	0.218314	0.15803	1.38147	0.167135	0.624322	0.36369	0.156856	2.31862	0.0204159	0.185701
ENSG00000185100	ADSSL1	43.6103	-0.209191	0.261074	-0.801269	0.422976	0.989839	-0.823766	0.266937	-3.086	0.0020287	0.0925182	-0.614576	0.26511	-2.31819	0.0204392	0.185794
ENSG00000170892	TSEN34	461.513	-0.000186126	0.166896	-0.00111522	0.99911	0.99973	0.389261	0.169442	2.29731	0.0216008	0.286654	0.389447	0.168132	2.31632	0.020541	0.185816
ENSG00000068323	TFE3	458.417	-0.0370759	0.142997	-0.259278	0.795421	0.989839	0.29655	0.145168	2.0428	0.0410718	0.376231	0.333626	0.144047	2.31609	0.0205535	0.185816
ENSG00000124215	CDH26	152.454	-0.207975	0.272013	-0.764576	0.444524	0.989839	0.426485	0.275992	1.54528	0.122278	0.560584	0.63446	0.273975	2.31576	0.0205715	0.185816
ENSG00000101474	APMAP	632.791	-0.132959	0.147087	-0.903945	0.366025	0.989839	0.210308	0.149344	1.40821	0.159069	0.614969	0.343266	0.148228	2.31581	0.0205688	0.185816
ENSG00000162368	CMPK1	883.377	0.0915625	0.0991766	0.923227	0.355889	0.989839	-0.140042	0.100831	-1.38888	0.16487	0.622932	-0.231605	0.100022	-2.31555	0.0205831	0.185816
ENSG00000054967	RELT	241.442	-0.216051	0.221762	-0.974245	0.329935	0.989839	0.301808	0.22508	1.34089	0.179957	0.637447	0.517858	0.223435	2.31772	0.0204647	0.185816
ENSG00000065328	MCM10	64.6653	-0.287367	0.290445	-0.989401	0.322467	0.989839	0.389426	0.294259	1.32341	0.185698	0.643544	0.676793	0.292284	2.31554	0.0205837	0.185816
ENSG00000137103	TMEM8B	50.3174	0.235356	0.236192	0.996458	0.319028	0.989839	-0.317719	0.241242	-1.31701	0.187835	0.646538	-0.553074	0.238813	-2.31593	0.0205622	0.185816
ENSG00000067113	PLPP1	89.5842	-0.204834	0.180825	-1.13277	0.257309	0.989839	0.216472	0.183208	1.18157	0.237378	0.695272	0.421306	0.18195	2.31551	0.0205853	0.185816
ENSG00000108582	CPD	5374.57	-0.198314	0.170588	-1.16253	0.245021	0.989839	0.199969	0.173268	1.1541	0.24846	0.703955	0.398282	0.171974	2.31595	0.020561	0.185816
ENSG00000144036	EXOC6B	374.699	0.287759	0.172653	1.66669	0.0955758	0.989839	-0.115611	0.175554	-0.658551	0.510184	0.872243	-0.40337	0.174102	-2.31686	0.0205113	0.185816
ENSG00000147251	DOCK11	2251.49	-0.219981	0.199092	-1.10492	0.269193	0.989839	0.24437	0.20221	1.2085	0.226856	0.686108	0.464351	0.200702	2.31364	0.0206875	0.18662
ENSG00000275342	SGK223	212.775	0.0118539	0.169529	0.0699224	0.944255	0.996265	-0.38401	0.172547	-2.22554	0.0260453	0.311885	-0.395863	0.171179	-2.31257	0.0207464	0.186988
ENSG00000103257	SLC7A5	1337.64	-0.378255	0.183759	-2.05842	0.0395495	0.989839	0.0501225	0.186622	0.268577	0.788255	0.955058	0.428377	0.185251	2.31242	0.0207546	0.186988
ENSG00000152766	ANKRD22	127.529	-0.528545	0.285672	-1.85019	0.0642869	0.989839	0.136908	0.289791	0.472436	0.636616	0.913174	0.665453	0.2879	2.31141	0.0208104	0.187373
ENSG00000166704	ZNF606	77.6653	0.109884	0.142304	0.772175	0.440011	0.989839	-0.222779	0.14552	-1.53092	0.125789	0.567187	-0.332663	0.143962	-2.31077	0.0208454	0.187451
ENSG00000134686	PHC2	430.545	-0.115985	0.149008	-0.778385	0.436342	0.989839	0.230959	0.151267	1.52683	0.126803	0.569951	0.346945	0.15013	2.31097	0.0208347	0.187451
ENSG00000120915	EPHX2	184.671	0.215624	0.219741	0.981264	0.326462	0.989839	-0.29625	0.223574	-1.32506	0.185151	0.642751	-0.511874	0.221724	-2.3086	0.0209656	0.188412
ENSG00000213965	NUDT19	84.8744	0.105714	0.167513	0.631079	0.527989	0.989839	-0.285223	0.17099	-1.66807	0.0953027	0.516683	-0.390937	0.169373	-2.30814	0.0209911	0.188451
ENSG00000072135	PTPN18	213.236	-0.184662	0.126099	-1.46442	0.143079	0.989839	0.108474	0.127912	0.848035	0.396419	0.816102	0.293135	0.127006	2.30805	0.0209964	0.188451
ENSG00000142405	NLRP12	672.783	-0.320828	0.320474	-1.00111	0.316776	0.989839	0.424448	0.325456	1.30417	0.192177	0.651086	0.745277	0.323042	2.30706	0.0210517	0.188723
ENSG00000004468	CD38	209.53	-0.319864	0.2613	-1.22412	0.220905	0.989839	0.287569	0.265191	1.08439	0.278194	0.731492	0.607433	0.263297	2.30703	0.0210532	0.188723
ENSG00000068366	ACSL4	2248.86	-0.296827	0.183803	-1.61492	0.106328	0.989839	0.130509	0.18668	0.699107	0.484485	0.86253	0.427336	0.185293	2.30628	0.0210952	0.18898
ENSG00000112561	TFEB	133.541	-0.147414	0.182464	-0.807907	0.419144	0.989839	0.27583	0.185027	1.49075	0.136027	0.582534	0.423244	0.18366	2.3045	0.0211947	0.189558
ENSG00000161929	SCIMP	82.2063	-0.266145	0.277998	-0.957363	0.338384	0.989839	0.378765	0.281826	1.34397	0.17896	0.635722	0.64491	0.279867	2.30435	0.0212032	0.189558
ENSG00000204611	ZNF616	125.631	0.173302	0.133668	1.29651	0.194801	0.989839	-0.13764	0.136361	-1.00938	0.312794	0.760126	-0.310941	0.134947	-2.30417	0.021213	0.189558
ENSG00000276231	PIK3R6	77.7657	-0.561405	0.251398	-2.23313	0.0255403	0.951428	0.022464	0.254757	0.0881781	0.929735	0.987349	0.583869	0.253388	2.30425	0.0212086	0.189558
ENSG00000105732	ZNF574	85.6492	0.0928376	0.0976822	0.950405	0.341907	0.989839	-0.134704	0.100132	-1.34526	0.17854	0.635722	-0.227541	0.0988173	-2.30265	0.0212988	0.190205
ENSG00000235568	NFAM1	485.562	-0.206645	0.285149	-0.724691	0.468642	0.989839	0.454962	0.289551	1.57127	0.11612	0.551265	0.661607	0.287397	2.30206	0.0213316	0.190378
ENSG00000154237	LRRK1	332.69	0.0681402	0.128419	0.530609	0.59569	0.989839	0.365541	0.130335	2.80462	0.00503761	0.143617	0.2974	0.129245	2.30106	0.0213884	0.190601
ENSG00000164520	RAET1E	22.8238	-0.0739505	0.687601	-0.107549	0.914354	0.995445	-1.67693	0.702	-2.38879	0.0169039	0.256644	-1.60298	0.696744	-2.30067	0.0214101	0.190601
ENSG00000132475	H3F3B	2820.28	-0.0303389	0.16961	-0.178875	0.858036	0.99257	0.363018	0.172268	2.10728	0.0350931	0.353583	0.393357	0.170974	2.30068	0.0214095	0.190601
ENSG00000120925	RNF170	409.61	0.0363396	0.129825	0.279912	0.779545	0.989839	-0.265155	0.132063	-2.0078	0.0446649	0.389579	-0.301495	0.131008	-2.30134	0.0213724	0.190601
ENSG00000105722	ERF	225.729	-0.0800212	0.143293	-0.558444	0.576541	0.989839	0.251767	0.145384	1.73174	0.08332	0.491015	0.331788	0.144258	2.29996	0.0214503	0.190839
ENSG00000213654	GPSM3	155.46	-0.163563	0.212086	-0.77121	0.440582	0.989839	0.327562	0.215155	1.52245	0.127897	0.572724	0.491125	0.213569	2.2996	0.0214706	0.190901
ENSG00000140398	NEIL1	98.7783	0.228463	0.246217	0.927895	0.353462	0.989839	0.796902	0.249637	3.19224	0.00141174	0.0765203	0.568438	0.24733	2.2983	0.0215446	0.1912
ENSG00000121236	TRIM6	18.3021	0.0180948	0.440528	0.0410752	0.967236	0.997615	-1.01069	0.451251	-2.23975	0.0251069	0.305655	-1.02879	0.447608	-2.29841	0.0215385	0.1912
ENSG00000125484	GTF3C4	248.503	0.193266	0.0998111	1.93632	0.0528289	0.989839	-0.0380698	0.101698	-0.374341	0.70815	0.933061	-0.231336	0.100644	-2.29855	0.0215305	0.1912
ENSG00000173372	C1QA	610.662	0.0662215	0.198955	0.332846	0.73925	0.989839	-0.394744	0.202206	-1.95219	0.0509152	0.409451	-0.460966	0.200661	-2.29724	0.021605	0.191617
ENSG00000189233	NUGGC	123.735	0.896077	0.426939	2.09884	0.035831	0.989839	1.88168	0.433291	4.34277	1.40695e-05	0.00709009	0.985607	0.429283	2.29594	0.0216795	0.191679
ENSG00000137713	PPP2R1B	422.223	0.0352233	0.125403	0.280882	0.778801	0.989839	0.325116	0.127292	2.55408	0.0106468	0.209919	0.289892	0.12626	2.29599	0.0216767	0.191679
ENSG00000197872	FAM49A	352.267	-0.0572692	0.177937	-0.321851	0.747566	0.989839	0.354342	0.180627	1.96174	0.0497931	0.404775	0.411611	0.179245	2.29635	0.0216557	0.191679
ENSG00000163125	RPRD2	973.348	0.0712029	0.103856	0.685591	0.492971	0.989839	-0.169297	0.105574	-1.60358	0.108806	0.539326	-0.2405	0.104742	-2.29612	0.021669	0.191679
ENSG00000244094	SPRR2F	700.873	-0.465907	0.51743	-0.900424	0.367894	0.989839	0.732078	0.52551	1.39308	0.163596	0.621944	1.19798	0.521605	2.29673	0.0216342	0.191679
ENSG00000162704	ARPC5	530.088	-0.035734	0.118145	-0.302458	0.762303	0.989839	0.237414	0.119942	1.9794	0.0477708	0.39981	0.273148	0.119008	2.2952	0.0217218	0.191934
ENSG00000174718	KIAA1551	3961.52	-0.114107	0.158004	-0.722178	0.470185	0.989839	0.25119	0.160484	1.56521	0.117535	0.553293	0.365298	0.159282	2.2934	0.0218252	0.192444
ENSG00000124103	FAM209A	6.02836	-0.556675	0.619173	-0.899062	0.368619	0.989839	0.863273	0.620377	1.39153	0.164065	0.622371	1.41995	0.619186	2.29325	0.0218336	0.192444
ENSG00000101266	CSNK2A1	1068.65	0.0870237	0.0783445	1.11078	0.266662	0.989839	-0.094194	0.0796593	-1.18246	0.237022	0.695233	-0.181218	0.0790064	-2.29371	0.0218072	0.192444
ENSG00000187764	SEMA4D	1895.46	-0.237467	0.146708	-1.61864	0.105525	0.989839	0.101742	0.149	0.682832	0.494713	0.865498	0.339209	0.147894	2.2936	0.0218137	0.192444
ENSG00000110002	VWA5A	588.882	0.210302	0.163259	1.28815	0.197693	0.989839	-0.166792	0.16595	-1.00508	0.314859	0.761508	-0.377094	0.164632	-2.29053	0.0219908	0.193709
ENSG00000205363	C15orf59	34.6113	-0.00549519	0.399927	-0.0137405	0.989037	0.999468	-0.933078	0.408229	-2.28567	0.0222735	0.288736	-0.927583	0.405043	-2.29009	0.0220163	0.193814
ENSG00000082438	COBLL1	595.847	0.352029	0.20488	1.71822	0.0857571	0.989839	-0.120805	0.208219	-0.580182	0.561792	0.888056	-0.472834	0.206575	-2.28892	0.0220841	0.194171
ENSG00000017260	ATP2C1	2202.86	-0.146718	0.0835259	-1.75655	0.0789941	0.989839	0.0460138	0.0848301	0.542423	0.587527	0.896273	0.192731	0.0841978	2.28903	0.0220775	0.194171
ENSG00000182117	NOP10	1719.21	-0.114429	0.118328	-0.967044	0.333522	0.989839	0.158105	0.120173	1.31565	0.188292	0.647044	0.272534	0.119272	2.28498	0.022314	0.196011
ENSG00000165312	OTUD1	114.456	-0.215455	0.183629	-1.17332	0.240668	0.989839	0.206908	0.186167	1.11141	0.26639	0.719205	0.422363	0.184872	2.28463	0.0223347	0.196011
ENSG00000151746	BICD1	347.687	-0.30907	0.231928	-1.33261	0.18266	0.989839	0.224958	0.235444	0.955462	0.339344	0.777001	0.534028	0.233742	2.28469	0.0223313	0.196011
ENSG00000105173	CCNE1	34.5288	-0.492769	0.251902	-1.95619	0.0504426	0.989839	0.0866266	0.254496	0.340385	0.733566	0.939647	0.579396	0.253648	2.28425	0.0223568	0.196084
ENSG00000124091	GCNT7	22.1971	0.0790673	0.332794	0.237586	0.812202	0.989839	0.838946	0.336064	2.49638	0.0125467	0.223894	0.759879	0.332734	2.28374	0.0223868	0.196154
ENSG00000146192	FGD2	182.005	-0.335118	0.205802	-1.62835	0.10345	0.989839	0.138454	0.208799	0.663098	0.507268	0.870461	0.473572	0.207375	2.28364	0.0223924	0.196154
ENSG00000152944	MED21	99.662	-0.109462	0.12592	-0.869297	0.384685	0.989839	-0.401016	0.128692	-3.1161	0.00183261	0.0874857	-0.291554	0.12771	-2.28294	0.0224342	0.196278
ENSG00000100731	PCNX1	3060.69	-0.161839	0.155653	-1.03975	0.298457	0.989839	0.196396	0.158093	1.24228	0.214132	0.675249	0.358235	0.156911	2.28304	0.0224278	0.196278
ENSG00000165078	CPA6	6.07965	1.46876	0.817542	1.79656	0.0724059	0.989839	-0.419783	0.840117	-0.499672	0.617306	0.906544	-1.88854	0.827505	-2.28221	0.0224767	0.196529
ENSG00000078369	GNB1	2406.97	-0.0644728	0.0831672	-0.775219	0.43821	0.989839	0.126787	0.0844668	1.50103	0.133349	0.579954	0.19126	0.0838271	2.2816	0.0225132	0.196705
ENSG00000172936	MYD88	1544.31	-0.184015	0.163826	-1.12324	0.261337	0.989839	0.19274	0.166381	1.15842	0.246691	0.703955	0.376755	0.165142	2.28141	0.0225244	0.196705
ENSG00000091073	DTX2	643.2	0.0464695	0.256357	0.181269	0.856157	0.99257	-0.54316	0.260502	-2.08505	0.0370649	0.360908	-0.58963	0.258533	-2.28067	0.022568	0.196844
ENSG00000181191	PJA1	152.351	0.0403826	0.11277	0.358096	0.720271	0.989839	-0.219585	0.115053	-1.90856	0.0563192	0.424619	-0.259968	0.113987	-2.28068	0.0225673	0.196844
ENSG00000162086	ZNF75A	55.4549	0.210121	0.133756	1.57093	0.116199	0.989839	-0.0980006	0.137152	-0.71454	0.474893	0.857742	-0.308121	0.135123	-2.28031	0.0225893	0.196909
ENSG00000170956	CEACAM3	339.559	-0.249923	0.310865	-0.803962	0.421419	0.989839	0.464381	0.315631	1.47128	0.141217	0.590083	0.714304	0.313298	2.27995	0.0226105	0.196973
ENSG00000221869	CEBPD	73.9274	0.0755429	0.184378	0.409717	0.682014	0.989839	0.497159	0.186763	2.66198	0.00776836	0.182666	0.421616	0.184987	2.27916	0.0226573	0.19726
ENSG00000005175	RPAP3	358.203	-0.050129	0.111775	-0.44848	0.653807	0.989839	0.206243	0.113443	1.81803	0.0690598	0.460063	0.256372	0.112546	2.27793	0.0227305	0.197755
ENSG00000134602	STK26	279.666	-0.0724365	0.132297	-0.547529	0.584015	0.989839	0.230978	0.134251	1.72049	0.0853437	0.49434	0.303414	0.133208	2.27774	0.0227419	0.197755
ENSG00000278828	HIST1H3H	385.027	0.137365	0.240808	0.570432	0.568385	0.989839	0.689688	0.244486	2.82097	0.00478791	0.14102	0.552323	0.242574	2.27693	0.0227903	0.197989
ENSG00000110934	BIN2	2123.2	-0.260144	0.229998	-1.13107	0.258026	0.989839	0.267707	0.233602	1.146	0.251795	0.706357	0.527851	0.23186	2.27659	0.0228106	0.197989
ENSG00000141026	MED9	29.5938	0.260287	0.175026	1.48713	0.13698	0.989839	-0.142915	0.18005	-0.793752	0.42734	0.8329	-0.403202	0.177091	-2.27681	0.0227978	0.197989
ENSG00000186648	CARMIL3	22.4182	-0.116804	0.343887	-0.339659	0.734113	0.989839	0.666941	0.3471	1.92146	0.0546732	0.420877	0.783745	0.34443	2.27549	0.0228767	0.198441
ENSG00000100504	PYGL	2884.3	-0.0381615	0.213725	-0.178554	0.858288	0.99257	0.451879	0.217079	2.08164	0.0373757	0.361951	0.490041	0.215451	2.27449	0.0229364	0.198615
ENSG00000184602	SNN	31.9805	-0.233319	0.228898	-1.01931	0.308053	0.989839	0.289424	0.231184	1.25192	0.210599	0.671153	0.522743	0.229792	2.27485	0.0229149	0.198615
ENSG00000205517	RGL3	37.1845	-0.456966	0.331789	-1.37728	0.168426	0.989839	0.302212	0.335549	0.90065	0.367774	0.795255	0.759179	0.333819	2.27422	0.0229526	0.198615
ENSG00000173486	FKBP2	145.341	-0.184418	0.130391	-1.41435	0.157259	0.989839	0.114163	0.132197	0.86358	0.387818	0.810981	0.298581	0.131278	2.27442	0.0229409	0.198615
ENSG00000273983	HIST1H3G	270.572	0.195614	0.309171	0.632703	0.526928	0.989839	0.903586	0.313872	2.87884	0.00399143	0.130534	0.707972	0.311403	2.27349	0.0229966	0.198875
ENSG00000178726	THBD	633.506	0.219169	0.251143	0.872683	0.382836	0.989839	0.794427	0.255037	3.11496	0.00183973	0.0875317	0.575259	0.253069	2.27313	0.0230184	0.198943
ENSG00000122986	HVCN1	144.578	0.0194003	0.22237	0.0872433	0.930478	0.996265	0.527729	0.225583	2.33941	0.0193144	0.271241	0.508329	0.223771	2.27165	0.0231075	0.199591
ENSG00000197841	ZNF181	85.1572	-0.052454	0.149131	-0.351732	0.725039	0.989839	-0.395538	0.152392	-2.59552	0.00944471	0.199053	-0.343084	0.151136	-2.27003	0.0232057	0.200318
ENSG00000155465	SLC7A7	784.168	-0.435205	0.202492	-2.14925	0.0316147	0.986722	0.0280342	0.205628	0.136335	0.891556	0.97852	0.463239	0.204135	2.26928	0.0232514	0.200591
ENSG00000119986	AVPI1	123.12	-0.315427	0.357875	-0.88139	0.378107	0.989839	-1.13522	0.364126	-3.11764	0.00182303	0.0873214	-0.819788	0.361491	-2.2678	0.0233416	0.200624
ENSG00000163739	CXCL1	1362.75	0.0785173	0.246508	0.318518	0.750092	0.989839	0.642178	0.250361	2.565	0.0103175	0.207019	0.56366	0.248471	2.26852	0.0232977	0.200624
ENSG00000125970	RALY	444.18	0.0200358	0.0625533	0.3203	0.748741	0.989839	0.162674	0.0635009	2.56176	0.0104142	0.207774	0.142638	0.0628983	2.26776	0.0233436	0.200624
ENSG00000048140	TSPAN17	161.276	-0.0134586	0.103263	-0.130334	0.896302	0.994677	-0.250438	0.105383	-2.37646	0.0174796	0.260929	-0.236979	0.104453	-2.26876	0.023283	0.200624
ENSG00000125611	CHCHD5	20.9322	-0.00121741	0.158427	-0.00768436	0.993869	0.999468	-0.3695	0.164325	-2.24859	0.0245385	0.303334	-0.368282	0.162341	-2.26857	0.0232946	0.200624
ENSG00000139832	RAB20	83.1386	-0.22503	0.25913	-0.868404	0.385173	0.989839	0.366528	0.262687	1.3953	0.162925	0.620885	0.591557	0.26083	2.26798	0.0233305	0.200624
ENSG00000099290	FAM21A	3059.36	-0.216564	0.0927976	-2.33373	0.01961	0.936148	-0.00442488	0.0942503	-0.0469482	0.962554	0.992808	0.212139	0.0935526	2.26759	0.0233539	0.200624
ENSG00000104043	ATP8B4	241.272	-0.139847	0.182033	-0.768253	0.442337	0.989839	0.275849	0.184736	1.4932	0.135385	0.582044	0.415696	0.183359	2.26711	0.0233833	0.200755
ENSG00000177150	FAM210A	81.3887	-0.201011	0.175706	-1.14402	0.252615	0.989839	0.199698	0.17798	1.12202	0.261852	0.715147	0.400709	0.176769	2.26685	0.0233993	0.200771
ENSG00000106683	LIMK1	422.851	-0.100215	0.112303	-0.892365	0.372197	0.989839	0.156189	0.113993	1.37016	0.170636	0.627952	0.256404	0.113125	2.26656	0.0234174	0.200805
ENSG00000163376	KBTBD8	66.9139	0.263219	0.308721	0.852613	0.393874	0.989839	0.965604	0.312909	3.0859	0.00202939	0.0925182	0.702385	0.309981	2.2659	0.0234577	0.200928
ENSG00000121931	LRIF1	217.519	0.012121	0.140032	0.0865585	0.931022	0.996265	0.331357	0.14207	2.33236	0.019682	0.274808	0.319236	0.14089	2.26586	0.0234599	0.200928
ENSG00000166535	A2ML1	13109.9	-0.814091	0.457258	-1.78038	0.0750146	0.989839	-1.85836	0.46447	-4.00102	6.30698e-05	0.0155699	-1.04426	0.460997	-2.26523	0.0234985	0.201137
ENSG00000100345	MYH9	25911.5	0.0185261	0.106074	0.174653	0.861352	0.992736	0.260711	0.107744	2.41973	0.0155322	0.247165	0.242185	0.106937	2.26476	0.0235277	0.201259
ENSG00000136824	SMC2	243.561	-0.0823909	0.177164	-0.465054	0.641893	0.989839	0.321631	0.179787	1.78896	0.0736217	0.468676	0.404022	0.178413	2.26454	0.0235411	0.201259
ENSG00000158869	FCER1G	1609.16	-0.538936	0.295603	-1.82318	0.0682767	0.989839	0.135799	0.300231	0.452314	0.651043	0.916863	0.674735	0.298006	2.26417	0.023564	0.201334
ENSG00000197405	C5AR1	562.369	-0.219668	0.31362	-0.700426	0.483661	0.989839	0.495806	0.318484	1.55677	0.119525	0.554868	0.715474	0.316113	2.26335	0.0236143	0.201643
ENSG00000197208	SLC22A4	212.879	-0.378447	0.260276	-1.45402	0.145941	0.989839	0.215144	0.264171	0.814412	0.415409	0.823655	0.593591	0.262303	2.263	0.023636	0.201707
ENSG00000171604	CXXC5	90.996	0.0756961	0.144921	0.522327	0.601443	0.989839	-0.255956	0.14801	-1.72932	0.0837519	0.491524	-0.331652	0.146577	-2.26266	0.0236569	0.201764
ENSG00000140950	TLDC1	55.6074	0.289797	0.222482	1.30256	0.192724	0.989839	-0.218582	0.227122	-0.962401	0.335848	0.776514	-0.508379	0.224733	-2.26215	0.023688	0.201909
ENSG00000095637	SORBS1	117.63	-0.0771413	0.297246	-0.259521	0.795234	0.989839	-0.756148	0.302543	-2.49931	0.0124435	0.223359	-0.679007	0.300259	-2.2614	0.0237345	0.202063
ENSG00000100196	KDELR3	200.69	-0.358136	0.267351	-1.33957	0.180385	0.989839	0.251121	0.271326	0.925532	0.354689	0.786331	0.609257	0.269408	2.26146	0.0237307	0.202063
ENSG00000136244	IL6	112.38	-0.0282019	0.492485	-0.0572644	0.954335	0.99642	1.0933	0.499804	2.18745	0.0287096	0.321991	1.1215	0.495998	2.26109	0.0237535	0.202103
ENSG00000162692	VCAM1	89.4827	0.531062	0.317482	1.67273	0.0943796	0.989839	-0.193022	0.323208	-0.597206	0.55037	0.883891	-0.724084	0.320269	-2.26087	0.0237676	0.202103
ENSG00000140525	FANCI	544.468	0.160587	0.21088	0.761507	0.446354	0.989839	0.640759	0.214124	2.99247	0.0027673	0.106977	0.480172	0.21245	2.26017	0.0238108	0.202229
ENSG00000162396	PARS2	12.5344	0.443883	0.214455	2.06982	0.0384691	0.989839	-0.0453679	0.222639	-0.203774	0.83853	0.965742	-0.489251	0.216447	-2.26037	0.0237982	0.202229
ENSG00000167634	NLRP7	162.155	1.07274	0.401742	2.67022	0.00758021	0.725036	0.157654	0.408409	0.386019	0.699482	0.929203	-0.915085	0.404932	-2.25985	0.0238306	0.202275
ENSG00000139278	GLIPR1	230.994	0.0159112	0.18721	0.0849911	0.932268	0.996265	0.441772	0.189989	2.32525	0.0200585	0.276503	0.42586	0.188481	2.25944	0.0238563	0.20228
ENSG00000196549	MME	2414.95	-0.11571	0.25081	-0.461346	0.644551	0.989839	0.455493	0.254745	1.78804	0.0737698	0.468923	0.571203	0.252838	2.25917	0.0238728	0.20228
ENSG00000112769	LAMA4	232.426	-0.590226	0.282253	-2.09112	0.0365171	0.989839	0.0525605	0.286484	0.183468	0.854431	0.971944	0.642786	0.284525	2.25916	0.0238737	0.20228
ENSG00000164002	EXO5	31.9222	0.416751	0.208943	1.99456	0.0460905	0.989839	-0.0593652	0.214153	-0.277208	0.78162	0.952486	-0.476116	0.210814	-2.25846	0.0239168	0.202524
ENSG00000114812	VIPR1	57.1488	0.108494	0.247282	0.438747	0.660845	0.989839	-0.456234	0.252365	-1.80783	0.0706329	0.461783	-0.564728	0.250148	-2.25758	0.023972	0.202578
ENSG00000104361	NIPAL2	197.172	0.109001	0.234327	0.465165	0.641813	0.989839	-0.424833	0.238361	-1.78231	0.0746993	0.471043	-0.533834	0.236477	-2.25745	0.0239801	0.202578
ENSG00000142798	HSPG2	4243.91	0.194107	0.203398	0.95432	0.339922	0.989839	-0.268888	0.206619	-1.30137	0.193131	0.653384	-0.462995	0.205065	-2.2578	0.0239582	0.202578
ENSG00000102034	ELF4	697.447	-0.155077	0.148343	-1.0454	0.29584	0.989839	0.182469	0.150626	1.21141	0.22574	0.684509	0.337546	0.149505	2.25776	0.0239606	0.202578
ENSG00000088538	DOCK3	28.4724	0.258759	0.363566	0.711726	0.476635	0.989839	-0.572218	0.371673	-1.53957	0.123665	0.56278	-0.830978	0.36815	-2.25717	0.0239973	0.202603
ENSG00000133985	TTC9	489.694	-0.0186921	0.3365	-0.0555485	0.955702	0.99642	-0.784529	0.341944	-2.29432	0.0217721	0.286957	-0.765837	0.339374	-2.25661	0.0240322	0.202657
ENSG00000120318	ARAP3	328.02	-0.2056	0.231539	-0.887971	0.374556	0.989839	0.320945	0.235059	1.36538	0.172134	0.631659	0.526545	0.233324	2.25671	0.0240263	0.202657
ENSG00000107731	UNC5B	136.468	0.211028	0.285973	0.73793	0.460557	0.989839	-0.440165	0.290944	-1.51288	0.130309	0.576362	-0.651193	0.2886	-2.25638	0.0240467	0.202659
ENSG00000168811	IL12A	8.3401	-0.16015	0.507854	-0.315346	0.752499	0.989839	-1.33857	0.526009	-2.54476	0.0109351	0.212385	-1.17842	0.522379	-2.25587	0.0240789	0.20281
ENSG00000123136	DDX39A	286.683	-0.0935567	0.130809	-0.715218	0.474474	0.989839	0.203515	0.132744	1.53313	0.125243	0.566231	0.297071	0.131727	2.2552	0.0241207	0.203042
ENSG00000115825	PRKD3	535.001	0.144162	0.11934	1.20799	0.227052	0.989839	0.414944	0.121156	3.42488	0.000615081	0.0494358	0.270782	0.120138	2.25392	0.024201	0.203597
ENSG00000175467	SART1	622.72	-0.0247778	0.0668103	-0.370868	0.710735	0.989839	0.126799	0.0678331	1.86928	0.0615843	0.43797	0.151577	0.0672667	2.25337	0.0242358	0.20377
ENSG00000109265	KIAA1211	12.9861	0.0757199	0.37222	0.203428	0.838801	0.992021	0.910003	0.3745	2.42991	0.0151024	0.244144	0.834283	0.370346	2.25271	0.0242773	0.203998
ENSG00000160182	TFF1	286.2	0.32804	0.455083	0.720835	0.471011	0.989839	1.35992	0.4621	2.94291	0.00325139	0.116217	1.03188	0.458527	2.25042	0.024422	0.204487
ENSG00000176890	TYMS	31.6498	0.181333	0.319481	0.567588	0.570315	0.989839	0.900966	0.323078	2.7887	0.00529207	0.14997	0.719632	0.319713	2.25087	0.0243939	0.204487
ENSG00000172818	OVOL1	155.311	-0.0643287	0.39051	-0.16473	0.869156	0.993128	-0.951226	0.397126	-2.39528	0.0166078	0.254992	-0.886897	0.394141	-2.2502	0.0244361	0.204487
ENSG00000166398	KIAA0355	381.016	-0.00959665	0.199974	-0.0479895	0.961725	0.997517	-0.463708	0.203309	-2.2808	0.0225601	0.290443	-0.454111	0.201759	-2.25077	0.0244003	0.204487
ENSG00000107679	PLEKHA1	324.751	0.110031	0.122224	0.90024	0.367993	0.989839	-0.167465	0.12438	-1.3464	0.178175	0.635414	-0.277496	0.12332	-2.25022	0.024435	0.204487
ENSG00000177989	ODF3B	114.407	-0.255914	0.197713	-1.29437	0.195538	0.989839	0.192215	0.200468	0.958831	0.337644	0.776514	0.448129	0.199104	2.25073	0.0244026	0.204487
ENSG00000204516	MICB	136.837	-0.40959	0.203585	-2.01189	0.0442317	0.989839	0.0522798	0.206474	0.253203	0.800111	0.957042	0.46187	0.205178	2.25107	0.024381	0.204487
ENSG00000110395	CBL	2748.3	-0.0938137	0.153137	-0.612615	0.540131	0.989839	0.253475	0.155536	1.62969	0.103168	0.529214	0.347288	0.15437	2.24972	0.024467	0.204505
ENSG00000118217	ATF6	1333.35	-0.0810666	0.109609	-0.739598	0.459544	0.989839	0.167472	0.111312	1.50453	0.132446	0.578855	0.248539	0.110471	2.2498	0.0244614	0.204505
ENSG00000174514	MFSD4A	505.731	0.174435	0.263293	0.662515	0.507642	0.989839	-0.422674	0.267578	-1.57963	0.114191	0.546966	-0.597109	0.265528	-2.24876	0.0245277	0.204892
ENSG00000136449	MYCBPAP	16.8044	-0.196095	0.50729	-0.386554	0.699086	0.989839	-1.35859	0.520769	-2.6088	0.00908592	0.194663	-1.16249	0.517132	-2.24796	0.0245788	0.204961
ENSG00000131263	RLIM	524	-0.0151938	0.103359	-0.147	0.883132	0.993718	0.218846	0.10493	2.08564	0.037011	0.360877	0.234039	0.104094	2.24835	0.0245539	0.204961
ENSG00000115009	CCL20	575.427	-0.0877147	0.387491	-0.226366	0.820917	0.99154	0.790258	0.393516	2.0082	0.0446226	0.389448	0.877972	0.390565	2.24795	0.0245792	0.204961
ENSG00000116525	TRIM62	78.215	0.236962	0.196548	1.20562	0.227965	0.989839	-0.209145	0.200497	-1.04313	0.296886	0.745693	-0.446107	0.198491	-2.24749	0.0246089	0.205089
ENSG00000175899	A2M	2277.34	0.103166	0.18879	0.546462	0.584748	0.989839	-0.3245	0.191794	-1.69191	0.0906623	0.505574	-0.427666	0.190348	-2.24676	0.0246556	0.205357
ENSG00000149534	MS4A2	87.9911	-0.661637	0.405904	-1.63003	0.103094	0.989839	0.257224	0.41174	0.624726	0.532151	0.878306	0.918861	0.409045	2.24636	0.024681	0.205449
ENSG00000122545	SEPT7	1566.63	-0.105047	0.081778	-1.28453	0.198955	0.989839	0.080063	0.0830505	0.964028	0.335032	0.775816	0.18511	0.0824247	2.2458	0.0247167	0.205455
ENSG00000114268	PFKFB4	183.011	-0.330669	0.212507	-1.55604	0.119698	0.989839	0.150217	0.215631	0.696641	0.486028	0.862721	0.480886	0.214139	2.24567	0.0247251	0.205455
ENSG00000155660	PDIA4	3385.89	-0.254846	0.163394	-1.5597	0.118831	0.989839	0.115075	0.165957	0.693404	0.488056	0.863248	0.369921	0.164721	2.24575	0.0247202	0.205455
ENSG00000197632	SERPINB2	183.407	0.152431	0.394849	0.386048	0.699461	0.989839	-0.741947	0.401441	-1.84821	0.0645718	0.444981	-0.894378	0.398366	-2.24512	0.0247605	0.205629
ENSG00000072134	EPN2	112.073	0.291231	0.217436	1.33939	0.180443	0.989839	-0.201052	0.22144	-0.907926	0.363917	0.792815	-0.492283	0.219418	-2.24358	0.0248592	0.206328
ENSG00000104972	LILRB1	686.398	-0.564201	0.227985	-2.47473	0.0133338	0.85334	-0.048667	0.231513	-0.210213	0.833501	0.964753	0.515534	0.229847	2.24294	0.0249004	0.20655
ENSG00000105509	HAS1	11.8853	0.0718792	0.621102	0.115728	0.907868	0.994938	1.46472	0.626986	2.33613	0.0194845	0.27336	1.39284	0.621307	2.24179	0.0249749	0.207047
ENSG00000205277	MUC12	64.7292	-0.380323	0.546957	-0.695344	0.48684	0.989839	0.854186	0.554774	1.5397	0.123634	0.56278	1.23451	0.550841	2.24113	0.0250175	0.207279
ENSG00000132821	VSTM2L	43.3133	-0.45363	0.344381	-1.31723	0.187761	0.989839	0.323233	0.348727	0.926892	0.353982	0.786141	0.776863	0.346675	2.2409	0.0250328	0.207286
ENSG00000091986	CCDC80	224.801	0.213967	0.291258	0.734628	0.462566	0.989839	-0.444179	0.296133	-1.49993	0.133632	0.579954	-0.658146	0.293815	-2.24	0.0250909	0.20749
ENSG00000143476	DTL	94.8546	-0.294941	0.258055	-1.14294	0.253064	0.989839	0.287097	0.261635	1.09732	0.272502	0.725079	0.582038	0.259854	2.23986	0.0250997	0.20749
ENSG00000165168	CYBB	5303.37	-0.481855	0.218479	-2.2055	0.0274194	0.967656	0.0114928	0.221914	0.0517895	0.958696	0.992089	0.493348	0.22026	2.23984	0.0251013	0.20749
ENSG00000007237	GAS7	460.767	-0.33107	0.189654	-1.74565	0.0808712	0.989839	0.0967038	0.192556	0.502212	0.615518	0.905495	0.427774	0.191169	2.23767	0.0252424	0.208536
ENSG00000105514	RAB3D	630.485	-0.154696	0.164932	-0.93794	0.348275	0.989839	0.217137	0.167469	1.29658	0.194777	0.655299	0.371833	0.166222	2.23697	0.0252886	0.208796
ENSG00000138495	COX17	124.121	0.00016479	0.103945	0.00158535	0.998735	0.999649	0.233377	0.105341	2.21545	0.0267292	0.315037	0.233212	0.104307	2.23582	0.0253634	0.209292
ENSG00000140995	DEF8	203.576	-0.00214667	0.149826	-0.0143278	0.988568	0.999468	0.334858	0.152007	2.2029	0.0276015	0.317685	0.337005	0.150766	2.23528	0.0253988	0.209341
ENSG00000164764	SBSPON	81.5542	-0.657239	0.335331	-1.95997	0.0499994	0.989839	0.0982644	0.340008	0.289007	0.772576	0.949964	0.755504	0.337961	2.23548	0.0253861	0.209341
ENSG00000198759	EGFL6	6.26662	0.664382	0.770554	0.862214	0.38857	0.989839	-1.08973	0.793954	-1.37254	0.169895	0.627739	-1.75412	0.785138	-2.23415	0.0254732	0.209833
ENSG00000142235	LMTK3	32.7401	0.0813669	0.211544	0.384633	0.700509	0.989839	-0.39823	0.216953	-1.83556	0.066423	0.450563	-0.479597	0.214728	-2.2335	0.0255158	0.210062
ENSG00000165071	TMEM71	610.153	-0.211412	0.254406	-0.831004	0.405971	0.989839	0.361014	0.258345	1.39741	0.162289	0.619792	0.572427	0.256424	2.23234	0.0255923	0.210449
ENSG00000156689	GLYATL2	153.918	-0.432305	0.294878	-1.46604	0.142636	0.989839	0.231098	0.299216	0.772345	0.43991	0.840139	0.663402	0.297151	2.23254	0.0255793	0.210449
ENSG00000106462	EZH2	255.018	-0.0409739	0.198945	-0.205956	0.836825	0.992021	0.406147	0.201916	2.01146	0.0442767	0.387619	0.44712	0.200358	2.2316	0.0256411	0.210595
ENSG00000120549	KIAA1217	1106.31	0.256719	0.215139	1.19327	0.232765	0.989839	-0.227347	0.218589	-1.04007	0.298309	0.746418	-0.484066	0.216918	-2.23156	0.0256444	0.210595
ENSG00000106077	ABHD11	122.13	0.55957	0.190358	2.93957	0.0032867	0.622564	0.131763	0.19387	0.679646	0.496728	0.86588	-0.427806	0.191721	-2.2314	0.0256545	0.210595
ENSG00000265241	RBM8A	369.108	-0.0637657	0.0715333	-0.891413	0.372708	0.989839	0.0968188	0.0726062	1.33348	0.182375	0.639644	0.160584	0.0720051	2.23018	0.0257353	0.211136
ENSG00000148498	PARD3	924.51	-0.0612983	0.260583	-0.235235	0.814026	0.989839	-0.647112	0.264764	-2.44411	0.0145212	0.240208	-0.585814	0.262779	-2.2293	0.0257937	0.211469
ENSG00000172296	SPTLC3	43.1261	0.175783	0.246366	0.713504	0.475534	0.989839	-0.380061	0.251843	-1.50912	0.131268	0.578007	-0.555844	0.249355	-2.22913	0.0258056	0.211469
ENSG00000180304	OAZ2	180.336	-0.113336	0.153809	-0.736859	0.461208	0.989839	0.231747	0.156029	1.48529	0.137468	0.585651	0.345083	0.154847	2.22855	0.0258441	0.211541
ENSG00000172845	SP3	1307.8	-0.0898593	0.0871025	-1.03165	0.302236	0.989839	0.105776	0.0884552	1.19581	0.231771	0.690923	0.195635	0.0877854	2.22856	0.0258432	0.211541
ENSG00000183309	ZNF623	117.405	0.109432	0.107276	1.02009	0.307685	0.989839	-0.132058	0.109603	-1.20488	0.22825	0.686866	-0.24149	0.108377	-2.22824	0.0258646	0.211587
ENSG00000271605	MILR1	57.4488	-0.263449	0.231641	-1.13731	0.255407	0.989839	0.255667	0.234548	1.09004	0.275694	0.729279	0.519117	0.233042	2.22757	0.0259093	0.211831
ENSG00000134917	ADAMTS8	18.5302	-1.40427	0.811262	-1.73097	0.0834579	0.989839	0.416004	0.820555	0.506978	0.61217	0.904565	1.82027	0.817269	2.22726	0.0259299	0.211878
ENSG00000148400	NOTCH1	3622.8	0.00139853	0.186943	0.00748103	0.994031	0.999468	0.42101	0.189878	2.21726	0.0266051	0.314585	0.419612	0.188452	2.22662	0.0259728	0.212106
ENSG00000197561	ELANE	5.26749	-0.303793	0.54212	-0.56038	0.575221	0.989839	0.897576	0.542112	1.6557	0.0977821	0.521939	1.20137	0.539706	2.22597	0.0260163	0.212235
ENSG00000185344	ATP6V0A2	593.424	-0.0908319	0.088517	-1.02615	0.30482	0.989839	0.10766	0.0898662	1.198	0.230918	0.690092	0.198492	0.0891764	2.22583	0.0260255	0.212235
ENSG00000151240	DIP2C	197.016	0.333728	0.179258	1.86172	0.0626429	0.989839	-0.0685926	0.182415	-0.376025	0.706899	0.932911	-0.40232	0.18076	-2.22571	0.0260333	0.212235
ENSG00000058804	NDC1	158.15	0.091708	0.164821	0.556409	0.577931	0.989839	0.460335	0.167177	2.75357	0.00589485	0.158716	0.368627	0.165705	2.2246	0.0261081	0.212601
ENSG00000171150	SOCS5	73.074	0.0771421	0.100381	0.768494	0.442194	0.989839	-0.148951	0.102989	-1.44628	0.148098	0.59962	-0.226093	0.101627	-2.22473	0.0260995	0.212601
ENSG00000171813	PWWP2B	96.8913	-0.0159021	0.216664	-0.0733953	0.941492	0.996265	-0.502935	0.220804	-2.27775	0.0227417	0.291543	-0.487033	0.219052	-2.22337	0.0261909	0.213153
ENSG00000113719	ERGIC1	2874.73	-0.109214	0.136734	-0.798734	0.424444	0.989839	0.197193	0.138876	1.41992	0.155631	0.611098	0.306407	0.137836	2.22299	0.0262164	0.213239
ENSG00000100997	ABHD12	877.739	-0.382529	0.212342	-1.80148	0.071628	0.989839	-0.858544	0.215776	-3.97888	6.92413e-05	0.0163247	-0.476015	0.21419	-2.2224	0.0262562	0.213423
ENSG00000103056	SMPD3	113.776	0.0278585	0.319618	0.0871618	0.930543	0.996265	-0.689316	0.325239	-2.11942	0.0340552	0.349721	-0.717175	0.32273	-2.22221	0.0262691	0.213423
ENSG00000152520	PAN3	948.898	-0.069193	0.119055	-0.581183	0.561117	0.989839	0.197284	0.120897	1.63184	0.102712	0.528458	0.266477	0.119979	2.22103	0.0263487	0.213705
ENSG00000204267	TAP2	34.9171	-0.225258	0.217894	-1.03379	0.301233	0.989839	0.260755	0.220164	1.18437	0.236268	0.694494	0.486012	0.218815	2.22111	0.0263435	0.213705
ENSG00000183762	KREMEN1	396.604	-0.473423	0.206828	-2.28896	0.0220815	0.940644	-0.0103153	0.209983	-0.0491243	0.96082	0.992494	0.463107	0.20851	2.22103	0.0263488	0.213705
ENSG00000125817	CENPB	118.2	0.108666	0.108528	1.00127	0.316696	0.989839	-0.134777	0.11087	-1.21563	0.224126	0.684098	-0.243443	0.109642	-2.22035	0.0263954	0.21396
ENSG00000160888	IER2	21.5822	0.439718	0.264971	1.6595	0.0970159	0.989839	1.02252	0.267379	3.82423	0.00013118	0.0227581	0.582801	0.262601	2.21934	0.0264638	0.214149
ENSG00000183569	SERHL2	12.5751	0.214178	0.351151	0.609932	0.541907	0.989839	-0.579712	0.361829	-1.60217	0.109118	0.539558	-0.79389	0.357649	-2.21975	0.0264358	0.214149
ENSG00000136193	SCRN1	281.567	0.293555	0.133947	2.19158	0.0284098	0.968115	-0.00612326	0.136303	-0.044924	0.964168	0.992808	-0.299679	0.13503	-2.21935	0.0264631	0.214149
ENSG00000205420	KRT6A	60786.5	0.516841	0.434422	1.18972	0.234156	0.989839	-0.455001	0.441268	-1.03112	0.302484	0.751379	-0.971843	0.437965	-2.21899	0.0264872	0.214216
ENSG00000136059	VILL	254.859	0.501817	0.165183	3.03794	0.00238201	0.53788	0.13262	0.168034	0.789247	0.429967	0.835172	-0.369197	0.166429	-2.21835	0.026531	0.214449
ENSG00000132698	RAB25	467.166	0.254434	0.26475	0.961033	0.336535	0.989839	-0.337747	0.269058	-1.25529	0.209372	0.669331	-0.592181	0.266982	-2.21806	0.0265509	0.214488
ENSG00000257315	ZBED6	150.496	-0.126465	0.124795	-1.01338	0.31088	0.989839	0.151973	0.126538	1.20101	0.229747	0.68892	0.278438	0.125587	2.21709	0.0266167	0.214808
ENSG00000126759	CFP	330.403	-0.301224	0.271155	-1.11089	0.266614	0.989839	0.304659	0.275299	1.10665	0.268446	0.72214	0.605883	0.273285	2.21704	0.0266207	0.214808
ENSG00000075218	GTSE1	52.5157	0.507818	0.32511	1.56199	0.118291	0.989839	1.22932	0.329394	3.73206	0.000189917	0.0281433	0.721503	0.325702	2.21522	0.0267446	0.215319
ENSG00000137812	KNL1	169.557	0.259057	0.271758	0.953264	0.340456	0.989839	0.86498	0.275789	3.13638	0.00171045	0.0840905	0.605923	0.273479	2.21561	0.0267179	0.215319
ENSG00000128815	WDFY4	14.5555	0.12445	0.341218	0.364723	0.715318	0.989839	0.876407	0.343555	2.551	0.0107415	0.210191	0.751957	0.339421	2.21541	0.0267319	0.215319
ENSG00000131475	VPS25	188.895	0.139021	0.10606	1.31078	0.189933	0.989839	-0.0981102	0.108121	-0.90741	0.36419	0.792851	-0.237131	0.107025	-2.21567	0.026714	0.215319
ENSG00000174564	IL20RB	95.8886	-0.298171	0.357831	-0.833274	0.40469	0.989839	-1.09891	0.364234	-3.01704	0.00255257	0.102869	-0.800737	0.361615	-2.21434	0.0268055	0.215625
ENSG00000246705	H2AFJ	292.801	0.0211391	0.202098	0.104598	0.916695	0.996265	-0.430321	0.205517	-2.09384	0.036274	0.358357	-0.45146	0.203931	-2.21379	0.0268432	0.215625
ENSG00000091527	CDV3	580.61	-0.06412	0.10988	-0.583544	0.559527	0.989839	0.18098	0.111557	1.6223	0.104738	0.531927	0.2451	0.110698	2.21414	0.0268193	0.215625
ENSG00000002549	LAP3	1521.06	-0.412553	0.168947	-2.44191	0.0146098	0.866461	-0.0354707	0.171582	-0.206727	0.836223	0.965144	0.377082	0.170325	2.21389	0.026836	0.215625
ENSG00000113749	HRH2	244.841	-0.133806	0.295163	-0.453328	0.650313	0.989839	0.524477	0.299645	1.75033	0.0800621	0.483732	0.658282	0.297403	2.21344	0.0268676	0.215699
ENSG00000173171	MTX1	66.2182	-0.359397	0.139678	-2.57305	0.0100807	0.808217	-0.0476819	0.141344	-0.337346	0.735856	0.940463	0.311715	0.140861	2.21292	0.0269028	0.21586
ENSG00000102245	CD40LG	112.527	0.0425869	0.2368	0.179844	0.857275	0.99257	-0.486658	0.241157	-2.01801	0.0435898	0.3854	-0.529245	0.239225	-2.21233	0.0269436	0.216065
ENSG00000075884	ARHGAP15	804.758	-0.130081	0.232275	-0.560032	0.575458	0.989839	0.387727	0.235882	1.64373	0.100232	0.525493	0.517809	0.234117	2.21175	0.0269838	0.216266
ENSG00000116017	ARID3A	117.82	-0.372934	0.178702	-2.0869	0.0368972	0.989839	0.025347	0.181189	0.139893	0.888744	0.978313	0.398281	0.180103	2.21141	0.0270076	0.216334
ENSG00000111665	CDCA3	14.0651	0.41261	0.427094	0.966086	0.334001	0.989839	1.3505	0.430602	3.1363	0.00171097	0.0840905	0.937886	0.424232	2.21078	0.0270507	0.216436
ENSG00000113387	SUB1	652.281	-0.156939	0.0927273	-1.69248	0.090554	0.989839	0.0496797	0.0941455	0.527691	0.597714	0.899948	0.206619	0.0934528	2.21094	0.0270397	0.216436
ENSG00000215301	DDX3X	7696.18	-0.00451236	0.121025	-0.0372845	0.970258	0.997615	0.265183	0.122928	2.15722	0.0309886	0.334622	0.269695	0.122005	2.21053	0.0270685	0.216457
ENSG00000139117	CPNE8	98.3767	-0.181549	0.208955	-0.868844	0.384933	0.989839	0.283195	0.211834	1.33687	0.181264	0.638395	0.464744	0.21031	2.20981	0.0271184	0.216647
ENSG00000034510	TMSB10	3872.97	-0.209365	0.0851872	-2.45771	0.0139828	0.85334	-0.0195887	0.086523	-0.226399	0.820891	0.962822	0.189776	0.0858815	2.20975	0.0271228	0.216647
ENSG00000074657	ZNF532	436.968	0.428293	0.17037	2.5139	0.0119404	0.8206	0.0488996	0.173201	0.282329	0.777691	0.950939	-0.379393	0.171734	-2.20919	0.0271614	0.216834
ENSG00000162594	IL23R	50.047	0.0634132	0.330515	0.191862	0.84785	0.992061	-0.675113	0.337134	-2.00251	0.0452301	0.393054	-0.738527	0.33439	-2.20858	0.0272039	0.217051
ENSG00000150681	RGS18	389.384	-0.474991	0.277988	-1.70868	0.0875109	0.989839	0.143823	0.282254	0.509551	0.610366	0.904565	0.618814	0.28022	2.20832	0.0272223	0.217076
ENSG00000170448	NFXL1	232.42	0.299924	0.168523	1.77972	0.0751214	0.989839	0.674001	0.171019	3.94109	8.11122e-05	0.0168897	0.374077	0.169448	2.20762	0.0272709	0.217231
ENSG00000172819	RARG	197.285	0.0198214	0.251028	0.0789608	0.937064	0.996265	-0.539372	0.255319	-2.11254	0.0346401	0.351793	-0.559193	0.253354	-2.20716	0.0273028	0.217231
ENSG00000090006	LTBP4	162.19	0.0923292	0.194437	0.474854	0.634891	0.989839	-0.34094	0.197925	-1.72257	0.0849655	0.49434	-0.433269	0.1963	-2.20718	0.0273015	0.217231
ENSG00000157259	GATAD1	109.232	0.0747452	0.127053	0.588299	0.556332	0.989839	-0.208793	0.129732	-1.60942	0.107524	0.536903	-0.283539	0.128447	-2.20744	0.0272836	0.217231
ENSG00000130766	SESN2	303.875	-0.379933	0.343433	-1.10628	0.268605	0.989839	-1.14443	0.349086	-3.27835	0.00104417	0.0631389	-0.764492	0.346523	-2.20618	0.0273712	0.217654
ENSG00000103316	CRYM	568.029	0.235127	0.268892	0.874426	0.381886	0.989839	-0.362747	0.273246	-1.32755	0.184328	0.642229	-0.597873	0.271151	-2.20495	0.0274579	0.2181
ENSG00000173930	SLCO4C1	69.7627	-0.321772	0.329353	-0.976981	0.328578	0.989839	0.409459	0.333914	1.22624	0.220108	0.68056	0.731231	0.331625	2.20499	0.0274546	0.2181
ENSG00000196605	ZNF846	56.6696	0.352839	0.196826	1.79264	0.0730299	0.989839	-0.0849558	0.201007	-0.422651	0.67255	0.921698	-0.437795	0.198592	-2.2045	0.0274895	0.218229
ENSG00000141543	EIF4A3	861.896	0.0618791	0.130837	0.472947	0.636251	0.989839	0.352391	0.132859	2.65236	0.0079931	0.184594	0.290511	0.131823	2.20381	0.0275379	0.218468
ENSG00000101294	HM13	2614.68	-0.234046	0.125705	-1.86186	0.0626223	0.989839	0.0452068	0.127673	0.354083	0.723277	0.936408	0.279252	0.126725	2.20361	0.027552	0.218468
ENSG00000011201	ANOS1	100.446	-0.561161	0.296947	-1.88977	0.058789	0.989839	0.0982564	0.301153	0.326267	0.744222	0.943999	0.659418	0.299271	2.20341	0.0275657	0.218468
ENSG00000125534	PPDPF	752.286	-0.0673134	0.21851	-0.308056	0.75804	0.989839	-0.552459	0.222044	-2.48806	0.0128443	0.226189	-0.485145	0.220377	-2.20144	0.0277052	0.218873
ENSG00000157764	BRAF	1163.22	-0.0411161	0.104941	-0.391803	0.695204	0.989839	0.191701	0.106569	1.79885	0.0720429	0.463328	0.232817	0.105754	2.2015	0.0277007	0.218873
ENSG00000249437	NAIP	132.054	-0.165349	0.298655	-0.553645	0.579821	0.989839	0.496761	0.303047	1.63922	0.101168	0.526606	0.66211	0.3008	2.20116	0.0277245	0.218873
ENSG00000172987	HPSE2	44.5778	0.33967	0.475212	0.714775	0.474748	0.989839	-0.717646	0.484263	-1.48193	0.138358	0.587255	-1.05732	0.480194	-2.20185	0.0276759	0.218873
ENSG00000120306	CYSTM1	208.741	-0.178882	0.224668	-0.796205	0.425913	0.989839	0.319319	0.228012	1.40045	0.161379	0.618809	0.4982	0.226331	2.2012	0.0277216	0.218873
ENSG00000152102	FAM168B	107.913	0.0950006	0.0974318	0.975047	0.329537	0.989839	-0.121837	0.0996751	-1.22234	0.221579	0.68221	-0.216837	0.0984689	-2.20209	0.027659	0.218873
ENSG00000138688	KIAA1109	3862.11	-0.12765	0.100832	-1.26597	0.205522	0.989839	0.096179	0.102413	0.93913	0.347664	0.782926	0.223829	0.101647	2.20204	0.0276627	0.218873
ENSG00000090316	MAEA	323.149	-0.0747951	0.0858547	-0.871182	0.383655	0.989839	0.115357	0.0871312	1.32395	0.185521	0.643243	0.190152	0.0864333	2.19999	0.0278079	0.21941
ENSG00000185052	SLC24A3	221.346	-0.237763	0.295978	-0.803313	0.421794	0.989839	-0.89491	0.300957	-2.97355	0.00294381	0.111183	-0.657147	0.298742	-2.19971	0.0278274	0.219441
ENSG00000186765	FSCN2	22.7886	-0.0806606	0.323525	-0.249318	0.803115	0.989839	0.631917	0.326689	1.93431	0.0530753	0.414634	0.712578	0.324039	2.19905	0.0278746	0.219692
ENSG00000119953	SMNDC1	227.932	-0.0790958	0.112156	-0.705227	0.480669	0.989839	0.169067	0.11379	1.48579	0.137336	0.585651	0.248163	0.112892	2.19824	0.0279322	0.220024
ENSG00000197217	ENTPD4	659.208	-0.0160466	0.0682354	-0.235165	0.814081	0.989839	0.134944	0.0692831	1.94771	0.0514495	0.410623	0.15099	0.0687056	2.19764	0.0279748	0.220237
ENSG00000110330	BIRC2	744.956	-0.169116	0.127763	-1.32367	0.185613	0.989839	0.113844	0.129731	0.877537	0.380195	0.804619	0.28296	0.12877	2.1974	0.0279919	0.220251
ENSG00000112033	PPARD	555.038	-0.181938	0.306225	-0.594131	0.552424	0.989839	-0.860345	0.311173	-2.76484	0.00569503	0.154614	-0.678407	0.308853	-2.19654	0.0280533	0.220612
ENSG00000178078	STAP2	294.927	0.18126	0.262102	0.691564	0.489211	0.989839	-0.399347	0.266447	-1.49879	0.133929	0.580698	-0.580607	0.264374	-2.19616	0.0280806	0.220704
ENSG00000150433	TMEM218	34.4084	-0.0263733	0.170221	-0.154936	0.876872	0.993621	-0.406856	0.174934	-2.32577	0.0200308	0.276413	-0.380482	0.173293	-2.1956	0.0281204	0.220895
ENSG00000171827	ZNF570	68.1971	0.13005	0.13732	0.947065	0.343606	0.989839	-0.174823	0.140512	-1.24418	0.213432	0.674728	-0.304873	0.138871	-2.19538	0.0281365	0.220899
ENSG00000112081	SRSF3	1213.53	-0.00582794	0.0789955	-0.0737756	0.941189	0.996265	0.168883	0.080221	2.10522	0.0352721	0.354365	0.174711	0.0795895	2.19515	0.0281528	0.220905
ENSG00000053900	ANAPC4	401.248	-0.222355	0.114637	-1.93965	0.0524223	0.989839	0.031241	0.116362	0.268482	0.788328	0.955058	0.253596	0.115541	2.19485	0.0281741	0.220951
ENSG00000085999	RAD54L	55.4317	0.463883	0.376683	1.2315	0.218138	0.989839	1.29271	0.381837	3.3855	0.000710493	0.0543413	0.828827	0.378046	2.19239	0.0283511	0.221657
ENSG00000166888	STAT6	2856.78	0.000316583	0.103263	0.00306581	0.997554	0.999521	0.228478	0.104879	2.17848	0.0293704	0.325661	0.228161	0.104084	2.19209	0.0283732	0.221657
ENSG00000070495	JMJD6	227.238	8.36664e-05	0.169093	0.000494797	0.999605	0.999831	0.373257	0.171595	2.17523	0.0296131	0.326438	0.373174	0.170226	2.19222	0.0283634	0.221657
ENSG00000126231	PROZ	6.23047	-0.697579	0.53082	-1.31415	0.188795	0.989839	0.468148	0.530411	0.882614	0.377445	0.8025	1.16573	0.53169	2.1925	0.0283437	0.221657
ENSG00000136111	TBC1D4	567.459	0.229003	0.160204	1.42945	0.152876	0.989839	-0.125132	0.162846	-0.768408	0.442245	0.841758	-0.354135	0.161542	-2.19221	0.028364	0.221657
ENSG00000170004	CHD3	3393.01	0.13669	0.0818336	1.67034	0.0948519	0.989839	-0.0442528	0.0831473	-0.532222	0.594572	0.898319	-0.180943	0.0825034	-2.19316	0.028296	0.221657
ENSG00000181192	DHTKD1	492.791	-0.169218	0.0895054	-1.89059	0.0586785	0.989839	0.0286355	0.0908633	0.31515	0.752648	0.945736	0.197854	0.0902057	2.19336	0.0282813	0.221657
ENSG00000106397	PLOD3	563.883	-0.179006	0.138649	-1.29107	0.196679	0.989839	0.127195	0.140771	0.903558	0.36623	0.794639	0.306201	0.139734	2.19132	0.0284285	0.221967
ENSG00000185736	ADARB2	5.77609	-0.536686	0.717081	-0.748432	0.4542	0.989839	-2.15773	0.743697	-2.90135	0.00371556	0.125802	-1.62104	0.739938	-2.19078	0.028468	0.222153
ENSG00000157216	SSBP3	823.637	0.0800663	0.135186	0.592268	0.553671	0.989839	-0.21847	0.137404	-1.58998	0.111839	0.542382	-0.298537	0.136336	-2.18971	0.0285452	0.22239
ENSG00000117472	TSPAN1	3158.88	0.158829	0.258924	0.613421	0.539598	0.989839	-0.412874	0.263024	-1.56972	0.11648	0.55138	-0.571704	0.261049	-2.19003	0.0285224	0.22239
ENSG00000167207	NOD2	567.287	-0.242965	0.233773	-1.03932	0.298655	0.989839	0.273023	0.237384	1.15013	0.25009	0.70508	0.515988	0.235628	2.18984	0.0285361	0.22239
ENSG00000079277	MKNK1	355.158	0.0510955	0.171291	0.298296	0.765477	0.989839	0.428689	0.173887	2.46533	0.0136888	0.234341	0.377594	0.172512	2.1888	0.0286115	0.222488
ENSG00000164096	C4orf3	368.848	-0.0400976	0.213594	-0.187728	0.85109	0.99228	-0.511855	0.217142	-2.35724	0.0184116	0.26564	-0.471757	0.215498	-2.18915	0.0285858	0.222488
ENSG00000161036	LRWD1	148.648	-0.00864087	0.126483	-0.0683165	0.945534	0.996265	0.269641	0.128254	2.1024	0.0355182	0.354665	0.278282	0.127136	2.18885	0.0286074	0.222488
ENSG00000132341	RAN	715.888	-0.0730735	0.10552	-0.692509	0.488618	0.989839	0.159627	0.10714	1.48989	0.136252	0.582534	0.232701	0.10632	2.18868	0.0286204	0.222488
ENSG00000140968	IRF8	727.737	0.132224	0.245979	0.537544	0.590892	0.989839	0.674635	0.249797	2.70074	0.00691863	0.171455	0.542411	0.247886	2.18815	0.028659	0.222667
ENSG00000100883	SRP54	942.805	0.104489	0.0723543	1.44413	0.148703	0.989839	0.263768	0.0734721	3.59004	0.000330623	0.037664	0.159279	0.0728381	2.18676	0.0287603	0.223332
ENSG00000137699	TRIM29	1207.53	0.314672	0.388514	0.809936	0.417977	0.989839	-0.541658	0.394686	-1.37238	0.169946	0.627739	-0.856329	0.391715	-2.1861	0.028808	0.223458
ENSG00000100023	PPIL2	512.03	0.138766	0.0834747	1.66237	0.0964387	0.989839	-0.0452452	0.0849469	-0.53263	0.59429	0.898319	-0.184011	0.0841707	-2.18617	0.0288035	0.223458
ENSG00000110046	ATG2A	956.468	-0.0689994	0.18322	-0.376592	0.706477	0.989839	0.334491	0.186068	1.79769	0.0722264	0.464066	0.403491	0.184666	2.18497	0.028891	0.22398
ENSG00000117650	NEK2	36.7648	-0.0945647	0.358432	-0.263829	0.791912	0.989839	0.691458	0.362835	1.90571	0.0566881	0.42534	0.786023	0.360031	2.18321	0.0290203	0.22445
ENSG00000132405	TBC1D14	1791.16	-0.0355124	0.108397	-0.327615	0.743203	0.989839	0.202976	0.110088	1.84376	0.0652184	0.446915	0.238488	0.109253	2.18291	0.0290428	0.22445
ENSG00000156011	PSD3	284.232	0.113822	0.210166	0.541581	0.588107	0.989839	-0.349015	0.213707	-1.63315	0.102438	0.528117	-0.462837	0.212027	-2.18291	0.0290422	0.22445
ENSG00000168214	RBPJ	870.283	-0.0941148	0.13189	-0.713586	0.475483	0.989839	0.19603	0.133929	1.46368	0.143281	0.592015	0.290145	0.13292	2.18286	0.0290462	0.22445
ENSG00000143870	PDIA6	2161.74	-0.256585	0.140222	-1.82986	0.0672715	0.989839	0.052089	0.142415	0.365756	0.714547	0.933525	0.308674	0.141359	2.18362	0.0289902	0.22445
ENSG00000110852	CLEC2B	822.695	-0.363181	0.187459	-1.93739	0.0526974	0.989839	0.049384	0.190364	0.259419	0.795312	0.956046	0.412565	0.188976	2.18316	0.029024	0.22445
ENSG00000167264	DUS2	129.763	-0.0291275	0.161503	-0.180353	0.856876	0.99257	0.325291	0.163756	1.98644	0.0469844	0.398569	0.354418	0.162405	2.18231	0.0290867	0.224622
ENSG00000165646	SLC18A2	42.5003	-0.269206	0.330171	-0.815353	0.41487	0.989839	0.455382	0.334379	1.36187	0.173237	0.632372	0.724588	0.332121	2.1817	0.0291317	0.224622
ENSG00000010322	NISCH	671.103	0.0751746	0.0755023	0.995659	0.319416	0.989839	-0.090978	0.0768181	-1.18433	0.236282	0.694494	-0.166153	0.0761541	-2.1818	0.0291246	0.224622
ENSG00000181790	ADGRB1	22.3446	-0.617058	0.321217	-1.921	0.0547317	0.989839	0.0887761	0.324184	0.273845	0.784203	0.953348	0.705834	0.323467	2.18209	0.0291029	0.224622
ENSG00000153391	INO80C	103.989	-0.0397037	0.197808	-0.200719	0.840918	0.992021	0.394239	0.200548	1.9658	0.0493214	0.403709	0.433943	0.198934	2.18134	0.0291583	0.22469
ENSG00000112531	QKI	839.629	-0.146595	0.142975	-1.02532	0.305212	0.989839	0.167716	0.145186	1.15518	0.248017	0.703955	0.314311	0.144103	2.18115	0.0291721	0.22469
ENSG00000185985	SLITRK2	34.1406	-0.213188	0.331923	-0.642283	0.52069	0.989839	0.513874	0.335709	1.53071	0.12584	0.567187	0.727062	0.333406	2.18071	0.0292046	0.224713
ENSG00000155380	SLC16A1	134.658	-0.229685	0.220976	-1.03941	0.298613	0.989839	0.25565	0.224156	1.1405	0.254078	0.70945	0.485335	0.222561	2.18069	0.0292067	0.224713
ENSG00000166912	MTMR10	409.098	-0.197692	0.149082	-1.32606	0.184821	0.989839	0.129749	0.151344	0.85731	0.391274	0.81283	0.327441	0.150239	2.17947	0.0292968	0.225284
ENSG00000158477	CD1A	27.9511	0.283658	0.428371	0.66218	0.507856	0.989839	-0.660789	0.437316	-1.51101	0.130785	0.576962	-0.944448	0.433419	-2.17906	0.0293269	0.225394
ENSG00000170340	B3GNT2	231.476	-0.332252	0.101056	-3.2878	0.00100973	0.395184	-0.110093	0.102526	-1.07381	0.28291	0.735912	0.222159	0.101963	2.17883	0.0293445	0.225408
ENSG00000089818	NECAP1	394.894	0.0360166	0.152142	0.23673	0.812866	0.989839	0.3698	0.15445	2.39431	0.0166516	0.254992	0.333784	0.153225	2.17839	0.0293768	0.225534
ENSG00000122877	EGR2	363.981	0.186812	0.328	0.56955	0.568983	0.989839	0.906441	0.33305	2.72164	0.00649594	0.166148	0.719629	0.330479	2.17754	0.0294407	0.225902
ENSG00000175073	VCPIP1	335.454	0.0116772	0.108437	0.107686	0.914244	0.995445	0.249254	0.110056	2.26479	0.0235253	0.297485	0.237577	0.109138	2.17685	0.029492	0.226052
ENSG00000149269	PAK1	1396.9	-0.0562253	0.12615	-0.445703	0.655812	0.989839	0.220558	0.128114	1.72158	0.0851462	0.49434	0.276783	0.127145	2.17691	0.0294874	0.226052
ENSG00000187796	CARD9	89.5828	-0.214845	0.176212	-1.21924	0.222753	0.989839	0.171052	0.178554	0.95798	0.338073	0.776514	0.385897	0.177352	2.17589	0.0295639	0.226481
ENSG00000196743	GM2A	1462.26	-0.0871619	0.240302	-0.362719	0.716815	0.989839	-0.614295	0.244135	-2.51621	0.0118623	0.219731	-0.527133	0.242306	-2.17548	0.0295939	0.226589
ENSG00000171241	SHCBP1	64.9926	0.300024	0.29449	1.01879	0.308301	0.989839	0.942514	0.298485	3.15766	0.00159043	0.0816806	0.642489	0.295582	2.17364	0.0297321	0.226915
ENSG00000160633	SAFB	1229.2	0.0220381	0.0719439	0.306324	0.759358	0.989839	0.17958	0.0730614	2.45794	0.0139737	0.236759	0.157542	0.0724737	2.17379	0.0297212	0.226915
ENSG00000167703	SLC43A2	941.937	-0.0777288	0.216066	-0.359745	0.719038	0.989839	0.395717	0.219429	1.80339	0.0713267	0.462065	0.473445	0.21778	2.17396	0.0297083	0.226915
ENSG00000168918	INPP5D	2389.07	-0.0650704	0.170472	-0.381706	0.702679	0.989839	0.308608	0.173143	1.78239	0.0746857	0.471043	0.373678	0.171843	2.17453	0.0296651	0.226915
ENSG00000168010	ATG16L2	863.132	-0.139005	0.258662	-0.537401	0.590991	0.989839	0.427899	0.26269	1.62891	0.103332	0.529214	0.566904	0.260725	2.17434	0.0296798	0.226915
ENSG00000113594	LIFR	169.276	0.284953	0.207411	1.37386	0.169486	0.989839	-0.169955	0.211067	-0.80522	0.420692	0.828302	-0.454909	0.209227	-2.17424	0.0296872	0.226915
ENSG00000237440	ZNF737	542.132	-0.101132	0.136276	-0.742112	0.458019	0.989839	-0.39993	0.138564	-2.88624	0.00389872	0.128724	-0.298798	0.137522	-2.17273	0.0298009	0.227317
ENSG00000062096	ARSF	74.4179	-0.46779	0.524243	-0.892314	0.372225	0.989839	-1.61854	0.533582	-3.03335	0.00241857	0.100019	-1.15075	0.529763	-2.1722	0.0298405	0.227364
ENSG00000187642	PERM1	6.41748	0.258482	0.601055	0.430046	0.667162	0.989839	1.55216	0.603668	2.57121	0.0101345	0.205083	1.29367	0.595508	2.17239	0.0298265	0.227364
ENSG00000172578	KLHL6	319.419	0.0885255	0.241317	0.366843	0.713736	0.989839	0.616499	0.244992	2.51641	0.0118557	0.219731	0.527974	0.243081	2.17201	0.0298549	0.227364
ENSG00000060709	RIMBP2	57.9766	-0.413403	0.369287	-1.11946	0.262943	0.989839	0.394036	0.374274	1.0528	0.292432	0.741029	0.807439	0.371839	2.17148	0.0298953	0.22755
ENSG00000140297	GCNT3	926.84	0.275543	0.274602	1.00343	0.315656	0.989839	-0.325513	0.278996	-1.16673	0.243319	0.702121	-0.601056	0.276876	-2.17085	0.0299424	0.227786
ENSG00000138101	DTNB	163.887	0.018154	0.118469	0.153238	0.87821	0.993621	-0.241707	0.12079	-2.00105	0.0453868	0.393056	-0.259861	0.119729	-2.17041	0.0299758	0.227919
ENSG00000160211	G6PD	538.19	-0.0487194	0.141681	-0.343866	0.730947	0.989839	0.261051	0.143851	1.81474	0.0695642	0.460063	0.309771	0.142749	2.17004	0.0300036	0.228008
ENSG00000144597	EAF1	133.746	-0.372288	0.154273	-2.41317	0.0158144	0.882259	-0.0349368	0.156431	-0.223336	0.823274	0.963184	0.337351	0.155539	2.16892	0.0300885	0.228531
ENSG00000136002	ARHGEF4	173.944	-0.398065	0.401209	-0.992164	0.321118	0.989839	-1.27625	0.407957	-3.1284	0.00175762	0.085279	-0.878186	0.404982	-2.16846	0.030124	0.228635
ENSG00000198355	PIM3	289.426	0.0359442	0.206198	0.174319	0.861615	0.992818	0.486254	0.209314	2.32308	0.0201749	0.277035	0.450309	0.207677	2.16832	0.0301343	0.228635
ENSG00000261371	PECAM1	90.293	-0.0306582	0.185496	-0.165277	0.868726	0.993128	0.373504	0.188005	1.98667	0.046959	0.398569	0.404162	0.186448	2.16769	0.0301824	0.22885
ENSG00000125648	SLC25A23	248.489	0.110504	0.208438	0.530152	0.596006	0.989839	-0.345346	0.211989	-1.62907	0.103298	0.529214	-0.45585	0.210309	-2.16753	0.0301948	0.22885
ENSG00000136010	ALDH1L2	30.4214	-0.488414	0.314853	-1.55124	0.120843	0.989839	0.19834	0.318367	0.622992	0.533289	0.878788	0.686754	0.316908	2.16705	0.0302313	0.229004
ENSG00000176293	ZNF135	70.0662	0.224538	0.234821	0.956209	0.338967	0.989839	-0.289435	0.23945	-1.20875	0.226758	0.686061	-0.513973	0.237203	-2.16681	0.0302493	0.229019
ENSG00000158488	CD1E	40.0162	0.541161	0.312792	1.7301	0.0836127	0.989839	-0.142655	0.319125	-0.44702	0.65486	0.916985	-0.683817	0.315633	-2.16649	0.0302735	0.22908
ENSG00000105483	CARD8	676.047	-0.121021	0.175576	-0.68928	0.490647	0.989839	0.262074	0.178287	1.46995	0.141574	0.590951	0.383095	0.176951	2.16498	0.0303894	0.229469
ENSG00000102043	MTMR8	51.2481	0.253278	0.182781	1.38569	0.16584	0.989839	-0.146593	0.186949	-0.784132	0.432962	0.836276	-0.399871	0.18465	-2.16556	0.0303448	0.229469
ENSG00000111817	DSE	752.811	-0.31051	0.221778	-1.4001	0.161484	0.989839	0.173522	0.225218	0.770464	0.441025	0.840909	0.484033	0.223559	2.16512	0.0303784	0.229469
ENSG00000163754	GYG1	341.368	-0.245852	0.149951	-1.63955	0.101099	0.989839	0.0813884	0.15221	0.534711	0.592849	0.897698	0.327241	0.151125	2.16536	0.0303603	0.229469
ENSG00000185897	FFAR3	32.0479	-1.11523	0.669077	-1.66682	0.0955505	0.989839	0.344025	0.677885	0.507497	0.611806	0.904565	1.45925	0.674177	2.1645	0.0304263	0.229626
ENSG00000163219	ARHGAP25	1592.62	-0.178564	0.219056	-0.815154	0.414984	0.989839	0.299255	0.222482	1.34507	0.178602	0.635722	0.477819	0.220821	2.16383	0.0304772	0.229794
ENSG00000013573	DDX11	300.342	-0.312037	0.212215	-1.47038	0.141458	0.989839	0.15074	0.215408	0.699789	0.484059	0.862439	0.462778	0.213874	2.16378	0.030481	0.229794
ENSG00000102554	KLF5	2334.38	0.296714	0.230784	1.28568	0.198555	0.989839	-0.206575	0.234448	-0.881112	0.378257	0.803387	-0.503289	0.232676	-2.16304	0.0305377	0.2301
ENSG00000115524	SF3B1	5234.89	-0.0275216	0.080633	-0.341319	0.732864	0.989839	0.148249	0.0818992	1.81014	0.0702746	0.461783	0.17577	0.0812805	2.16251	0.0305786	0.230287
ENSG00000170802	FOXN2	148.283	-0.208297	0.172455	-1.20783	0.227111	0.989839	0.16721	0.174917	0.95594	0.339102	0.776941	0.375507	0.173683	2.16202	0.0306166	0.230451
ENSG00000103490	PYCARD	81.845	-0.245164	0.16524	-1.48368	0.137893	0.989839	0.114321	0.167402	0.682914	0.494661	0.865498	0.359485	0.16635	2.16102	0.0306941	0.230912
ENSG00000163517	HDAC11	74.3207	0.0986075	0.178917	0.551137	0.58154	0.989839	-0.292272	0.182657	-1.60012	0.109573	0.539558	-0.39088	0.180931	-2.16038	0.0307435	0.231039
ENSG00000101425	BPI	30.2943	-0.516553	0.412983	-1.25078	0.211014	0.989839	0.381462	0.417972	0.912649	0.361427	0.791673	0.898014	0.415651	2.1605	0.030734	0.231039
ENSG00000051180	RAD51	65.9165	0.0930593	0.334792	0.277962	0.781042	0.989839	0.820075	0.339405	2.41621	0.0156829	0.24817	0.727016	0.336563	2.16012	0.0307633	0.231066
ENSG00000198826	ARHGAP11A	133.316	0.181307	0.244417	0.741796	0.458211	0.989839	0.712064	0.247958	2.87171	0.00408258	0.1314	0.530757	0.24583	2.15903	0.0308475	0.231576
ENSG00000162298	SYVN1	746.409	0.0383609	0.122231	0.31384	0.753642	0.989839	0.304117	0.124113	2.45031	0.0142731	0.23848	0.265756	0.123138	2.15819	0.0309133	0.231581
ENSG00000113532	ST8SIA4	483.736	-0.128347	0.22499	-0.570456	0.568368	0.989839	0.361066	0.228454	1.58048	0.113998	0.546958	0.489413	0.226743	2.15844	0.0308934	0.231581
ENSG00000178401	DNAJC22	25.1388	-0.510438	0.3438	-1.48469	0.137625	0.989839	0.236033	0.347189	0.67984	0.496606	0.86588	0.746471	0.34585	2.15837	0.0308992	0.231581
ENSG00000169570	DTWD2	59.4893	-0.30132	0.201931	-1.49219	0.13565	0.989839	0.13736	0.204419	0.671954	0.501613	0.867767	0.43868	0.20325	2.15833	0.0309025	0.231581
ENSG00000244617	ASPRV1	16.452	-0.523127	0.361639	-1.44655	0.148024	0.989839	0.261266	0.364654	0.716475	0.473698	0.85683	0.784393	0.36356	2.15753	0.0309643	0.231719
ENSG00000130052	STARD8	48.0043	-0.40567	0.256488	-1.58164	0.113732	0.989839	0.151568	0.259653	0.583733	0.5594	0.887189	0.557238	0.258255	2.15771	0.0309508	0.231719
ENSG00000147100	SLC16A2	122.021	0.34604	0.269792	1.28262	0.199625	0.989839	-0.240959	0.274536	-0.877695	0.38011	0.804559	-0.586999	0.272183	-2.15663	0.0310344	0.232122
ENSG00000155099	TMEM55A	128.367	-0.274115	0.271843	-1.00836	0.313283	0.989839	0.316219	0.275801	1.14655	0.251569	0.706357	0.590334	0.273839	2.15577	0.0311019	0.232504
ENSG00000186007	LEMD1	29.7092	0.649462	0.495438	1.31089	0.189896	0.989839	-0.428866	0.505353	-0.848646	0.396078	0.816102	-1.07833	0.500443	-2.15475	0.0311817	0.2329
ENSG00000170365	SMAD1	236.75	0.222103	0.165155	1.34481	0.178686	0.989839	-0.136831	0.168035	-0.814297	0.415475	0.823655	-0.358934	0.166584	-2.15467	0.0311876	0.2329
ENSG00000134815	DHX34	283.89	-0.0314672	0.201171	-0.15642	0.875702	0.993621	0.405098	0.204209	1.98374	0.0472848	0.398784	0.436565	0.202638	2.15441	0.0312079	0.23293
ENSG00000160584	SIK3	873.986	-0.102377	0.101469	-1.00895	0.312999	0.989839	0.117853	0.103036	1.1438	0.252705	0.707535	0.22023	0.102258	2.15367	0.0312658	0.233239
ENSG00000264522	OTUD7B	324.484	0.0108248	0.151319	0.0715361	0.942971	0.996265	-0.317948	0.153926	-2.06558	0.0388677	0.367583	-0.328773	0.152716	-2.15284	0.0313315	0.233607
ENSG00000163701	IL17RE	74.2106	0.255631	0.267064	0.957192	0.33847	0.989839	-0.324896	0.272131	-1.19389	0.23252	0.691844	-0.580527	0.269687	-2.15259	0.0313508	0.233628
ENSG00000112297	AIM1	2910.7	-0.422734	0.293608	-1.43979	0.149927	0.989839	-1.05941	0.298259	-3.55199	0.000382333	0.0399931	-0.636679	0.296034	-2.15069	0.0315004	0.233977
ENSG00000204469	PRRC2A	2286.22	0.0319818	0.0668758	0.478226	0.632489	0.989839	0.176897	0.0679221	2.6044	0.00920347	0.196295	0.144915	0.0673886	2.15043	0.0315209	0.233977
ENSG00000108700	CCL8	12.7436	-2.378	0.620708	-3.83111	0.000127568	0.120986	-1.02719	0.623527	-1.64739	0.0994776	0.524331	1.35081	0.628287	2.14998	0.0315566	0.233977
ENSG00000146587	RBAK	128.206	0.0747294	0.112521	0.664136	0.506603	0.989839	-0.169699	0.11486	-1.47744	0.139558	0.589301	-0.244428	0.113703	-2.14972	0.0315775	0.233977
ENSG00000123405	NFE2	271.483	-0.265992	0.321899	-0.82632	0.408623	0.989839	0.431695	0.326815	1.32092	0.186529	0.644537	0.697687	0.324408	2.15065	0.0315042	0.233977
ENSG00000143702	CEP170	516.702	-0.146146	0.158243	-0.923553	0.355719	0.989839	0.196644	0.160667	1.22392	0.220981	0.681925	0.34279	0.159469	2.14956	0.0315897	0.233977
ENSG00000139364	TMEM132B	5.62337	0.670421	0.564504	1.18763	0.23498	0.989839	-0.566829	0.585258	-0.96851	0.332789	0.773075	-1.23725	0.575472	-2.14997	0.0315573	0.233977
ENSG00000114638	UPK1B	94.4987	0.559834	0.468619	1.19465	0.232225	0.989839	-0.456663	0.476662	-0.958043	0.338041	0.776514	-1.0165	0.472771	-2.15009	0.0315484	0.233977
ENSG00000091622	PITPNM3	181.231	0.327502	0.270849	1.20917	0.226598	0.989839	-0.259738	0.27546	-0.942925	0.34572	0.781536	-0.58724	0.273201	-2.14948	0.0315963	0.233977
ENSG00000198898	CAPZA2	1315.02	-0.152528	0.106398	-1.43355	0.1517	0.989839	0.0780849	0.108053	0.722655	0.469892	0.855333	0.230613	0.107248	2.15027	0.0315343	0.233977
ENSG00000203872	C6orf163	10.3024	-0.962891	0.333198	-2.88985	0.0038543	0.676367	-0.237565	0.333304	-0.712758	0.475996	0.85821	0.725326	0.337174	2.15119	0.031461	0.233977
ENSG00000198818	SFT2D1	277.332	-0.131635	0.0770256	-1.70898	0.0874546	0.989839	0.0351202	0.0781677	0.449292	0.653221	0.916985	0.166755	0.0775862	2.14929	0.0316114	0.233977
ENSG00000164430	MB21D1	87.9076	-0.31617	0.17374	-1.81978	0.0687919	0.989839	0.0600768	0.176046	0.341257	0.73291	0.939248	0.376246	0.175024	2.14969	0.0315798	0.233977
ENSG00000112701	SENP6	1445.54	-0.107851	0.0995588	-1.08329	0.278681	0.989839	0.10775	0.101108	1.06569	0.286565	0.737436	0.215601	0.100348	2.14852	0.0316724	0.23407
ENSG00000087510	TFAP2C	94.4202	0.327782	0.276278	1.18642	0.235456	0.989839	-0.271233	0.281269	-0.964317	0.334887	0.775816	-0.599015	0.278805	-2.14851	0.0316734	0.23407
ENSG00000083444	PLOD1	1701.85	-0.340778	0.122327	-2.78579	0.00533974	0.681505	-0.0757566	0.124236	-0.60978	0.542007	0.880482	0.265022	0.12333	2.14888	0.0316443	0.23407
ENSG00000189241	TSPYL1	636.113	0.205588	0.0843979	2.43594	0.0148532	0.866461	0.0228624	0.0858514	0.266302	0.790007	0.955341	-0.182726	0.0850646	-2.14808	0.0317071	0.234198
ENSG00000185272	RBM11	5.46168	-1.03755	0.542165	-1.91372	0.0556558	0.989839	0.133653	0.540437	0.247306	0.804671	0.957896	1.17121	0.545312	2.14777	0.031732	0.23426
ENSG00000167766	ZNF83	350.383	0.0788238	0.148941	0.529228	0.596648	0.989839	-0.243751	0.15149	-1.60903	0.107611	0.537063	-0.322575	0.150272	-2.14661	0.031824	0.234574
ENSG00000127311	HELB	250.707	-0.169283	0.198274	-0.853785	0.393224	0.989839	0.259547	0.201241	1.28973	0.197143	0.656583	0.428831	0.199755	2.14679	0.0318102	0.234574
ENSG00000123066	MED13L	7380.63	-0.127301	0.108299	-1.17547	0.239809	0.989839	0.107101	0.110001	0.973637	0.330237	0.77121	0.234403	0.109178	2.14698	0.0317952	0.234574
ENSG00000100281	HMGXB4	259.124	0.0439444	0.106661	0.412001	0.680338	0.989839	-0.187134	0.108627	-1.72272	0.0849386	0.49434	-0.231078	0.107683	-2.1459	0.031881	0.234634
ENSG00000147123	NDUFB11	220.485	0.0684791	0.155718	0.439762	0.660109	0.989839	-0.268776	0.158482	-1.69594	0.0898973	0.505087	-0.337255	0.157178	-2.14569	0.031898	0.234634
ENSG00000185049	NELFA	98.9558	0.0729295	0.116479	0.626117	0.531238	0.989839	-0.179864	0.119051	-1.51081	0.130836	0.576962	-0.252793	0.117786	-2.14621	0.031856	0.234634
ENSG00000063180	CA11	19.5632	0.429727	0.275328	1.56078	0.118575	0.989839	-0.167543	0.282608	-0.592846	0.553284	0.885525	-0.59727	0.278349	-2.14576	0.0318919	0.234634
ENSG00000152894	PTPRK	1038.6	0.141196	0.193508	0.729668	0.465593	0.989839	-0.277329	0.196622	-1.41047	0.158401	0.614967	-0.418525	0.195122	-2.14495	0.0319572	0.234947
ENSG00000120690	ELF1	1683.69	-0.116338	0.0981837	-1.1849	0.236055	0.989839	0.0958232	0.0997147	0.960975	0.336565	0.776514	0.212162	0.0989668	2.14377	0.0320517	0.23552
ENSG00000239998	LILRA2	912.713	-0.318382	0.283033	-1.12489	0.260635	0.989839	0.292905	0.287448	1.01898	0.308211	0.755858	0.611287	0.285315	2.1425	0.0321532	0.236144
ENSG00000180549	FUT7	95.7906	-0.0729348	0.343453	-0.212358	0.831828	0.992021	0.667692	0.348429	1.9163	0.0553274	0.423165	0.740627	0.345771	2.14196	0.0321967	0.23622
ENSG00000155275	TRMT44	107.664	0.264695	0.197653	1.33919	0.180509	0.989839	-0.16257	0.201381	-0.807276	0.419508	0.827154	-0.427265	0.19946	-2.14211	0.0321845	0.23622
ENSG00000186204	CYP4F12	56.3121	-0.0557272	0.374061	-0.148979	0.88157	0.993718	-0.86553	0.381173	-2.2707	0.0231652	0.294887	-0.809803	0.378273	-2.14079	0.0322909	0.236789
ENSG00000103994	ZNF106	1589.79	0.0502975	0.0903921	0.556436	0.577913	0.989839	0.245209	0.0918006	2.6711	0.00756028	0.179666	0.194911	0.0910836	2.13992	0.0323616	0.23684
ENSG00000235453	TOPORS-AS1	17.5781	-0.00333554	0.29764	-0.0112066	0.991059	0.999468	0.632511	0.300083	2.10779	0.0350494	0.353583	0.635847	0.29718	2.1396	0.0323867	0.23684
ENSG00000101109	STK4	1173.59	-0.0787811	0.159707	-0.493286	0.62181	0.989839	0.26577	0.162193	1.63861	0.101295	0.526947	0.344551	0.160972	2.14044	0.0323192	0.23684
ENSG00000108551	RASD1	217.395	-0.179331	0.335397	-0.534684	0.592869	0.989839	0.543682	0.340471	1.59685	0.110298	0.540138	0.723014	0.337941	2.13947	0.0323978	0.23684
ENSG00000115657	ABCB6	7.62918	-0.371564	0.400703	-0.92728	0.353781	0.989839	0.483882	0.400453	1.20834	0.226918	0.686108	0.855446	0.399789	2.13974	0.0323756	0.23684
ENSG00000154265	ABCA5	541.338	-0.314695	0.16629	-1.89245	0.0584316	0.989839	0.0439594	0.168839	0.260363	0.794584	0.956046	0.358654	0.167627	2.1396	0.0323874	0.23684
ENSG00000187741	FANCA	228.581	0.377256	0.233925	1.61272	0.106804	0.989839	0.880733	0.237442	3.70926	0.000207865	0.0301744	0.503477	0.235397	2.13884	0.0324487	0.236969
ENSG00000106261	ZKSCAN1	585.658	-0.0036325	0.0999016	-0.0363608	0.970995	0.997615	-0.21925	0.101612	-2.15773	0.0309491	0.334561	-0.215618	0.100806	-2.13894	0.0324403	0.236969
ENSG00000112419	PHACTR2	668.02	-0.164274	0.242438	-0.677593	0.49803	0.989839	-0.687139	0.246361	-2.78916	0.00528457	0.14997	-0.522865	0.244524	-2.1383	0.0324925	0.237046
ENSG00000158158	CNNM4	344.583	-0.000841711	0.182423	-0.00461406	0.996319	0.999468	-0.394456	0.185498	-2.12647	0.0334642	0.347491	-0.393615	0.18407	-2.13839	0.0324847	0.237046
ENSG00000090924	PLEKHG2	489.823	0.0775112	0.232391	0.333538	0.738728	0.989839	0.578043	0.235969	2.44965	0.0142994	0.23848	0.500532	0.234153	2.13763	0.032547	0.237197
ENSG00000167741	GGT6	116.171	-0.0393289	0.326363	-0.120507	0.904082	0.994938	-0.743594	0.332069	-2.23927	0.0251383	0.305655	-0.704265	0.329548	-2.13706	0.0325929	0.237197
ENSG00000136827	TOR1A	490.83	-0.0907513	0.0940751	-0.964669	0.334711	0.989839	0.111777	0.0955055	1.17037	0.24185	0.701614	0.202529	0.0947716	2.13702	0.0325967	0.237197
ENSG00000136378	ADAMTS7	8.66794	-0.487723	0.376168	-1.29656	0.194784	0.989839	0.317781	0.376689	0.843615	0.398885	0.816157	0.805504	0.376812	2.13768	0.0325426	0.237197
ENSG00000106086	PLEKHA8	109.149	0.380381	0.14523	2.61916	0.00881478	0.764628	0.0677723	0.148099	0.457615	0.647229	0.916863	-0.312609	0.146265	-2.13728	0.0325753	0.237197
ENSG00000124171	PARD6B	256.03	0.223	0.285681	0.780592	0.435043	0.989839	-0.392703	0.290427	-1.35216	0.176324	0.633363	-0.615703	0.288156	-2.1367	0.0326223	0.237262
ENSG00000142634	EFHD2	2684.67	-0.125865	0.146997	-0.856242	0.391864	0.989839	0.190696	0.1493	1.27726	0.20151	0.659716	0.316561	0.148183	2.13628	0.0326563	0.237298
ENSG00000139508	SLC46A3	153.747	-0.197109	0.192505	-1.02392	0.305875	0.989839	0.217066	0.195286	1.11153	0.266341	0.719205	0.414175	0.193881	2.13623	0.0326606	0.237298
ENSG00000182481	KPNA2	670.068	-0.0147743	0.168793	-0.0875289	0.930251	0.996265	0.348425	0.171397	2.03286	0.0420668	0.379181	0.3632	0.170088	2.13537	0.032731	0.237688
ENSG00000181652	ATG9B	265.54	-0.264295	0.453197	-0.583178	0.559773	0.989839	-1.23997	0.460609	-2.69202	0.0071021	0.173599	-0.975673	0.457188	-2.13408	0.0328365	0.237969
ENSG00000168066	SF1	1676.1	0.030872	0.0848952	0.363648	0.716121	0.989839	0.213449	0.0862188	2.47567	0.0132988	0.230718	0.182577	0.0855465	2.13424	0.0328229	0.237969
ENSG00000103381	CPPED1	814.896	-0.0762217	0.222802	-0.342104	0.732272	0.989839	0.403054	0.226266	1.78133	0.0748593	0.471243	0.479275	0.224565	2.13424	0.0328235	0.237969
ENSG00000134330	IAH1	120.204	-0.242509	0.0975545	-2.48588	0.0129232	0.847213	-0.0325954	0.0988756	-0.32966	0.741657	0.943468	0.209913	0.0983595	2.13414	0.0328311	0.237969
ENSG00000162599	NFIA	426.607	0.191459	0.194879	0.982448	0.325879	0.989839	-0.227747	0.198103	-1.14964	0.250292	0.70508	-0.419206	0.196538	-2.13295	0.0329288	0.238516
ENSG00000185482	STAC3	106.266	-0.0438365	0.228943	-0.191473	0.848155	0.992094	0.44735	0.232166	1.92685	0.053998	0.418624	0.491187	0.230332	2.13252	0.0329644	0.238652
ENSG00000137491	SLCO2B1	121.479	-0.0267737	0.199111	-0.134466	0.893034	0.99428	-0.455708	0.202796	-2.24713	0.024632	0.303954	-0.428934	0.201202	-2.13186	0.0330181	0.238798
ENSG00000146477	SLC22A3	64.9485	0.527307	0.411525	1.28135	0.200071	0.989839	-0.357961	0.418845	-0.854637	0.392752	0.813834	-0.885268	0.415246	-2.13191	0.0330142	0.238798
ENSG00000197808	ZNF461	56.574	-0.246965	0.16029	-1.54074	0.12338	0.989839	-0.594651	0.164097	-3.62378	0.000290324	0.0355513	-0.347687	0.163154	-2.13103	0.0330864	0.238798
ENSG00000139631	CSAD	133.763	-0.0264772	0.193628	-0.136742	0.891234	0.99428	0.3887	0.196403	1.9791	0.0478052	0.39981	0.415177	0.194832	2.13095	0.0330935	0.238798
ENSG00000161981	SNRNP25	134.111	-0.0738033	0.158154	-0.466656	0.640746	0.989839	0.26522	0.16037	1.65379	0.0981693	0.521939	0.339023	0.159102	2.13086	0.0331008	0.238798
ENSG00000107099	DOCK8	9212.23	-0.0930291	0.184437	-0.504395	0.613984	0.989839	0.303238	0.187339	1.61866	0.105521	0.532699	0.396267	0.185937	2.13119	0.0330733	0.238798
ENSG00000111110	PPM1H	134.048	-0.166011	0.265256	-0.625853	0.531411	0.989839	0.403203	0.26912	1.49823	0.134074	0.580827	0.569215	0.267131	2.13084	0.0331021	0.238798
ENSG00000102181	CD99L2	182.491	-0.170979	0.138802	-1.23183	0.218014	0.989839	0.126853	0.140798	0.900956	0.367612	0.795142	0.297832	0.139786	2.13063	0.0331193	0.238801
ENSG00000185238	PRMT3	118.216	-0.207605	0.134267	-1.54621	0.122055	0.989839	0.0803652	0.136099	0.590492	0.554861	0.885656	0.28797	0.1352	2.12995	0.0331757	0.23902
ENSG00000140464	PML	780.22	-0.267732	0.119268	-2.24479	0.0247815	0.951428	-0.0116442	0.121107	-0.0961481	0.923403	0.986211	0.256088	0.120237	2.12986	0.0331832	0.23902
ENSG00000211448	DIO2	79.4992	0.0710909	0.297119	0.239268	0.810898	0.989839	-0.568201	0.302659	-1.87736	0.0604688	0.435602	-0.639291	0.300226	-2.12937	0.0332238	0.239191
ENSG00000152689	RASGRP3	221.137	0.131982	0.253984	0.519646	0.60331	0.989839	0.676212	0.257803	2.62297	0.00871658	0.190565	0.54423	0.255744	2.12802	0.0333351	0.239871
ENSG00000168159	RNF187	171.351	-0.0483194	0.0945338	-0.511134	0.609258	0.989839	-0.251844	0.0964807	-2.6103	0.00904617	0.194397	-0.203525	0.0956597	-2.12759	0.033371	0.240008
ENSG00000134014	ELP3	802.25	-0.282672	0.153715	-1.83894	0.0659239	0.989839	0.0469647	0.156091	0.300881	0.763505	0.9483	0.329637	0.154954	2.12732	0.0333932	0.240046
ENSG00000188559	RALGAPA2	1381.67	-0.0257948	0.105422	-0.244681	0.806704	0.989839	0.200145	0.107063	1.86942	0.0615641	0.43797	0.22594	0.106244	2.12661	0.0334521	0.240127
ENSG00000213523	SRA1	184.758	-0.096115	0.11129	-0.863642	0.387784	0.989839	0.142073	0.112888	1.25853	0.2082	0.667811	0.238188	0.112005	2.12658	0.0334551	0.240127
ENSG00000114353	GNAI2	2666.47	-0.140696	0.126635	-1.11103	0.266555	0.989839	0.130781	0.128619	1.01681	0.309242	0.756148	0.271477	0.127657	2.12661	0.0334523	0.240127
ENSG00000143452	HORMAD1	18.6555	-0.393879	0.397206	-0.991624	0.321381	0.989839	0.454464	0.401133	1.13295	0.257234	0.712502	0.848343	0.399046	2.12593	0.0335091	0.240394
ENSG00000175832	ETV4	27.7953	0.271624	0.278705	0.974595	0.329761	0.989839	-0.328126	0.285376	-1.1498	0.250226	0.70508	-0.59975	0.282143	-2.12569	0.0335289	0.240414
ENSG00000169871	TRIM56	282.028	-0.135235	0.146989	-0.920039	0.357552	0.989839	-0.450683	0.149566	-3.01328	0.00258442	0.103472	-0.315448	0.148455	-2.12487	0.0335974	0.24068
ENSG00000124491	F13A1	816.183	0.0517122	0.253012	0.204387	0.838051	0.992021	-0.490363	0.257078	-1.90745	0.0564627	0.424769	-0.542075	0.255138	-2.12464	0.0336167	0.24068
ENSG00000220008	LINGO3	18.1459	-0.214372	0.339395	-0.631632	0.527627	0.989839	0.50856	0.342466	1.48499	0.137545	0.585651	0.722932	0.340238	2.12479	0.0336044	0.24068
ENSG00000185442	FAM174B	122.455	-0.321236	0.261639	-1.22778	0.219528	0.989839	-0.882986	0.266351	-3.31512	0.000916036	0.0600531	-0.561751	0.264489	-2.12391	0.0336776	0.240995
ENSG00000008086	CDKL5	959.611	-0.0900552	0.277055	-0.325045	0.745147	0.989839	-0.683125	0.281488	-2.42684	0.0152311	0.244557	-0.59307	0.27938	-2.12281	0.0337698	0.241412
ENSG00000168259	DNAJC7	559.973	-0.0522255	0.0690352	-0.756505	0.449347	0.989839	0.0953565	0.0700933	1.36042	0.173696	0.632868	0.147582	0.069522	2.12281	0.0337697	0.241412
ENSG00000128849	CGNL1	1166.21	-0.224031	0.35131	-0.637703	0.523667	0.989839	-0.975468	0.356904	-2.73314	0.00627339	0.163453	-0.751437	0.354239	-2.12127	0.0338988	0.241538
ENSG00000175354	PTPN2	758.003	0.0246886	0.111066	0.222288	0.824089	0.991798	0.262106	0.112777	2.32412	0.0201192	0.276804	0.237417	0.111887	2.12193	0.0338432	0.241538
ENSG00000187554	TLR5	230.877	0.0310272	0.184103	0.168531	0.866165	0.993128	0.424185	0.186849	2.2702	0.0231954	0.294887	0.393158	0.185356	2.12109	0.0339142	0.241538
ENSG00000170477	KRT4	12907.6	0.353506	0.527104	0.670657	0.502439	0.989839	-0.774072	0.535414	-1.44575	0.148248	0.599824	-1.12758	0.531406	-2.12188	0.033848	0.241538
[truncated: 12,232 more rows]
