# Supplementary material for: Systems Analysis Reveals Contraceptive-Induced Alteration of Cervicovaginal Gene Expression in a Randomized Trial
Source: Front Reprod Health. 2022 Mar 3;4:781687. doi: 10.3389/frph.2022.781687 (PMC9580795; doi:10.3389/frph.2022.781687)
Supplement: Supplementary file 9 [file Table_9.XLSX]

## Sheet: DownCCVRvsNetEn
Annotation Cluster 1	Enrichment Score: 2.83455544641381
Category	Term	Count	%	PValue	Genes	List Total	Pop Hits	Pop Total	Fold Enrichment	Bonferroni	Benjamini	FDR
GOTERM_BP_ALL	GO:0043588~skin development	7	11.864406779661017	7.675146785633765E-5	ENSG00000125780, ENSG00000135960, ENSG00000108839, ENSG00000203782, ENSG00000167768, ENSG00000163202, ENSG00000185966	52	236	16792	9.578226857887874	0.13037485881762834	0.09771588757345695	0.09723267714040139
UP_KEYWORDS	Keratinization	4	6.779661016949152	1.7148948158450124E-4	ENSG00000125780, ENSG00000203782, ENSG00000163202, ENSG00000185966	58	39	20581	36.39434129089302	0.022216543978195502	0.011232561043784832	0.010803837339823577
GOTERM_BP_ALL	GO:0031424~keratinization	4	6.779661016949152	4.6778394131845774E-4	ENSG00000125780, ENSG00000203782, ENSG00000163202, ENSG00000185966	52	50	16792	25.833846153846153	0.5732538603055406	0.14189446219993218	0.14119278628795448
GOTERM_BP_ALL	GO:0018149~peptide cross-linking	4	6.779661016949152	6.531549007924467E-4	ENSG00000125780, ENSG00000203782, ENSG00000163202, ENSG00000185966	52	56	16792	23.06593406593407	0.6955140410974586	0.14859273993028163	0.14785794066689012
GOTERM_BP_ALL	GO:0030855~epithelial cell differentiation	8	13.559322033898304	0.0014767938955131275	ENSG00000077092, ENSG00000125780, ENSG00000108839, ENSG00000203782, ENSG00000170430, ENSG00000107485, ENSG00000163202, ENSG00000185966	52	563	16792	4.588605000683153	0.9321021889865464	0.20675114537183786	0.2057287495980211
GOTERM_BP_ALL	GO:0060429~epithelium development	10	16.94915254237288	0.004237421819874004	ENSG00000077092, ENSG00000125780, ENSG00000075213, ENSG00000135960, ENSG00000108839, ENSG00000203782, ENSG00000170430, ENSG00000107485, ENSG00000163202, ENSG00000185966	52	1060	16792	3.04644412191582	0.9995598934692387	0.3987091671519855	0.3967375284133218
GOTERM_BP_ALL	GO:0030216~keratinocyte differentiation	4	6.779661016949152	0.00564220589909752	ENSG00000125780, ENSG00000203782, ENSG00000163202, ENSG00000185966	52	119	16792	10.854557207498384	0.9999662959837311	0.40267488831602266	0.4006836388683061
GOTERM_BP_ALL	GO:0008544~epidermis development	5	8.47457627118644	0.012917706774249823	ENSG00000125780, ENSG00000135960, ENSG00000203782, ENSG00000163202, ENSG00000185966	52	300	16792	5.3820512820512825	0.9999999999471412	0.6530618424759633	0.6498324157824008
GOTERM_BP_ALL	GO:0009913~epidermal cell differentiation	4	6.779661016949152	0.01680967692137194	ENSG00000125780, ENSG00000203782, ENSG00000163202, ENSG00000185966	52	178	16792	7.256698357821954	0.9999999999999601	0.74424462296455	0.7405642924114286
Annotation Cluster 2	Enrichment Score: 2.1830584614676374
Category	Term	Count	%	PValue	Genes	List Total	Pop Hits	Pop Total	Fold Enrichment	Bonferroni	Benjamini	FDR
GOTERM_BP_ALL	GO:0009888~tissue development	15	25.423728813559322	5.5061038949457E-4	ENSG00000112902, ENSG00000125780, ENSG00000075213, ENSG00000135960, ENSG00000043039, ENSG00000108839, ENSG00000203782, ENSG00000170430, ENSG00000152785, ENSG00000165474, ENSG00000077092, ENSG00000036672, ENSG00000107485, ENSG00000163202, ENSG00000185966	52	1756	16792	2.7584545295251446	0.6329976018687884	0.1431587012685882	0.14245077362495234
GOTERM_BP_ALL	GO:0030855~epithelial cell differentiation	8	13.559322033898304	0.0014767938955131275	ENSG00000077092, ENSG00000125780, ENSG00000108839, ENSG00000203782, ENSG00000170430, ENSG00000107485, ENSG00000163202, ENSG00000185966	52	563	16792	4.588605000683153	0.9321021889865464	0.20675114537183786	0.2057287495980211
GOTERM_BP_ALL	GO:0060429~epithelium development	10	16.94915254237288	0.004237421819874004	ENSG00000077092, ENSG00000125780, ENSG00000075213, ENSG00000135960, ENSG00000108839, ENSG00000203782, ENSG00000170430, ENSG00000107485, ENSG00000163202, ENSG00000185966	52	1060	16792	3.04644412191582	0.9995598934692387	0.3987091671519855	0.3967375284133218
GOTERM_BP_ALL	GO:0048513~animal organ development	18	30.508474576271187	0.008810371640334675	ENSG00000112902, ENSG00000125780, ENSG00000075213, ENSG00000135960, ENSG00000043039, ENSG00000108839, ENSG00000203782, ENSG00000170430, ENSG00000152785, ENSG00000165474, ENSG00000077092, ENSG00000036672, ENSG00000167768, ENSG00000125144, ENSG00000166634, ENSG00000107485, ENSG00000163202, ENSG00000185966	52	3129	16792	1.857659119404086	0.9999998987760701	0.5010898870440347	0.49861197002019053
GOTERM_BP_ALL	GO:0030154~cell differentiation	19	32.20338983050847	0.018401652765607006	ENSG00000112902, ENSG00000125780, ENSG00000075213, ENSG00000135960, ENSG00000043039, ENSG00000108839, ENSG00000203782, ENSG00000170430, ENSG00000152785, ENSG00000173848, ENSG00000163331, ENSG00000077092, ENSG00000146904, ENSG00000189377, ENSG00000125144, ENSG00000166634, ENSG00000107485, ENSG00000163202, ENSG00000185966	52	3652	16792	1.6800488667958546	0.9999999999999979	0.74424462296455	0.7405642924114286
GOTERM_BP_ALL	GO:0048731~system development	21	35.59322033898305	0.022057553805677255	ENSG00000112902, ENSG00000125780, ENSG00000075213, ENSG00000135960, ENSG00000043039, ENSG00000108839, ENSG00000111961, ENSG00000203782, ENSG00000170430, ENSG00000152785, ENSG00000165474, ENSG00000077092, ENSG00000146904, ENSG00000036672, ENSG00000189377, ENSG00000167768, ENSG00000125144, ENSG00000166634, ENSG00000107485, ENSG00000163202, ENSG00000185966	52	4291	16792	1.5803739490525788	1.0	0.83261106025262	0.8284937528118103
GOTERM_BP_ALL	GO:0048869~cellular developmental process	19	32.20338983050847	0.04245378086100854	ENSG00000112902, ENSG00000125780, ENSG00000075213, ENSG00000135960, ENSG00000043039, ENSG00000108839, ENSG00000203782, ENSG00000170430, ENSG00000152785, ENSG00000173848, ENSG00000163331, ENSG00000077092, ENSG00000146904, ENSG00000189377, ENSG00000125144, ENSG00000166634, ENSG00000107485, ENSG00000163202, ENSG00000185966	52	3992	16792	1.5369585324495143	1.0	1.0	0.9956019791094007
Annotation Cluster 3	Enrichment Score: 2.1025956987577166
Category	Term	Count	%	PValue	Genes	List Total	Pop Hits	Pop Total	Fold Enrichment	Bonferroni	Benjamini	FDR
GOTERM_BP_ALL	GO:0042737~drug catabolic process	3	5.084745762711865	9.259092728508794E-4	ENSG00000106258, ENSG00000076258, ENSG00000142973	52	15	16792	64.58461538461539	0.8147289718101178	0.18723943073206673	0.18631352145921584
GOTERM_BP_ALL	GO:0017144~drug metabolic process	3	5.084745762711865	0.00504727311092165	ENSG00000106258, ENSG00000076258, ENSG00000142973	52	35	16792	27.679120879120884	0.9998998956666076	0.3987091671519855	0.3967375284133218
UP_KEYWORDS	Oxidoreductase	7	11.864406779661017	0.005328369460937285	ENSG00000106258, ENSG00000108602, ENSG00000129151, ENSG00000076258, ENSG00000170509, ENSG00000108839, ENSG00000142973	58	582	20581	4.267893115298021	0.5033564316368174	0.1387214445086929	0.1334267328862237
UP_KEYWORDS	Monooxygenase	3	5.084745762711865	0.02477732954590409	ENSG00000106258, ENSG00000076258, ENSG00000142973	58	88	20581	12.09698275862069	0.9626237008458981	0.32458301705134357	0.31219435227839154
UP_KEYWORDS	Microsome	3	5.084745762711865	0.049744771438405166	ENSG00000106258, ENSG00000076258, ENSG00000142973	58	129	20581	8.252205292702484	0.9987495247704964	0.46546893274507695	0.4477029429456465
Annotation Cluster 4	Enrichment Score: 2.0617881043172024
Category	Term	Count	%	PValue	Genes	List Total	Pop Hits	Pop Total	Fold Enrichment	Bonferroni	Benjamini	FDR
GOTERM_BP_ALL	GO:0030335~positive regulation of cell migration	8	13.559322033898304	1.7923454180556175E-4	ENSG00000112902, ENSG00000086548, ENSG00000146904, ENSG00000189377, ENSG00000075213, ENSG00000108839, ENSG00000111961, ENSG00000107485	52	395	16792	6.540214216163584	0.2783652130733867	0.09771588757345695	0.09723267714040139
GOTERM_BP_ALL	GO:2000147~positive regulation of cell motility	8	13.559322033898304	2.2185768593249928E-4	ENSG00000112902, ENSG00000086548, ENSG00000146904, ENSG00000189377, ENSG00000075213, ENSG00000108839, ENSG00000111961, ENSG00000107485	52	409	16792	6.3163438028963705	0.33223955563315666	0.09771588757345695	0.09723267714040139
GOTERM_BP_ALL	GO:0051272~positive regulation of cellular component movement	8	13.559322033898304	2.608087801076743E-4	ENSG00000112902, ENSG00000086548, ENSG00000146904, ENSG00000189377, ENSG00000075213, ENSG00000108839, ENSG00000111961, ENSG00000107485	52	420	16792	6.150915750915751	0.37794943160097805	0.09771588757345695	0.09723267714040139
GOTERM_BP_ALL	GO:0040017~positive regulation of locomotion	8	13.559322033898304	2.684502405864202E-4	ENSG00000112902, ENSG00000086548, ENSG00000146904, ENSG00000189377, ENSG00000075213, ENSG00000108839, ENSG00000111961, ENSG00000107485	52	422	16792	6.121764491432738	0.38654295233618174	0.09771588757345695	0.09723267714040139
GOTERM_BP_ALL	GO:0010595~positive regulation of endothelial cell migration	4	6.779661016949152	0.0011510044272897558	ENSG00000112902, ENSG00000108839, ENSG00000111961, ENSG00000107485	52	68	16792	18.995475113122172	0.8770570142713905	0.20675114537183786	0.2057287495980211
GOTERM_BP_ALL	GO:0032102~negative regulation of response to external stimulus	6	10.16949152542373	0.0012656969817766857	ENSG00000112902, ENSG00000189377, ENSG00000075213, ENSG00000108839, ENSG00000167768, ENSG00000107485	52	267	16792	7.256698357821953	0.9002439474592506	0.20675114537183786	0.2057287495980211
GOTERM_BP_ALL	GO:0032101~regulation of response to external stimulus	9	15.254237288135593	0.0013773872852718906	ENSG00000130234, ENSG00000112902, ENSG00000189377, ENSG00000075213, ENSG00000108839, ENSG00000111961, ENSG00000198648, ENSG00000167768, ENSG00000107485	52	721	16792	4.030939933852555	0.9186156995937221	0.20675114537183786	0.2057287495980211
GOTERM_BP_ALL	GO:0010632~regulation of epithelial cell migration	5	8.47457627118644	0.0017119259759259093	ENSG00000112902, ENSG00000075213, ENSG00000108839, ENSG00000111961, ENSG00000107485	52	169	16792	9.553937187073283	0.9557710290041614	0.22255037687036822	0.22144985302870157
GOTERM_BP_ALL	GO:0051270~regulation of cellular component movement	9	15.254237288135593	0.002687398932291427	ENSG00000112902, ENSG00000134755, ENSG00000086548, ENSG00000146904, ENSG00000189377, ENSG00000075213, ENSG00000108839, ENSG00000111961, ENSG00000107485	52	802	16792	3.6238250527527334	0.992535896716758	0.3167172957960371	0.31515111136627644
GOTERM_BP_ALL	GO:0009605~response to external stimulus	15	25.423728813559322	0.0027843278751299963	ENSG00000130234, ENSG00000108602, ENSG00000112902, ENSG00000134755, ENSG00000075213, ENSG00000144481, ENSG00000108839, ENSG00000111961, ENSG00000170430, ENSG00000198648, ENSG00000163331, ENSG00000036672, ENSG00000189377, ENSG00000167768, ENSG00000107485	52	2073	16792	2.3366358677501946	0.9937460662528511	0.3167172957960371	0.31515111136627644
GOTERM_BP_ALL	GO:0010634~positive regulation of epithelial cell migration	4	6.779661016949152	0.003979258938806563	ENSG00000112902, ENSG00000108839, ENSG00000111961, ENSG00000107485	52	105	16792	12.301831501831503	0.9992945671736413	0.3987091671519855	0.3967375284133218
GOTERM_BP_ALL	GO:0030334~regulation of cell migration	8	13.559322033898304	0.004427120804633253	ENSG00000112902, ENSG00000086548, ENSG00000146904, ENSG00000189377, ENSG00000075213, ENSG00000108839, ENSG00000111961, ENSG00000107485	52	685	16792	3.7713644020213364	0.9996888539470473	0.3987091671519855	0.3967375284133218
GOTERM_BP_ALL	GO:0045765~regulation of angiogenesis	5	8.47457627118644	0.0045704830980966135	ENSG00000112902, ENSG00000146904, ENSG00000108839, ENSG00000111961, ENSG00000167768	52	222	16792	7.2730422730422735	0.9997605932659079	0.3987091671519855	0.3967375284133218
GOTERM_BP_ALL	GO:0010631~epithelial cell migration	5	8.47457627118644	0.005021403465585786	ENSG00000112902, ENSG00000075213, ENSG00000108839, ENSG00000111961, ENSG00000107485	52	228	16792	7.081646423751687	0.9998950447613837	0.3987091671519855	0.3967375284133218
GOTERM_BP_ALL	GO:0010594~regulation of endothelial cell migration	4	6.779661016949152	0.0051309917389093535	ENSG00000112902, ENSG00000108839, ENSG00000111961, ENSG00000107485	52	115	16792	11.232107023411372	0.9999141101478705	0.3987091671519855	0.3967375284133218
GOTERM_BP_ALL	GO:0090132~epithelium migration	5	8.47457627118644	0.005257703303103106	ENSG00000112902, ENSG00000075213, ENSG00000108839, ENSG00000111961, ENSG00000107485	52	231	16792	6.98967698967699	0.9999318816598092	0.3987091671519855	0.3967375284133218
GOTERM_BP_ALL	GO:0090130~tissue migration	5	8.47457627118644	0.005752498404514609	ENSG00000112902, ENSG00000075213, ENSG00000108839, ENSG00000111961, ENSG00000107485	52	237	16792	6.812723141837067	0.9999724573847326	0.40267488831602266	0.4006836388683061
GOTERM_BP_ALL	GO:1901342~regulation of vasculature development	5	8.47457627118644	0.0064594458695887425	ENSG00000112902, ENSG00000146904, ENSG00000108839, ENSG00000111961, ENSG00000167768	52	245	16792	6.590266875981162	0.999992452732849	0.4237546674418268	0.4216591773281035
GOTERM_BP_ALL	GO:2000145~regulation of cell motility	8	13.559322033898304	0.006519302576028105	ENSG00000112902, ENSG00000086548, ENSG00000146904, ENSG00000189377, ENSG00000075213, ENSG00000108839, ENSG00000111961, ENSG00000107485	52	736	16792	3.5100334448160537	0.9999932365388711	0.4237546674418268	0.4216591773281035
GOTERM_BP_ALL	GO:0045766~positive regulation of angiogenesis	4	6.779661016949152	0.006753843970989103	ENSG00000112902, ENSG00000146904, ENSG00000108839, ENSG00000111961	52	127	16792	10.170805572380377	0.9999955990625726	0.4238619319724196	0.4217659114296988
GOTERM_BP_ALL	GO:0040012~regulation of locomotion	8	13.559322033898304	0.00816595747912263	ENSG00000112902, ENSG00000086548, ENSG00000146904, ENSG00000189377, ENSG00000075213, ENSG00000108839, ENSG00000111961, ENSG00000107485	52	768	16792	3.3637820512820515	0.9999996696312561	0.4954014204001062	0.4929516331563695
GOTERM_BP_ALL	GO:0016477~cell migration	10	16.94915254237288	0.008636138543953616	ENSG00000173848, ENSG00000112902, ENSG00000086548, ENSG00000146904, ENSG00000189377, ENSG00000075213, ENSG00000108839, ENSG00000111961, ENSG00000149564, ENSG00000107485	52	1184	16792	2.7273908523908528	0.9999998606163852	0.5010898870440347	0.49861197002019053
GOTERM_BP_ALL	GO:1904018~positive regulation of vasculature development	4	6.779661016949152	0.009345335826498914	ENSG00000112902, ENSG00000146904, ENSG00000108839, ENSG00000111961	52	143	16792	9.03281334050565	0.9999999621064518	0.5154094304311522	0.5128607024784707
GOTERM_BP_ALL	GO:0051240~positive regulation of multicellular organismal process	11	18.64406779661017	0.009900062977758781	ENSG00000130234, ENSG00000112902, ENSG00000160191, ENSG00000077092, ENSG00000146904, ENSG00000189377, ENSG00000075213, ENSG00000036672, ENSG00000108839, ENSG00000111961, ENSG00000107485	52	1431	16792	2.48228780304252	0.9999999863277543	0.52994454763297	0.5273239427270927
GOTERM_BP_ALL	GO:0043542~endothelial cell migration	4	6.779661016949152	0.011421036764146155	ENSG00000112902, ENSG00000108839, ENSG00000111961, ENSG00000107485	52	154	16792	8.387612387612387	0.9999999991669263	0.5938939117356	0.5909570737105339
GOTERM_BP_ALL	GO:0080134~regulation of response to stress	10	16.94915254237288	0.014307385770076737	ENSG00000130234, ENSG00000081026, ENSG00000189377, ENSG00000135960, ENSG00000108839, ENSG00000111961, ENSG00000170430, ENSG00000198648, ENSG00000167768, ENSG00000107485	52	1285	16792	2.5130200538760854	0.9999999999959306	0.7037687054470179	0.7002885305299722
GOTERM_BP_ALL	GO:0050727~regulation of inflammatory response	5	8.47457627118644	0.01504526044630695	ENSG00000130234, ENSG00000189377, ENSG00000198648, ENSG00000167768, ENSG00000107485	52	314	16792	5.142087212150907	0.9999999999989586	0.7205887897968065	0.7170254386384706
GOTERM_BP_ALL	GO:0001667~ameboidal-type cell migration	5	8.47457627118644	0.016021185913140286	ENSG00000112902, ENSG00000075213, ENSG00000108839, ENSG00000111961, ENSG00000107485	52	320	16792	5.0456730769230775	0.9999999999998286	0.7336379012423061	0.7300100215108881
GOTERM_BP_ALL	GO:0051094~positive regulation of developmental process	9	15.254237288135593	0.01612390991741332	ENSG00000173848, ENSG00000112902, ENSG00000077092, ENSG00000146904, ENSG00000075213, ENSG00000036672, ENSG00000108839, ENSG00000111961, ENSG00000107485	52	1089	16792	2.6687857596948503	0.9999999999998582	0.7336379012423061	0.7300100215108881
GOTERM_BP_ALL	GO:0048870~cell motility	10	16.94915254237288	0.017584551000273882	ENSG00000173848, ENSG00000112902, ENSG00000086548, ENSG00000146904, ENSG00000189377, ENSG00000075213, ENSG00000108839, ENSG00000111961, ENSG00000149564, ENSG00000107485	52	1330	16792	2.427993059572007	0.9999999999999906	0.74424462296455	0.7405642924114286
GOTERM_BP_ALL	GO:0051674~localization of cell	10	16.94915254237288	0.017584551000273882	ENSG00000173848, ENSG00000112902, ENSG00000086548, ENSG00000146904, ENSG00000189377, ENSG00000075213, ENSG00000108839, ENSG00000111961, ENSG00000149564, ENSG00000107485	52	1330	16792	2.427993059572007	0.9999999999999906	0.74424462296455	0.7405642924114286
GOTERM_BP_ALL	GO:0040007~growth	8	13.559322033898304	0.021780623513273065	ENSG00000173848, ENSG00000112902, ENSG00000077092, ENSG00000075213, ENSG00000108839, ENSG00000152785, ENSG00000125144, ENSG00000107485	52	932	16792	2.771871904919115	1.0	0.83261106025262	0.8284937528118103
GOTERM_BP_ALL	GO:0072358~cardiovascular system development	8	13.559322033898304	0.023296568440314278	ENSG00000112902, ENSG00000077092, ENSG00000146904, ENSG00000189377, ENSG00000108839, ENSG00000111961, ENSG00000167768, ENSG00000107485	52	945	16792	2.733740333740334	1.0	0.83261106025262	0.8284937528118103
GOTERM_BP_ALL	GO:0072359~circulatory system development	8	13.559322033898304	0.023296568440314278	ENSG00000112902, ENSG00000077092, ENSG00000146904, ENSG00000189377, ENSG00000108839, ENSG00000111961, ENSG00000167768, ENSG00000107485	52	945	16792	2.733740333740334	1.0	0.83261106025262	0.8284937528118103
GOTERM_BP_ALL	GO:0045785~positive regulation of cell adhesion	5	8.47457627118644	0.029191473548413744	ENSG00000173848, ENSG00000146904, ENSG00000108839, ENSG00000163520, ENSG00000107485	52	385	16792	4.193806193806194	1.0	1.0	0.9956019791094007
GOTERM_BP_ALL	GO:0098602~single organism cell adhesion	7	11.864406779661017	0.029861070817966743	ENSG00000143412, ENSG00000173848, ENSG00000134755, ENSG00000146904, ENSG00000108839, ENSG00000149564, ENSG00000107485	52	779	16792	2.9017478029031305	1.0	1.0	0.9956019791094007
GOTERM_BP_ALL	GO:0022610~biological adhesion	11	18.64406779661017	0.030360336656783362	ENSG00000143412, ENSG00000173848, ENSG00000134757, ENSG00000130234, ENSG00000112902, ENSG00000134755, ENSG00000146904, ENSG00000108839, ENSG00000149564, ENSG00000163520, ENSG00000107485	52	1705	16792	2.083374689826303	1.0	1.0	0.9956019791094007
GOTERM_BP_ALL	GO:0051241~negative regulation of multicellular organismal process	8	13.559322033898304	0.033044290225713105	ENSG00000112902, ENSG00000077092, ENSG00000075213, ENSG00000036672, ENSG00000108839, ENSG00000198648, ENSG00000167768, ENSG00000107485	52	1017	16792	2.5402011950684518	1.0	1.0	0.9956019791094007
GOTERM_BP_ALL	GO:0001525~angiogenesis	5	8.47457627118644	0.036393814180202586	ENSG00000112902, ENSG00000146904, ENSG00000189377, ENSG00000108839, ENSG00000111961	52	413	16792	3.9094803501583164	1.0	1.0	0.9956019791094007
GOTERM_BP_ALL	GO:0001944~vasculature development	6	10.16949152542373	0.037050204279032044	ENSG00000112902, ENSG00000146904, ENSG00000189377, ENSG00000108839, ENSG00000111961, ENSG00000167768	52	610	16792	3.1762925598991174	1.0	1.0	0.9956019791094007
GOTERM_BP_ALL	GO:0022603~regulation of anatomical structure morphogenesis	8	13.559322033898304	0.038488563145401805	ENSG00000173848, ENSG00000112902, ENSG00000146904, ENSG00000075213, ENSG00000108839, ENSG00000111961, ENSG00000167768, ENSG00000107485	52	1051	16792	2.4580253238673793	1.0	1.0	0.9956019791094007
GOTERM_BP_ALL	GO:0040011~locomotion	10	16.94915254237288	0.03911406104300107	ENSG00000173848, ENSG00000112902, ENSG00000086548, ENSG00000146904, ENSG00000189377, ENSG00000075213, ENSG00000108839, ENSG00000111961, ENSG00000149564, ENSG00000107485	52	1530	16792	2.1106083459024636	1.0	1.0	0.9956019791094007
GOTERM_BP_ALL	GO:0010811~positive regulation of cell-substrate adhesion	3	5.084745762711865	0.04118972400370713	ENSG00000173848, ENSG00000146904, ENSG00000163520	52	106	16792	9.13933236574746	1.0	1.0	0.9956019791094007
GOTERM_BP_ALL	GO:0006928~movement of cell or subcellular component	11	18.64406779661017	0.04123454979061403	ENSG00000173848, ENSG00000112902, ENSG00000134755, ENSG00000086548, ENSG00000146904, ENSG00000189377, ENSG00000075213, ENSG00000108839, ENSG00000111961, ENSG00000149564, ENSG00000107485	52	1795	16792	1.9789157917291622	1.0	1.0	0.9956019791094007
KEGG_PATHWAY	hsa04360:Axon guidance	3	5.084745762711865	0.04266635983821804	ENSG00000112902, ENSG00000146904, ENSG00000075213	19	127	6879	8.55242436800663	0.7296666655401983	0.6399953975732706	0.6399953975732706
GOTERM_BP_ALL	GO:0040013~negative regulation of locomotion	4	6.779661016949152	0.043508267781972594	ENSG00000112902, ENSG00000146904, ENSG00000075213, ENSG00000107485	52	258	16792	5.006559332140728	1.0	1.0	0.9956019791094007
GOTERM_BP_ALL	GO:0051271~negative regulation of cellular component movement	4	6.779661016949152	0.043926353083160306	ENSG00000112902, ENSG00000146904, ENSG00000075213, ENSG00000107485	52	259	16792	4.987228987228987	1.0	1.0	0.9956019791094007
GOTERM_BP_ALL	GO:0050728~negative regulation of inflammatory response	3	5.084745762711865	0.04403555789959424	ENSG00000189377, ENSG00000167768, ENSG00000107485	52	110	16792	8.806993006993007	1.0	1.0	0.9956019791094007
GOTERM_BP_ALL	GO:0030155~regulation of cell adhesion	6	10.16949152542373	0.04481237689038348	ENSG00000173848, ENSG00000112902, ENSG00000146904, ENSG00000108839, ENSG00000163520, ENSG00000107485	52	643	16792	3.013279100370858	1.0	1.0	0.9956019791094007
Annotation Cluster 5	Enrichment Score: 1.9204753340222156
Category	Term	Count	%	PValue	Genes	List Total	Pop Hits	Pop Total	Fold Enrichment	Bonferroni	Benjamini	FDR
UP_KEYWORDS	Signal	21	35.59322033898305	0.006353653946963033	ENSG00000134757, ENSG00000130234, ENSG00000106258, ENSG00000112902, ENSG00000134755, ENSG00000125780, ENSG00000075213, ENSG00000135960, ENSG00000169550, ENSG00000007306, ENSG00000243566, ENSG00000152785, ENSG00000168631, ENSG00000167653, ENSG00000086548, ENSG00000146904, ENSG00000140470, ENSG00000170509, ENSG00000189377, ENSG00000149564, ENSG00000163520	58	4160	20581	1.7912839854111406	0.5661186133673974	0.1387214445086929	0.1334267328862237
UP_SEQ_FEATURE	signal peptide	18	30.508474576271187	0.008017947540133262	ENSG00000134757, ENSG00000130234, ENSG00000112902, ENSG00000134755, ENSG00000075213, ENSG00000135960, ENSG00000169550, ENSG00000007306, ENSG00000152785, ENSG00000168631, ENSG00000167653, ENSG00000086548, ENSG00000146904, ENSG00000140470, ENSG00000170509, ENSG00000189377, ENSG00000149564, ENSG00000163520	57	3346	20063	1.893509925441218	0.8684892344087873	1.0	1.0
UP_KEYWORDS	Glycoprotein	20	33.89830508474576	0.03400065083479526	ENSG00000134757, ENSG00000130234, ENSG00000112902, ENSG00000134755, ENSG00000156222, ENSG00000075213, ENSG00000177694, ENSG00000144481, ENSG00000135960, ENSG00000169550, ENSG00000007306, ENSG00000243566, ENSG00000152785, ENSG00000168631, ENSG00000167653, ENSG00000086548, ENSG00000146904, ENSG00000140470, ENSG00000149564, ENSG00000163520	58	4551	20581	1.5594147553777495	0.9892362096692413	0.40393463736841106	0.3885172847970977
Annotation Cluster 6	Enrichment Score: 1.591085740445101
Category	Term	Count	%	PValue	Genes	List Total	Pop Hits	Pop Total	Fold Enrichment	Bonferroni	Benjamini	FDR
GOTERM_BP_ALL	GO:0030154~cell differentiation	19	32.20338983050847	0.018401652765607006	ENSG00000112902, ENSG00000125780, ENSG00000075213, ENSG00000135960, ENSG00000043039, ENSG00000108839, ENSG00000203782, ENSG00000170430, ENSG00000152785, ENSG00000173848, ENSG00000163331, ENSG00000077092, ENSG00000146904, ENSG00000189377, ENSG00000125144, ENSG00000166634, ENSG00000107485, ENSG00000163202, ENSG00000185966	52	3652	16792	1.6800488667958546	0.9999999999999979	0.74424462296455	0.7405642924114286
GOTERM_BP_ALL	GO:0012501~programmed cell death	12	20.33898305084746	0.021235763793888276	ENSG00000173848, ENSG00000112902, ENSG00000163331, ENSG00000077092, ENSG00000081026, ENSG00000075213, ENSG00000135960, ENSG00000108839, ENSG00000170430, ENSG00000152785, ENSG00000107485, ENSG00000073605	52	1852	16792	2.092374148529656	1.0	0.83261106025262	0.8284937528118103
GOTERM_BP_ALL	GO:0040007~growth	8	13.559322033898304	0.021780623513273065	ENSG00000173848, ENSG00000112902, ENSG00000077092, ENSG00000075213, ENSG00000108839, ENSG00000152785, ENSG00000125144, ENSG00000107485	52	932	16792	2.771871904919115	1.0	0.83261106025262	0.8284937528118103
GOTERM_BP_ALL	GO:0008219~cell death	12	20.33898305084746	0.0306661953838487	ENSG00000173848, ENSG00000112902, ENSG00000163331, ENSG00000077092, ENSG00000081026, ENSG00000075213, ENSG00000135960, ENSG00000108839, ENSG00000170430, ENSG00000152785, ENSG00000107485, ENSG00000073605	52	1958	16792	1.9790995521332602	1.0	1.0	0.9956019791094007
GOTERM_BP_ALL	GO:0048869~cellular developmental process	19	32.20338983050847	0.04245378086100854	ENSG00000112902, ENSG00000125780, ENSG00000075213, ENSG00000135960, ENSG00000043039, ENSG00000108839, ENSG00000203782, ENSG00000170430, ENSG00000152785, ENSG00000173848, ENSG00000163331, ENSG00000077092, ENSG00000146904, ENSG00000189377, ENSG00000125144, ENSG00000166634, ENSG00000107485, ENSG00000163202, ENSG00000185966	52	3992	16792	1.5369585324495143	1.0	1.0	0.9956019791094007

## Sheet: UpCCVR_NetEn
Annotation Cluster 1	Enrichment Score: 9.206574363763293
Category	Term	Count	%	PValue	Genes	List Total	Pop Hits	Pop Total	Fold Enrichment	Bonferroni	Benjamini	FDR
GOTERM_BP_ALL	GO:0006955~immune response	59	35.11904761904761	1.9483506605958753E-22	ENSG00000174130, ENSG00000043462, ENSG00000141968, ENSG00000101916, ENSG00000143556, ENSG00000119922, ENSG00000163568, ENSG00000162711, ENSG00000184588, ENSG00000198183, ENSG00000126262, ENSG00000140749, ENSG00000131979, ENSG00000161905, ENSG00000116514, ENSG00000172243, ENSG00000170542, ENSG00000196954, ENSG00000125538, ENSG00000140030, ENSG00000165030, ENSG00000169035, ENSG00000103569, ENSG0000…	152	1551	16792	4.202416098272761	7.436854471494456E-19	7.436854471494456E-19	6.883522883885228E-19
GOTERM_BP_ALL	GO:0006952~defense response	56	33.33333333333333	1.616545502862353E-20	ENSG00000174130, ENSG00000073756, ENSG00000141968, ENSG00000172236, ENSG00000101916, ENSG00000143556, ENSG00000119922, ENSG00000144802, ENSG00000163568, ENSG00000162711, ENSG00000167604, ENSG00000198183, ENSG00000126262, ENSG00000131979, ENSG00000161905, ENSG00000172243, ENSG00000168062, ENSG00000137757, ENSG00000170542, ENSG00000196954, ENSG00000125538, ENSG00000169035, ENSG00000166527, ENSG0000…	152	1518	16792	4.075445530823105	6.170354184425601E-17	3.0851770922128004E-17	2.8556276308063467E-17
GOTERM_BP_ALL	GO:0002376~immune system process	67	39.88095238095239	4.9760163665300065E-18	ENSG00000174130, ENSG00000115956, ENSG00000043462, ENSG00000141968, ENSG00000101916, ENSG00000143556, ENSG00000119922, ENSG00000163568, ENSG00000162711, ENSG00000184588, ENSG00000167604, ENSG00000198183, ENSG00000126262, ENSG00000140749, ENSG00000131979, ENSG00000161905, ENSG00000116514, ENSG00000172243, ENSG00000168062, ENSG00000170542, ENSG00000196954, ENSG00000125538, ENSG00000168421, ENSG0000…	152	2465	16792	3.0027329988256644	1.8993454471045033E-14	6.3311514903483445E-15	5.8600886076501715E-15
GOTERM_BP_ALL	GO:0006954~inflammatory response	34	20.238095238095237	1.5644683495822995E-16	ENSG00000134339, ENSG00000113916, ENSG00000174130, ENSG00000105697, ENSG00000068024, ENSG00000073756, ENSG00000171049, ENSG00000132510, ENSG00000101916, ENSG00000144802, ENSG00000163568, ENSG00000162711, ENSG00000163823, ENSG00000167604, ENSG00000126262, ENSG00000104312, ENSG00000154451, ENSG00000161905, ENSG00000115008, ENSG00000172243, ENSG00000173432, ENSG00000123609, ENSG00000196954, ENSG0000…	152	637	16792	5.896554573246303	4.2377212849942225E-13	1.4928939225889092E-13	1.381816669768566E-13
GOTERM_BP_ALL	GO:0009605~response to external stimulus	57	33.92857142857143	5.0334223666035444E-15	ENSG00000174130, ENSG00000153993, ENSG00000073756, ENSG00000115956, ENSG00000141968, ENSG00000101916, ENSG00000143556, ENSG00000119922, ENSG00000162551, ENSG00000151726, ENSG00000123700, ENSG00000163568, ENSG00000162711, ENSG00000184588, ENSG00000198183, ENSG00000101670, ENSG00000126262, ENSG00000131979, ENSG00000116679, ENSG00000172243, ENSG00000168062, ENSG00000137757, ENSG00000170542, ENSG0000…	152	2073	16792	3.037626628075253	1.9069745782474E-11	3.842514634665146E-12	3.5566162442420645E-12
GOTERM_BP_ALL	GO:0031347~regulation of defense response	33	19.642857142857142	7.043106035392656E-15	ENSG00000113916, ENSG00000174130, ENSG00000073756, ENSG00000141968, ENSG00000115415, ENSG00000101916, ENSG00000125347, ENSG00000163568, ENSG00000162711, ENSG00000111729, ENSG00000126262, ENSG00000104312, ENSG00000154451, ENSG00000155629, ENSG00000172243, ENSG00000137757, ENSG00000173432, ENSG00000123609, ENSG00000197943, ENSG00000196954, ENSG00000170542, ENSG00000173757, ENSG00000203710, ENSG0000…	152	676	16792	5.392946122703208	2.6697644095463602E-11	4.4805892895156275E-12	4.147215603840376E-12
GOTERM_BP_ALL	GO:0050776~regulation of immune response	37	22.023809523809522	2.867812900812571E-14	ENSG00000113916, ENSG00000174130, ENSG00000043462, ENSG00000141968, ENSG00000115415, ENSG00000171049, ENSG00000101916, ENSG00000188404, ENSG00000125347, ENSG00000163568, ENSG00000162711, ENSG00000184588, ENSG00000111729, ENSG00000126262, ENSG00000160999, ENSG00000104312, ENSG00000154451, ENSG00000161905, ENSG00000155629, ENSG00000172243, ENSG00000117228, ENSG00000155307, ENSG00000150337, ENSG0000…	152	912	16792	4.48193674976916	1.0933320915285094E-10	1.563777406057369E-11	1.4474261397958304E-11
GOTERM_BP_ALL	GO:0002682~regulation of immune system process	45	26.785714285714285	3.960637959374297E-14	ENSG00000113916, ENSG00000174130, ENSG00000043462, ENSG00000141968, ENSG00000168394, ENSG00000115415, ENSG00000171049, ENSG00000101916, ENSG00000143556, ENSG00000120217, ENSG00000188404, ENSG00000125347, ENSG00000163568, ENSG00000182782, ENSG00000162711, ENSG00000163823, ENSG00000184588, ENSG00000167604, ENSG00000111729, ENSG00000126262, ENSG00000160999, ENSG00000104312, ENSG00000154451, ENSG0000…	152	1378	16792	3.6076311970055763	1.5128664987429374E-10	1.8897193863664615E-11	1.749116738808674E-11
GOTERM_BP_ALL	GO:0045087~innate immune response	35	20.833333333333336	7.353012836774772E-14	ENSG00000174130, ENSG00000141968, ENSG00000115415, ENSG00000101916, ENSG00000143556, ENSG00000100604, ENSG00000119922, ENSG00000125347, ENSG00000163568, ENSG00000162711, ENSG00000187116, ENSG00000111729, ENSG00000198183, ENSG00000172183, ENSG00000126262, ENSG00000104312, ENSG00000154451, ENSG00000131979, ENSG00000155629, ENSG00000172243, ENSG00000117228, ENSG00000173432, ENSG00000150337, ENSG0000…	152	836	16792	4.625094434651221	2.8053714906661753E-10	3.118494444218812E-11	2.8864660391472524E-11
GOTERM_BP_ALL	GO:0002684~positive regulation of immune system process	37	22.023809523809522	1.3459266084152093E-13	ENSG00000113916, ENSG00000174130, ENSG00000043462, ENSG00000141968, ENSG00000168394, ENSG00000171049, ENSG00000101916, ENSG00000143556, ENSG00000120217, ENSG00000125347, ENSG00000163568, ENSG00000182782, ENSG00000162711, ENSG00000163823, ENSG00000184588, ENSG00000111729, ENSG00000126262, ENSG00000160999, ENSG00000104312, ENSG00000154451, ENSG00000155629, ENSG00000115008, ENSG00000172243, ENSG0000…	152	960	16792	4.257839912280701	5.136118197412998E-10	5.1374018643208535E-11	4.7551587075309345E-11
GOTERM_BP_ALL	GO:0045088~regulation of innate immune response	23	13.690476190476192	1.272057428507773E-12	ENSG00000174130, ENSG00000126262, ENSG00000104312, ENSG00000154451, ENSG00000141968, ENSG00000155629, ENSG00000115415, ENSG00000172243, ENSG00000123609, ENSG00000197943, ENSG00000170542, ENSG00000173757, ENSG00000203710, ENSG00000101916, ENSG00000118503, ENSG00000163568, ENSG00000125347, ENSG00000109320, ENSG00000166527, ENSG00000050730, ENSG00000184557, ENSG00000102794, ENSG00000111729	152	360	16792	7.058040935672515	4.85558104834638E-9	4.414039276921972E-10	4.085617177198147E-10
GOTERM_BP_ALL	GO:0006950~response to stress	73	43.452380952380956	1.845580204088514E-12	ENSG00000174130, ENSG00000073756, ENSG00000115956, ENSG00000043462, ENSG00000141968, ENSG00000003402, ENSG00000172236, ENSG00000101916, ENSG00000143556, ENSG00000186480, ENSG00000119922, ENSG00000144802, ENSG00000163568, ENSG00000162711, ENSG00000167604, ENSG00000198183, ENSG00000126262, ENSG00000131979, ENSG00000161905, ENSG00000172243, ENSG00000168062, ENSG00000198734, ENSG00000137757, ENSG0000…	152	3677	16792	2.1932496457352246	7.0447878641743955E-9	5.87048303250488E-10	5.433695717537266E-10
GOTERM_BP_ALL	GO:0050778~positive regulation of immune response	29	17.261904761904763	1.4270649745521229E-11	ENSG00000174130, ENSG00000043462, ENSG00000141968, ENSG00000171049, ENSG00000101916, ENSG00000125347, ENSG00000163568, ENSG00000162711, ENSG00000184588, ENSG00000111729, ENSG00000126262, ENSG00000160999, ENSG00000104312, ENSG00000154451, ENSG00000155629, ENSG00000172243, ENSG00000117228, ENSG00000150337, ENSG00000197943, ENSG00000173757, ENSG00000203710, ENSG00000118503, ENSG00000125538, ENSG0000…	152	684	16792	4.683825792551554	5.4471244181897305E-8	3.631404671910302E-9	3.3612137033951E-9
GOTERM_BP_ALL	GO:0080134~regulation of response to stress	39	23.214285714285715	3.4459090860710244E-11	ENSG00000113916, ENSG00000174130, ENSG00000073756, ENSG00000115956, ENSG00000141968, ENSG00000115415, ENSG00000101916, ENSG00000125347, ENSG00000163568, ENSG00000162711, ENSG00000149554, ENSG00000091436, ENSG00000124216, ENSG00000111729, ENSG00000126262, ENSG00000104312, ENSG00000154451, ENSG00000131979, ENSG00000155629, ENSG00000115008, ENSG00000172243, ENSG00000137757, ENSG00000173432, ENSG0000…	152	1285	16792	3.3528978087241454	1.3153038458391109E-7	8.220646863458188E-9	7.608998000680581E-9
GOTERM_BP_ALL	GO:0001816~cytokine production	27	16.071428571428573	7.328847801382127E-11	ENSG00000113916, ENSG00000174130, ENSG00000073756, ENSG00000043462, ENSG00000101916, ENSG00000100604, ENSG00000120217, ENSG00000125347, ENSG00000163568, ENSG00000122133, ENSG00000162711, ENSG00000184588, ENSG00000126262, ENSG00000104312, ENSG00000154451, ENSG00000115008, ENSG00000137757, ENSG00000117228, ENSG00000173432, ENSG00000123609, ENSG00000197943, ENSG00000173757, ENSG00000118503, ENSG0000…	152	631	16792	4.727083159562933	2.7974211347370215E-7	1.5541228921041988E-8	1.4384899601268363E-8
GOTERM_BP_ALL	GO:0031349~positive regulation of defense response	22	13.095238095238097	8.216761119659896E-11	ENSG00000174130, ENSG00000126262, ENSG00000073756, ENSG00000104312, ENSG00000154451, ENSG00000141968, ENSG00000155629, ENSG00000172243, ENSG00000197943, ENSG00000173757, ENSG00000101916, ENSG00000118503, ENSG00000125538, ENSG00000169035, ENSG00000232810, ENSG00000163568, ENSG00000125347, ENSG00000109320, ENSG00000166527, ENSG00000050730, ENSG00000102794, ENSG00000111729	152	402	16792	6.045823514008903	3.136337031195424E-7	1.650704062828517E-8	1.5278851071451795E-8
GOTERM_BP_ALL	GO:0048583~regulation of response to stimulus	69	41.07142857142857	1.1019536929363191E-10	ENSG00000174130, ENSG00000153993, ENSG00000073756, ENSG00000049323, ENSG00000115956, ENSG00000043462, ENSG00000141968, ENSG00000003402, ENSG00000101916, ENSG00000143556, ENSG00000164691, ENSG00000163568, ENSG00000162711, ENSG00000184588, ENSG00000167604, ENSG00000126262, ENSG00000131979, ENSG00000161905, ENSG00000116679, ENSG00000172243, ENSG00000137757, ENSG00000170542, ENSG00000196954, ENSG0000…	152	3636	16792	2.096447802675004	4.206157852015835E-7	2.103078622968965E-8	1.9466011985720078E-8
GOTERM_BP_ALL	GO:0001817~regulation of cytokine production	25	14.880952380952381	3.565930710846726E-10	ENSG00000113916, ENSG00000174130, ENSG00000073756, ENSG00000101916, ENSG00000120217, ENSG00000125347, ENSG00000163568, ENSG00000122133, ENSG00000162711, ENSG00000184588, ENSG00000126262, ENSG00000104312, ENSG00000154451, ENSG00000115008, ENSG00000137757, ENSG00000117228, ENSG00000173432, ENSG00000123609, ENSG00000197943, ENSG00000173757, ENSG00000118503, ENSG00000125538, ENSG00000232810, ENSG0000…	152	577	16792	4.786554775152787	1.361114892350912E-6	6.48150358252474E-8	5.999253905438802E-8
GOTERM_BP_ALL	GO:0034097~response to cytokine	29	17.261904761904763	5.609481353638423E-10	ENSG00000105697, ENSG00000068024, ENSG00000073756, ENSG00000115415, ENSG00000119922, ENSG00000151726, ENSG00000120217, ENSG00000125347, ENSG00000163568, ENSG00000163823, ENSG00000172183, ENSG00000160999, ENSG00000104312, ENSG00000154451, ENSG00000131979, ENSG00000161905, ENSG00000115008, ENSG00000117228, ENSG00000150337, ENSG00000123609, ENSG00000173757, ENSG00000118503, ENSG00000125538, ENSG0000…	152	802	16792	3.9946843417771363	2.1411368992252378E-6	9.732450148562664E-8	9.008317101092977E-8
GOTERM_BP_ALL	GO:0045089~positive regulation of innate immune response	18	10.714285714285714	1.1457549348103592E-9	ENSG00000174130, ENSG00000126262, ENSG00000104312, ENSG00000154451, ENSG00000141968, ENSG00000155629, ENSG00000172243, ENSG00000197943, ENSG00000173757, ENSG00000101916, ENSG00000118503, ENSG00000163568, ENSG00000125347, ENSG00000109320, ENSG00000166527, ENSG00000050730, ENSG00000102794, ENSG00000111729	152	292	16792	6.810021629416005	4.373337027741009E-6	1.9014550374657136E-7	1.7599792107326082E-7
GOTERM_BP_ALL	GO:0032101~regulation of response to external stimulus	27	16.071428571428573	1.285462555292839E-9	ENSG00000113916, ENSG00000153993, ENSG00000073756, ENSG00000128052, ENSG00000115956, ENSG00000143556, ENSG00000163568, ENSG00000162711, ENSG00000163823, ENSG00000126262, ENSG00000104312, ENSG00000154451, ENSG00000155629, ENSG00000137757, ENSG00000173432, ENSG00000196954, ENSG00000173757, ENSG00000203710, ENSG00000118503, ENSG00000125538, ENSG00000169035, ENSG00000232810, ENSG00000109320, ENSG0000…	152	721	16792	4.137017300532886	4.90659838248142E-6	2.0444210723136527E-7	1.8923080032706668E-7
GOTERM_BP_ALL	GO:0050727~regulation of inflammatory response	18	10.714285714285714	3.4444563510198798E-9	ENSG00000113916, ENSG00000126262, ENSG00000073756, ENSG00000154451, ENSG00000155629, ENSG00000137757, ENSG00000173432, ENSG00000196954, ENSG00000173757, ENSG00000203710, ENSG00000118503, ENSG00000125538, ENSG00000232810, ENSG00000109320, ENSG00000162711, ENSG00000123610, ENSG00000184557, ENSG00000102794	152	314	16792	6.332886356017432	1.3147403623126053E-5	4.869440700682549E-7	4.507134921538235E-7
GOTERM_BP_ALL	GO:0002757~immune response-activating signal transduction	22	13.095238095238097	3.962862308823129E-9	ENSG00000174130, ENSG00000126262, ENSG00000160999, ENSG00000104312, ENSG00000043462, ENSG00000141968, ENSG00000155629, ENSG00000172243, ENSG00000150337, ENSG00000117228, ENSG00000171049, ENSG00000197943, ENSG00000203710, ENSG00000101916, ENSG00000118503, ENSG00000125347, ENSG00000109320, ENSG00000166527, ENSG00000184588, ENSG00000050730, ENSG00000102794, ENSG00000111729	152	498	16792	4.880363559501163	1.5126130877507471E-5	5.305257715468259E-7	4.910525414919927E-7
GOTERM_BP_ALL	GO:0071345~cellular response to cytokine stimulus	26	15.476190476190476	4.030717153486495E-9	ENSG00000105697, ENSG00000068024, ENSG00000115415, ENSG00000119922, ENSG00000151726, ENSG00000125347, ENSG00000163568, ENSG00000163823, ENSG00000172183, ENSG00000160999, ENSG00000104312, ENSG00000154451, ENSG00000161905, ENSG00000115008, ENSG00000117228, ENSG00000150337, ENSG00000123609, ENSG00000173757, ENSG00000118503, ENSG00000125538, ENSG00000165030, ENSG00000186891, ENSG00000232810, ENSG0000…	152	706	16792	4.068435962427315	1.538512924803559E-5	5.305257715468259E-7	4.910525414919927E-7
GOTERM_BP_ALL	GO:0002253~activation of immune response	23	13.690476190476192	4.296265145076899E-9	ENSG00000174130, ENSG00000126262, ENSG00000160999, ENSG00000104312, ENSG00000043462, ENSG00000141968, ENSG00000155629, ENSG00000172243, ENSG00000150337, ENSG00000117228, ENSG00000171049, ENSG00000197943, ENSG00000203710, ENSG00000101916, ENSG00000118503, ENSG00000163568, ENSG00000125347, ENSG00000109320, ENSG00000166527, ENSG00000184588, ENSG00000050730, ENSG00000102794, ENSG00000111729	152	550	16792	4.619808612440192	1.6398709543508083E-5	5.390162347681379E-7	4.989112804390441E-7
GOTERM_BP_ALL	GO:0002764~immune response-regulating signaling pathway	22	13.095238095238097	1.2200519741609291E-8	ENSG00000174130, ENSG00000126262, ENSG00000160999, ENSG00000104312, ENSG00000043462, ENSG00000141968, ENSG00000155629, ENSG00000172243, ENSG00000150337, ENSG00000117228, ENSG00000171049, ENSG00000197943, ENSG00000203710, ENSG00000101916, ENSG00000118503, ENSG00000125347, ENSG00000109320, ENSG00000166527, ENSG00000184588, ENSG00000050730, ENSG00000102794, ENSG00000111729	152	531	16792	4.5770641292496785	4.656829966354081E-5	1.3696877604036079E-6	1.267777536679577E-6
GOTERM_BP_ALL	GO:0002252~immune effector process	25	14.880952380952381	4.824605018785181E-8	ENSG00000113916, ENSG00000141968, ENSG00000115415, ENSG00000101916, ENSG00000100604, ENSG00000119922, ENSG00000125347, ENSG00000163568, ENSG00000162711, ENSG00000104320, ENSG00000172183, ENSG00000126262, ENSG00000104312, ENSG00000172243, ENSG00000117228, ENSG00000150337, ENSG00000197943, ENSG00000170542, ENSG00000173757, ENSG00000203710, ENSG00000118503, ENSG00000125538, ENSG00000169035, ENSG0000…	152	742	16792	3.7221591715136904	1.8413822235996413E-4	4.846188778079746E-6	4.485613034570538E-6
GOTERM_BP_ALL	GO:0002218~activation of innate immune response	15	8.928571428571429	5.896730840769059E-8	ENSG00000174130, ENSG00000126262, ENSG00000104312, ENSG00000155629, ENSG00000172243, ENSG00000197943, ENSG00000101916, ENSG00000118503, ENSG00000163568, ENSG00000125347, ENSG00000109320, ENSG00000166527, ENSG00000050730, ENSG00000102794, ENSG00000111729	152	250	16792	6.6284210526315785	2.2505289447971588E-4	5.7712363126193584E-6	5.341833348830022E-6
GOTERM_BP_ALL	GO:0048518~positive regulation of biological process	80	47.61904761904761	7.640018049605251E-8	ENSG00000174130, ENSG00000153993, ENSG00000175063, ENSG00000073756, ENSG00000115956, ENSG00000043462, ENSG00000141968, ENSG00000003402, ENSG00000157557, ENSG00000101916, ENSG00000143556, ENSG00000186480, ENSG00000119922, ENSG00000151726, ENSG00000123700, ENSG00000122133, ENSG00000163568, ENSG00000162711, ENSG00000184588, ENSG00000167604, ENSG00000101670, ENSG00000126262, ENSG00000131979, ENSG0000…	152	5285	16792	1.672260120499925	2.9157698333359683E-4	7.2904872238358104E-6	6.748045942313838E-6
GOTERM_BP_ALL	GO:0048584~positive regulation of response to stimulus	43	25.595238095238095	1.270641735047053E-7	ENSG00000174130, ENSG00000073756, ENSG00000128052, ENSG00000115956, ENSG00000043462, ENSG00000141968, ENSG00000171049, ENSG00000003402, ENSG00000101916, ENSG00000143556, ENSG00000100604, ENSG00000125347, ENSG00000163568, ENSG00000162711, ENSG00000163823, ENSG00000184588, ENSG00000091436, ENSG00000111729, ENSG00000126262, ENSG00000160999, ENSG00000104312, ENSG00000154451, ENSG00000161905, ENSG0000…	152	2030	16792	2.340082966035779	4.848863857062069E-4	1.127916163412698E-5	1.043994709284009E-5
GOTERM_BP_ALL	GO:0002758~innate immune response-activating signal transduction	14	8.333333333333332	3.0299498674427136E-7	ENSG00000174130, ENSG00000126262, ENSG00000104312, ENSG00000155629, ENSG00000172243, ENSG00000197943, ENSG00000101916, ENSG00000118503, ENSG00000125347, ENSG00000109320, ENSG00000166527, ENSG00000050730, ENSG00000102794, ENSG00000111729	152	243	16792	6.364739008013861	0.001155863514271327	2.4607060944742207E-5	2.2776197620585332E-5
GOTERM_BP_ALL	GO:0070887~cellular response to chemical stimulus	49	29.166666666666668	6.606375548423446E-7	ENSG00000073756, ENSG00000049323, ENSG00000141968, ENSG00000143556, ENSG00000119922, ENSG00000162551, ENSG00000151726, ENSG00000163568, ENSG00000162711, ENSG00000184588, ENSG00000126262, ENSG00000131979, ENSG00000161905, ENSG00000172243, ENSG00000170542, ENSG00000196954, ENSG00000125538, ENSG00000165030, ENSG00000103569, ENSG00000221866, ENSG00000050730, ENSG00000102794, ENSG00000134339, ENSG0000…	152	2648	16792	2.0442637939259023	0.002518477680274578	5.146231728231079E-5	4.7633315944040884E-5
GOTERM_BP_ALL	GO:0019221~cytokine-mediated signaling pathway	19	11.30952380952381	2.5164980813315296E-6	ENSG00000172183, ENSG00000160999, ENSG00000104312, ENSG00000115008, ENSG00000115415, ENSG00000150337, ENSG00000117228, ENSG00000123609, ENSG00000173757, ENSG00000119922, ENSG00000118503, ENSG00000125538, ENSG00000151726, ENSG00000186891, ENSG00000232810, ENSG00000163568, ENSG00000125347, ENSG00000163823, ENSG00000184557	152	554	16792	3.7888086642599283	0.009559499943972205	1.6851707327092015E-4	1.5597873195340867E-4
GOTERM_BP_ALL	GO:0010033~response to organic substance	49	29.166666666666668	4.206431010378685E-6	ENSG00000174130, ENSG00000073756, ENSG00000049323, ENSG00000138435, ENSG00000143556, ENSG00000119922, ENSG00000162551, ENSG00000151726, ENSG00000163568, ENSG00000162711, ENSG00000184588, ENSG00000126262, ENSG00000131979, ENSG00000161905, ENSG00000172243, ENSG00000196954, ENSG00000125538, ENSG00000165030, ENSG00000103569, ENSG00000050730, ENSG00000102794, ENSG00000105697, ENSG00000068024, ENSG0000…	152	2822	16792	1.9182177626916335	0.015927770771114735	2.5018017389759426E-4	2.3156577269588694E-4
GOTERM_BP_ALL	GO:0002429~immune response-activating cell surface receptor signaling pathway	15	8.928571428571429	5.83732643221873E-6	ENSG00000126262, ENSG00000160999, ENSG00000104312, ENSG00000043462, ENSG00000141968, ENSG00000172243, ENSG00000150337, ENSG00000117228, ENSG00000171049, ENSG00000197943, ENSG00000203710, ENSG00000109320, ENSG00000166527, ENSG00000184588, ENSG00000111729	152	367	16792	4.515273196615517	0.0220347487746837	3.183010713111271E-4	2.9461820407183963E-4
GOTERM_BP_ALL	GO:0002221~pattern recognition receptor signaling pathway	10	5.952380952380952	1.3715867241685075E-5	ENSG00000174130, ENSG00000101916, ENSG00000126262, ENSG00000104312, ENSG00000118503, ENSG00000155629, ENSG00000125347, ENSG00000172243, ENSG00000050730, ENSG00000102794	152	159	16792	6.948030453492221	0.05100696936302229	6.384568934330723E-4	5.909531581082118E-4
GOTERM_BP_ALL	GO:0002768~immune response-regulating cell surface receptor signaling pathway	15	8.928571428571429	1.5013447169384278E-5	ENSG00000126262, ENSG00000160999, ENSG00000104312, ENSG00000043462, ENSG00000141968, ENSG00000172243, ENSG00000150337, ENSG00000117228, ENSG00000171049, ENSG00000197943, ENSG00000203710, ENSG00000109320, ENSG00000166527, ENSG00000184588, ENSG00000111729	152	399	16792	4.153146022952117	0.055695648012901944	6.663526493667417E-4	6.167733587143565E-4
GOTERM_BP_ALL	GO:0071310~cellular response to organic substance	39	23.214285714285715	3.783987551692933E-5	ENSG00000105697, ENSG00000068024, ENSG00000073756, ENSG00000049323, ENSG00000128052, ENSG00000115415, ENSG00000110047, ENSG00000119922, ENSG00000162551, ENSG00000151726, ENSG00000125347, ENSG00000163568, ENSG00000162711, ENSG00000163823, ENSG00000184588, ENSG00000149557, ENSG00000172183, ENSG00000126262, ENSG00000160999, ENSG00000104312, ENSG00000154451, ENSG00000161905, ENSG00000115008, ENSG0000…	152	2186	16792	1.9709394712765447	0.13449102753039932	0.0014738245392665228	0.0013641661245031769
GOTERM_BP_ALL	GO:0002224~toll-like receptor signaling pathway	8	4.761904761904762	9.9932940032238E-5	ENSG00000174130, ENSG00000101916, ENSG00000104312, ENSG00000118503, ENSG00000155629, ENSG00000125347, ENSG00000050730, ENSG00000102794	152	119	16792	7.426802299867314	0.3171384118872048	0.003233089351337453	0.0029925346288381506
GOTERM_BP_ALL	GO:0042221~response to chemical	59	35.11904761904761	9.994879315111853E-5	ENSG00000174130, ENSG00000153993, ENSG00000073756, ENSG00000049323, ENSG00000141968, ENSG00000138435, ENSG00000143556, ENSG00000119922, ENSG00000162551, ENSG00000151726, ENSG00000163568, ENSG00000162711, ENSG00000184588, ENSG00000101670, ENSG00000126262, ENSG00000131979, ENSG00000161905, ENSG00000172243, ENSG00000170542, ENSG00000196954, ENSG00000125538, ENSG00000165030, ENSG00000103569, ENSG0000…	152	4117	16792	1.5831788604374673	0.3171797356467868	0.003233089351337453	0.0029925346288381506
GOTERM_BP_ALL	GO:1901700~response to oxygen-containing compound	28	16.666666666666664	2.566334836856514E-4	ENSG00000105697, ENSG00000073756, ENSG00000115415, ENSG00000132510, ENSG00000143556, ENSG00000162551, ENSG00000151726, ENSG00000086696, ENSG00000188404, ENSG00000162711, ENSG00000184588, ENSG00000126262, ENSG00000160999, ENSG00000104312, ENSG00000131979, ENSG00000172243, ENSG00000197943, ENSG00000196954, ENSG00000173757, ENSG00000118503, ENSG00000125538, ENSG00000186891, ENSG00000232810, ENSG0000…	152	1466	16792	2.110002154089179	0.6245746856014374	0.006663741545769601	0.006167932638512968
GOTERM_BP_ALL	GO:0050851~antigen receptor-mediated signaling pathway	7	4.166666666666666	0.01716854692718206	ENSG00000160999, ENSG00000104312, ENSG00000043462, ENSG00000109320, ENSG00000184588, ENSG00000117228, ENSG00000197943	152	228	16792	3.391735918744229	1.0	0.15829068507500949	0.14651322776264303
GOTERM_BP_ALL	GO:0050852~T cell receptor signaling pathway	6	3.571428571428571	0.017585441319477042	ENSG00000104312, ENSG00000043462, ENSG00000109320, ENSG00000184588, ENSG00000117228, ENSG00000197943	152	167	16792	3.9691144027734	1.0	0.16174368558179247	0.14970931128123466
Annotation Cluster 2	Enrichment Score: 8.369034378272525
Category	Term	Count	%	PValue	Genes	List Total	Pop Hits	Pop Total	Fold Enrichment	Bonferroni	Benjamini	FDR
GOTERM_BP_ALL	GO:0045087~innate immune response	35	20.833333333333336	7.353012836774772E-14	ENSG00000174130, ENSG00000141968, ENSG00000115415, ENSG00000101916, ENSG00000143556, ENSG00000100604, ENSG00000119922, ENSG00000125347, ENSG00000163568, ENSG00000162711, ENSG00000187116, ENSG00000111729, ENSG00000198183, ENSG00000172183, ENSG00000126262, ENSG00000104312, ENSG00000154451, ENSG00000131979, ENSG00000155629, ENSG00000172243, ENSG00000117228, ENSG00000173432, ENSG00000150337, ENSG0000…	152	836	16792	4.625094434651221	2.8053714906661753E-10	3.118494444218812E-11	2.8864660391472524E-11
GOTERM_BP_ALL	GO:0051707~response to other organism	32	19.047619047619047	9.91567360517026E-12	ENSG00000174130, ENSG00000105697, ENSG00000073756, ENSG00000115415, ENSG00000101916, ENSG00000143556, ENSG00000100604, ENSG00000119922, ENSG00000162551, ENSG00000125347, ENSG00000163568, ENSG00000162711, ENSG00000184588, ENSG00000198183, ENSG00000172183, ENSG00000104312, ENSG00000131979, ENSG00000116679, ENSG00000172243, ENSG00000168062, ENSG00000117228, ENSG00000197943, ENSG00000170542, ENSG0000…	152	829	16792	4.2643641673544534	3.7847935674406585E-8	2.7034375822096346E-9	2.502291060504752E-9
GOTERM_BP_ALL	GO:0043207~response to external biotic stimulus	32	19.047619047619047	9.91567360517026E-12	ENSG00000174130, ENSG00000105697, ENSG00000073756, ENSG00000115415, ENSG00000101916, ENSG00000143556, ENSG00000100604, ENSG00000119922, ENSG00000162551, ENSG00000125347, ENSG00000163568, ENSG00000162711, ENSG00000184588, ENSG00000198183, ENSG00000172183, ENSG00000104312, ENSG00000131979, ENSG00000116679, ENSG00000172243, ENSG00000168062, ENSG00000117228, ENSG00000197943, ENSG00000170542, ENSG0000…	152	829	16792	4.2643641673544534	3.7847935674406585E-8	2.7034375822096346E-9	2.502291060504752E-9
UP_KEYWORDS	Immunity	24	14.285714285714285	1.2516284253418784E-11	ENSG00000113916, ENSG00000174130, ENSG00000126262, ENSG00000172183, ENSG00000104312, ENSG00000154451, ENSG00000168394, ENSG00000172243, ENSG00000116514, ENSG00000150337, ENSG00000117228, ENSG00000196954, ENSG00000203710, ENSG00000101916, ENSG00000174837, ENSG00000119922, ENSG00000163568, ENSG00000125347, ENSG00000166527, ENSG00000162711, ENSG00000187116, ENSG00000102794, ENSG00000111729, ENSG0000…	165	500	20581	5.9872	3.19166193474274E-9	1.595826242310895E-9	1.5395029631705104E-9
GOTERM_BP_ALL	GO:0050778~positive regulation of immune response	29	17.261904761904763	1.4270649745521229E-11	ENSG00000174130, ENSG00000043462, ENSG00000141968, ENSG00000171049, ENSG00000101916, ENSG00000125347, ENSG00000163568, ENSG00000162711, ENSG00000184588, ENSG00000111729, ENSG00000126262, ENSG00000160999, ENSG00000104312, ENSG00000154451, ENSG00000155629, ENSG00000172243, ENSG00000117228, ENSG00000150337, ENSG00000197943, ENSG00000173757, ENSG00000203710, ENSG00000118503, ENSG00000125538, ENSG0000…	152	684	16792	4.683825792551554	5.4471244181897305E-8	3.631404671910302E-9	3.3612137033951E-9
GOTERM_BP_ALL	GO:0009607~response to biotic stimulus	32	19.047619047619047	3.685940391661697E-11	ENSG00000174130, ENSG00000105697, ENSG00000073756, ENSG00000115415, ENSG00000101916, ENSG00000143556, ENSG00000100604, ENSG00000119922, ENSG00000162551, ENSG00000125347, ENSG00000163568, ENSG00000162711, ENSG00000184588, ENSG00000198183, ENSG00000172183, ENSG00000104312, ENSG00000131979, ENSG00000116679, ENSG00000172243, ENSG00000168062, ENSG00000117228, ENSG00000197943, ENSG00000170542, ENSG0000…	152	873	16792	4.049436305540484	1.4069233678082327E-7	8.276020279395704E-9	7.660251413965162E-9
GOTERM_BP_ALL	GO:0031349~positive regulation of defense response	22	13.095238095238097	8.216761119659896E-11	ENSG00000174130, ENSG00000126262, ENSG00000073756, ENSG00000104312, ENSG00000154451, ENSG00000141968, ENSG00000155629, ENSG00000172243, ENSG00000197943, ENSG00000173757, ENSG00000101916, ENSG00000118503, ENSG00000125538, ENSG00000169035, ENSG00000232810, ENSG00000163568, ENSG00000125347, ENSG00000109320, ENSG00000166527, ENSG00000050730, ENSG00000102794, ENSG00000111729	152	402	16792	6.045823514008903	3.136337031195424E-7	1.650704062828517E-8	1.5278851071451795E-8
UP_KEYWORDS	Innate immunity	17	10.119047619047619	3.2566979373906215E-10	ENSG00000174130, ENSG00000172183, ENSG00000104312, ENSG00000172243, ENSG00000150337, ENSG00000196954, ENSG00000203710, ENSG00000101916, ENSG00000119922, ENSG00000163568, ENSG00000125347, ENSG00000166527, ENSG00000162711, ENSG00000187116, ENSG00000102794, ENSG00000111729, ENSG00000198183	165	261	20581	8.124393358876118	8.304580179085974E-8	2.768193246782028E-8	2.6704923086603096E-8
GOTERM_BP_ALL	GO:0009617~response to bacterium	22	13.095238095238097	1.8552746364115257E-8	ENSG00000174130, ENSG00000105697, ENSG00000073756, ENSG00000104312, ENSG00000131979, ENSG00000197943, ENSG00000170542, ENSG00000143556, ENSG00000100604, ENSG00000118503, ENSG00000162551, ENSG00000125538, ENSG00000186891, ENSG00000169035, ENSG00000232810, ENSG00000109320, ENSG00000166527, ENSG00000162711, ENSG00000184588, ENSG00000050730, ENSG00000102794, ENSG00000198183	152	544	16792	4.467685758513932	7.081332605174406E-5	2.0233095106236553E-6	1.8727672258405486E-6
GOTERM_BP_ALL	GO:0002237~response to molecule of bacterial origin	17	10.119047619047619	2.6278207897678737E-8	ENSG00000174130, ENSG00000105697, ENSG00000073756, ENSG00000104312, ENSG00000131979, ENSG00000197943, ENSG00000143556, ENSG00000118503, ENSG00000162551, ENSG00000125538, ENSG00000186891, ENSG00000232810, ENSG00000109320, ENSG00000162711, ENSG00000184588, ENSG00000050730, ENSG00000102794	152	316	16792	5.943204530313125	1.0029889076623721E-4	2.710916744471344E-6	2.509213743310783E-6
GOTERM_BP_ALL	GO:0002252~immune effector process	25	14.880952380952381	4.824605018785181E-8	ENSG00000113916, ENSG00000141968, ENSG00000115415, ENSG00000101916, ENSG00000100604, ENSG00000119922, ENSG00000125347, ENSG00000163568, ENSG00000162711, ENSG00000104320, ENSG00000172183, ENSG00000126262, ENSG00000104312, ENSG00000172243, ENSG00000117228, ENSG00000150337, ENSG00000197943, ENSG00000170542, ENSG00000173757, ENSG00000203710, ENSG00000118503, ENSG00000125538, ENSG00000169035, ENSG0000…	152	742	16792	3.7221591715136904	1.8413822235996413E-4	4.846188778079746E-6	4.485613034570538E-6
GOTERM_BP_ALL	GO:0098542~defense response to other organism	20	11.904761904761903	9.93335285308468E-8	ENSG00000174130, ENSG00000172183, ENSG00000105697, ENSG00000104312, ENSG00000115415, ENSG00000172243, ENSG00000168062, ENSG00000117228, ENSG00000101916, ENSG00000143556, ENSG00000100604, ENSG00000119922, ENSG00000118503, ENSG00000169035, ENSG00000232810, ENSG00000163568, ENSG00000125347, ENSG00000166527, ENSG00000162711, ENSG00000198183	152	494	16792	4.472618793948433	3.7908422657917384E-4	9.027525676243862E-6	8.355841816654327E-6
GOTERM_BP_ALL	GO:0051704~multi-organism process	42	25.0	1.3942259577231529E-5	ENSG00000113916, ENSG00000174130, ENSG00000105697, ENSG00000153132, ENSG00000073756, ENSG00000128052, ENSG00000168394, ENSG00000115415, ENSG00000003402, ENSG00000101916, ENSG00000143556, ENSG00000100604, ENSG00000119922, ENSG00000162551, ENSG00000125347, ENSG00000163568, ENSG00000162711, ENSG00000182541, ENSG00000184588, ENSG00000198183, ENSG00000172183, ENSG00000104312, ENSG00000131979, ENSG0000…	152	2341	16792	1.9820139841273412	0.05182668887743069	6.405955028829687E-4	5.929326464986975E-4
GOTERM_BP_ALL	GO:0044403~symbiosis, encompassing mutualism through parasitism	18	10.714285714285714	0.008380445391868992	ENSG00000172183, ENSG00000128052, ENSG00000168394, ENSG00000115415, ENSG00000116679, ENSG00000117228, ENSG00000153922, ENSG00000003402, ENSG00000170542, ENSG00000203710, ENSG00000101916, ENSG00000119922, ENSG00000118503, ENSG00000232810, ENSG00000163568, ENSG00000125347, ENSG00000162711, ENSG00000198183	152	998	16792	1.9925113384664064	0.9999999999999888	0.09693381836595134	0.08972155627113076
GOTERM_BP_ALL	GO:0044419~interspecies interaction between organisms	18	10.714285714285714	0.008380445391868992	ENSG00000172183, ENSG00000128052, ENSG00000168394, ENSG00000115415, ENSG00000116679, ENSG00000117228, ENSG00000153922, ENSG00000003402, ENSG00000170542, ENSG00000203710, ENSG00000101916, ENSG00000119922, ENSG00000118503, ENSG00000232810, ENSG00000163568, ENSG00000125347, ENSG00000162711, ENSG00000198183	152	998	16792	1.9925113384664064	0.9999999999999888	0.09693381836595134	0.08972155627113076
Annotation Cluster 3	Enrichment Score: 5.206505318457127
Category	Term	Count	%	PValue	Genes	List Total	Pop Hits	Pop Total	Fold Enrichment	Bonferroni	Benjamini	FDR
GOTERM_BP_ALL	GO:0048583~regulation of response to stimulus	69	41.07142857142857	1.1019536929363191E-10	ENSG00000174130, ENSG00000153993, ENSG00000073756, ENSG00000049323, ENSG00000115956, ENSG00000043462, ENSG00000141968, ENSG00000003402, ENSG00000101916, ENSG00000143556, ENSG00000164691, ENSG00000163568, ENSG00000162711, ENSG00000184588, ENSG00000167604, ENSG00000126262, ENSG00000131979, ENSG00000161905, ENSG00000116679, ENSG00000172243, ENSG00000137757, ENSG00000170542, ENSG00000196954, ENSG0000…	152	3636	16792	2.096447802675004	4.206157852015835E-7	2.103078622968965E-8	1.9466011985720078E-8
GOTERM_BP_ALL	GO:0050896~response to stimulus	111	66.07142857142857	4.37765346549968E-9	ENSG00000174130, ENSG00000049323, ENSG00000043462, ENSG00000115956, ENSG00000141968, ENSG00000172236, ENSG00000138435, ENSG00000186480, ENSG00000119922, ENSG00000162551, ENSG00000164691, ENSG00000162711, ENSG00000184588, ENSG00000167604, ENSG00000198183, ENSG00000101670, ENSG00000140749, ENSG00000161905, ENSG00000131370, ENSG00000116514, ENSG00000172243, ENSG00000198734, ENSG00000137757, ENSG0000…	152	8329	16792	1.4722750567137017	1.6709363697908763E-5	5.390162347681379E-7	4.989112804390441E-7
GOTERM_BP_ALL	GO:0051716~cellular response to stimulus	97	57.738095238095234	2.329722556510182E-8	ENSG00000174130, ENSG00000049323, ENSG00000043462, ENSG00000115956, ENSG00000141968, ENSG00000138435, ENSG00000186480, ENSG00000119922, ENSG00000162551, ENSG00000164691, ENSG00000162711, ENSG00000184588, ENSG00000167604, ENSG00000140749, ENSG00000161905, ENSG00000131370, ENSG00000172243, ENSG00000137757, ENSG00000196954, ENSG00000174944, ENSG00000125538, ENSG00000168421, ENSG00000165030, ENSG0000…	152	6927	16792	1.5469824409442836	8.892155736872631E-5	2.470153055055379E-6	2.2863638311529094E-6
GOTERM_BP_ALL	GO:0035556~intracellular signal transduction	50	29.761904761904763	2.80548720581781E-7	ENSG00000174130, ENSG00000073756, ENSG00000115956, ENSG00000043462, ENSG00000141968, ENSG00000003402, ENSG00000101916, ENSG00000143556, ENSG00000164691, ENSG00000162711, ENSG00000167604, ENSG00000140563, ENSG00000161905, ENSG00000131370, ENSG00000116679, ENSG00000196954, ENSG00000125538, ENSG00000168421, ENSG00000140030, ENSG00000145365, ENSG00000050730, ENSG00000165997, ENSG00000113916, ENSG0000…	152	2657	16792	2.078917655448369	0.0010702814565020091	2.3279444923057786E-5	2.1547361517726788E-5
GOTERM_BP_ALL	GO:0007165~signal transduction	81	48.214285714285715	1.930411394769515E-6	ENSG00000174130, ENSG00000153993, ENSG00000073756, ENSG00000049323, ENSG00000115956, ENSG00000043462, ENSG00000141968, ENSG00000003402, ENSG00000138435, ENSG00000101916, ENSG00000143556, ENSG00000186480, ENSG00000119922, ENSG00000151726, ENSG00000164691, ENSG00000163568, ENSG00000162711, ENSG00000184588, ENSG00000167604, ENSG00000140563, ENSG00000126262, ENSG00000140749, ENSG00000161905, ENSG0000…	152	5775	16792	1.549501025290499	0.007341307392065621	1.3541373549492755E-4	1.2533841433156378E-4
GOTERM_BP_ALL	GO:0044700~single organism signaling	84	50.0	4.704661299975706E-6	ENSG00000174130, ENSG00000153993, ENSG00000135604, ENSG00000073756, ENSG00000049323, ENSG00000115956, ENSG00000043462, ENSG00000141968, ENSG00000003402, ENSG00000138435, ENSG00000101916, ENSG00000143556, ENSG00000186480, ENSG00000119922, ENSG00000151726, ENSG00000123700, ENSG00000164691, ENSG00000163568, ENSG00000162711, ENSG00000184588, ENSG00000167604, ENSG00000140563, ENSG00000126262, ENSG0000…	152	6207	16792	1.4950522754445323	0.017797455163253817	2.6596161928468435E-4	2.46173015701543E-4
GOTERM_BP_ALL	GO:0007166~cell surface receptor signaling pathway	47	27.976190476190478	5.1305575756599865E-6	ENSG00000113916, ENSG00000153993, ENSG00000049323, ENSG00000128052, ENSG00000115956, ENSG00000043462, ENSG00000141968, ENSG00000115415, ENSG00000171049, ENSG00000003402, ENSG00000164199, ENSG00000119922, ENSG00000151726, ENSG00000120217, ENSG00000125347, ENSG00000163568, ENSG00000163823, ENSG00000184588, ENSG00000124216, ENSG00000111729, ENSG00000172183, ENSG00000126262, ENSG00000160999, ENSG0000…	152	2669	16792	1.9453964623060087	0.019392879580857225	2.83816496612959E-4	2.6269941905517004E-4
GOTERM_BP_ALL	GO:0023052~signaling	84	50.0	6.875213695117082E-6	ENSG00000174130, ENSG00000153993, ENSG00000135604, ENSG00000073756, ENSG00000049323, ENSG00000115956, ENSG00000043462, ENSG00000141968, ENSG00000003402, ENSG00000138435, ENSG00000101916, ENSG00000143556, ENSG00000186480, ENSG00000119922, ENSG00000151726, ENSG00000123700, ENSG00000164691, ENSG00000163568, ENSG00000162711, ENSG00000184588, ENSG00000167604, ENSG00000140563, ENSG00000126262, ENSG0000…	152	6260	16792	1.4823944846140913	0.025901431615763082	3.672722678497914E-4	3.3994574857566497E-4
GOTERM_BP_ALL	GO:0007154~cell communication	83	49.404761904761905	1.5881164032326946E-5	ENSG00000174130, ENSG00000153993, ENSG00000135604, ENSG00000073756, ENSG00000049323, ENSG00000115956, ENSG00000043462, ENSG00000141968, ENSG00000003402, ENSG00000138435, ENSG00000101916, ENSG00000143556, ENSG00000186480, ENSG00000119922, ENSG00000151726, ENSG00000164691, ENSG00000163568, ENSG00000162711, ENSG00000184588, ENSG00000167604, ENSG00000140563, ENSG00000126262, ENSG00000140749, ENSG0000…	152	6275	16792	1.4612455441392325	0.05881812953301557	6.888454899021813E-4	6.37592642343308E-4
GOTERM_BP_ALL	GO:0065007~biological regulation	126	75.0	6.501000446496879E-5	ENSG00000185947, ENSG00000174130, ENSG00000050438, ENSG00000135604, ENSG00000175063, ENSG00000049323, ENSG00000043462, ENSG00000115956, ENSG00000141968, ENSG00000138435, ENSG00000186480, ENSG00000119922, ENSG00000164691, ENSG00000122133, ENSG00000162711, ENSG00000184588, ENSG00000167604, ENSG00000198183, ENSG00000101670, ENSG00000066230, ENSG00000140749, ENSG00000161905, ENSG00000131370, ENSG0000…	152	11548	16792	1.2053761872641424	0.21975807980283324	0.002319095206007344	0.002146545287614343
GOTERM_BP_ALL	GO:0050794~regulation of cellular process	116	69.04761904761905	2.2531528166993013E-4	ENSG00000185947, ENSG00000174130, ENSG00000175063, ENSG00000049323, ENSG00000043462, ENSG00000115956, ENSG00000141968, ENSG00000138435, ENSG00000186480, ENSG00000119922, ENSG00000164691, ENSG00000122133, ENSG00000162711, ENSG00000184588, ENSG00000167604, ENSG00000198183, ENSG00000101670, ENSG00000140749, ENSG00000161905, ENSG00000131370, ENSG00000116514, ENSG00000172243, ENSG00000137757, ENSG0000…	152	10489	16792	1.221751107676714	0.5768909507284647	0.006099492412298747	0.00564566588751676
GOTERM_BP_ALL	GO:0050789~regulation of biological process	119	70.83333333333334	3.139114870201843E-4	ENSG00000185947, ENSG00000174130, ENSG00000175063, ENSG00000049323, ENSG00000043462, ENSG00000115956, ENSG00000141968, ENSG00000138435, ENSG00000186480, ENSG00000119922, ENSG00000164691, ENSG00000122133, ENSG00000162711, ENSG00000184588, ENSG00000167604, ENSG00000198183, ENSG00000101670, ENSG00000140749, ENSG00000161905, ENSG00000131370, ENSG00000116514, ENSG00000172243, ENSG00000137757, ENSG0000…	152	10922	16792	1.2036594415906092	0.6983199468093391	0.007882895697079234	0.007296376866067837
GOTERM_BP_ALL	GO:0048519~negative regulation of biological process	62	36.904761904761905	4.0685719661228727E-4	ENSG00000153993, ENSG00000175063, ENSG00000073756, ENSG00000049323, ENSG00000115956, ENSG00000003402, ENSG00000157557, ENSG00000186480, ENSG00000163568, ENSG00000162711, ENSG00000184588, ENSG00000167604, ENSG00000198183, ENSG00000161905, ENSG00000131370, ENSG00000116679, ENSG00000170542, ENSG00000125538, ENSG00000168421, ENSG00000165030, ENSG00000050730, ENSG00000102794, ENSG00000186910, ENSG0000…	152	4623	16792	1.4815852089666084	0.788449158595459	0.009706086996681879	0.00898391547269507
GOTERM_BP_ALL	GO:0009966~regulation of signal transduction	42	25.0	4.4763840889184994E-4	ENSG00000113916, ENSG00000174130, ENSG00000073756, ENSG00000049323, ENSG00000128052, ENSG00000115956, ENSG00000141968, ENSG00000115415, ENSG00000003402, ENSG00000137642, ENSG00000143556, ENSG00000100604, ENSG00000164691, ENSG00000125347, ENSG00000162711, ENSG00000163823, ENSG00000149554, ENSG00000091436, ENSG00000124216, ENSG00000167604, ENSG00000104320, ENSG00000160999, ENSG00000104312, ENSG0000…	152	2728	16792	1.70084117919432	0.8189565726548063	0.01035536852569813	0.009584887870393369
GOTERM_BP_ALL	GO:0010646~regulation of cell communication	45	26.785714285714285	5.086063687548083E-4	ENSG00000113916, ENSG00000174130, ENSG00000073756, ENSG00000049323, ENSG00000128052, ENSG00000115956, ENSG00000141968, ENSG00000115415, ENSG00000003402, ENSG00000137642, ENSG00000143556, ENSG00000100604, ENSG00000164691, ENSG00000125347, ENSG00000182782, ENSG00000162711, ENSG00000163823, ENSG00000149554, ENSG00000091436, ENSG00000124216, ENSG00000167604, ENSG00000104320, ENSG00000126262, ENSG0000…	152	3020	16792	1.6461310561171139	0.8565608490086388	0.01136637072640947	0.010520667481374027
GOTERM_BP_ALL	GO:0023051~regulation of signaling	45	26.785714285714285	7.267033413551055E-4	ENSG00000113916, ENSG00000174130, ENSG00000073756, ENSG00000049323, ENSG00000128052, ENSG00000115956, ENSG00000141968, ENSG00000115415, ENSG00000003402, ENSG00000137642, ENSG00000143556, ENSG00000100604, ENSG00000164691, ENSG00000125347, ENSG00000182782, ENSG00000162711, ENSG00000163823, ENSG00000149554, ENSG00000091436, ENSG00000124216, ENSG00000167604, ENSG00000104320, ENSG00000126262, ENSG0000…	152	3070	16792	1.619321104063089	0.9376402358612066	0.014833297614718917	0.013729641203249134
Annotation Cluster 4	Enrichment Score: 4.684586221036215
Category	Term	Count	%	PValue	Genes	List Total	Pop Hits	Pop Total	Fold Enrichment	Bonferroni	Benjamini	FDR
GOTERM_BP_ALL	GO:0050727~regulation of inflammatory response	18	10.714285714285714	3.4444563510198798E-9	ENSG00000113916, ENSG00000126262, ENSG00000073756, ENSG00000154451, ENSG00000155629, ENSG00000137757, ENSG00000173432, ENSG00000196954, ENSG00000173757, ENSG00000203710, ENSG00000118503, ENSG00000125538, ENSG00000232810, ENSG00000109320, ENSG00000162711, ENSG00000123610, ENSG00000184557, ENSG00000102794	152	314	16792	6.332886356017432	1.3147403623126053E-5	4.869440700682549E-7	4.507134921538235E-7
GOTERM_BP_ALL	GO:0031348~negative regulation of defense response	10	5.952380952380952	1.0564871725624307E-5	ENSG00000203710, ENSG00000118503, ENSG00000109320, ENSG00000162711, ENSG00000123610, ENSG00000173432, ENSG00000123609, ENSG00000184557, ENSG00000102794, ENSG00000170542	152	154	16792	7.173615857826384	0.03952404257451314	5.237157841130907E-4	4.847492442419568E-4
GOTERM_BP_ALL	GO:0050728~negative regulation of inflammatory response	7	4.166666666666666	4.7537175675318473E-4	ENSG00000118503, ENSG00000109320, ENSG00000162711, ENSG00000123610, ENSG00000173432, ENSG00000184557, ENSG00000102794	152	110	16792	7.030143540669856	0.8371499453790539	0.010865233506149138	0.010056816865922165
GOTERM_BP_ALL	GO:0032102~negative regulation of response to external stimulus	8	4.761904761904762	0.010559341275110021	ENSG00000153993, ENSG00000118503, ENSG00000109320, ENSG00000162711, ENSG00000123610, ENSG00000173432, ENSG00000184557, ENSG00000102794	152	267	16792	3.3100729351468554	1.0	0.11579439151993642	0.10717882767616854
Annotation Cluster 5	Enrichment Score: 4.409716554637994
Category	Term	Count	%	PValue	Genes	List Total	Pop Hits	Pop Total	Fold Enrichment	Bonferroni	Benjamini	FDR
GOTERM_BP_ALL	GO:0031348~negative regulation of defense response	10	5.952380952380952	1.0564871725624307E-5	ENSG00000203710, ENSG00000118503, ENSG00000109320, ENSG00000162711, ENSG00000123610, ENSG00000173432, ENSG00000123609, ENSG00000184557, ENSG00000102794, ENSG00000170542	152	154	16792	7.173615857826384	0.03952404257451314	5.237157841130907E-4	4.847492442419568E-4
GOTERM_BP_ALL	GO:0050777~negative regulation of immune response	9	5.357142857142857	1.5273910655492205E-5	ENSG00000203710, ENSG00000113916, ENSG00000118503, ENSG00000161905, ENSG00000232810, ENSG00000155307, ENSG00000123609, ENSG00000102794, ENSG00000170542	152	123	16792	8.08344030808729	0.05663401280871083	6.701208847357902E-4	6.202612223661374E-4
GOTERM_BP_ALL	GO:0045824~negative regulation of innate immune response	5	2.976190476190476	3.656249818080389E-4	ENSG00000203710, ENSG00000118503, ENSG00000123609, ENSG00000102794, ENSG00000170542	152	38	16792	14.53601108033241	0.7523764796017341	0.008962912213139801	0.008296035852507969
Annotation Cluster 6	Enrichment Score: 4.396927272241418
Category	Term	Count	%	PValue	Genes	List Total	Pop Hits	Pop Total	Fold Enrichment	Bonferroni	Benjamini	FDR
GOTERM_BP_ALL	GO:0001816~cytokine production	27	16.071428571428573	7.328847801382127E-11	ENSG00000113916, ENSG00000174130, ENSG00000073756, ENSG00000043462, ENSG00000101916, ENSG00000100604, ENSG00000120217, ENSG00000125347, ENSG00000163568, ENSG00000122133, ENSG00000162711, ENSG00000184588, ENSG00000126262, ENSG00000104312, ENSG00000154451, ENSG00000115008, ENSG00000137757, ENSG00000117228, ENSG00000173432, ENSG00000123609, ENSG00000197943, ENSG00000173757, ENSG00000118503, ENSG0000…	152	631	16792	4.727083159562933	2.7974211347370215E-7	1.5541228921041988E-8	1.4384899601268363E-8
GOTERM_BP_ALL	GO:0001817~regulation of cytokine production	25	14.880952380952381	3.565930710846726E-10	ENSG00000113916, ENSG00000174130, ENSG00000073756, ENSG00000101916, ENSG00000120217, ENSG00000125347, ENSG00000163568, ENSG00000122133, ENSG00000162711, ENSG00000184588, ENSG00000126262, ENSG00000104312, ENSG00000154451, ENSG00000115008, ENSG00000137757, ENSG00000117228, ENSG00000173432, ENSG00000123609, ENSG00000197943, ENSG00000173757, ENSG00000118503, ENSG00000125538, ENSG00000232810, ENSG0000…	152	577	16792	4.786554775152787	1.361114892350912E-6	6.48150358252474E-8	5.999253905438802E-8
GOTERM_BP_ALL	GO:0001819~positive regulation of cytokine production	20	11.904761904761903	1.8848770790074007E-9	ENSG00000174130, ENSG00000126262, ENSG00000073756, ENSG00000104312, ENSG00000154451, ENSG00000115008, ENSG00000137757, ENSG00000173432, ENSG00000197943, ENSG00000173757, ENSG00000101916, ENSG00000125538, ENSG00000120217, ENSG00000232810, ENSG00000163568, ENSG00000125347, ENSG00000109320, ENSG00000122133, ENSG00000162711, ENSG00000184588	152	386	16792	5.724025088628307	7.194549757949531E-6	2.8778303242284995E-7	2.6637082880532585E-7
GOTERM_BP_ALL	GO:0050663~cytokine secretion	14	8.333333333333332	3.070797785381977E-9	ENSG00000174130, ENSG00000126262, ENSG00000154451, ENSG00000043462, ENSG00000115008, ENSG00000137757, ENSG00000117228, ENSG00000173432, ENSG00000125538, ENSG00000120217, ENSG00000232810, ENSG00000163568, ENSG00000122133, ENSG00000162711	152	165	16792	9.37352472089314	1.1721166673139827E-5	4.5081673641550023E-7	4.1727417599055864E-7
GOTERM_BP_ALL	GO:0050707~regulation of cytokine secretion	13	7.738095238095238	1.0704477122252243E-8	ENSG00000174130, ENSG00000126262, ENSG00000115008, ENSG00000137757, ENSG00000117228, ENSG00000173432, ENSG00000101916, ENSG00000125538, ENSG00000120217, ENSG00000232810, ENSG00000163568, ENSG00000122133, ENSG00000162711	152	150	16792	9.574385964912281	4.085815452548047E-5	1.2768434117386505E-6	1.1818411772786618E-6
GOTERM_BP_ALL	GO:0050715~positive regulation of cytokine secretion	10	5.952380952380952	2.205663367535211E-7	ENSG00000126262, ENSG00000125538, ENSG00000120217, ENSG00000232810, ENSG00000115008, ENSG00000122133, ENSG00000163568, ENSG00000162711, ENSG00000173432, ENSG00000137757	152	97	16792	11.38903960933261	8.41547500339157E-4	1.9134129713367956E-5	1.7710474267049774E-5
GOTERM_BP_ALL	GO:0009306~protein secretion	18	10.714285714285714	1.116935364905132E-6	ENSG00000174130, ENSG00000126262, ENSG00000154451, ENSG00000043462, ENSG00000115956, ENSG00000115008, ENSG00000137757, ENSG00000117228, ENSG00000173432, ENSG00000101916, ENSG00000125538, ENSG00000120217, ENSG00000232810, ENSG00000163568, ENSG00000122133, ENSG00000272636, ENSG00000182782, ENSG00000162711	152	469	16792	4.239928178655594	0.0042542695161610355	8.526684575685778E-5	7.892265288419662E-5
GOTERM_BP_ALL	GO:0051240~positive regulation of multicellular organismal process	32	19.047619047619047	3.3767484343225137E-6	ENSG00000113916, ENSG00000174130, ENSG00000105697, ENSG00000073756, ENSG00000128052, ENSG00000115956, ENSG00000101916, ENSG00000100604, ENSG00000120217, ENSG00000125347, ENSG00000163568, ENSG00000122133, ENSG00000182782, ENSG00000162711, ENSG00000163823, ENSG00000184588, ENSG00000124216, ENSG00000149557, ENSG00000101670, ENSG00000126262, ENSG00000104312, ENSG00000154451, ENSG00000115008, ENSG0000…	152	1431	16792	2.470410827908345	0.012806362191632226	2.1845845379337347E-4	2.0220427488917698E-4
GOTERM_BP_ALL	GO:0050714~positive regulation of protein secretion	12	7.142857142857142	3.7618190318600254E-6	ENSG00000126262, ENSG00000125538, ENSG00000120217, ENSG00000232810, ENSG00000115008, ENSG00000122133, ENSG00000163568, ENSG00000272636, ENSG00000162711, ENSG00000182782, ENSG00000173432, ENSG00000137757	152	214	16792	6.194786030496803	0.014256293035412648	2.3159456846144703E-4	2.1436301031550758E-4
GOTERM_BP_ALL	GO:0050708~regulation of protein secretion	15	8.928571428571429	1.2315017102772328E-5	ENSG00000174130, ENSG00000126262, ENSG00000115008, ENSG00000137757, ENSG00000117228, ENSG00000173432, ENSG00000101916, ENSG00000125538, ENSG00000120217, ENSG00000232810, ENSG00000163568, ENSG00000122133, ENSG00000272636, ENSG00000182782, ENSG00000162711	152	392	16792	4.227309344790548	0.04591900405317262	5.803261763121231E-4	5.371475978283288E-4
GOTERM_BP_ALL	GO:0044765~single-organism transport	53	31.547619047619047	3.5506969364814E-5	ENSG00000174130, ENSG00000050438, ENSG00000135604, ENSG00000073756, ENSG00000115956, ENSG00000043462, ENSG00000141968, ENSG00000138435, ENSG00000101916, ENSG00000186480, ENSG00000151726, ENSG00000123700, ENSG00000135241, ENSG00000122133, ENSG00000163568, ENSG00000165548, ENSG00000162711, ENSG00000184588, ENSG00000198183, ENSG00000101670, ENSG00000126262, ENSG00000066230, ENSG00000161905, ENSG0000…	152	3415	16792	1.714525699314171	0.12674922539102096	0.001419737472834163	0.0013141033511980872
GOTERM_BP_ALL	GO:0046903~secretion	25	14.880952380952381	4.469458223070332E-5	ENSG00000174130, ENSG00000135604, ENSG00000115956, ENSG00000043462, ENSG00000101916, ENSG00000100604, ENSG00000135241, ENSG00000120217, ENSG00000163568, ENSG00000122133, ENSG00000182782, ENSG00000162711, ENSG00000163823, ENSG00000126262, ENSG00000154451, ENSG00000115008, ENSG00000198734, ENSG00000137757, ENSG00000117228, ENSG00000173432, ENSG00000173757, ENSG00000125538, ENSG00000232810, ENSG0000…	152	1098	16792	2.5153388936822934	0.15684378769221707	0.0017059922037459458	0.0015790595902107484
GOTERM_BP_ALL	GO:0032940~secretion by cell	22	13.095238095238097	1.5203749890662006E-4	ENSG00000174130, ENSG00000135604, ENSG00000126262, ENSG00000154451, ENSG00000043462, ENSG00000115956, ENSG00000115008, ENSG00000198734, ENSG00000137757, ENSG00000117228, ENSG00000173432, ENSG00000101916, ENSG00000100604, ENSG00000125538, ENSG00000120217, ENSG00000232810, ENSG00000163568, ENSG00000122133, ENSG00000272636, ENSG00000182782, ENSG00000162711, ENSG00000163823	152	966	16792	2.515963822599978	0.4403094591055917	0.004464054871742837	0.0041319114125929896
GOTERM_BP_ALL	GO:1902578~single-organism localization	53	31.547619047619047	1.658363125196117E-4	ENSG00000174130, ENSG00000050438, ENSG00000135604, ENSG00000073756, ENSG00000115956, ENSG00000043462, ENSG00000141968, ENSG00000138435, ENSG00000101916, ENSG00000186480, ENSG00000151726, ENSG00000123700, ENSG00000135241, ENSG00000122133, ENSG00000163568, ENSG00000165548, ENSG00000162711, ENSG00000184588, ENSG00000198183, ENSG00000101670, ENSG00000126262, ENSG00000066230, ENSG00000161905, ENSG0000…	152	3614	16792	1.6201176710453498	0.46902996874755265	0.004832039731964563	0.004472516733830444
GOTERM_BP_ALL	GO:1903532~positive regulation of secretion by cell	12	7.142857142857142	1.8391663521733002E-4	ENSG00000126262, ENSG00000125538, ENSG00000120217, ENSG00000232810, ENSG00000115008, ENSG00000122133, ENSG00000163568, ENSG00000272636, ENSG00000162711, ENSG00000182782, ENSG00000173432, ENSG00000137757	152	327	16792	4.054080154514727	0.5044437253315962	0.005290596059604574	0.004896954644637925
GOTERM_BP_ALL	GO:0032879~regulation of localization	40	23.809523809523807	2.4282229440528646E-4	ENSG00000113916, ENSG00000174130, ENSG00000153993, ENSG00000105697, ENSG00000068024, ENSG00000073756, ENSG00000128052, ENSG00000110047, ENSG00000137642, ENSG00000101916, ENSG00000143556, ENSG00000100604, ENSG00000186480, ENSG00000123700, ENSG00000120217, ENSG00000163568, ENSG00000122133, ENSG00000182782, ENSG00000162711, ENSG00000163823, ENSG00000184588, ENSG00000124216, ENSG00000198183, ENSG0000…	152	2473	16792	1.7868772213590993	0.6042470975561888	0.0063920875706550235	0.00591649080092329
GOTERM_BP_ALL	GO:0051222~positive regulation of protein transport	14	8.333333333333332	2.6768718506870484E-4	ENSG00000126262, ENSG00000073756, ENSG00000115008, ENSG00000137757, ENSG00000173432, ENSG00000137642, ENSG00000125538, ENSG00000120217, ENSG00000232810, ENSG00000163568, ENSG00000122133, ENSG00000272636, ENSG00000182782, ENSG00000162711	152	460	16792	3.3622425629290618	0.6400890956620982	0.006811746569381642	0.006304925498984895
GOTERM_BP_ALL	GO:0051047~positive regulation of secretion	12	7.142857142857142	3.7153035743359077E-4	ENSG00000126262, ENSG00000125538, ENSG00000120217, ENSG00000232810, ENSG00000115008, ENSG00000122133, ENSG00000163568, ENSG00000272636, ENSG00000162711, ENSG00000182782, ENSG00000173432, ENSG00000137757	152	355	16792	3.734321719792439	0.7578976913191704	0.00897774482184499	0.008309764856059302
GOTERM_BP_ALL	GO:1903530~regulation of secretion by cell	16	9.523809523809524	5.621937647611932E-4	ENSG00000174130, ENSG00000126262, ENSG00000115008, ENSG00000137757, ENSG00000117228, ENSG00000173432, ENSG00000101916, ENSG00000100604, ENSG00000125538, ENSG00000120217, ENSG00000232810, ENSG00000163568, ENSG00000122133, ENSG00000272636, ENSG00000182782, ENSG00000162711	152	630	16792	2.8056808688387633	0.8831070862356223	0.012055582022997047	0.011158598712928628
GOTERM_BP_ALL	GO:0051049~regulation of transport	31	18.452380952380953	5.91947046094601E-4	ENSG00000174130, ENSG00000105697, ENSG00000073756, ENSG00000110047, ENSG00000137642, ENSG00000101916, ENSG00000100604, ENSG00000186480, ENSG00000123700, ENSG00000120217, ENSG00000163568, ENSG00000122133, ENSG00000182782, ENSG00000162711, ENSG00000163823, ENSG00000184588, ENSG00000198183, ENSG00000101670, ENSG00000126262, ENSG00000073464, ENSG00000161905, ENSG00000115008, ENSG00000137757, ENSG0000…	152	1796	16792	1.9068397608721135	0.8956631717281194	0.012622692038788224	0.011683513485207962
GOTERM_BP_ALL	GO:0051050~positive regulation of transport	20	11.904761904761903	6.035246847334092E-4	ENSG00000126262, ENSG00000105697, ENSG00000073756, ENSG00000115008, ENSG00000110047, ENSG00000137757, ENSG00000173432, ENSG00000197943, ENSG00000137642, ENSG00000125538, ENSG00000123700, ENSG00000120217, ENSG00000232810, ENSG00000163568, ENSG00000122133, ENSG00000272636, ENSG00000182782, ENSG00000162711, ENSG00000163823, ENSG00000101670	152	920	16792	2.4016018306636155	0.900176250935205	0.012798076231263462	0.011845848395350748
GOTERM_BP_ALL	GO:1904951~positive regulation of establishment of protein localization	14	8.333333333333332	8.041127064496236E-4	ENSG00000126262, ENSG00000073756, ENSG00000115008, ENSG00000137757, ENSG00000173432, ENSG00000137642, ENSG00000125538, ENSG00000120217, ENSG00000232810, ENSG00000163568, ENSG00000122133, ENSG00000272636, ENSG00000182782, ENSG00000162711	152	517	16792	2.991550442838237	0.9536035760745504	0.016326054258075602	0.015111330807907022
GOTERM_BP_ALL	GO:0051223~regulation of protein transport	17	10.119047619047619	0.0011224189203982776	ENSG00000174130, ENSG00000126262, ENSG00000073756, ENSG00000115008, ENSG00000137757, ENSG00000117228, ENSG00000173432, ENSG00000137642, ENSG00000101916, ENSG00000125538, ENSG00000120217, ENSG00000232810, ENSG00000163568, ENSG00000122133, ENSG00000272636, ENSG00000182782, ENSG00000162711	152	746	16792	2.517496825172852	0.9862494876585641	0.021529010146533797	0.01992716605913123
GOTERM_BP_ALL	GO:0051046~regulation of secretion	16	9.523809523809524	0.001272446938602003	ENSG00000174130, ENSG00000126262, ENSG00000115008, ENSG00000137757, ENSG00000117228, ENSG00000173432, ENSG00000101916, ENSG00000100604, ENSG00000125538, ENSG00000120217, ENSG00000232810, ENSG00000163568, ENSG00000122133, ENSG00000272636, ENSG00000182782, ENSG00000162711	152	683	16792	2.5879633197195036	0.9922496918979165	0.023128237926875454	0.02140740492419465
GOTERM_BP_ALL	GO:0051179~localization	72	42.857142857142854	0.0014383655763654684	ENSG00000174130, ENSG00000153993, ENSG00000050438, ENSG00000135604, ENSG00000073756, ENSG00000049323, ENSG00000115956, ENSG00000043462, ENSG00000141968, ENSG00000152229, ENSG00000138435, ENSG00000101916, ENSG00000143556, ENSG00000186480, ENSG00000151726, ENSG00000123700, ENSG00000135241, ENSG00000122133, ENSG00000163568, ENSG00000165548, ENSG00000162711, ENSG00000184588, ENSG00000198183, ENSG0000…	152	5872	16792	1.354581958984655	0.995889430445932	0.025480788962868078	0.02358491679481606
GOTERM_BP_ALL	GO:0070201~regulation of establishment of protein localization	17	10.119047619047619	0.0029257530146858824	ENSG00000174130, ENSG00000126262, ENSG00000073756, ENSG00000115008, ENSG00000137757, ENSG00000117228, ENSG00000173432, ENSG00000137642, ENSG00000101916, ENSG00000125538, ENSG00000120217, ENSG00000232810, ENSG00000163568, ENSG00000122133, ENSG00000272636, ENSG00000182782, ENSG00000162711	152	820	16792	2.290308087291399	0.999986104812638	0.042787736617072844	0.03960415862408131
GOTERM_BP_ALL	GO:0006810~transport	56	33.33333333333333	0.012338507782546294	ENSG00000174130, ENSG00000050438, ENSG00000135604, ENSG00000073756, ENSG00000115956, ENSG00000043462, ENSG00000141968, ENSG00000138435, ENSG00000101916, ENSG00000186480, ENSG00000151726, ENSG00000123700, ENSG00000135241, ENSG00000122133, ENSG00000163568, ENSG00000165548, ENSG00000162711, ENSG00000184588, ENSG00000198183, ENSG00000101670, ENSG00000126262, ENSG00000066230, ENSG00000161905, ENSG0000…	152	4663	16792	1.3267266385995011	1.0	0.128646504543025	0.11907469231084812
GOTERM_BP_ALL	GO:0032880~regulation of protein localization	17	10.119047619047619	0.01290857357024525	ENSG00000174130, ENSG00000126262, ENSG00000073756, ENSG00000115008, ENSG00000137757, ENSG00000117228, ENSG00000173432, ENSG00000137642, ENSG00000101916, ENSG00000125538, ENSG00000120217, ENSG00000232810, ENSG00000163568, ENSG00000122133, ENSG00000272636, ENSG00000182782, ENSG00000162711	152	962	16792	1.9522376627639786	1.0	0.13245168096136054	0.1225967484507432
GOTERM_BP_ALL	GO:0051234~establishment of localization	57	33.92857142857143	0.013687534534887417	ENSG00000174130, ENSG00000050438, ENSG00000135604, ENSG00000073756, ENSG00000115956, ENSG00000043462, ENSG00000141968, ENSG00000138435, ENSG00000101916, ENSG00000186480, ENSG00000151726, ENSG00000123700, ENSG00000135241, ENSG00000122133, ENSG00000163568, ENSG00000165548, ENSG00000162711, ENSG00000184588, ENSG00000198183, ENSG00000101670, ENSG00000126262, ENSG00000066230, ENSG00000161905, ENSG0000…	152	4790	16792	1.3146137787056367	1.0	0.13860078708201948	0.12828833658914718
GOTERM_BP_ALL	GO:0015031~protein transport	25	14.880952380952381	0.043914943074407006	ENSG00000113916, ENSG00000174130, ENSG00000135604, ENSG00000073756, ENSG00000115956, ENSG00000043462, ENSG00000168394, ENSG00000110047, ENSG00000137642, ENSG00000101916, ENSG00000150977, ENSG00000120217, ENSG00000163568, ENSG00000122133, ENSG00000182782, ENSG00000162711, ENSG00000126262, ENSG00000154451, ENSG00000115008, ENSG00000137757, ENSG00000117228, ENSG00000173432, ENSG00000125538, ENSG0000…	152	1860	16792	1.4848613469156764	1.0	0.3104135883611325	0.28731758126274065
GOTERM_BP_ALL	GO:0071702~organic substance transport	33	19.642857142857142	0.048101227837100774	ENSG00000113916, ENSG00000174130, ENSG00000050438, ENSG00000135604, ENSG00000073756, ENSG00000110203, ENSG00000115956, ENSG00000043462, ENSG00000168394, ENSG00000110047, ENSG00000137642, ENSG00000101916, ENSG00000100604, ENSG00000151726, ENSG00000135241, ENSG00000150977, ENSG00000120217, ENSG00000163568, ENSG00000122133, ENSG00000182782, ENSG00000162711, ENSG00000101670, ENSG00000126262, ENSG0000…	152	2657	16792	1.3720856525959233	1.0	0.33022011988167926	0.30565042796488673
Annotation Cluster 7	Enrichment Score: 4.372180300255048
Category	Term	Count	%	PValue	Genes	List Total	Pop Hits	Pop Total	Fold Enrichment	Bonferroni	Benjamini	FDR
GOTERM_BP_ALL	GO:0048583~regulation of response to stimulus	69	41.07142857142857	1.1019536929363191E-10	ENSG00000174130, ENSG00000153993, ENSG00000073756, ENSG00000049323, ENSG00000115956, ENSG00000043462, ENSG00000141968, ENSG00000003402, ENSG00000101916, ENSG00000143556, ENSG00000164691, ENSG00000163568, ENSG00000162711, ENSG00000184588, ENSG00000167604, ENSG00000126262, ENSG00000131979, ENSG00000161905, ENSG00000116679, ENSG00000172243, ENSG00000137757, ENSG00000170542, ENSG00000196954, ENSG0000…	152	3636	16792	2.096447802675004	4.206157852015835E-7	2.103078622968965E-8	1.9466011985720078E-8
GOTERM_BP_ALL	GO:0035556~intracellular signal transduction	50	29.761904761904763	2.80548720581781E-7	ENSG00000174130, ENSG00000073756, ENSG00000115956, ENSG00000043462, ENSG00000141968, ENSG00000003402, ENSG00000101916, ENSG00000143556, ENSG00000164691, ENSG00000162711, ENSG00000167604, ENSG00000140563, ENSG00000161905, ENSG00000131370, ENSG00000116679, ENSG00000196954, ENSG00000125538, ENSG00000168421, ENSG00000140030, ENSG00000145365, ENSG00000050730, ENSG00000165997, ENSG00000113916, ENSG0000…	152	2657	16792	2.078917655448369	0.0010702814565020091	2.3279444923057786E-5	2.1547361517726788E-5
GOTERM_BP_ALL	GO:1902531~regulation of intracellular signal transduction	35	20.833333333333336	7.127019450580097E-6	ENSG00000113916, ENSG00000174130, ENSG00000073756, ENSG00000128052, ENSG00000115956, ENSG00000141968, ENSG00000115415, ENSG00000003402, ENSG00000137642, ENSG00000143556, ENSG00000164691, ENSG00000162711, ENSG00000163823, ENSG00000149554, ENSG00000091436, ENSG00000124216, ENSG00000167604, ENSG00000104320, ENSG00000160999, ENSG00000104312, ENSG00000161905, ENSG00000155629, ENSG00000115008, ENSG0000…	152	1714	16792	2.2558803660259166	0.026837235974805362	3.726552499022497E-4	3.449282153273902E-4
GOTERM_BP_ALL	GO:0048585~negative regulation of response to stimulus	30	17.857142857142858	1.1443869590327164E-5	ENSG00000113916, ENSG00000153993, ENSG00000049323, ENSG00000115956, ENSG00000115415, ENSG00000003402, ENSG00000137642, ENSG00000162711, ENSG00000124216, ENSG00000167604, ENSG00000161905, ENSG00000155629, ENSG00000115008, ENSG00000116679, ENSG00000117228, ENSG00000173432, ENSG00000155307, ENSG00000123609, ENSG00000170542, ENSG00000203710, ENSG00000118503, ENSG00000125538, ENSG00000168421, ENSG0000…	152	1369	16792	2.4208988504863327	0.04274120431063089	5.529272180541618E-4	5.117872311724794E-4
GOTERM_BP_ALL	GO:1902532~negative regulation of intracellular signal transduction	14	8.333333333333332	2.357914127134677E-4	ENSG00000113916, ENSG00000115956, ENSG00000115415, ENSG00000116679, ENSG00000117228, ENSG00000137642, ENSG00000118503, ENSG00000125538, ENSG00000168421, ENSG00000162711, ENSG00000124216, ENSG00000050730, ENSG00000184557, ENSG00000167604	152	454	16792	3.406677486668212	0.5934799171911889	0.006304998838958356	0.005835881817668292
GOTERM_BP_ALL	GO:0009966~regulation of signal transduction	42	25.0	4.4763840889184994E-4	ENSG00000113916, ENSG00000174130, ENSG00000073756, ENSG00000049323, ENSG00000128052, ENSG00000115956, ENSG00000141968, ENSG00000115415, ENSG00000003402, ENSG00000137642, ENSG00000143556, ENSG00000100604, ENSG00000164691, ENSG00000125347, ENSG00000162711, ENSG00000163823, ENSG00000149554, ENSG00000091436, ENSG00000124216, ENSG00000167604, ENSG00000104320, ENSG00000160999, ENSG00000104312, ENSG0000…	152	2728	16792	1.70084117919432	0.8189565726548063	0.01035536852569813	0.009584887870393369
GOTERM_BP_ALL	GO:0010646~regulation of cell communication	45	26.785714285714285	5.086063687548083E-4	ENSG00000113916, ENSG00000174130, ENSG00000073756, ENSG00000049323, ENSG00000128052, ENSG00000115956, ENSG00000141968, ENSG00000115415, ENSG00000003402, ENSG00000137642, ENSG00000143556, ENSG00000100604, ENSG00000164691, ENSG00000125347, ENSG00000182782, ENSG00000162711, ENSG00000163823, ENSG00000149554, ENSG00000091436, ENSG00000124216, ENSG00000167604, ENSG00000104320, ENSG00000126262, ENSG0000…	152	3020	16792	1.6461310561171139	0.8565608490086388	0.01136637072640947	0.010520667481374027
GOTERM_BP_ALL	GO:0023051~regulation of signaling	45	26.785714285714285	7.267033413551055E-4	ENSG00000113916, ENSG00000174130, ENSG00000073756, ENSG00000049323, ENSG00000128052, ENSG00000115956, ENSG00000141968, ENSG00000115415, ENSG00000003402, ENSG00000137642, ENSG00000143556, ENSG00000100604, ENSG00000164691, ENSG00000125347, ENSG00000182782, ENSG00000162711, ENSG00000163823, ENSG00000149554, ENSG00000091436, ENSG00000124216, ENSG00000167604, ENSG00000104320, ENSG00000126262, ENSG0000…	152	3070	16792	1.619321104063089	0.9376402358612066	0.014833297614718917	0.013729641203249134
GOTERM_BP_ALL	GO:0009968~negative regulation of signal transduction	21	12.5	0.0018146064420121884	ENSG00000113916, ENSG00000049323, ENSG00000115956, ENSG00000115008, ENSG00000155629, ENSG00000115415, ENSG00000116679, ENSG00000117228, ENSG00000003402, ENSG00000137642, ENSG00000118503, ENSG00000125538, ENSG00000168421, ENSG00000232810, ENSG00000162711, ENSG00000124216, ENSG00000050730, ENSG00000184557, ENSG00000102794, ENSG00000167604, ENSG00000182732	152	1089	16792	2.130346527475714	0.9990245822372051	0.03064757871309966	0.028367276812517973
GOTERM_BP_ALL	GO:0010648~negative regulation of cell communication	22	13.095238095238097	0.0020813773784589193	ENSG00000113916, ENSG00000073756, ENSG00000049323, ENSG00000115956, ENSG00000115008, ENSG00000155629, ENSG00000115415, ENSG00000116679, ENSG00000117228, ENSG00000003402, ENSG00000137642, ENSG00000118503, ENSG00000125538, ENSG00000168421, ENSG00000232810, ENSG00000162711, ENSG00000124216, ENSG00000050730, ENSG00000184557, ENSG00000102794, ENSG00000167604, ENSG00000182732	152	1182	16792	2.0561937839522666	0.9996483579550091	0.0343922833488212	0.03183336051123533
GOTERM_BP_ALL	GO:0023057~negative regulation of signaling	22	13.095238095238097	0.0021678870865017913	ENSG00000113916, ENSG00000073756, ENSG00000049323, ENSG00000115956, ENSG00000115008, ENSG00000155629, ENSG00000115415, ENSG00000116679, ENSG00000117228, ENSG00000003402, ENSG00000137642, ENSG00000118503, ENSG00000125538, ENSG00000168421, ENSG00000232810, ENSG00000162711, ENSG00000124216, ENSG00000050730, ENSG00000184557, ENSG00000102794, ENSG00000167604, ENSG00000182732	152	1186	16792	2.0492588976657493	0.9997474262913978	0.0352424857349288	0.032620304454153384
Annotation Cluster 8	Enrichment Score: 4.279244429511548
Category	Term	Count	%	PValue	Genes	List Total	Pop Hits	Pop Total	Fold Enrichment	Bonferroni	Benjamini	FDR
GOTERM_BP_ALL	GO:0002819~regulation of adaptive immune response	10	5.952380952380952	2.3229791723063145E-6	ENSG00000203710, ENSG00000113916, ENSG00000104312, ENSG00000118503, ENSG00000125538, ENSG00000161905, ENSG00000232810, ENSG00000125347, ENSG00000162711, ENSG00000155307	152	128	16792	8.630756578947368	0.00882762746379473	1.5833591965523576E-4	1.4655509670996803E-4
GOTERM_BP_ALL	GO:0050777~negative regulation of immune response	9	5.357142857142857	1.5273910655492205E-5	ENSG00000203710, ENSG00000113916, ENSG00000118503, ENSG00000161905, ENSG00000232810, ENSG00000155307, ENSG00000123609, ENSG00000102794, ENSG00000170542	152	123	16792	8.08344030808729	0.05663401280871083	6.701208847357902E-4	6.202612223661374E-4
GOTERM_BP_ALL	GO:0002820~negative regulation of adaptive immune response	4	2.380952380952381	0.004095162593999469	ENSG00000203710, ENSG00000113916, ENSG00000161905, ENSG00000155307	152	36	16792	12.274853801169591	0.9999998424195156	0.054846440776477094	0.05076564717403552
Annotation Cluster 9	Enrichment Score: 4.098963545352214
Category	Term	Count	%	PValue	Genes	List Total	Pop Hits	Pop Total	Fold Enrichment	Bonferroni	Benjamini	FDR
GOTERM_BP_ALL	GO:0035556~intracellular signal transduction	50	29.761904761904763	2.80548720581781E-7	ENSG00000174130, ENSG00000073756, ENSG00000115956, ENSG00000043462, ENSG00000141968, ENSG00000003402, ENSG00000101916, ENSG00000143556, ENSG00000164691, ENSG00000162711, ENSG00000167604, ENSG00000140563, ENSG00000161905, ENSG00000131370, ENSG00000116679, ENSG00000196954, ENSG00000125538, ENSG00000168421, ENSG00000140030, ENSG00000145365, ENSG00000050730, ENSG00000165997, ENSG00000113916, ENSG0000…	152	2657	16792	2.078917655448369	0.0010702814565020091	2.3279444923057786E-5	2.1547361517726788E-5
GOTERM_BP_ALL	GO:0008219~cell death	38	22.61904761904762	7.724651706593163E-6	ENSG00000113916, ENSG00000068024, ENSG00000073756, ENSG00000128052, ENSG00000141968, ENSG00000115415, ENSG00000003402, ENSG00000137642, ENSG00000100604, ENSG00000119922, ENSG00000135241, ENSG00000120217, ENSG00000125347, ENSG00000163568, ENSG00000122133, ENSG00000182782, ENSG00000162711, ENSG00000149554, ENSG00000091436, ENSG00000124216, ENSG00000167604, ENSG00000104320, ENSG00000104312, ENSG0000…	152	1958	16792	2.1440245148110315	0.029054664551931952	3.984458860008933E-4	3.6879992539721145E-4
GOTERM_BP_ALL	GO:0010941~regulation of cell death	31	18.452380952380953	2.670637135168717E-5	ENSG00000113916, ENSG00000068024, ENSG00000073756, ENSG00000128052, ENSG00000141968, ENSG00000115415, ENSG00000003402, ENSG00000137642, ENSG00000100604, ENSG00000119922, ENSG00000120217, ENSG00000182782, ENSG00000162711, ENSG00000091436, ENSG00000124216, ENSG00000167604, ENSG00000104312, ENSG00000115008, ENSG00000116679, ENSG00000137757, ENSG00000197943, ENSG00000196954, ENSG00000170542, ENSG0000…	152	1509	16792	2.2695057723832446	0.09691588624569858	0.0011202002137295597	0.0010368528569836349
GOTERM_BP_ALL	GO:0006915~apoptotic process	34	20.238095238095237	2.7559645035666852E-5	ENSG00000113916, ENSG00000068024, ENSG00000073756, ENSG00000128052, ENSG00000141968, ENSG00000115415, ENSG00000003402, ENSG00000119922, ENSG00000120217, ENSG00000125347, ENSG00000163568, ENSG00000122133, ENSG00000182782, ENSG00000162711, ENSG00000149554, ENSG00000091436, ENSG00000124216, ENSG00000167604, ENSG00000104320, ENSG00000104312, ENSG00000115008, ENSG00000116679, ENSG00000137757, ENSG0000…	152	1747	16792	2.1500316331756695	0.0998524770472703	0.001143425707621091	0.0010583502816414237
GOTERM_BP_ALL	GO:0012501~programmed cell death	35	20.833333333333336	3.640606171193197E-5	ENSG00000113916, ENSG00000068024, ENSG00000073756, ENSG00000128052, ENSG00000141968, ENSG00000115415, ENSG00000003402, ENSG00000119922, ENSG00000120217, ENSG00000125347, ENSG00000163568, ENSG00000122133, ENSG00000182782, ENSG00000162711, ENSG00000149554, ENSG00000091436, ENSG00000124216, ENSG00000167604, ENSG00000104320, ENSG00000104312, ENSG00000115008, ENSG00000116679, ENSG00000137757, ENSG0000…	152	1852	16792	2.087785608730249	0.1297410493054778	0.0014325972943757146	0.0013260063508067593
GOTERM_BP_ALL	GO:0043067~regulation of programmed cell death	29	17.261904761904763	5.522325940198969E-5	ENSG00000113916, ENSG00000068024, ENSG00000073756, ENSG00000128052, ENSG00000141968, ENSG00000115415, ENSG00000003402, ENSG00000119922, ENSG00000120217, ENSG00000182782, ENSG00000162711, ENSG00000091436, ENSG00000124216, ENSG00000167604, ENSG00000104312, ENSG00000115008, ENSG00000116679, ENSG00000137757, ENSG00000197943, ENSG00000196954, ENSG00000170542, ENSG00000173757, ENSG00000118503, ENSG0000…	152	1413	16792	2.2673296830185867	0.1900582937753056	0.002026799818628795	0.0018759978410310537
GOTERM_BP_ALL	GO:0042981~regulation of apoptotic process	28	16.666666666666664	1.208906721662438E-4	ENSG00000113916, ENSG00000068024, ENSG00000073756, ENSG00000128052, ENSG00000141968, ENSG00000115415, ENSG00000003402, ENSG00000119922, ENSG00000120217, ENSG00000182782, ENSG00000162711, ENSG00000091436, ENSG00000124216, ENSG00000167604, ENSG00000104312, ENSG00000115008, ENSG00000116679, ENSG00000137757, ENSG00000196954, ENSG00000170542, ENSG00000173757, ENSG00000118503, ENSG00000125538, ENSG0000…	152	1400	16792	2.2094736842105265	0.36964214041899457	0.0037212878682141336	0.003444409231962414
GOTERM_BP_ALL	GO:0060548~negative regulation of cell death	19	11.30952380952381	0.0011731423318837443	ENSG00000113916, ENSG00000104312, ENSG00000128052, ENSG00000115008, ENSG00000116679, ENSG00000197943, ENSG00000003402, ENSG00000170542, ENSG00000173757, ENSG00000137642, ENSG00000100604, ENSG00000118503, ENSG00000125538, ENSG00000186891, ENSG00000232810, ENSG00000109320, ENSG00000124216, ENSG00000184557, ENSG00000140379	152	897	16792	2.3400222965440354	0.9886723986551059	0.022058543255173653	0.020417299795789504
GOTERM_BP_ALL	GO:0043069~negative regulation of programmed cell death	17	10.119047619047619	0.003256032060909705	ENSG00000113916, ENSG00000104312, ENSG00000128052, ENSG00000115008, ENSG00000116679, ENSG00000197943, ENSG00000003402, ENSG00000170542, ENSG00000173757, ENSG00000118503, ENSG00000125538, ENSG00000186891, ENSG00000232810, ENSG00000109320, ENSG00000124216, ENSG00000184557, ENSG00000140379	152	829	16792	2.2654434639070535	0.9999960765996125	0.04689914859053715	0.043409665174316936
GOTERM_BP_ALL	GO:0043066~negative regulation of apoptotic process	16	9.523809523809524	0.006916094772063647	ENSG00000113916, ENSG00000104312, ENSG00000128052, ENSG00000115008, ENSG00000116679, ENSG00000003402, ENSG00000170542, ENSG00000173757, ENSG00000118503, ENSG00000125538, ENSG00000186891, ENSG00000232810, ENSG00000109320, ENSG00000124216, ENSG00000184557, ENSG00000140379	152	818	16792	2.1608544588856002	0.9999999999968714	0.08327676260241937	0.07708063984132765
Annotation Cluster 10	Enrichment Score: 4.093639919680374
Category	Term	Count	%	PValue	Genes	List Total	Pop Hits	Pop Total	Fold Enrichment	Bonferroni	Benjamini	FDR
GOTERM_BP_ALL	GO:0051707~response to other organism	32	19.047619047619047	9.91567360517026E-12	ENSG00000174130, ENSG00000105697, ENSG00000073756, ENSG00000115415, ENSG00000101916, ENSG00000143556, ENSG00000100604, ENSG00000119922, ENSG00000162551, ENSG00000125347, ENSG00000163568, ENSG00000162711, ENSG00000184588, ENSG00000198183, ENSG00000172183, ENSG00000104312, ENSG00000131979, ENSG00000116679, ENSG00000172243, ENSG00000168062, ENSG00000117228, ENSG00000197943, ENSG00000170542, ENSG0000…	152	829	16792	4.2643641673544534	3.7847935674406585E-8	2.7034375822096346E-9	2.502291060504752E-9
GOTERM_BP_ALL	GO:0043207~response to external biotic stimulus	32	19.047619047619047	9.91567360517026E-12	ENSG00000174130, ENSG00000105697, ENSG00000073756, ENSG00000115415, ENSG00000101916, ENSG00000143556, ENSG00000100604, ENSG00000119922, ENSG00000162551, ENSG00000125347, ENSG00000163568, ENSG00000162711, ENSG00000184588, ENSG00000198183, ENSG00000172183, ENSG00000104312, ENSG00000131979, ENSG00000116679, ENSG00000172243, ENSG00000168062, ENSG00000117228, ENSG00000197943, ENSG00000170542, ENSG0000…	152	829	16792	4.2643641673544534	3.7847935674406585E-8	2.7034375822096346E-9	2.502291060504752E-9
GOTERM_BP_ALL	GO:0009607~response to biotic stimulus	32	19.047619047619047	3.685940391661697E-11	ENSG00000174130, ENSG00000105697, ENSG00000073756, ENSG00000115415, ENSG00000101916, ENSG00000143556, ENSG00000100604, ENSG00000119922, ENSG00000162551, ENSG00000125347, ENSG00000163568, ENSG00000162711, ENSG00000184588, ENSG00000198183, ENSG00000172183, ENSG00000104312, ENSG00000131979, ENSG00000116679, ENSG00000172243, ENSG00000168062, ENSG00000117228, ENSG00000197943, ENSG00000170542, ENSG0000…	152	873	16792	4.049436305540484	1.4069233678082327E-7	8.276020279395704E-9	7.660251413965162E-9
GOTERM_BP_ALL	GO:0007249~I-kappaB kinase/NF-kappaB signaling	16	9.523809523809524	1.1123542564832127E-8	ENSG00000174130, ENSG00000073756, ENSG00000104312, ENSG00000115008, ENSG00000115415, ENSG00000003402, ENSG00000101916, ENSG00000118503, ENSG00000125538, ENSG00000168421, ENSG00000232810, ENSG00000109320, ENSG00000162711, ENSG00000145365, ENSG00000050730, ENSG00000167604	152	257	16792	6.877739094818759	4.245766072696888E-5	1.2866230899989162E-6	1.190893208531876E-6
GOTERM_BP_ALL	GO:0009617~response to bacterium	22	13.095238095238097	1.8552746364115257E-8	ENSG00000174130, ENSG00000105697, ENSG00000073756, ENSG00000104312, ENSG00000131979, ENSG00000197943, ENSG00000170542, ENSG00000143556, ENSG00000100604, ENSG00000118503, ENSG00000162551, ENSG00000125538, ENSG00000186891, ENSG00000169035, ENSG00000232810, ENSG00000109320, ENSG00000166527, ENSG00000162711, ENSG00000184588, ENSG00000050730, ENSG00000102794, ENSG00000198183	152	544	16792	4.467685758513932	7.081332605174406E-5	2.0233095106236553E-6	1.8727672258405486E-6
GOTERM_BP_ALL	GO:0002237~response to molecule of bacterial origin	17	10.119047619047619	2.6278207897678737E-8	ENSG00000174130, ENSG00000105697, ENSG00000073756, ENSG00000104312, ENSG00000131979, ENSG00000197943, ENSG00000143556, ENSG00000118503, ENSG00000162551, ENSG00000125538, ENSG00000186891, ENSG00000232810, ENSG00000109320, ENSG00000162711, ENSG00000184588, ENSG00000050730, ENSG00000102794	152	316	16792	5.943204530313125	1.0029889076623721E-4	2.710916744471344E-6	2.509213743310783E-6
GOTERM_BP_ALL	GO:0032496~response to lipopolysaccharide	16	9.523809523809524	9.436058258621385E-8	ENSG00000105697, ENSG00000073756, ENSG00000104312, ENSG00000131979, ENSG00000197943, ENSG00000143556, ENSG00000118503, ENSG00000162551, ENSG00000125538, ENSG00000186891, ENSG00000232810, ENSG00000109320, ENSG00000162711, ENSG00000184588, ENSG00000050730, ENSG00000102794	152	302	16792	5.852910421749739	3.6010950566378597E-4	8.784740091014104E-6	8.13112044578277E-6
GOTERM_BP_ALL	GO:0071216~cellular response to biotic stimulus	12	7.142857142857142	5.2252125238748E-7	ENSG00000174130, ENSG00000105697, ENSG00000104312, ENSG00000118503, ENSG00000125538, ENSG00000232810, ENSG00000109320, ENSG00000162711, ENSG00000172243, ENSG00000184588, ENSG00000050730, ENSG00000102794	152	175	16792	7.575338345864662	0.001992476519427022	4.1551325424229396E-5	3.8459741347603476E-5
GOTERM_BP_ALL	GO:0002250~adaptive immune response	17	10.119047619047619	1.2365554654337155E-6	ENSG00000113916, ENSG00000174130, ENSG00000104312, ENSG00000161905, ENSG00000168394, ENSG00000116514, ENSG00000155307, ENSG00000203710, ENSG00000101916, ENSG00000174837, ENSG00000118503, ENSG00000125538, ENSG00000232810, ENSG00000166527, ENSG00000162711, ENSG00000111729, ENSG00000104320	152	420	16792	4.4715538847117795	0.00470881374039589	9.254769042275474E-5	8.566177371328073E-5
GOTERM_BP_ALL	GO:0071219~cellular response to molecule of bacterial origin	11	6.547619047619048	1.3813904127945692E-6	ENSG00000174130, ENSG00000105697, ENSG00000104312, ENSG00000118503, ENSG00000125538, ENSG00000232810, ENSG00000109320, ENSG00000162711, ENSG00000184588, ENSG00000050730, ENSG00000102794	152	155	16792	7.840067911714772	0.005258894191654817	1.013993693391706E-4	9.385485246929256E-5
GOTERM_BP_ALL	GO:0043122~regulation of I-kappaB kinase/NF-kappaB signaling	13	7.738095238095238	1.6432157765497388E-6	ENSG00000174130, ENSG00000073756, ENSG00000104312, ENSG00000115008, ENSG00000115415, ENSG00000003402, ENSG00000118503, ENSG00000125538, ENSG00000168421, ENSG00000232810, ENSG00000162711, ENSG00000050730, ENSG00000167604	152	238	16792	6.034276868642194	0.006252530838322112	1.1834253998283686E-4	1.095373837462307E-4
GOTERM_BP_ALL	GO:0002819~regulation of adaptive immune response	10	5.952380952380952	2.3229791723063145E-6	ENSG00000203710, ENSG00000113916, ENSG00000104312, ENSG00000118503, ENSG00000125538, ENSG00000161905, ENSG00000232810, ENSG00000125347, ENSG00000162711, ENSG00000155307	152	128	16792	8.630756578947368	0.00882762746379473	1.5833591965523576E-4	1.4655509670996803E-4
GOTERM_BP_ALL	GO:0071222~cellular response to lipopolysaccharide	10	5.952380952380952	8.094017034821716E-6	ENSG00000105697, ENSG00000104312, ENSG00000118503, ENSG00000125538, ENSG00000232810, ENSG00000109320, ENSG00000162711, ENSG00000184588, ENSG00000050730, ENSG00000102794	152	149	16792	7.414341222182974	0.030422615062198677	4.0651135555150645E-4	3.7626529189506745E-4
KEGG_PATHWAY	hsa04621:NOD-like receptor signaling pathway	7	4.166666666666666	4.1828551975378226E-5	ENSG00000104312, ENSG00000118503, ENSG00000125538, ENSG00000232810, ENSG00000109320, ENSG00000162711, ENSG00000137757	81	56	6879	10.615740740740739	0.0063794665466108125	0.0021332561507442895	0.0019659419428427766
GOTERM_BP_ALL	GO:1901700~response to oxygen-containing compound	28	16.666666666666664	2.566334836856514E-4	ENSG00000105697, ENSG00000073756, ENSG00000115415, ENSG00000132510, ENSG00000143556, ENSG00000162551, ENSG00000151726, ENSG00000086696, ENSG00000188404, ENSG00000162711, ENSG00000184588, ENSG00000126262, ENSG00000160999, ENSG00000104312, ENSG00000131979, ENSG00000172243, ENSG00000197943, ENSG00000196954, ENSG00000173757, ENSG00000118503, ENSG00000125538, ENSG00000186891, ENSG00000232810, ENSG0000…	152	1466	16792	2.110002154089179	0.6245746856014374	0.006663741545769601	0.006167932638512968
GOTERM_BP_ALL	GO:0033993~response to lipid	20	11.904761904761903	2.624487647370088E-4	ENSG00000126262, ENSG00000105697, ENSG00000073756, ENSG00000104312, ENSG00000131979, ENSG00000197943, ENSG00000173757, ENSG00000143556, ENSG00000118503, ENSG00000162551, ENSG00000125538, ENSG00000151726, ENSG00000086696, ENSG00000186891, ENSG00000232810, ENSG00000109320, ENSG00000162711, ENSG00000184588, ENSG00000050730, ENSG00000102794	152	860	16792	2.569155446756426	0.6328182839080503	0.00672326802014203	0.0062230301061466575
GOTERM_BP_ALL	GO:1901701~cellular response to oxygen-containing compound	20	11.904761904761903	5.428282897637607E-4	ENSG00000126262, ENSG00000105697, ENSG00000160999, ENSG00000073756, ENSG00000104312, ENSG00000115415, ENSG00000172243, ENSG00000196954, ENSG00000173757, ENSG00000132510, ENSG00000118503, ENSG00000125538, ENSG00000232810, ENSG00000103569, ENSG00000109320, ENSG00000162711, ENSG00000184588, ENSG00000050730, ENSG00000184557, ENSG00000102794	152	912	16792	2.422668513388735	0.8741340905101933	0.01170607673462302	0.010835098009804332
GOTERM_BP_ALL	GO:0002822~regulation of adaptive immune response based on somatic recombination of immune receptors built from immunoglobulin superfamily domains	7	4.166666666666666	6.593967368039853E-4	ENSG00000203710, ENSG00000113916, ENSG00000104312, ENSG00000118503, ENSG00000125538, ENSG00000232810, ENSG00000162711	152	117	16792	6.6095366621682405	0.9193589563691149	0.013829216177916546	0.012800267423782857
GOTERM_BP_ALL	GO:0031663~lipopolysaccharide-mediated signaling pathway	5	2.976190476190476	9.721313447888687E-4	ENSG00000104312, ENSG00000118503, ENSG00000125538, ENSG00000232810, ENSG00000102794	152	49	16792	11.27282491944146	0.9755818878399257	0.01912693475803666	0.017703814645046768
UP_SEQ_FEATURE	domain:SH2	6	3.571428571428571	0.0010620371497865305	ENSG00000160999, ENSG00000043462, ENSG00000141968, ENSG00000115415, ENSG00000184557, ENSG00000173757	162	96	20063	7.740354938271604	0.5717105408914755	0.2828558942264793	0.2828558942264793
GOTERM_BP_ALL	GO:0002460~adaptive immune response based on somatic recombination of immune receptors built from immunoglobulin superfamily domains	10	5.952380952380952	0.001141209757021884	ENSG00000203710, ENSG00000113916, ENSG00000174130, ENSG00000101916, ENSG00000104312, ENSG00000118503, ENSG00000125538, ENSG00000232810, ENSG00000162711, ENSG00000104320	152	286	16792	3.862716231137284	0.9872022395563367	0.02159770390320469	0.019990748726754565
GOTERM_BP_ALL	GO:0051092~positive regulation of NF-kappaB transcription factor activity	7	4.166666666666666	0.0012856856191251604	ENSG00000104312, ENSG00000125538, ENSG00000232810, ENSG00000109320, ENSG00000163568, ENSG00000162711, ENSG00000003402	152	133	16792	5.814404432132963	0.9926320770794707	0.023258113782941885	0.021527617499380054
GOTERM_BP_ALL	GO:0051090~regulation of sequence-specific DNA binding transcription factor activity	11	6.547619047619048	0.002032431574078816	ENSG00000068024, ENSG00000104312, ENSG00000118503, ENSG00000125538, ENSG00000232810, ENSG00000109320, ENSG00000163568, ENSG00000162711, ENSG00000102794, ENSG00000003402, ENSG00000167604	152	373	16792	3.2579370678707495	0.9995759612038155	0.033729527470690614	0.031219916309654164
GOTERM_BP_ALL	GO:0071417~cellular response to organonitrogen compound	12	7.142857142857142	0.003930697874536036	ENSG00000160999, ENSG00000104312, ENSG00000073756, ENSG00000125538, ENSG00000232810, ENSG00000115415, ENSG00000109320, ENSG00000103569, ENSG00000184588, ENSG00000184557, ENSG00000196954, ENSG00000173757	152	477	16792	2.7792121813968884	0.9999997040390588	0.05396933016943903	0.04995379708897775
GOTERM_BP_ALL	GO:0051091~positive regulation of sequence-specific DNA binding transcription factor activity	8	4.761904761904762	0.0051669159014138604	ENSG00000068024, ENSG00000104312, ENSG00000125538, ENSG00000232810, ENSG00000109320, ENSG00000163568, ENSG00000162711, ENSG00000003402	152	233	16792	3.7930878698893156	0.9999999974142376	0.06491256319470341	0.06008280999918448
GOTERM_BP_ALL	GO:0010243~response to organonitrogen compound	15	8.928571428571429	0.011757628371209966	ENSG00000160999, ENSG00000073756, ENSG00000104312, ENSG00000115415, ENSG00000196954, ENSG00000173757, ENSG00000138435, ENSG00000118503, ENSG00000125538, ENSG00000232810, ENSG00000188404, ENSG00000103569, ENSG00000109320, ENSG00000184588, ENSG00000184557	152	789	16792	2.1002601560936562	1.0	0.12501077296074775	0.11570947363644794
GOTERM_BP_ALL	GO:1901699~cellular response to nitrogen compound	12	7.142857142857142	0.012130130565182385	ENSG00000160999, ENSG00000104312, ENSG00000073756, ENSG00000125538, ENSG00000232810, ENSG00000115415, ENSG00000109320, ENSG00000103569, ENSG00000184588, ENSG00000184557, ENSG00000196954, ENSG00000173757	152	558	16792	2.375778155065082	1.0	0.12790250930193692	0.11838605327842366
GOTERM_BP_ALL	GO:0014070~response to organic cyclic compound	16	9.523809523809524	0.016500437328161414	ENSG00000105697, ENSG00000073756, ENSG00000104312, ENSG00000115415, ENSG00000173757, ENSG00000138435, ENSG00000162551, ENSG00000125538, ENSG00000151726, ENSG00000232810, ENSG00000188404, ENSG00000103569, ENSG00000109320, ENSG00000184588, ENSG00000148773, ENSG00000102794	152	906	16792	1.950970140583246	1.0	0.15399063394032303	0.14253311755597622
GOTERM_BP_ALL	GO:0071396~cellular response to lipid	11	6.547619047619048	0.016816462224867802	ENSG00000126262, ENSG00000105697, ENSG00000104312, ENSG00000118503, ENSG00000125538, ENSG00000232810, ENSG00000109320, ENSG00000162711, ENSG00000184588, ENSG00000050730, ENSG00000102794	152	509	16792	2.3874470065143214	1.0	0.1560252599116896	0.1444163592528162
GOTERM_BP_ALL	GO:0097696~STAT cascade	6	3.571428571428571	0.021487084659654737	ENSG00000160999, ENSG00000186891, ENSG00000115415, ENSG00000123609, ENSG00000184557, ENSG00000173757	152	176	16792	3.7661483253588517	1.0	0.18985231978218087	0.17572655116333377
GOTERM_BP_ALL	GO:0051403~stress-activated MAPK cascade	7	4.166666666666666	0.0222800370186453	ENSG00000174130, ENSG00000104312, ENSG00000125538, ENSG00000232810, ENSG00000115008, ENSG00000109320, ENSG00000091436	152	242	16792	3.1955197912135707	1.0	0.19505252591781908	0.18053984125429784
GOTERM_BP_ALL	GO:1901653~cellular response to peptide	8	4.761904761904762	0.023922268012438488	ENSG00000160999, ENSG00000104312, ENSG00000125538, ENSG00000115415, ENSG00000109320, ENSG00000184557, ENSG00000196954, ENSG00000173757	152	315	16792	2.8056808688387633	1.0	0.2051939258505117	0.1899266806470678
GOTERM_BP_ALL	GO:0031098~stress-activated protein kinase signaling cascade	7	4.166666666666666	0.027408113469438423	ENSG00000174130, ENSG00000104312, ENSG00000125538, ENSG00000232810, ENSG00000115008, ENSG00000109320, ENSG00000091436	152	254	16792	3.0445503522585993	1.0	0.22635089412839798	0.2095094862341184
GOTERM_BP_ALL	GO:0002824~positive regulation of adaptive immune response based on somatic recombination of immune receptors built from immunoglobulin superfamily domains	4	2.380952380952381	0.030069419034906182	ENSG00000104312, ENSG00000125538, ENSG00000232810, ENSG00000162711	152	75	16792	5.891929824561403	1.0	0.24004043129034505	0.22218046731694763
GOTERM_BP_ALL	GO:1901698~response to nitrogen compound	15	8.928571428571429	0.030950052671779034	ENSG00000160999, ENSG00000073756, ENSG00000104312, ENSG00000115415, ENSG00000196954, ENSG00000173757, ENSG00000138435, ENSG00000118503, ENSG00000125538, ENSG00000232810, ENSG00000188404, ENSG00000103569, ENSG00000109320, ENSG00000184588, ENSG00000184557	152	895	16792	1.8515142605116142	1.0	0.24509616400037465	0.2268600333804882
GOTERM_BP_ALL	GO:0002821~positive regulation of adaptive immune response	4	2.380952380952381	0.0343208659114914	ENSG00000104312, ENSG00000125538, ENSG00000232810, ENSG00000162711	152	79	16792	5.593604263824117	1.0	0.26265388673148166	0.24311139162230147
GOTERM_BP_ALL	GO:0071407~cellular response to organic cyclic compound	10	5.952380952380952	0.045464308843551675	ENSG00000105697, ENSG00000073756, ENSG00000162551, ENSG00000125538, ENSG00000232810, ENSG00000115415, ENSG00000109320, ENSG00000103569, ENSG00000184588, ENSG00000102794	152	520	16792	2.124493927125506	1.0	0.318417003405205	0.29472551035645517
GOTERM_BP_ALL	GO:1901652~response to peptide	9	5.357142857142857	0.047532130320935145	ENSG00000160999, ENSG00000104312, ENSG00000118503, ENSG00000125538, ENSG00000115415, ENSG00000109320, ENSG00000184557, ENSG00000196954, ENSG00000173757	152	444	16792	2.2393314366998576	1.0	0.32857004524930117	0.30412312545605996
Annotation Cluster 11	Enrichment Score: 3.6861645763869086
Category	Term	Count	%	PValue	Genes	List Total	Pop Hits	Pop Total	Fold Enrichment	Bonferroni	Benjamini	FDR
GOTERM_BP_ALL	GO:0071260~cellular response to mechanical stimulus	9	5.357142857142857	2.3389302127043047E-7	ENSG00000101916, ENSG00000068024, ENSG00000073756, ENSG00000125538, ENSG00000123700, ENSG00000109320, ENSG00000125347, ENSG00000149554, ENSG00000137757	152	71	16792	14.003706449221646	8.923713662886135E-4	1.9839325826427404E-5	1.836320098107624E-5
GOTERM_BP_ALL	GO:0009612~response to mechanical stimulus	10	5.952380952380952	8.606896387515173E-5	ENSG00000101916, ENSG00000068024, ENSG00000073756, ENSG00000125538, ENSG00000123700, ENSG00000115415, ENSG00000109320, ENSG00000125347, ENSG00000149554, ENSG00000137757	152	201	16792	5.496203194553548	0.28002542049343493	0.002933261027780841	0.0027150147265259917
GOTERM_BP_ALL	GO:0071214~cellular response to abiotic stimulus	10	5.952380952380952	7.221957896558915E-4	ENSG00000101916, ENSG00000105697, ENSG00000068024, ENSG00000073756, ENSG00000125538, ENSG00000123700, ENSG00000109320, ENSG00000125347, ENSG00000149554, ENSG00000137757	152	268	16792	4.12215239591516	0.9365572413869853	0.014833297614718917	0.013729641203249134
GOTERM_BP_ALL	GO:0071496~cellular response to external stimulus	9	5.357142857142857	0.002287994602611998	ENSG00000101916, ENSG00000068024, ENSG00000073756, ENSG00000125538, ENSG00000123700, ENSG00000109320, ENSG00000125347, ENSG00000149554, ENSG00000137757	152	257	16792	3.868728240835552	0.9998404704692624	0.036388647492374984	0.03368118721261745
GOTERM_BP_ALL	GO:0009628~response to abiotic stimulus	18	10.714285714285714	0.011148163553723556	ENSG00000105697, ENSG00000073756, ENSG00000068024, ENSG00000173110, ENSG00000115008, ENSG00000115415, ENSG00000137757, ENSG00000101916, ENSG00000125538, ENSG00000123700, ENSG00000140030, ENSG00000232810, ENSG00000125347, ENSG00000103569, ENSG00000109320, ENSG00000149554, ENSG00000091436, ENSG00000148773	152	1029	16792	1.9324842719042503	1.0	0.12019001329978653	0.11124739769141886
Annotation Cluster 12	Enrichment Score: 3.382377281326955
Category	Term	Count	%	PValue	Genes	List Total	Pop Hits	Pop Total	Fold Enrichment	Bonferroni	Benjamini	FDR
GOTERM_BP_ALL	GO:0065007~biological regulation	126	75.0	6.501000446496879E-5	ENSG00000185947, ENSG00000174130, ENSG00000050438, ENSG00000135604, ENSG00000175063, ENSG00000049323, ENSG00000043462, ENSG00000115956, ENSG00000141968, ENSG00000138435, ENSG00000186480, ENSG00000119922, ENSG00000164691, ENSG00000122133, ENSG00000162711, ENSG00000184588, ENSG00000167604, ENSG00000198183, ENSG00000101670, ENSG00000066230, ENSG00000140749, ENSG00000161905, ENSG00000131370, ENSG0000…	152	11548	16792	1.2053761872641424	0.21975807980283324	0.002319095206007344	0.002146545287614343
GOTERM_BP_ALL	GO:0044763~single-organism cellular process	131	77.97619047619048	8.127150688374773E-5	ENSG00000174130, ENSG00000050438, ENSG00000135604, ENSG00000175063, ENSG00000049323, ENSG00000043462, ENSG00000115956, ENSG00000141968, ENSG00000152229, ENSG00000172236, ENSG00000138435, ENSG00000186480, ENSG00000119922, ENSG00000162551, ENSG00000164691, ENSG00000122133, ENSG00000165548, ENSG00000162711, ENSG00000184588, ENSG00000167604, ENSG00000198183, ENSG00000101670, ENSG00000066230, ENSG0000…	152	12256	16792	1.180813693829875	0.26671874608269197	0.0028201212888660466	0.002610293034729825
GOTERM_BP_ALL	GO:0044699~single-organism process	138	82.14285714285714	1.8535305820625137E-4	ENSG00000185947, ENSG00000174130, ENSG00000050438, ENSG00000135604, ENSG00000175063, ENSG00000049323, ENSG00000043462, ENSG00000115956, ENSG00000141968, ENSG00000152229, ENSG00000172236, ENSG00000138435, ENSG00000186480, ENSG00000119922, ENSG00000162551, ENSG00000164691, ENSG00000122133, ENSG00000165548, ENSG00000162711, ENSG00000184588, ENSG00000167604, ENSG00000198183, ENSG00000101670, ENSG0000…	152	13377	16792	1.1396702116358401	0.5071538384814309	0.005290596059604574	0.004896954644637925
GOTERM_BP_ALL	GO:0009987~cellular process	147	87.5	0.03016981246281645	ENSG00000185947, ENSG00000174130, ENSG00000050438, ENSG00000135604, ENSG00000175063, ENSG00000049323, ENSG00000043462, ENSG00000115956, ENSG00000141968, ENSG00000152229, ENSG00000172236, ENSG00000138435, ENSG00000186480, ENSG00000119922, ENSG00000162551, ENSG00000115271, ENSG00000164691, ENSG00000122133, ENSG00000165548, ENSG00000162711, ENSG00000184588, ENSG00000167604, ENSG00000198183, ENSG0000…	152	15558	16792	1.0438122881441938	1.0	0.24004043129034505	0.22218046731694763
Annotation Cluster 13	Enrichment Score: 3.2923150235615384
Category	Term	Count	%	PValue	Genes	List Total	Pop Hits	Pop Total	Fold Enrichment	Bonferroni	Benjamini	FDR
GOTERM_BP_ALL	GO:0002221~pattern recognition receptor signaling pathway	10	5.952380952380952	1.3715867241685075E-5	ENSG00000174130, ENSG00000101916, ENSG00000126262, ENSG00000104312, ENSG00000118503, ENSG00000155629, ENSG00000125347, ENSG00000172243, ENSG00000050730, ENSG00000102794	152	159	16792	6.948030453492221	0.05100696936302229	6.384568934330723E-4	5.909531581082118E-4
GOTERM_BP_ALL	GO:0002224~toll-like receptor signaling pathway	8	4.761904761904762	9.9932940032238E-5	ENSG00000174130, ENSG00000101916, ENSG00000104312, ENSG00000118503, ENSG00000155629, ENSG00000125347, ENSG00000050730, ENSG00000102794	152	119	16792	7.426802299867314	0.3171384118872048	0.003233089351337453	0.0029925346288381506
GOTERM_BP_ALL	GO:0034134~toll-like receptor 2 signaling pathway	4	2.380952380952381	1.9082444911498405E-4	ENSG00000104312, ENSG00000118503, ENSG00000155629, ENSG00000102794	152	13	16792	33.991902834008094	0.5173417473332156	0.005395384609421438	0.004993946509061028
GOTERM_BP_ALL	GO:0034142~toll-like receptor 4 signaling pathway	5	2.976190476190476	2.0988036393400545E-4	ENSG00000104312, ENSG00000118503, ENSG00000155629, ENSG00000050730, ENSG00000102794	152	33	16792	16.738437001594892	0.5512087538070204	0.005805169196638397	0.005373241491151024
GOTERM_BP_ALL	GO:0034121~regulation of toll-like receptor signaling pathway	4	2.380952380952381	0.01083073724754897	ENSG00000118503, ENSG00000155629, ENSG00000125347, ENSG00000102794	152	51	16792	8.664602683178535	1.0	0.11778041046693566	0.10901707890481627
GOTERM_BP_ALL	GO:0034122~negative regulation of toll-like receptor signaling pathway	3	1.7857142857142856	0.02964244858735717	ENSG00000118503, ENSG00000155629, ENSG00000102794	152	30	16792	11.047368421052632	1.0	0.2387030089830007	0.22094255455513268
Annotation Cluster 14	Enrichment Score: 3.165465702514819
Category	Term	Count	%	PValue	Genes	List Total	Pop Hits	Pop Total	Fold Enrichment	Bonferroni	Benjamini	FDR
GOTERM_BP_ALL	GO:0032663~regulation of interleukin-2 production	7	4.166666666666666	6.927849956820797E-6	ENSG00000104312, ENSG00000118503, ENSG00000125538, ENSG00000115008, ENSG00000184588, ENSG00000117228, ENSG00000173757	152	52	16792	14.87145748987854	0.026097121993927885	3.672722678497914E-4	3.3994574857566497E-4
GOTERM_BP_ALL	GO:0032623~interleukin-2 production	7	4.166666666666666	1.4559554729518775E-5	ENSG00000104312, ENSG00000118503, ENSG00000125538, ENSG00000115008, ENSG00000184588, ENSG00000117228, ENSG00000173757	152	59	16792	13.107047279214985	0.05405819143917623	6.538096517949784E-4	6.051636101104686E-4
GOTERM_BP_ALL	GO:0032743~positive regulation of interleukin-2 production	5	2.976190476190476	1.8573221692088366E-4	ENSG00000104312, ENSG00000125538, ENSG00000115008, ENSG00000184588, ENSG00000173757	152	32	16792	17.261513157894736	0.5078667257879623	0.005290596059604574	0.004896954644637925
KEGG_PATHWAY	hsa05162:Measles	7	4.166666666666666	0.004350132370424495	ENSG00000118503, ENSG00000125538, ENSG00000173110, ENSG00000115008, ENSG00000115415, ENSG00000109320, ENSG00000173757	81	133	6879	4.469785575048732	0.486765346472945	0.06655702526749478	0.06133686642298539
GOTERM_BP_ALL	GO:0045086~positive regulation of interleukin-2 biosynthetic process	3	1.7857142857142856	0.004997406721436505	ENSG00000125538, ENSG00000115008, ENSG00000173757	152	12	16792	27.61842105263158	0.9999999950452735	0.06316258760173225	0.058463039559056865
GOTERM_BP_ALL	GO:0045076~regulation of interleukin-2 biosynthetic process	3	1.7857142857142856	0.012425783088220028	ENSG00000125538, ENSG00000115008, ENSG00000173757	152	19	16792	17.44321329639889	1.0	0.128646504543025	0.11907469231084812
GOTERM_BP_ALL	GO:0042094~interleukin-2 biosynthetic process	3	1.7857142857142856	0.013725726360231429	ENSG00000125538, ENSG00000115008, ENSG00000173757	152	20	16792	16.571052631578947	1.0	0.13860078708201948	0.12828833658914718
Annotation Cluster 15	Enrichment Score: 3.1196761371384705
Category	Term	Count	%	PValue	Genes	List Total	Pop Hits	Pop Total	Fold Enrichment	Bonferroni	Benjamini	FDR
GOTERM_BP_ALL	GO:0050900~leukocyte migration	14	8.333333333333332	3.570730872205388E-5	ENSG00000126262, ENSG00000141968, ENSG00000115008, ENSG00000173432, ENSG00000171049, ENSG00000173757, ENSG00000143556, ENSG00000100604, ENSG00000125538, ENSG00000186891, ENSG00000232810, ENSG00000188404, ENSG00000163823, ENSG00000184588	152	376	16792	4.113381858902575	0.12741676468176322	0.001419737472834163	0.0013141033511980872
GOTERM_BP_ALL	GO:0016477~cell migration	26	15.476190476190476	5.3503151781487206E-5	ENSG00000134339, ENSG00000153993, ENSG00000068024, ENSG00000073756, ENSG00000128052, ENSG00000141968, ENSG00000115415, ENSG00000152229, ENSG00000171049, ENSG00000137642, ENSG00000143556, ENSG00000100604, ENSG00000120217, ENSG00000188404, ENSG00000163823, ENSG00000184588, ENSG00000124216, ENSG00000126262, ENSG00000115008, ENSG00000173432, ENSG00000173757, ENSG00000038427, ENSG00000125538, ENSG0000…	152	1184	16792	2.4259423897581796	0.18472271270197804	0.002001304686103999	0.001852399647892436
GOTERM_BP_ALL	GO:0060326~cell chemotaxis	11	6.547619047619048	9.223702610672222E-5	ENSG00000134339, ENSG00000126262, ENSG00000143556, ENSG00000100604, ENSG00000125538, ENSG00000141968, ENSG00000128052, ENSG00000184588, ENSG00000163823, ENSG00000173432, ENSG00000171049	152	251	16792	4.8414762004613126	0.296779630759609	0.003061467205646598	0.0028336818542178226
GOTERM_BP_ALL	GO:0097529~myeloid leukocyte migration	9	5.357142857142857	9.602402957159851E-5	ENSG00000143556, ENSG00000100604, ENSG00000125538, ENSG00000141968, ENSG00000115008, ENSG00000184588, ENSG00000163823, ENSG00000173432, ENSG00000173757	152	159	16792	6.253227408142998	0.30687250382115183	0.0031596872489206163	0.0029245939351418755
GOTERM_BP_ALL	GO:0048870~cell motility	27	16.071428571428573	1.324848463229E-4	ENSG00000134339, ENSG00000153993, ENSG00000068024, ENSG00000073756, ENSG00000128052, ENSG00000141968, ENSG00000115415, ENSG00000152229, ENSG00000171049, ENSG00000137642, ENSG00000143556, ENSG00000100604, ENSG00000120217, ENSG00000188404, ENSG00000163823, ENSG00000184588, ENSG00000124216, ENSG00000126262, ENSG00000115008, ENSG00000173432, ENSG00000173757, ENSG00000038427, ENSG00000125538, ENSG0000…	152	1330	16792	2.242698852394143	0.3969337131243651	0.003950739518863354	0.00365678876608442
GOTERM_BP_ALL	GO:0051674~localization of cell	27	16.071428571428573	1.324848463229E-4	ENSG00000134339, ENSG00000153993, ENSG00000068024, ENSG00000073756, ENSG00000128052, ENSG00000141968, ENSG00000115415, ENSG00000152229, ENSG00000171049, ENSG00000137642, ENSG00000143556, ENSG00000100604, ENSG00000120217, ENSG00000188404, ENSG00000163823, ENSG00000184588, ENSG00000124216, ENSG00000126262, ENSG00000115008, ENSG00000173432, ENSG00000173757, ENSG00000038427, ENSG00000125538, ENSG0000…	152	1330	16792	2.242698852394143	0.3969337131243651	0.003950739518863354	0.00365678876608442
GOTERM_BP_ALL	GO:0040011~locomotion	28	16.666666666666664	5.043162170824556E-4	ENSG00000134339, ENSG00000153993, ENSG00000068024, ENSG00000073756, ENSG00000128052, ENSG00000141968, ENSG00000115415, ENSG00000152229, ENSG00000171049, ENSG00000137642, ENSG00000143556, ENSG00000100604, ENSG00000120217, ENSG00000188404, ENSG00000163823, ENSG00000184588, ENSG00000124216, ENSG00000149557, ENSG00000126262, ENSG00000115008, ENSG00000173432, ENSG00000173757, ENSG00000038427, ENSG0000…	152	1530	16792	2.0217406260749913	0.8541914124929477	0.01136637072640947	0.010520667481374027
GOTERM_BP_ALL	GO:0006928~movement of cell or subcellular component	30	17.857142857142858	0.001255513741911715	ENSG00000134339, ENSG00000113916, ENSG00000153993, ENSG00000068024, ENSG00000073756, ENSG00000128052, ENSG00000141968, ENSG00000115415, ENSG00000152229, ENSG00000171049, ENSG00000137642, ENSG00000143556, ENSG00000100604, ENSG00000123700, ENSG00000120217, ENSG00000188404, ENSG00000163823, ENSG00000184588, ENSG00000124216, ENSG00000149557, ENSG00000126262, ENSG00000115008, ENSG00000173432, ENSG0000…	152	1795	16792	1.8463568391731418	0.9917315389043919	0.022954576615753126	0.021246664706171283
GOTERM_BP_ALL	GO:0006935~chemotaxis	14	8.333333333333332	0.001454519553314866	ENSG00000134339, ENSG00000153993, ENSG00000126262, ENSG00000128052, ENSG00000141968, ENSG00000173432, ENSG00000171049, ENSG00000143556, ENSG00000100604, ENSG00000125538, ENSG00000221866, ENSG00000163823, ENSG00000184588, ENSG00000149557	152	552	16792	2.801868802440885	0.9961355763520735	0.02558479785715596	0.023681187013186274
GOTERM_BP_ALL	GO:0042330~taxis	14	8.333333333333332	0.001478152155398477	ENSG00000134339, ENSG00000153993, ENSG00000126262, ENSG00000128052, ENSG00000141968, ENSG00000173432, ENSG00000171049, ENSG00000143556, ENSG00000100604, ENSG00000125538, ENSG00000221866, ENSG00000163823, ENSG00000184588, ENSG00000149557	152	553	16792	2.7968021319120586	0.9964693766494686	0.025881223748421958	0.02395555763771936
GOTERM_BP_ALL	GO:0030595~leukocyte chemotaxis	8	4.761904761904762	0.0018750778224283175	ENSG00000126262, ENSG00000143556, ENSG00000100604, ENSG00000125538, ENSG00000141968, ENSG00000184588, ENSG00000163823, ENSG00000173432	152	194	16792	4.555615843733044	0.9992259627626957	0.03139110547460038	0.029055482222101955
GOTERM_BP_ALL	GO:0097530~granulocyte migration	6	3.571428571428571	0.0036826626723411564	ENSG00000143556, ENSG00000125538, ENSG00000141968, ENSG00000115008, ENSG00000184588, ENSG00000173432	152	114	16792	5.814404432132964	0.9999992344491734	0.05186982811928485	0.04801050635196054
GOTERM_BP_ALL	GO:1990266~neutrophil migration	5	2.976190476190476	0.010254481691772076	ENSG00000125538, ENSG00000141968, ENSG00000115008, ENSG00000184588, ENSG00000173432	152	94	16792	5.876259798432251	1.0	0.11318785119047979	0.1047662243269492
GOTERM_BP_ALL	GO:0071621~granulocyte chemotaxis	5	2.976190476190476	0.01397827059789417	ENSG00000143556, ENSG00000125538, ENSG00000141968, ENSG00000184588, ENSG00000173432	152	103	16792	5.362800204394481	1.0	0.1396729289847174	0.12928070686481702
GOTERM_BP_ALL	GO:0030593~neutrophil chemotaxis	4	2.380952380952381	0.04004905960646386	ENSG00000125538, ENSG00000141968, ENSG00000184588, ENSG00000173432	152	84	16792	5.260651629072681	1.0	0.29275928862724837	0.2709768317317444
Annotation Cluster 16	Enrichment Score: 3.084091290412949
Category	Term	Count	%	PValue	Genes	List Total	Pop Hits	Pop Total	Fold Enrichment	Bonferroni	Benjamini	FDR
GOTERM_BP_ALL	GO:0002758~innate immune response-activating signal transduction	14	8.333333333333332	3.0299498674427136E-7	ENSG00000174130, ENSG00000126262, ENSG00000104312, ENSG00000155629, ENSG00000172243, ENSG00000197943, ENSG00000101916, ENSG00000118503, ENSG00000125347, ENSG00000109320, ENSG00000166527, ENSG00000050730, ENSG00000102794, ENSG00000111729	152	243	16792	6.364739008013861	0.001155863514271327	2.4607060944742207E-5	2.2776197620585332E-5
GOTERM_BP_ALL	GO:0032606~type I interferon production	8	4.761904761904762	5.400429202743304E-5	ENSG00000101916, ENSG00000104312, ENSG00000118503, ENSG00000109320, ENSG00000125347, ENSG00000123609, ENSG00000197943, ENSG00000102794	152	108	16792	8.183235867446394	0.18628081082380776	0.002001304686103999	0.001852399647892436
GOTERM_BP_ALL	GO:0032479~regulation of type I interferon production	8	4.761904761904762	6.809927729083476E-5	ENSG00000101916, ENSG00000104312, ENSG00000118503, ENSG00000109320, ENSG00000125347, ENSG00000123609, ENSG00000197943, ENSG00000102794	152	112	16792	7.890977443609023	0.22890507410536765	0.002406805013139966	0.002227729135819622
GOTERM_BP_ALL	GO:0002224~toll-like receptor signaling pathway	8	4.761904761904762	9.9932940032238E-5	ENSG00000174130, ENSG00000101916, ENSG00000104312, ENSG00000118503, ENSG00000155629, ENSG00000125347, ENSG00000050730, ENSG00000102794	152	119	16792	7.426802299867314	0.3171384118872048	0.003233089351337453	0.0029925346288381506
GOTERM_BP_ALL	GO:0032481~positive regulation of type I interferon production	5	2.976190476190476	0.0038278062285300027	ENSG00000101916, ENSG00000104312, ENSG00000109320, ENSG00000125347, ENSG00000197943	152	71	16792	7.779836916234248	0.9999995610022165	0.05293745063151819	0.048998693497813404
GOTERM_BP_ALL	GO:0032608~interferon-beta production	4	2.380952380952381	0.006761693976984294	ENSG00000101916, ENSG00000104312, ENSG00000125347, ENSG00000123609	152	43	16792	10.276621787025702	0.9999999999943369	0.08167527186756028	0.0755983063945744
GOTERM_BP_ALL	GO:0032648~regulation of interferon-beta production	4	2.380952380952381	0.007674005200364468	ENSG00000101916, ENSG00000104312, ENSG00000125347, ENSG00000123609	152	45	16792	9.819883040935673	0.9999999999998302	0.09096794363289185	0.08419956637542753
GOTERM_BP_ALL	GO:0032647~regulation of interferon-alpha production	3	1.7857142857142856	0.013725726360231429	ENSG00000101916, ENSG00000104312, ENSG00000123609	152	20	16792	16.571052631578947	1.0	0.13860078708201948	0.12828833658914718
GOTERM_BP_ALL	GO:0032607~interferon-alpha production	3	1.7857142857142856	0.015081931377089361	ENSG00000101916, ENSG00000104312, ENSG00000123609	152	21	16792	15.781954887218044	1.0	0.1468564593529339	0.13592975396749163
GOTERM_BP_ALL	GO:0032728~positive regulation of interferon-beta production	3	1.7857142857142856	0.031503032862231356	ENSG00000101916, ENSG00000104312, ENSG00000125347	152	31	16792	10.691001697792869	1.0	0.2464079435146252	0.2280742112751299
Annotation Cluster 17	Enrichment Score: 3.025241987217476
Category	Term	Count	%	PValue	Genes	List Total	Pop Hits	Pop Total	Fold Enrichment	Bonferroni	Benjamini	FDR
GOTERM_BP_ALL	GO:0010941~regulation of cell death	31	18.452380952380953	2.670637135168717E-5	ENSG00000113916, ENSG00000068024, ENSG00000073756, ENSG00000128052, ENSG00000141968, ENSG00000115415, ENSG00000003402, ENSG00000137642, ENSG00000100604, ENSG00000119922, ENSG00000120217, ENSG00000182782, ENSG00000162711, ENSG00000091436, ENSG00000124216, ENSG00000167604, ENSG00000104312, ENSG00000115008, ENSG00000116679, ENSG00000137757, ENSG00000197943, ENSG00000196954, ENSG00000170542, ENSG0000…	152	1509	16792	2.2695057723832446	0.09691588624569858	0.0011202002137295597	0.0010368528569836349
GOTERM_BP_ALL	GO:0043067~regulation of programmed cell death	29	17.261904761904763	5.522325940198969E-5	ENSG00000113916, ENSG00000068024, ENSG00000073756, ENSG00000128052, ENSG00000141968, ENSG00000115415, ENSG00000003402, ENSG00000119922, ENSG00000120217, ENSG00000182782, ENSG00000162711, ENSG00000091436, ENSG00000124216, ENSG00000167604, ENSG00000104312, ENSG00000115008, ENSG00000116679, ENSG00000137757, ENSG00000197943, ENSG00000196954, ENSG00000170542, ENSG00000173757, ENSG00000118503, ENSG0000…	152	1413	16792	2.2673296830185867	0.1900582937753056	0.002026799818628795	0.0018759978410310537
GOTERM_BP_ALL	GO:0042981~regulation of apoptotic process	28	16.666666666666664	1.208906721662438E-4	ENSG00000113916, ENSG00000068024, ENSG00000073756, ENSG00000128052, ENSG00000141968, ENSG00000115415, ENSG00000003402, ENSG00000119922, ENSG00000120217, ENSG00000182782, ENSG00000162711, ENSG00000091436, ENSG00000124216, ENSG00000167604, ENSG00000104312, ENSG00000115008, ENSG00000116679, ENSG00000137757, ENSG00000196954, ENSG00000170542, ENSG00000173757, ENSG00000118503, ENSG00000125538, ENSG0000…	152	1400	16792	2.2094736842105265	0.36964214041899457	0.0037212878682141336	0.003444409231962414
GOTERM_BP_ALL	GO:0002521~leukocyte differentiation	14	8.333333333333332	3.5678475314022116E-4	ENSG00000113916, ENSG00000068024, ENSG00000104312, ENSG00000141968, ENSG00000168062, ENSG00000197943, ENSG00000173757, ENSG00000168421, ENSG00000232810, ENSG00000125347, ENSG00000166527, ENSG00000162711, ENSG00000163823, ENSG00000167604	152	474	16792	3.2629358205640684	0.7438751873064819	0.008843164952832624	0.008185198265223386
GOTERM_BP_ALL	GO:1903037~regulation of leukocyte cell-cell adhesion	10	5.952380952380952	0.0021194372112085993	ENSG00000113916, ENSG00000104312, ENSG00000125538, ENSG00000120217, ENSG00000141968, ENSG00000232810, ENSG00000125347, ENSG00000162711, ENSG00000167604, ENSG00000173757	152	313	16792	3.5295106776525977	0.9996959982125083	0.03487022342751389	0.032275739944827506
GOTERM_BP_ALL	GO:0043065~positive regulation of apoptotic process	12	7.142857142857142	0.014362452002653483	ENSG00000113916, ENSG00000068024, ENSG00000104312, ENSG00000073756, ENSG00000119922, ENSG00000141968, ENSG00000232810, ENSG00000162711, ENSG00000182782, ENSG00000091436, ENSG00000140379, ENSG00000167604	152	572	16792	2.31762973868237	1.0	0.14202455775680917	0.13145736509164446
GOTERM_BP_ALL	GO:0043068~positive regulation of programmed cell death	12	7.142857142857142	0.015230880219076483	ENSG00000113916, ENSG00000068024, ENSG00000104312, ENSG00000073756, ENSG00000119922, ENSG00000141968, ENSG00000232810, ENSG00000162711, ENSG00000182782, ENSG00000091436, ENSG00000140379, ENSG00000167604	152	577	16792	2.297546292073337	1.0	0.1469874176152092	0.13605096841355357
GOTERM_BP_ALL	GO:0010942~positive regulation of cell death	12	7.142857142857142	0.021298742121094436	ENSG00000113916, ENSG00000068024, ENSG00000104312, ENSG00000073756, ENSG00000119922, ENSG00000141968, ENSG00000232810, ENSG00000162711, ENSG00000182782, ENSG00000091436, ENSG00000140379, ENSG00000167604	152	607	16792	2.183993757045001	1.0	0.18862482291465768	0.1745903849508739
Annotation Cluster 18	Enrichment Score: 2.9254539780729893
Category	Term	Count	%	PValue	Genes	List Total	Pop Hits	Pop Total	Fold Enrichment	Bonferroni	Benjamini	FDR
GOTERM_BP_ALL	GO:0034341~response to interferon-gamma	9	5.357142857142857	1.0451476924849027E-4	ENSG00000154451, ENSG00000131979, ENSG00000115415, ENSG00000125347, ENSG00000150337, ENSG00000117228, ENSG00000123609, ENSG00000184557, ENSG00000102794	152	161	16792	6.1755475645635824	0.32897824639919226	0.0033523770942982135	0.0031029468886967742
GOTERM_BP_ALL	GO:0071346~cellular response to interferon-gamma	7	4.166666666666666	0.0013880924676079138	ENSG00000154451, ENSG00000115415, ENSG00000125347, ENSG00000150337, ENSG00000117228, ENSG00000123609, ENSG00000102794	152	135	16792	5.728265107212475	0.9950185270296172	0.02475863994794115	0.022916498542330653
REACTOME_PATHWAY	R-HSA-877300:R-HSA-877300	6	3.571428571428571	0.0023389016782795467	ENSG00000154451, ENSG00000115415, ENSG00000125347, ENSG00000150337, ENSG00000117228, ENSG00000184557	97	88	9075	6.378865979381444	0.39979125594619336	0.25494028293247056	0.25494028293247056
GOTERM_BP_ALL	GO:0060333~interferon-gamma-mediated signaling pathway	5	2.976190476190476	0.0058556627837684115	ENSG00000115415, ENSG00000125347, ENSG00000150337, ENSG00000117228, ENSG00000123609	152	80	16792	6.904605263157894	0.9999999998161244	0.07252708593156182	0.06713078192198269
Annotation Cluster 19	Enrichment Score: 2.9092511566680876
Category	Term	Count	%	PValue	Genes	List Total	Pop Hits	Pop Total	Fold Enrichment	Bonferroni	Benjamini	FDR
GOTERM_BP_ALL	GO:0032612~interleukin-1 production	8	4.761904761904762	3.7358934680600653E-6	ENSG00000174130, ENSG00000118503, ENSG00000125538, ENSG00000154451, ENSG00000163568, ENSG00000162711, ENSG00000173432, ENSG00000137757	152	72	16792	12.274853801169591	0.014158740738441256	2.3159456846144703E-4	2.1436301031550758E-4
GOTERM_BP_ALL	GO:0032611~interleukin-1 beta production	7	4.166666666666666	1.190051374482734E-5	ENSG00000174130, ENSG00000118503, ENSG00000125538, ENSG00000154451, ENSG00000163568, ENSG00000162711, ENSG00000137757	152	57	16792	13.566943674976915	0.0444082828387693	5.678032620500745E-4	5.255564382559374E-4
GOTERM_BP_ALL	GO:0050701~interleukin-1 secretion	6	3.571428571428571	2.8089757087569508E-5	ENSG00000174130, ENSG00000154451, ENSG00000163568, ENSG00000162711, ENSG00000173432, ENSG00000137757	152	40	16792	16.571052631578947	0.10167207856660176	0.0011528882021855141	0.0010671087289288502
INTERPRO	IPR011029:Death-like domain	7	4.166666666666666	1.5202644668725442E-4	ENSG00000104312, ENSG00000109320, ENSG00000163568, ENSG00000162711, ENSG00000137757, ENSG00000196954, ENSG00000003402	159	94	18559	8.69215843704001	0.061003693860937735	0.06293894892852332	0.06278692248183608
GOTERM_BP_ALL	GO:0050702~interleukin-1 beta secretion	5	2.976190476190476	2.3621033114253206E-4	ENSG00000174130, ENSG00000154451, ENSG00000163568, ENSG00000162711, ENSG00000137757	152	34	16792	16.24613003095975	0.5941295813095995	0.006304998838958356	0.005835881817668292
GOTERM_BP_ALL	GO:0050716~positive regulation of interleukin-1 secretion	4	2.380952380952381	0.0011062319779132788	ENSG00000163568, ENSG00000162711, ENSG00000173432, ENSG00000137757	152	23	16792	19.212814645308924	0.9853721013743105	0.021436674847766686	0.019841700874288628
GOTERM_BP_ALL	GO:0032652~regulation of interleukin-1 production	5	2.976190476190476	0.0024801233250853023	ENSG00000118503, ENSG00000163568, ENSG00000162711, ENSG00000173432, ENSG00000137757	152	63	16792	8.767752715121135	0.9999235129707393	0.03832644020992145	0.03547480043532945
GOTERM_BP_ALL	GO:0050704~regulation of interleukin-1 secretion	4	2.380952380952381	0.0029203467044018987	ENSG00000163568, ENSG00000162711, ENSG00000173432, ENSG00000137757	152	32	16792	13.80921052631579	0.9999858142359487	0.042787736617072844	0.03960415862408131
GOTERM_BP_ALL	GO:0032088~negative regulation of NF-kappaB transcription factor activity	5	2.976190476190476	0.0038278062285300027	ENSG00000118503, ENSG00000163568, ENSG00000162711, ENSG00000102794, ENSG00000167604	152	71	16792	7.779836916234248	0.9999995610022165	0.05293745063151819	0.048998693497813404
GOTERM_BP_ALL	GO:0044546~NLRP3 inflammasome complex assembly	3	1.7857142857142856	0.004189132509330058	ENSG00000174130, ENSG00000154451, ENSG00000162711	152	11	16792	30.129186602870814	0.9999998900790715	0.055520551347613994	0.05138960123424686
GOTERM_BP_ALL	GO:0032732~positive regulation of interleukin-1 production	4	2.380952380952381	0.004427433422947268	ENSG00000163568, ENSG00000162711, ENSG00000173432, ENSG00000137757	152	37	16792	11.943100995732575	0.9999999559100909	0.057644880034265406	0.053355871407141646
GOTERM_BP_ALL	GO:0043433~negative regulation of sequence-specific DNA binding transcription factor activity	6	3.571428571428571	0.007951002799617388	ENSG00000068024, ENSG00000118503, ENSG00000163568, ENSG00000162711, ENSG00000102794, ENSG00000167604	152	137	16792	4.838263542066846	0.9999999999999415	0.09338146980350637	0.08643351658784071
GOTERM_BP_ALL	GO:0032651~regulation of interleukin-1 beta production	4	2.380952380952381	0.010260151037963324	ENSG00000118503, ENSG00000163568, ENSG00000162711, ENSG00000137757	152	50	16792	8.837894736842104	1.0	0.11318785119047979	0.1047662243269492
GOTERM_BP_ALL	GO:0050718~positive regulation of interleukin-1 beta secretion	3	1.7857142857142856	0.016493295146248484	ENSG00000163568, ENSG00000162711, ENSG00000137757	152	22	16792	15.064593301435407	1.0	0.15399063394032303	0.14253311755597622
GOTERM_BP_ALL	GO:0050706~regulation of interleukin-1 beta secretion	3	1.7857142857142856	0.027827752675934302	ENSG00000163568, ENSG00000162711, ENSG00000137757	152	29	16792	11.428312159709618	1.0	0.22842695046030373	0.21143107570769007
GOTERM_BP_ALL	GO:0032731~positive regulation of interleukin-1 beta production	3	1.7857142857142856	0.02964244858735717	ENSG00000163568, ENSG00000162711, ENSG00000137757	152	30	16792	11.047368421052632	1.0	0.2387030089830007	0.22094255455513268
Annotation Cluster 20	Enrichment Score: 2.8800562782756822
Category	Term	Count	%	PValue	Genes	List Total	Pop Hits	Pop Total	Fold Enrichment	Bonferroni	Benjamini	FDR
GOTERM_BP_ALL	GO:0016477~cell migration	26	15.476190476190476	5.3503151781487206E-5	ENSG00000134339, ENSG00000153993, ENSG00000068024, ENSG00000073756, ENSG00000128052, ENSG00000141968, ENSG00000115415, ENSG00000152229, ENSG00000171049, ENSG00000137642, ENSG00000143556, ENSG00000100604, ENSG00000120217, ENSG00000188404, ENSG00000163823, ENSG00000184588, ENSG00000124216, ENSG00000126262, ENSG00000115008, ENSG00000173432, ENSG00000173757, ENSG00000038427, ENSG00000125538, ENSG0000…	152	1184	16792	2.4259423897581796	0.18472271270197804	0.002001304686103999	0.001852399647892436
GOTERM_BP_ALL	GO:0048870~cell motility	27	16.071428571428573	1.324848463229E-4	ENSG00000134339, ENSG00000153993, ENSG00000068024, ENSG00000073756, ENSG00000128052, ENSG00000141968, ENSG00000115415, ENSG00000152229, ENSG00000171049, ENSG00000137642, ENSG00000143556, ENSG00000100604, ENSG00000120217, ENSG00000188404, ENSG00000163823, ENSG00000184588, ENSG00000124216, ENSG00000126262, ENSG00000115008, ENSG00000173432, ENSG00000173757, ENSG00000038427, ENSG00000125538, ENSG0000…	152	1330	16792	2.242698852394143	0.3969337131243651	0.003950739518863354	0.00365678876608442
GOTERM_BP_ALL	GO:0051674~localization of cell	27	16.071428571428573	1.324848463229E-4	ENSG00000134339, ENSG00000153993, ENSG00000068024, ENSG00000073756, ENSG00000128052, ENSG00000141968, ENSG00000115415, ENSG00000152229, ENSG00000171049, ENSG00000137642, ENSG00000143556, ENSG00000100604, ENSG00000120217, ENSG00000188404, ENSG00000163823, ENSG00000184588, ENSG00000124216, ENSG00000126262, ENSG00000115008, ENSG00000173432, ENSG00000173757, ENSG00000038427, ENSG00000125538, ENSG0000…	152	1330	16792	2.242698852394143	0.3969337131243651	0.003950739518863354	0.00365678876608442
GOTERM_BP_ALL	GO:0051272~positive regulation of cellular component movement	13	7.738095238095238	4.19462068716919E-4	ENSG00000113916, ENSG00000153993, ENSG00000073756, ENSG00000068024, ENSG00000128052, ENSG00000115008, ENSG00000143556, ENSG00000120217, ENSG00000186891, ENSG00000232810, ENSG00000163823, ENSG00000123610, ENSG00000124216	152	420	16792	3.419423558897243	0.7983904973626788	0.009865249700283877	0.009131235837333754
GOTERM_BP_ALL	GO:0040011~locomotion	28	16.666666666666664	5.043162170824556E-4	ENSG00000134339, ENSG00000153993, ENSG00000068024, ENSG00000073756, ENSG00000128052, ENSG00000141968, ENSG00000115415, ENSG00000152229, ENSG00000171049, ENSG00000137642, ENSG00000143556, ENSG00000100604, ENSG00000120217, ENSG00000188404, ENSG00000163823, ENSG00000184588, ENSG00000124216, ENSG00000149557, ENSG00000126262, ENSG00000115008, ENSG00000173432, ENSG00000173757, ENSG00000038427, ENSG0000…	152	1530	16792	2.0217406260749913	0.8541914124929477	0.01136637072640947	0.010520667481374027
GOTERM_BP_ALL	GO:0030335~positive regulation of cell migration	12	7.142857142857142	9.00063205122005E-4	ENSG00000143556, ENSG00000153993, ENSG00000068024, ENSG00000073756, ENSG00000186891, ENSG00000120217, ENSG00000232810, ENSG00000128052, ENSG00000115008, ENSG00000123610, ENSG00000163823, ENSG00000124216	152	395	16792	3.35616255829447	0.9678418153733243	0.018081796073424698	0.016736438440505493
GOTERM_BP_ALL	GO:2000147~positive regulation of cell motility	12	7.142857142857142	0.0011922176564713454	ENSG00000143556, ENSG00000153993, ENSG00000068024, ENSG00000073756, ENSG00000186891, ENSG00000120217, ENSG00000232810, ENSG00000128052, ENSG00000115008, ENSG00000123610, ENSG00000163823, ENSG00000124216	152	409	16792	3.2412816883284004	0.9894687648562821	0.022307327425250614	0.020647573432908156
GOTERM_BP_ALL	GO:0006928~movement of cell or subcellular component	30	17.857142857142858	0.001255513741911715	ENSG00000134339, ENSG00000113916, ENSG00000153993, ENSG00000068024, ENSG00000073756, ENSG00000128052, ENSG00000141968, ENSG00000115415, ENSG00000152229, ENSG00000171049, ENSG00000137642, ENSG00000143556, ENSG00000100604, ENSG00000123700, ENSG00000120217, ENSG00000188404, ENSG00000163823, ENSG00000184588, ENSG00000124216, ENSG00000149557, ENSG00000126262, ENSG00000115008, ENSG00000173432, ENSG0000…	152	1795	16792	1.8463568391731418	0.9917315389043919	0.022954576615753126	0.021246664706171283
GOTERM_BP_ALL	GO:0040017~positive regulation of locomotion	12	7.142857142857142	0.0015296388518695556	ENSG00000143556, ENSG00000153993, ENSG00000068024, ENSG00000073756, ENSG00000186891, ENSG00000120217, ENSG00000232810, ENSG00000128052, ENSG00000115008, ENSG00000123610, ENSG00000163823, ENSG00000124216	152	422	16792	3.141431778498378	0.9971001653340038	0.02653923407993679	0.024564609380250634
GOTERM_BP_ALL	GO:0051270~regulation of cellular component movement	17	10.119047619047619	0.002348343486109322	ENSG00000113916, ENSG00000153993, ENSG00000073756, ENSG00000068024, ENSG00000128052, ENSG00000115008, ENSG00000137642, ENSG00000143556, ENSG00000123700, ENSG00000120217, ENSG00000186891, ENSG00000232810, ENSG00000221866, ENSG00000163823, ENSG00000184588, ENSG00000123610, ENSG00000124216	152	802	16792	2.3417115106969417	0.9998733607963216	0.037009268939146085	0.034255631952319385
GOTERM_BP_ALL	GO:0030334~regulation of cell migration	14	8.333333333333332	0.008935108779235673	ENSG00000153993, ENSG00000073756, ENSG00000068024, ENSG00000128052, ENSG00000115008, ENSG00000137642, ENSG00000143556, ENSG00000120217, ENSG00000186891, ENSG00000232810, ENSG00000221866, ENSG00000163823, ENSG00000123610, ENSG00000124216	152	685	16792	2.2578563196311947	0.9999999999999987	0.10090328464598392	0.09339567845277998
GOTERM_BP_ALL	GO:2000145~regulation of cell motility	14	8.333333333333332	0.015516177226688615	ENSG00000153993, ENSG00000073756, ENSG00000068024, ENSG00000128052, ENSG00000115008, ENSG00000137642, ENSG00000143556, ENSG00000120217, ENSG00000186891, ENSG00000232810, ENSG00000221866, ENSG00000163823, ENSG00000123610, ENSG00000124216	152	736	16792	2.1014016018306636	1.0	0.14880715697052876	0.1377353119142987
GOTERM_BP_ALL	GO:0002687~positive regulation of leukocyte migration	5	2.976190476190476	0.016881957648291278	ENSG00000143556, ENSG00000186891, ENSG00000232810, ENSG00000115008, ENSG00000163823	152	109	16792	5.067600193143409	1.0	0.1560252599116896	0.1444163592528162
GOTERM_BP_ALL	GO:0040012~regulation of locomotion	14	8.333333333333332	0.021232286260817128	ENSG00000153993, ENSG00000073756, ENSG00000068024, ENSG00000128052, ENSG00000115008, ENSG00000137642, ENSG00000143556, ENSG00000120217, ENSG00000186891, ENSG00000232810, ENSG00000221866, ENSG00000163823, ENSG00000123610, ENSG00000124216	152	768	16792	2.0138432017543857	1.0	0.18847357362218367	0.17445038920806258
Annotation Cluster 21	Enrichment Score: 2.8554385158175317
Category	Term	Count	%	PValue	Genes	List Total	Pop Hits	Pop Total	Fold Enrichment	Bonferroni	Benjamini	FDR
GOTERM_BP_ALL	GO:0048585~negative regulation of response to stimulus	30	17.857142857142858	1.1443869590327164E-5	ENSG00000113916, ENSG00000153993, ENSG00000049323, ENSG00000115956, ENSG00000115415, ENSG00000003402, ENSG00000137642, ENSG00000162711, ENSG00000124216, ENSG00000167604, ENSG00000161905, ENSG00000155629, ENSG00000115008, ENSG00000116679, ENSG00000117228, ENSG00000173432, ENSG00000155307, ENSG00000123609, ENSG00000170542, ENSG00000203710, ENSG00000118503, ENSG00000125538, ENSG00000168421, ENSG0000…	152	1369	16792	2.4208988504863327	0.04274120431063089	5.529272180541618E-4	5.117872311724794E-4
GOTERM_BP_ALL	GO:0048519~negative regulation of biological process	62	36.904761904761905	4.0685719661228727E-4	ENSG00000153993, ENSG00000175063, ENSG00000073756, ENSG00000049323, ENSG00000115956, ENSG00000003402, ENSG00000157557, ENSG00000186480, ENSG00000163568, ENSG00000162711, ENSG00000184588, ENSG00000167604, ENSG00000198183, ENSG00000161905, ENSG00000131370, ENSG00000116679, ENSG00000170542, ENSG00000125538, ENSG00000168421, ENSG00000165030, ENSG00000050730, ENSG00000102794, ENSG00000186910, ENSG0000…	152	4623	16792	1.4815852089666084	0.788449158595459	0.009706086996681879	0.00898391547269507
GOTERM_BP_ALL	GO:0009966~regulation of signal transduction	42	25.0	4.4763840889184994E-4	ENSG00000113916, ENSG00000174130, ENSG00000073756, ENSG00000049323, ENSG00000128052, ENSG00000115956, ENSG00000141968, ENSG00000115415, ENSG00000003402, ENSG00000137642, ENSG00000143556, ENSG00000100604, ENSG00000164691, ENSG00000125347, ENSG00000162711, ENSG00000163823, ENSG00000149554, ENSG00000091436, ENSG00000124216, ENSG00000167604, ENSG00000104320, ENSG00000160999, ENSG00000104312, ENSG0000…	152	2728	16792	1.70084117919432	0.8189565726548063	0.01035536852569813	0.009584887870393369
GOTERM_BP_ALL	GO:0048523~negative regulation of cellular process	55	32.73809523809524	0.0035118810110442494	ENSG00000153993, ENSG00000175063, ENSG00000073756, ENSG00000049323, ENSG00000115956, ENSG00000003402, ENSG00000157557, ENSG00000186480, ENSG00000162711, ENSG00000167604, ENSG00000198183, ENSG00000131370, ENSG00000116679, ENSG00000170542, ENSG00000125538, ENSG00000168421, ENSG00000165030, ENSG00000050730, ENSG00000102794, ENSG00000186910, ENSG00000113916, ENSG00000105697, ENSG00000068024, ENSG0000…	152	4300	16792	1.4130354957160345	0.9999985273443055	0.050018096340133954	0.046296550791116914
GOTERM_BP_ALL	GO:0031323~regulation of cellular metabolic process	65	38.69047619047619	0.03139478489087728	ENSG00000185947, ENSG00000174130, ENSG00000175063, ENSG00000073756, ENSG00000115956, ENSG00000043462, ENSG00000141968, ENSG00000003402, ENSG00000157557, ENSG00000101916, ENSG00000143556, ENSG00000186480, ENSG00000151726, ENSG00000144802, ENSG00000163568, ENSG00000162711, ENSG00000167604, ENSG00000101670, ENSG00000131979, ENSG00000161905, ENSG00000131370, ENSG00000116514, ENSG00000168062, ENSG0000…	152	5844	16792	1.2287456320472638	1.0	0.2464079435146252	0.2280742112751299
GOTERM_BP_ALL	GO:0019222~regulation of metabolic process	68	40.476190476190474	0.032064860492469	ENSG00000185947, ENSG00000174130, ENSG00000175063, ENSG00000073756, ENSG00000115956, ENSG00000043462, ENSG00000141968, ENSG00000003402, ENSG00000157557, ENSG00000101916, ENSG00000143556, ENSG00000186480, ENSG00000151726, ENSG00000144802, ENSG00000163568, ENSG00000162711, ENSG00000167604, ENSG00000101670, ENSG00000131979, ENSG00000161905, ENSG00000131370, ENSG00000116514, ENSG00000168062, ENSG0000…	152	6171	16792	1.2173408728432653	1.0	0.2501137837359035	0.23150432222660383
Annotation Cluster 22	Enrichment Score: 2.8006961093476614
Category	Term	Count	%	PValue	Genes	List Total	Pop Hits	Pop Total	Fold Enrichment	Bonferroni	Benjamini	FDR
GOTERM_BP_ALL	GO:0042592~homeostatic process	34	20.238095238095237	7.944980922525712E-6	ENSG00000113916, ENSG00000105697, ENSG00000050438, ENSG00000073756, ENSG00000175063, ENSG00000128052, ENSG00000168394, ENSG00000115415, ENSG00000110047, ENSG00000171049, ENSG00000138435, ENSG00000164199, ENSG00000125827, ENSG00000123700, ENSG00000182782, ENSG00000163823, ENSG00000184588, ENSG00000198183, ENSG00000104320, ENSG00000101670, ENSG00000126262, ENSG00000066230, ENSG00000160999, ENSG0000…	152	1645	16792	2.2833466645336746	0.02987088942000682	4.0434656241707524E-4	3.742615679904446E-4
GOTERM_BP_ALL	GO:0048878~chemical homeostasis	18	10.714285714285714	0.013290394731257763	ENSG00000126262, ENSG00000105697, ENSG00000050438, ENSG00000066230, ENSG00000104635, ENSG00000128052, ENSG00000168394, ENSG00000115415, ENSG00000110047, ENSG00000173432, ENSG00000171049, ENSG00000197943, ENSG00000123700, ENSG00000140030, ENSG00000103569, ENSG00000163823, ENSG00000198183, ENSG00000101670	152	1049	16792	1.8956399578545982	1.0	0.1352784978378957	0.12521323889475647
GOTERM_BP_ALL	GO:0019725~cellular homeostasis	14	8.333333333333332	0.0375215640601134	ENSG00000105697, ENSG00000050438, ENSG00000066230, ENSG00000175063, ENSG00000104635, ENSG00000173432, ENSG00000171049, ENSG00000197943, ENSG00000138435, ENSG00000125827, ENSG00000123700, ENSG00000140030, ENSG00000103569, ENSG00000163823	152	833	16792	1.8567005749668288	1.0	0.28027360081693314	0.2594201288148349
Annotation Cluster 23	Enrichment Score: 2.720753948028815
Category	Term	Count	%	PValue	Genes	List Total	Pop Hits	Pop Total	Fold Enrichment	Bonferroni	Benjamini	FDR
UP_KEYWORDS	Disulfide bond	52	30.952380952380953	3.6084518090730734E-6	ENSG00000174130, ENSG00000153993, ENSG00000050438, ENSG00000073756, ENSG00000049323, ENSG00000064886, ENSG00000172236, ENSG00000138435, ENSG00000101916, ENSG00000143556, ENSG00000162551, ENSG00000163283, ENSG00000122133, ENSG00000162711, ENSG00000198183, ENSG00000101670, ENSG00000140749, ENSG00000172243, ENSG00000198734, ENSG00000113368, ENSG00000174944, ENSG00000038427, ENSG00000140030, ENSG0000…	165	3434	20581	1.888798291593865	9.197336569565229E-4	2.3003880282840842E-4	2.2191978625799402E-4
UP_SEQ_FEATURE	disulfide bond	42	25.0	1.8114650375209714E-4	ENSG00000153993, ENSG00000105697, ENSG00000153132, ENSG00000073756, ENSG00000049323, ENSG00000132031, ENSG00000064886, ENSG00000171049, ENSG00000172236, ENSG00000137642, ENSG00000138435, ENSG00000143556, ENSG00000125827, ENSG00000100604, ENSG00000144229, ENSG00000120217, ENSG00000163283, ENSG00000188404, ENSG00000122133, ENSG00000182782, ENSG00000163823, ENSG00000187116, ENSG00000111729, ENSG0000…	162	2917	20063	1.7831739864650389	0.13460394032379153	0.07236802824896281	0.07236802824896281
UP_SEQ_FEATURE	signal peptide	42	25.0	0.00289801831169988	ENSG00000134339, ENSG00000174130, ENSG00000153993, ENSG00000105697, ENSG00000153132, ENSG00000073756, ENSG00000049323, ENSG00000110203, ENSG00000128052, ENSG00000132031, ENSG00000064886, ENSG00000172236, ENSG00000137642, ENSG00000138435, ENSG00000101916, ENSG00000164199, ENSG00000125827, ENSG00000100604, ENSG00000144229, ENSG00000162551, ENSG00000120217, ENSG00000163283, ENSG00000188404, ENSG0000…	162	3346	20063	1.5545482721214938	0.9013301752826931	0.5198563020340785	0.5198563020340785
UP_KEYWORDS	Glycoprotein	49	29.166666666666668	0.01919102427951555	ENSG00000174130, ENSG00000153993, ENSG00000073756, ENSG00000049323, ENSG00000064886, ENSG00000172236, ENSG00000138435, ENSG00000101916, ENSG00000162551, ENSG00000151726, ENSG00000135241, ENSG00000163283, ENSG00000122133, ENSG00000198183, ENSG00000101670, ENSG00000126262, ENSG00000066230, ENSG00000172243, ENSG00000198734, ENSG00000174944, ENSG00000038427, ENSG00000139572, ENSG00000140030, ENSG0000…	165	4551	20581	1.3429868893283528	0.9928545423338853	0.23303386625126024	0.22480914156003928
UP_SEQ_FEATURE	glycosylation site:N-linked (GlcNAc...)	45	26.785714285714285	0.035257697341275665	ENSG00000174130, ENSG00000153993, ENSG00000073756, ENSG00000049323, ENSG00000110203, ENSG00000128052, ENSG00000064886, ENSG00000171049, ENSG00000172236, ENSG00000137642, ENSG00000138435, ENSG00000101916, ENSG00000144229, ENSG00000162551, ENSG00000135241, ENSG00000120217, ENSG00000163283, ENSG00000188404, ENSG00000122133, ENSG00000165548, ENSG00000163823, ENSG00000187116, ENSG00000111729, ENSG0000…	162	4234	20063	1.316262530835039	0.9999999999996367	1.0	1.0
UP_KEYWORDS	Signal	44	26.190476190476193	0.03695491607247873	ENSG00000134339, ENSG00000174130, ENSG00000153993, ENSG00000105697, ENSG00000153132, ENSG00000073756, ENSG00000049323, ENSG00000110203, ENSG00000128052, ENSG00000132031, ENSG00000064886, ENSG00000172236, ENSG00000137642, ENSG00000138435, ENSG00000101916, ENSG00000164199, ENSG00000125827, ENSG00000100604, ENSG00000144229, ENSG00000162551, ENSG00000120217, ENSG00000163283, ENSG00000188404, ENSG0000…	165	4160	20581	1.3192948717948718	0.9999324091743738	0.33908510159391536	0.32711739212589475
Annotation Cluster 24	Enrichment Score: 2.707852006808474
Category	Term	Count	%	PValue	Genes	List Total	Pop Hits	Pop Total	Fold Enrichment	Bonferroni	Benjamini	FDR
GOTERM_BP_ALL	GO:0035458~cellular response to interferon-beta	4	2.380952380952381	3.6631236710762613E-4	ENSG00000115415, ENSG00000163568, ENSG00000125347, ENSG00000102794	152	16	16792	27.61842105263158	0.7530255673875924	0.008962912213139801	0.008296035852507969
GOTERM_BP_ALL	GO:0035456~response to interferon-beta	4	2.380952380952381	0.00125597389246845	ENSG00000115415, ENSG00000163568, ENSG00000125347, ENSG00000102794	152	24	16792	18.412280701754383	0.9917460670667493	0.022954576615753126	0.021246664706171283
GOTERM_BP_ALL	GO:0071346~cellular response to interferon-gamma	7	4.166666666666666	0.0013880924676079138	ENSG00000154451, ENSG00000115415, ENSG00000125347, ENSG00000150337, ENSG00000117228, ENSG00000123609, ENSG00000102794	152	135	16792	5.728265107212475	0.9950185270296172	0.02475863994794115	0.022916498542330653
GOTERM_BP_ALL	GO:0071356~cellular response to tumor necrosis factor	7	4.166666666666666	0.02308561146271046	ENSG00000105697, ENSG00000068024, ENSG00000186891, ENSG00000232810, ENSG00000115415, ENSG00000163568, ENSG00000102794	152	244	16792	3.169327006039689	1.0	0.20026767943901325	0.1853669665858092
Annotation Cluster 25	Enrichment Score: 2.6581515842514154
Category	Term	Count	%	PValue	Genes	List Total	Pop Hits	Pop Total	Fold Enrichment	Bonferroni	Benjamini	FDR
KEGG_PATHWAY	hsa05140:Leishmaniasis	8	4.761904761904762	1.612613883618231E-5	ENSG00000203710, ENSG00000073756, ENSG00000125538, ENSG00000232810, ENSG00000115008, ENSG00000115415, ENSG00000109320, ENSG00000150337	81	71	6879	9.569118414188836	0.0024642778061179094	0.0014154646679488169	0.001304447831246949
KEGG_PATHWAY	hsa04380:Osteoclast differentiation	10	5.952380952380952	1.8502806116978E-5	ENSG00000125538, ENSG00000043462, ENSG00000232810, ENSG00000115008, ENSG00000115415, ENSG00000109320, ENSG00000150337, ENSG00000187116, ENSG00000197943, ENSG00000184557	81	131	6879	6.4828951088493065	0.002826952150369433	0.0014154646679488169	0.001304447831246949
KEGG_PATHWAY	hsa04621:NOD-like receptor signaling pathway	7	4.166666666666666	4.1828551975378226E-5	ENSG00000104312, ENSG00000118503, ENSG00000125538, ENSG00000232810, ENSG00000109320, ENSG00000162711, ENSG00000137757	81	56	6879	10.615740740740739	0.0063794665466108125	0.0021332561507442895	0.0019659419428427766
GOTERM_BP_ALL	GO:0001660~fever generation	4	2.380952380952381	5.7548782369222744E-5	ENSG00000073756, ENSG00000125538, ENSG00000232810, ENSG00000115008	152	9	16792	49.099415204678365	0.1972163457849152	0.002072299078333238	0.0019181117746270185
GOTERM_BP_ALL	GO:0060556~regulation of vitamin D biosynthetic process	4	2.380952380952381	5.7548782369222744E-5	ENSG00000125538, ENSG00000232810, ENSG00000109320, ENSG00000124216	152	9	16792	49.099415204678365	0.1972163457849152	0.002072299078333238	0.0019181117746270185
GOTERM_BP_ALL	GO:0042368~vitamin D biosynthetic process	4	2.380952380952381	1.11556284754434E-4	ENSG00000125538, ENSG00000232810, ENSG00000109320, ENSG00000124216	152	11	16792	40.17224880382775	0.3467752913923233	0.003503416479401991	0.003242748342082063
GOTERM_BP_ALL	GO:1901617~organic hydroxy compound biosynthetic process	9	5.357142857142857	1.189025154025097E-4	ENSG00000186480, ENSG00000125538, ENSG00000131979, ENSG00000161905, ENSG00000232810, ENSG00000115956, ENSG00000109320, ENSG00000124216, ENSG00000197943	152	164	16792	6.062580231065468	0.3648397091683667	0.003689844725946175	0.0034153055846916
GOTERM_BP_ALL	GO:0030656~regulation of vitamin metabolic process	4	2.380952380952381	1.4776144878004494E-4	ENSG00000125538, ENSG00000232810, ENSG00000109320, ENSG00000124216	152	12	16792	36.82456140350877	0.4310980179513676	0.004372135271266912	0.004046830996433324
KEGG_PATHWAY	hsa05152:Tuberculosis	10	5.952380952380952	1.942948256384026E-4	ENSG00000203710, ENSG00000174130, ENSG00000104312, ENSG00000125538, ENSG00000232810, ENSG00000115008, ENSG00000115415, ENSG00000109320, ENSG00000172243, ENSG00000150337	81	177	6879	4.7980749110692615	0.029292407489317496	0.00594542166453512	0.005479114083002954
GOTERM_BP_ALL	GO:0019915~lipid storage	6	3.571428571428571	2.017972899098891E-4	ENSG00000126262, ENSG00000125538, ENSG00000232810, ENSG00000109320, ENSG00000110047, ENSG00000173757	152	60	16792	11.047368421052632	0.5371433963748687	0.005663678349897402	0.005242278126850281
GOTERM_BP_ALL	GO:0042362~fat-soluble vitamin biosynthetic process	4	2.380952380952381	2.4126818485405762E-4	ENSG00000125538, ENSG00000232810, ENSG00000109320, ENSG00000124216	152	14	16792	31.56390977443609	0.6018919284058293	0.0063920875706550235	0.00591649080092329
GOTERM_BP_ALL	GO:0031649~heat generation	4	2.380952380952381	4.418823582881108E-4	ENSG00000073756, ENSG00000125538, ENSG00000232810, ENSG00000115008	152	17	16792	25.9938080495356	0.8149330680751216	0.010284542448693408	0.009519331535560338
GOTERM_BP_ALL	GO:0019218~regulation of steroid metabolic process	6	3.571428571428571	6.083776604770862E-4	ENSG00000186480, ENSG00000125538, ENSG00000232810, ENSG00000109320, ENSG00000124216, ENSG00000173757	152	76	16792	8.721606648199446	0.9020094464334425	0.012829710110723968	0.011875128588207435
GOTERM_BP_ALL	GO:0042359~vitamin D metabolic process	4	2.380952380952381	7.262936381987042E-4	ENSG00000125538, ENSG00000232810, ENSG00000109320, ENSG00000124216	152	20	16792	22.094736842105263	0.9375425680541208	0.014833297614718917	0.013729641203249134
KEGG_PATHWAY	hsa05164:Influenza A	9	5.357142857142857	8.762375715691557E-4	ENSG00000125538, ENSG00000173110, ENSG00000232810, ENSG00000115008, ENSG00000115415, ENSG00000109320, ENSG00000162711, ENSG00000116679, ENSG00000184557	81	174	6879	4.39272030651341	0.1255176073292379	0.02234405807501347	0.020591582931875158
GOTERM_BP_ALL	GO:0045833~negative regulation of lipid metabolic process	6	3.571428571428571	9.092276641277614E-4	ENSG00000186480, ENSG00000125538, ENSG00000232810, ENSG00000109320, ENSG00000182782, ENSG00000124216	152	83	16792	7.986049461001902	0.9689482682212563	0.018170272219767882	0.016818331609232365
GOTERM_BP_ALL	GO:0009110~vitamin biosynthetic process	4	2.380952380952381	9.682936822526778E-4	ENSG00000125538, ENSG00000232810, ENSG00000109320, ENSG00000124216	152	22	16792	20.086124401913874	0.9752212175082838	0.01912693475803666	0.017703814645046768
GOTERM_BP_ALL	GO:0010876~lipid localization	11	6.547619047619048	0.001068121291439245	ENSG00000126262, ENSG00000135241, ENSG00000125538, ENSG00000151726, ENSG00000232810, ENSG00000109320, ENSG00000103569, ENSG00000110047, ENSG00000173757, ENSG00000137642, ENSG00000101670	152	342	16792	3.5532471529701444	0.9830789673698849	0.020907789586787684	0.019352166782845397
GOTERM_BP_ALL	GO:0050810~regulation of steroid biosynthetic process	5	2.976190476190476	0.0011307716891713149	ENSG00000186480, ENSG00000125538, ENSG00000232810, ENSG00000109320, ENSG00000124216	152	51	16792	10.830753353973167	0.9866814525748452	0.021580777687834545	0.019975081889211276
GOTERM_BP_ALL	GO:0051235~maintenance of location	10	5.952380952380952	0.0012568788348683267	ENSG00000126262, ENSG00000143556, ENSG00000125538, ENSG00000049323, ENSG00000232810, ENSG00000109320, ENSG00000110047, ENSG00000197943, ENSG00000173757, ENSG00000137642	152	290	16792	3.809437386569873	0.9917745640734963	0.022954576615753126	0.021246664706171283
GOTERM_BP_ALL	GO:0051092~positive regulation of NF-kappaB transcription factor activity	7	4.166666666666666	0.0012856856191251604	ENSG00000104312, ENSG00000125538, ENSG00000232810, ENSG00000109320, ENSG00000163568, ENSG00000162711, ENSG00000003402	152	133	16792	5.814404432132963	0.9926320770794707	0.023258113782941885	0.021527617499380054
KEGG_PATHWAY	hsa04668:TNF signaling pathway	7	4.166666666666666	0.0014554058002045377	ENSG00000073756, ENSG00000118503, ENSG00000125538, ENSG00000232810, ENSG00000109320, ENSG00000184557, ENSG00000003402	81	107	6879	5.555901696088612	0.1997565519869039	0.0318110124901849	0.029316031118405687
GOTERM_BP_ALL	GO:0060558~regulation of calcidiol 1-monooxygenase activity	3	1.7857142857142856	0.0016377271767841666	ENSG00000125538, ENSG00000232810, ENSG00000109320	152	7	16792	47.34586466165413	0.9980817253436164	0.028032307774821363	0.02594659244654018
KEGG_PATHWAY	hsa05133:Pertussis	6	3.571428571428571	0.0017137132073542407	ENSG00000125538, ENSG00000232810, ENSG00000115008, ENSG00000109320, ENSG00000125347, ENSG00000162711	81	75	6879	6.794074074074074	0.2308144444057023	0.03277476509064985	0.03020419527961849
GOTERM_BP_ALL	GO:0046165~alcohol biosynthetic process	6	3.571428571428571	0.0023754966963821823	ENSG00000186480, ENSG00000125538, ENSG00000232810, ENSG00000115956, ENSG00000109320, ENSG00000197943	152	103	16792	6.435360245273377	0.9998858568975404	0.037009268939146085	0.034255631952319385
KEGG_PATHWAY	hsa05134:Legionellosis	5	2.976190476190476	0.003451293261209266	ENSG00000203710, ENSG00000125538, ENSG00000173110, ENSG00000232810, ENSG00000109320	81	54	6879	7.863511659807956	0.4107832668595707	0.05867198544055752	0.0540702610922785
GOTERM_BP_ALL	GO:1902930~regulation of alcohol biosynthetic process	4	2.380952380952381	0.00347737879095645	ENSG00000125538, ENSG00000232810, ENSG00000115956, ENSG00000109320	152	34	16792	12.9969040247678	0.9999983192767966	0.04971219043101411	0.0460134054998095
GOTERM_BP_ALL	GO:1901615~organic hydroxy compound metabolic process	11	6.547619047619048	0.0039968774821311	ENSG00000186480, ENSG00000125538, ENSG00000131979, ENSG00000161905, ENSG00000232810, ENSG00000115956, ENSG00000109320, ENSG00000124216, ENSG00000197943, ENSG00000137642, ENSG00000198814	152	410	16792	2.9639281129653403	0.9999997703366226	0.054486004818908605	0.050432029087032766
GOTERM_BP_ALL	GO:0001659~temperature homeostasis	4	2.380952380952381	0.004095162593999469	ENSG00000073756, ENSG00000125538, ENSG00000232810, ENSG00000115008	152	36	16792	12.274853801169591	0.9999998424195156	0.054846440776477094	0.05076564717403552
GOTERM_BP_ALL	GO:0044283~small molecule biosynthetic process	12	7.142857142857142	0.004657765628129539	ENSG00000186480, ENSG00000073756, ENSG00000135241, ENSG00000125538, ENSG00000161905, ENSG00000232810, ENSG00000115956, ENSG00000109320, ENSG00000012660, ENSG00000124216, ENSG00000148459, ENSG00000197943	152	488	16792	2.7165660051768765	0.9999999817705043	0.05986091381336852	0.055407023448423104
GOTERM_BP_ALL	GO:0051091~positive regulation of sequence-specific DNA binding transcription factor activity	8	4.761904761904762	0.0051669159014138604	ENSG00000068024, ENSG00000104312, ENSG00000125538, ENSG00000232810, ENSG00000109320, ENSG00000163568, ENSG00000162711, ENSG00000003402	152	233	16792	3.7930878698893156	0.9999999974142376	0.06491256319470341	0.06008280999918448
GOTERM_BP_ALL	GO:0046890~regulation of lipid biosynthetic process	6	3.571428571428571	0.0060069188573927115	ENSG00000186480, ENSG00000073756, ENSG00000125538, ENSG00000232810, ENSG00000109320, ENSG00000124216	152	128	16792	5.178453947368421	0.9999999998971296	0.07396261057634831	0.06845949781667242
GOTERM_BP_ALL	GO:0006775~fat-soluble vitamin metabolic process	4	2.380952380952381	0.006331135769869914	ENSG00000125538, ENSG00000232810, ENSG00000109320, ENSG00000124216	152	42	16792	10.521303258145362	0.9999999999703858	0.07745495267177392	0.07169199575304618
KEGG_PATHWAY	hsa05321:Inflammatory bowel disease (IBD)	5	2.976190476190476	0.006353096231807428	ENSG00000125538, ENSG00000232810, ENSG00000115008, ENSG00000115415, ENSG00000109320	81	64	6879	6.634837962962963	0.6228546204720595	0.0883657930424124	0.0814351426077134
KEGG_PATHWAY	hsa04620:Toll-like receptor signaling pathway	6	3.571428571428571	0.007611455327582243	ENSG00000174130, ENSG00000101916, ENSG00000125538, ENSG00000232810, ENSG00000115415, ENSG00000109320	81	106	6879	4.8071278825995805	0.6893247901247881	0.0925480922190558	0.08528941831952201
GOTERM_BP_ALL	GO:0006694~steroid biosynthetic process	6	3.571428571428571	0.010300164664453848	ENSG00000186480, ENSG00000125538, ENSG00000086696, ENSG00000232810, ENSG00000109320, ENSG00000124216	152	146	16792	4.540014419610671	1.0	0.11330181130899233	0.10487170535883415
GOTERM_BP_ALL	GO:0008202~steroid metabolic process	8	4.761904761904762	0.012498101827798161	ENSG00000186480, ENSG00000125538, ENSG00000086696, ENSG00000232810, ENSG00000109320, ENSG00000124216, ENSG00000173757, ENSG00000137642	152	276	16792	3.202135774218154	1.0	0.1289331207478529	0.11933998312867812
GOTERM_BP_ALL	GO:0006066~alcohol metabolic process	8	4.761904761904762	0.013925721725724318	ENSG00000186480, ENSG00000125538, ENSG00000232810, ENSG00000115956, ENSG00000109320, ENSG00000197943, ENSG00000137642, ENSG00000198814	152	282	16792	3.134005225830534	1.0	0.1396729289847174	0.12928070686481702
GOTERM_BP_ALL	GO:0019216~regulation of lipid metabolic process	8	4.761904761904762	0.015201876735034934	ENSG00000186480, ENSG00000073756, ENSG00000125538, ENSG00000232810, ENSG00000109320, ENSG00000182782, ENSG00000124216, ENSG00000173757	152	287	16792	3.0794058316523016	1.0	0.1469874176152092	0.13605096841355357
GOTERM_BP_ALL	GO:0032768~regulation of monooxygenase activity	4	2.380952380952381	0.016051823066836102	ENSG00000125538, ENSG00000131979, ENSG00000232810, ENSG00000109320	152	59	16792	7.4897413024085635	1.0	0.1512834781385516	0.14002738492625172
GOTERM_BP_ALL	GO:0010894~negative regulation of steroid biosynthetic process	3	1.7857142857142856	0.016493295146248484	ENSG00000186480, ENSG00000109320, ENSG00000124216	152	22	16792	15.064593301435407	1.0	0.15399063394032303	0.14253311755597622
KEGG_PATHWAY	hsa04640:Hematopoietic cell lineage	5	2.976190476190476	0.018219165737661157	ENSG00000203710, ENSG00000125538, ENSG00000232810, ENSG00000115008, ENSG00000150337	81	87	6879	4.880800340570455	0.939989655365716	0.1742207723663848	0.16055639806313896
BIOCARTA	h_il1rPathway:Signal transduction through IL1R	4	2.380952380952381	0.019465603768444424	ENSG00000125538, ENSG00000232810, ENSG00000115008, ENSG00000109320	30	33	1625	6.565656565656566	0.8543341907956203	0.49066768038604514	0.49066768038604514
GOTERM_BP_ALL	GO:0045939~negative regulation of steroid metabolic process	3	1.7857142857142856	0.019477162083149722	ENSG00000186480, ENSG00000109320, ENSG00000124216	152	24	16792	13.80921052631579	1.0	0.17492782981501762	0.16191250268180699
BIOCARTA	h_il10Pathway:IL-10 Anti-inflammatory Signaling Pathway	3	1.7857142857142856	0.021241731982744084	ENSG00000232810, ENSG00000115008, ENSG00000115415	30	13	1625	12.5	0.8780467189969814	0.49066768038604514	0.49066768038604514
GOTERM_BP_ALL	GO:0051403~stress-activated MAPK cascade	7	4.166666666666666	0.0222800370186453	ENSG00000174130, ENSG00000104312, ENSG00000125538, ENSG00000232810, ENSG00000115008, ENSG00000109320, ENSG00000091436	152	242	16792	3.1955197912135707	1.0	0.19505252591781908	0.18053984125429784
GOTERM_BP_ALL	GO:0031098~stress-activated protein kinase signaling cascade	7	4.166666666666666	0.027408113469438423	ENSG00000174130, ENSG00000104312, ENSG00000125538, ENSG00000232810, ENSG00000115008, ENSG00000109320, ENSG00000091436	152	254	16792	3.0445503522585993	1.0	0.22635089412839798	0.2095094862341184
GOTERM_BP_ALL	GO:0002824~positive regulation of adaptive immune response based on somatic recombination of immune receptors built from immunoglobulin superfamily domains	4	2.380952380952381	0.030069419034906182	ENSG00000104312, ENSG00000125538, ENSG00000232810, ENSG00000162711	152	75	16792	5.891929824561403	1.0	0.24004043129034505	0.22218046731694763
GOTERM_BP_ALL	GO:0006766~vitamin metabolic process	5	2.976190476190476	0.03135402888238561	ENSG00000073756, ENSG00000125538, ENSG00000232810, ENSG00000109320, ENSG00000124216	152	132	16792	4.184609250398723	1.0	0.2464079435146252	0.2280742112751299
KEGG_PATHWAY	hsa05142:Chagas disease (American trypanosomiasis)	5	2.976190476190476	0.03249261384981197	ENSG00000174130, ENSG00000125538, ENSG00000232810, ENSG00000109320, ENSG00000003402	81	104	6879	4.0829772079772075	0.9936158034797922	0.286061072993441	0.2636249104057201
GOTERM_BP_ALL	GO:0002821~positive regulation of adaptive immune response	4	2.380952380952381	0.0343208659114914	ENSG00000104312, ENSG00000125538, ENSG00000232810, ENSG00000162711	152	79	16792	5.593604263824117	1.0	0.26265388673148166	0.24311139162230147
GOTERM_BP_ALL	GO:0051341~regulation of oxidoreductase activity	4	2.380952380952381	0.04622972693004971	ENSG00000125538, ENSG00000131979, ENSG00000232810, ENSG00000109320	152	89	16792	4.965109402720284	1.0	0.3214187025355187	0.29750387111815235
Annotation Cluster 26	Enrichment Score: 2.5727188910815353
Category	Term	Count	%	PValue	Genes	List Total	Pop Hits	Pop Total	Fold Enrichment	Bonferroni	Benjamini	FDR
INTERPRO	IPR011029:Death-like domain	7	4.166666666666666	1.5202644668725442E-4	ENSG00000104312, ENSG00000109320, ENSG00000163568, ENSG00000162711, ENSG00000137757, ENSG00000196954, ENSG00000003402	159	94	18559	8.69215843704001	0.061003693860937735	0.06293894892852332	0.06278692248183608
INTERPRO	IPR015917:Peptidase C14, caspase precursor p45, core	3	1.7857142857142856	0.006128169191192341	ENSG00000137757, ENSG00000196954, ENSG00000003402	159	14	18559	25.01212938005391	0.9215165672237045	0.41701297491992095	0.416005697202723
INTERPRO	IPR001309:Peptidase C14, ICE, catalytic subunit p20	3	1.7857142857142856	0.0070316545071105315	ENSG00000137757, ENSG00000196954, ENSG00000003402	159	15	18559	23.344654088050316	0.9461411283570477	0.41701297491992095	0.416005697202723
SMART	SM00115:CASc	3	1.7857142857142856	0.007812985524953901	ENSG00000137757, ENSG00000196954, ENSG00000003402	106	13	10057	21.89477503628447	0.6005669118014292	0.45705965320980324	0.45705965320980324
Annotation Cluster 27	Enrichment Score: 2.5642168687139
Category	Term	Count	%	PValue	Genes	List Total	Pop Hits	Pop Total	Fold Enrichment	Bonferroni	Benjamini	FDR
GOTERM_BP_ALL	GO:0051241~negative regulation of multicellular organismal process	23	13.690476190476192	1.1197715758109585E-4	ENSG00000113916, ENSG00000153993, ENSG00000105697, ENSG00000073756, ENSG00000068024, ENSG00000115415, ENSG00000117228, ENSG00000123609, ENSG00000173757, ENSG00000137642, ENSG00000100604, ENSG00000118503, ENSG00000125538, ENSG00000120217, ENSG00000232810, ENSG00000125347, ENSG00000109320, ENSG00000162711, ENSG00000163823, ENSG00000184588, ENSG00000124216, ENSG00000102794, ENSG00000167604	152	1017	16792	2.4984215701495627	0.3478239529788596	0.003503416479401991	0.003242748342082063
GOTERM_BP_ALL	GO:0045595~regulation of cell differentiation	26	15.476190476190476	0.002752888850090394	ENSG00000113916, ENSG00000153993, ENSG00000105697, ENSG00000068024, ENSG00000073756, ENSG00000128052, ENSG00000115415, ENSG00000110047, ENSG00000003402, ENSG00000137642, ENSG00000164199, ENSG00000186480, ENSG00000125347, ENSG00000162711, ENSG00000163823, ENSG00000124216, ENSG00000167604, ENSG00000149557, ENSG00000104312, ENSG00000117228, ENSG00000173757, ENSG00000125538, ENSG00000232810, ENSG0000…	152	1544	16792	1.8603081538041997	0.9999730699208076	0.041394802079944504	0.038314863963438285
GOTERM_BP_ALL	GO:0045596~negative regulation of cell differentiation	14	8.333333333333332	0.005169876659992098	ENSG00000113916, ENSG00000153993, ENSG00000068024, ENSG00000115415, ENSG00000117228, ENSG00000003402, ENSG00000173757, ENSG00000137642, ENSG00000164199, ENSG00000186480, ENSG00000232810, ENSG00000125347, ENSG00000124216, ENSG00000167604	152	640	16792	2.416611842105263	0.9999999974434455	0.06491256319470341	0.06008280999918448
GOTERM_BP_ALL	GO:0051093~negative regulation of developmental process	13	7.738095238095238	0.03473235466276706	ENSG00000113916, ENSG00000153993, ENSG00000068024, ENSG00000115415, ENSG00000117228, ENSG00000003402, ENSG00000173757, ENSG00000137642, ENSG00000232810, ENSG00000125347, ENSG00000163823, ENSG00000124216, ENSG00000167604	152	739	16792	1.943380101132398	1.0	0.26409043376052166	0.24444105383178494
Annotation Cluster 28	Enrichment Score: 2.5173779100223745
Category	Term	Count	%	PValue	Genes	List Total	Pop Hits	Pop Total	Fold Enrichment	Bonferroni	Benjamini	FDR
GOTERM_BP_ALL	GO:0042035~regulation of cytokine biosynthetic process	9	5.357142857142857	2.81969526295064E-6	ENSG00000174130, ENSG00000101916, ENSG00000125538, ENSG00000232810, ENSG00000115008, ENSG00000109320, ENSG00000125347, ENSG00000123609, ENSG00000173757	152	98	16792	10.145542427497315	0.010705080378428433	1.85565117563493E-4	1.7175833386214848E-4
GOTERM_BP_ALL	GO:0042089~cytokine biosynthetic process	9	5.357142857142857	4.102025945379121E-6	ENSG00000174130, ENSG00000101916, ENSG00000125538, ENSG00000232810, ENSG00000115008, ENSG00000109320, ENSG00000125347, ENSG00000123609, ENSG00000173757	152	103	16792	9.653040367910066	0.015535524297456749	2.485306830716207E-4	2.3003901055594343E-4
GOTERM_BP_ALL	GO:0042107~cytokine metabolic process	9	5.357142857142857	4.738116350892988E-6	ENSG00000174130, ENSG00000101916, ENSG00000125538, ENSG00000232810, ENSG00000115008, ENSG00000109320, ENSG00000125347, ENSG00000123609, ENSG00000173757	152	105	16792	9.469172932330826	0.0179228729787404	2.6596161928468435E-4	2.46173015701543E-4
KEGG_PATHWAY	hsa05140:Leishmaniasis	8	4.761904761904762	1.612613883618231E-5	ENSG00000203710, ENSG00000073756, ENSG00000125538, ENSG00000232810, ENSG00000115008, ENSG00000115415, ENSG00000109320, ENSG00000150337	81	71	6879	9.569118414188836	0.0024642778061179094	0.0014154646679488169	0.001304447831246949
GOTERM_BP_ALL	GO:0042108~positive regulation of cytokine biosynthetic process	7	4.166666666666666	1.7678924308865475E-5	ENSG00000174130, ENSG00000101916, ENSG00000125538, ENSG00000232810, ENSG00000115008, ENSG00000125347, ENSG00000173757	152	61	16792	12.677308024158757	0.06525456667238483	7.582073492914552E-4	7.017937031822666E-4
KEGG_PATHWAY	hsa04621:NOD-like receptor signaling pathway	7	4.166666666666666	4.1828551975378226E-5	ENSG00000104312, ENSG00000118503, ENSG00000125538, ENSG00000232810, ENSG00000109320, ENSG00000162711, ENSG00000137757	81	56	6879	10.615740740740739	0.0063794665466108125	0.0021332561507442895	0.0019659419428427766
GOTERM_BP_ALL	GO:0001660~fever generation	4	2.380952380952381	5.7548782369222744E-5	ENSG00000073756, ENSG00000125538, ENSG00000232810, ENSG00000115008	152	9	16792	49.099415204678365	0.1972163457849152	0.002072299078333238	0.0019181117746270185
GOTERM_BP_ALL	GO:0032743~positive regulation of interleukin-2 production	5	2.976190476190476	1.8573221692088366E-4	ENSG00000104312, ENSG00000125538, ENSG00000115008, ENSG00000184588, ENSG00000173757	152	32	16792	17.261513157894736	0.5078667257879623	0.005290596059604574	0.004896954644637925
KEGG_PATHWAY	hsa05152:Tuberculosis	10	5.952380952380952	1.942948256384026E-4	ENSG00000203710, ENSG00000174130, ENSG00000104312, ENSG00000125538, ENSG00000232810, ENSG00000115008, ENSG00000115415, ENSG00000109320, ENSG00000172243, ENSG00000150337	81	177	6879	4.7980749110692615	0.029292407489317496	0.00594542166453512	0.005479114083002954
GOTERM_BP_ALL	GO:0019915~lipid storage	6	3.571428571428571	2.017972899098891E-4	ENSG00000126262, ENSG00000125538, ENSG00000232810, ENSG00000109320, ENSG00000110047, ENSG00000173757	152	60	16792	11.047368421052632	0.5371433963748687	0.005663678349897402	0.005242278126850281
GOTERM_BP_ALL	GO:0032755~positive regulation of interleukin-6 production	6	3.571428571428571	3.1624221589980275E-4	ENSG00000174130, ENSG00000104312, ENSG00000125538, ENSG00000232810, ENSG00000115008, ENSG00000122133	152	66	16792	10.043062200956937	0.7009927462287424	0.007889519856794426	0.007302508161921589
GOTERM_BP_ALL	GO:0032675~regulation of interleukin-6 production	7	4.166666666666666	3.899019650884439E-4	ENSG00000174130, ENSG00000104312, ENSG00000118503, ENSG00000125538, ENSG00000232810, ENSG00000115008, ENSG00000122133	152	106	16792	7.295431976166832	0.7742994172313326	0.009360099375739561	0.008663670708537562
GOTERM_BP_ALL	GO:0031649~heat generation	4	2.380952380952381	4.418823582881108E-4	ENSG00000073756, ENSG00000125538, ENSG00000232810, ENSG00000115008	152	17	16792	25.9938080495356	0.8149330680751216	0.010284542448693408	0.009519331535560338
GOTERM_BP_ALL	GO:0032635~interleukin-6 production	7	4.166666666666666	4.527542719975717E-4	ENSG00000174130, ENSG00000104312, ENSG00000118503, ENSG00000125538, ENSG00000232810, ENSG00000115008, ENSG00000122133	152	109	16792	7.094640270400773	0.8224591207485972	0.01041062082057067	0.009636029174502535
GOTERM_BP_ALL	GO:0002673~regulation of acute inflammatory response	6	3.571428571428571	5.381433453410737E-4	ENSG00000203710, ENSG00000126262, ENSG00000073756, ENSG00000125538, ENSG00000232810, ENSG00000162711	152	74	16792	8.95732574679943	0.8718618174021702	0.011670983802084535	0.010802616131193259
GOTERM_BP_ALL	GO:0031663~lipopolysaccharide-mediated signaling pathway	5	2.976190476190476	9.721313447888687E-4	ENSG00000104312, ENSG00000118503, ENSG00000125538, ENSG00000232810, ENSG00000102794	152	49	16792	11.27282491944146	0.9755818878399257	0.01912693475803666	0.017703814645046768
GOTERM_BP_ALL	GO:0032722~positive regulation of chemokine production	5	2.976190476190476	0.0012165249238944046	ENSG00000126262, ENSG00000104312, ENSG00000125538, ENSG00000232810, ENSG00000115008	152	52	16792	10.62246963562753	0.9904029774455783	0.02265110065612167	0.020965768566433812
GOTERM_BP_ALL	GO:0051092~positive regulation of NF-kappaB transcription factor activity	7	4.166666666666666	0.0012856856191251604	ENSG00000104312, ENSG00000125538, ENSG00000232810, ENSG00000109320, ENSG00000163568, ENSG00000162711, ENSG00000003402	152	133	16792	5.814404432132963	0.9926320770794707	0.023258113782941885	0.021527617499380054
KEGG_PATHWAY	hsa04668:TNF signaling pathway	7	4.166666666666666	0.0014554058002045377	ENSG00000073756, ENSG00000118503, ENSG00000125538, ENSG00000232810, ENSG00000109320, ENSG00000184557, ENSG00000003402	81	107	6879	5.555901696088612	0.1997565519869039	0.0318110124901849	0.029316031118405687
KEGG_PATHWAY	hsa05133:Pertussis	6	3.571428571428571	0.0017137132073542407	ENSG00000125538, ENSG00000232810, ENSG00000115008, ENSG00000109320, ENSG00000125347, ENSG00000162711	81	75	6879	6.794074074074074	0.2308144444057023	0.03277476509064985	0.03020419527961849
GOTERM_BP_ALL	GO:0002675~positive regulation of acute inflammatory response	4	2.380952380952381	0.0017796331434813233	ENSG00000126262, ENSG00000073756, ENSG00000125538, ENSG00000232810	152	27	16792	16.366471734892787	0.9988850116121407	0.03019048759408094	0.027944195092975622
GOTERM_BP_ALL	GO:0032649~regulation of interferon-gamma production	6	3.571428571428571	0.0018254832455625268	ENSG00000101916, ENSG00000104312, ENSG00000125538, ENSG00000120217, ENSG00000232810, ENSG00000184588	152	97	16792	6.833423765599566	0.9990643201338812	0.03069546056525183	0.02841159606419563
REACTOME_PATHWAY	R-HSA-448706:R-HSA-448706	3	1.7857142857142856	0.002246685467440771	ENSG00000125538, ENSG00000115008, ENSG00000109320	97	7	9075	40.09572901325478	0.38757478702195525	0.25494028293247056	0.25494028293247056
GOTERM_BP_ALL	GO:0032609~interferon-gamma production	6	3.571428571428571	0.0023754966963821823	ENSG00000101916, ENSG00000104312, ENSG00000125538, ENSG00000120217, ENSG00000232810, ENSG00000184588	152	103	16792	6.435360245273377	0.9998858568975404	0.037009268939146085	0.034255631952319385
GOTERM_BP_ALL	GO:0032729~positive regulation of interferon-gamma production	5	2.976190476190476	0.0027801890688555803	ENSG00000101916, ENSG00000104312, ENSG00000125538, ENSG00000232810, ENSG00000184588	152	65	16792	8.497975708502024	0.9999757419183525	0.041453053421178714	0.03836878117291705
GOTERM_BP_ALL	GO:0043069~negative regulation of programmed cell death	17	10.119047619047619	0.003256032060909705	ENSG00000113916, ENSG00000104312, ENSG00000128052, ENSG00000115008, ENSG00000116679, ENSG00000197943, ENSG00000003402, ENSG00000170542, ENSG00000173757, ENSG00000118503, ENSG00000125538, ENSG00000186891, ENSG00000232810, ENSG00000109320, ENSG00000124216, ENSG00000184557, ENSG00000140379	152	829	16792	2.2654434639070535	0.9999960765996125	0.04689914859053715	0.043409665174316936
GOTERM_BP_ALL	GO:0046209~nitric oxide metabolic process	5	2.976190476190476	0.0036371940287456654	ENSG00000174130, ENSG00000073756, ENSG00000125538, ENSG00000131979, ENSG00000232810	152	70	16792	7.890977443609023	0.9999990887776409	0.051419146695267426	0.0475933574205868
GOTERM_BP_ALL	GO:0032642~regulation of chemokine production	5	2.976190476190476	0.0038278062285300027	ENSG00000126262, ENSG00000104312, ENSG00000125538, ENSG00000232810, ENSG00000115008	152	71	16792	7.779836916234248	0.9999995610022165	0.05293745063151819	0.048998693497813404
GOTERM_BP_ALL	GO:0001659~temperature homeostasis	4	2.380952380952381	0.004095162593999469	ENSG00000073756, ENSG00000125538, ENSG00000232810, ENSG00000115008	152	36	16792	12.274853801169591	0.9999998424195156	0.054846440776477094	0.05076564717403552
GOTERM_BP_ALL	GO:0050729~positive regulation of inflammatory response	6	3.571428571428571	0.004114138311919603	ENSG00000126262, ENSG00000073756, ENSG00000125538, ENSG00000154451, ENSG00000232810, ENSG00000173757	152	117	16792	5.665317139001349	0.9999998534733243	0.0549079228552347	0.05082255474130055
KEGG_PATHWAY	hsa05162:Measles	7	4.166666666666666	0.004350132370424495	ENSG00000118503, ENSG00000125538, ENSG00000173110, ENSG00000115008, ENSG00000115415, ENSG00000109320, ENSG00000173757	81	133	6879	4.469785575048732	0.486765346472945	0.06655702526749478	0.06133686642298539
GOTERM_BP_ALL	GO:0046330~positive regulation of JNK cascade	6	3.571428571428571	0.004421134174505941	ENSG00000174130, ENSG00000104312, ENSG00000125538, ENSG00000232810, ENSG00000115008, ENSG00000091436	152	119	16792	5.5701017249004865	0.9999999548323095	0.057644880034265406	0.053355871407141646
GOTERM_BP_ALL	GO:2001057~reactive nitrogen species metabolic process	5	2.976190476190476	0.004440030057656282	ENSG00000174130, ENSG00000073756, ENSG00000125538, ENSG00000131979, ENSG00000232810	152	74	16792	7.464438122332859	0.9999999579888335	0.057644880034265406	0.053355871407141646
GOTERM_BP_ALL	GO:0032602~chemokine production	5	2.976190476190476	0.004882896433538858	ENSG00000126262, ENSG00000104312, ENSG00000125538, ENSG00000232810, ENSG00000115008	152	76	16792	7.268005540166205	0.9999999923124839	0.06233450062480877	0.05769656555081199
GOTERM_BP_ALL	GO:0043123~positive regulation of I-kappaB kinase/NF-kappaB signaling	7	4.166666666666666	0.006104662854355109	ENSG00000174130, ENSG00000104312, ENSG00000073756, ENSG00000125538, ENSG00000232810, ENSG00000115008, ENSG00000003402	152	182	16792	4.248987854251012	0.9999999999293239	0.0749244312381783	0.06934975519111447
KEGG_PATHWAY	hsa05321:Inflammatory bowel disease (IBD)	5	2.976190476190476	0.006353096231807428	ENSG00000125538, ENSG00000232810, ENSG00000115008, ENSG00000115415, ENSG00000109320	81	64	6879	6.634837962962963	0.6228546204720595	0.0883657930424124	0.0814351426077134
BIOCARTA	h_nfkbPathway:NF-kB Signaling Pathway	4	2.380952380952381	0.007123079416959769	ENSG00000118503, ENSG00000232810, ENSG00000115008, ENSG00000109320	30	23	1625	9.420289855072463	0.503692620367348	0.49066768038604514	0.49066768038604514
GOTERM_BP_ALL	GO:0032757~positive regulation of interleukin-8 production	4	2.380952380952381	0.007209264872864279	ENSG00000101916, ENSG00000126262, ENSG00000125538, ENSG00000232810	152	44	16792	10.043062200956937	0.9999999999989864	0.08599301256163423	0.07959478998696719
GOTERM_BP_ALL	GO:0032874~positive regulation of stress-activated MAPK cascade	6	3.571428571428571	0.008437449519067889	ENSG00000174130, ENSG00000104312, ENSG00000125538, ENSG00000232810, ENSG00000115008, ENSG00000091436	152	139	16792	4.768648239303294	0.999999999999991	0.0972983227017587	0.09005894003283037
GOTERM_BP_ALL	GO:0070304~positive regulation of stress-activated protein kinase signaling cascade	6	3.571428571428571	0.008687670664281319	ENSG00000174130, ENSG00000104312, ENSG00000125538, ENSG00000232810, ENSG00000115008, ENSG00000091436	152	140	16792	4.734586466165414	0.9999999999999966	0.09928394887892754	0.09189682771528712
GOTERM_BP_ALL	GO:2001234~negative regulation of apoptotic signaling pathway	7	4.166666666666666	0.011868311907671169	ENSG00000118503, ENSG00000125538, ENSG00000232810, ENSG00000115008, ENSG00000116679, ENSG00000124216, ENSG00000003402	152	210	16792	3.682456140350877	1.0	0.12583707375439127	0.11647429436056177
GOTERM_BP_ALL	GO:2001237~negative regulation of extrinsic apoptotic signaling pathway	5	2.976190476190476	0.014907808017616092	ENSG00000118503, ENSG00000125538, ENSG00000232810, ENSG00000115008, ENSG00000003402	152	105	16792	5.260651629072681	1.0	0.14553223325636988	0.1347040555658252
GOTERM_BP_ALL	GO:0046328~regulation of JNK cascade	6	3.571428571428571	0.01596909169999279	ENSG00000174130, ENSG00000104312, ENSG00000125538, ENSG00000232810, ENSG00000115008, ENSG00000091436	152	163	16792	4.066515983209557	1.0	0.15125067746618484	0.13999702475452735
GOTERM_BP_ALL	GO:0097191~extrinsic apoptotic signaling pathway	7	4.166666666666666	0.01618929107461721	ENSG00000118503, ENSG00000125538, ENSG00000186891, ENSG00000232810, ENSG00000115008, ENSG00000140379, ENSG00000003402	152	225	16792	3.4369590643274854	1.0	0.15220326116210317	0.14087873243010493
GOTERM_BP_ALL	GO:0032677~regulation of interleukin-8 production	4	2.380952380952381	0.016787553143162992	ENSG00000101916, ENSG00000126262, ENSG00000125538, ENSG00000232810	152	60	16792	7.364912280701754	1.0	0.1560252599116896	0.1444163592528162
KEGG_PATHWAY	hsa04640:Hematopoietic cell lineage	5	2.976190476190476	0.018219165737661157	ENSG00000203710, ENSG00000125538, ENSG00000232810, ENSG00000115008, ENSG00000150337	81	87	6879	4.880800340570455	0.939989655365716	0.1742207723663848	0.16055639806313896
BIOCARTA	h_il1rPathway:Signal transduction through IL1R	4	2.380952380952381	0.019465603768444424	ENSG00000125538, ENSG00000232810, ENSG00000115008, ENSG00000109320	30	33	1625	6.565656565656566	0.8543341907956203	0.49066768038604514	0.49066768038604514
GOTERM_BP_ALL	GO:0032637~interleukin-8 production	4	2.380952380952381	0.021594341808339655	ENSG00000101916, ENSG00000126262, ENSG00000125538, ENSG00000232810	152	66	16792	6.695374800637958	1.0	0.1899207435079089	0.1757898838913917
GOTERM_BP_ALL	GO:0051403~stress-activated MAPK cascade	7	4.166666666666666	0.0222800370186453	ENSG00000174130, ENSG00000104312, ENSG00000125538, ENSG00000232810, ENSG00000115008, ENSG00000109320, ENSG00000091436	152	242	16792	3.1955197912135707	1.0	0.19505252591781908	0.18053984125429784
GOTERM_BP_ALL	GO:0007254~JNK cascade	6	3.571428571428571	0.024899577621482396	ENSG00000174130, ENSG00000104312, ENSG00000125538, ENSG00000232810, ENSG00000115008, ENSG00000091436	152	183	16792	3.6220880069025023	1.0	0.21120375062488514	0.195489350525994
GOTERM_BP_ALL	GO:0031098~stress-activated protein kinase signaling cascade	7	4.166666666666666	0.027408113469438423	ENSG00000174130, ENSG00000104312, ENSG00000125538, ENSG00000232810, ENSG00000115008, ENSG00000109320, ENSG00000091436	152	254	16792	3.0445503522585993	1.0	0.22635089412839798	0.2095094862341184
GOTERM_BP_ALL	GO:0097192~extrinsic apoptotic signaling pathway in absence of ligand	4	2.380952380952381	0.030069419034906182	ENSG00000125538, ENSG00000232810, ENSG00000115008, ENSG00000140379	152	75	16792	5.891929824561403	1.0	0.24004043129034505	0.22218046731694763
GOTERM_BP_ALL	GO:0038034~signal transduction in absence of ligand	4	2.380952380952381	0.030069419034906182	ENSG00000125538, ENSG00000232810, ENSG00000115008, ENSG00000140379	152	75	16792	5.891929824561403	1.0	0.24004043129034505	0.22218046731694763
GOTERM_BP_ALL	GO:0002824~positive regulation of adaptive immune response based on somatic recombination of immune receptors built from immunoglobulin superfamily domains	4	2.380952380952381	0.030069419034906182	ENSG00000104312, ENSG00000125538, ENSG00000232810, ENSG00000162711	152	75	16792	5.891929824561403	1.0	0.24004043129034505	0.22218046731694763
KEGG_PATHWAY	hsa05142:Chagas disease (American trypanosomiasis)	5	2.976190476190476	0.03249261384981197	ENSG00000174130, ENSG00000125538, ENSG00000232810, ENSG00000109320, ENSG00000003402	81	104	6879	4.0829772079772075	0.9936158034797922	0.286061072993441	0.2636249104057201
GOTERM_BP_ALL	GO:0002821~positive regulation of adaptive immune response	4	2.380952380952381	0.0343208659114914	ENSG00000104312, ENSG00000125538, ENSG00000232810, ENSG00000162711	152	79	16792	5.593604263824117	1.0	0.26265388673148166	0.24311139162230147
GOTERM_BP_ALL	GO:0008625~extrinsic apoptotic signaling pathway via death domain receptors	4	2.380952380952381	0.0343208659114914	ENSG00000118503, ENSG00000186891, ENSG00000232810, ENSG00000003402	152	79	16792	5.593604263824117	1.0	0.26265388673148166	0.24311139162230147
GOTERM_BP_ALL	GO:0032872~regulation of stress-activated MAPK cascade	6	3.571428571428571	0.03462550968533229	ENSG00000174130, ENSG00000104312, ENSG00000125538, ENSG00000232810, ENSG00000115008, ENSG00000091436	152	200	16792	3.3142105263157893	1.0	0.26380353387008654	0.2441755004356866
GOTERM_BP_ALL	GO:0070302~regulation of stress-activated protein kinase signaling cascade	6	3.571428571428571	0.035276024689511964	ENSG00000174130, ENSG00000104312, ENSG00000125538, ENSG00000232810, ENSG00000115008, ENSG00000091436	152	201	16792	3.2977219167321286	1.0	0.26666675445131194	0.24682568600379487
GOTERM_BP_ALL	GO:0097190~apoptotic signaling pathway	11	6.547619047619048	0.03792604395618228	ENSG00000118503, ENSG00000125538, ENSG00000186891, ENSG00000232810, ENSG00000115008, ENSG00000116679, ENSG00000124216, ENSG00000196954, ENSG00000140379, ENSG00000003402, ENSG00000104320	152	583	16792	2.0844091360476664	1.0	0.2816414587174081	0.26068621264045133
GOTERM_BP_ALL	GO:0000187~activation of MAPK activity	5	2.976190476190476	0.042839692179948555	ENSG00000104312, ENSG00000125538, ENSG00000232810, ENSG00000091436, ENSG00000173432	152	146	16792	3.783345349675559	1.0	0.3067900657614702	0.2839636631740305
GOTERM_BP_ALL	GO:1901099~negative regulation of signal transduction in absence of ligand	3	1.7857142857142856	0.04357734738087123	ENSG00000125538, ENSG00000232810, ENSG00000115008	152	37	16792	8.95732574679943	1.0	0.30975926086646555	0.28671193833933006
GOTERM_BP_ALL	GO:2001240~negative regulation of extrinsic apoptotic signaling pathway in absence of ligand	3	1.7857142857142856	0.04357734738087123	ENSG00000125538, ENSG00000232810, ENSG00000115008	152	37	16792	8.95732574679943	1.0	0.30975926086646555	0.28671193833933006
GOTERM_BP_ALL	GO:0043406~positive regulation of MAP kinase activity	6	3.571428571428571	0.04643971542089536	ENSG00000174130, ENSG00000104312, ENSG00000125538, ENSG00000232810, ENSG00000091436, ENSG00000173432	152	217	16792	3.0545719136551055	1.0	0.32229162502101383	0.2983118446945878
GOTERM_BP_ALL	GO:0042886~amide transport	7	4.166666666666666	0.046633923552926906	ENSG00000126262, ENSG00000110203, ENSG00000125538, ENSG00000232810, ENSG00000168394, ENSG00000103569, ENSG00000272636	152	289	16792	2.6758331815698417	1.0	0.32305206207172776	0.2990157022005277
Annotation Cluster 29	Enrichment Score: 2.499707222450739
Category	Term	Count	%	PValue	Genes	List Total	Pop Hits	Pop Total	Fold Enrichment	Bonferroni	Benjamini	FDR
GOTERM_BP_ALL	GO:1901617~organic hydroxy compound biosynthetic process	9	5.357142857142857	1.189025154025097E-4	ENSG00000186480, ENSG00000125538, ENSG00000131979, ENSG00000161905, ENSG00000232810, ENSG00000115956, ENSG00000109320, ENSG00000124216, ENSG00000197943	152	164	16792	6.062580231065468	0.3648397091683667	0.003689844725946175	0.0034153055846916
UP_KEYWORDS	Lipid metabolism	13	7.738095238095238	1.90011231138511E-4	ENSG00000073756, ENSG00000161905, ENSG00000197943, ENSG00000137642, ENSG00000188089, ENSG00000186480, ENSG00000151726, ENSG00000135241, ENSG00000086696, ENSG00000087253, ENSG00000012660, ENSG00000087157, ENSG00000101670	165	433	20581	3.7448806774441876	0.04730214123683729	0.008075477323386718	0.007790460476678951
GOTERM_BP_ALL	GO:0008610~lipid biosynthetic process	16	9.523809523809524	5.092086440178201E-4	ENSG00000073756, ENSG00000161905, ENSG00000197943, ENSG00000198814, ENSG00000186480, ENSG00000125538, ENSG00000151726, ENSG00000135241, ENSG00000086696, ENSG00000232810, ENSG00000109320, ENSG00000087253, ENSG00000012660, ENSG00000087157, ENSG00000124216, ENSG00000148459	152	624	16792	2.8326585695006745	0.8568903878488898	0.01136637072640947	0.010520667481374027
GOTERM_BP_ALL	GO:0046486~glycerolipid metabolic process	11	6.547619047619048	0.002282378554337756	ENSG00000188089, ENSG00000186480, ENSG00000135241, ENSG00000151726, ENSG00000161905, ENSG00000141968, ENSG00000115956, ENSG00000087253, ENSG00000087157, ENSG00000197943, ENSG00000198814	152	379	16792	3.2063602277461465	0.9998370058019249	0.036388647492374984	0.03368118721261745
GOTERM_BP_ALL	GO:0006629~lipid metabolic process	23	13.690476190476192	0.0039007727074810957	ENSG00000073756, ENSG00000161905, ENSG00000141968, ENSG00000115956, ENSG00000197943, ENSG00000173757, ENSG00000137642, ENSG00000198814, ENSG00000188089, ENSG00000186480, ENSG00000125538, ENSG00000151726, ENSG00000135241, ENSG00000086696, ENSG00000232810, ENSG00000109320, ENSG00000087253, ENSG00000182782, ENSG00000012660, ENSG00000087157, ENSG00000124216, ENSG00000148459, ENSG00000101670	152	1330	16792	1.910447170557974	0.9999996680777072	0.05375180297637308	0.04975245478530942
GOTERM_BP_ALL	GO:1901615~organic hydroxy compound metabolic process	11	6.547619047619048	0.0039968774821311	ENSG00000186480, ENSG00000125538, ENSG00000131979, ENSG00000161905, ENSG00000232810, ENSG00000115956, ENSG00000109320, ENSG00000124216, ENSG00000197943, ENSG00000137642, ENSG00000198814	152	410	16792	2.9639281129653403	0.9999997703366226	0.054486004818908605	0.050432029087032766
GOTERM_BP_ALL	GO:0044283~small molecule biosynthetic process	12	7.142857142857142	0.004657765628129539	ENSG00000186480, ENSG00000073756, ENSG00000135241, ENSG00000125538, ENSG00000161905, ENSG00000232810, ENSG00000115956, ENSG00000109320, ENSG00000012660, ENSG00000124216, ENSG00000148459, ENSG00000197943	152	488	16792	2.7165660051768765	0.9999999817705043	0.05986091381336852	0.055407023448423104
GOTERM_BP_ALL	GO:0046890~regulation of lipid biosynthetic process	6	3.571428571428571	0.0060069188573927115	ENSG00000186480, ENSG00000073756, ENSG00000125538, ENSG00000232810, ENSG00000109320, ENSG00000124216	152	128	16792	5.178453947368421	0.9999999998971296	0.07396261057634831	0.06845949781667242
GOTERM_BP_ALL	GO:0006694~steroid biosynthetic process	6	3.571428571428571	0.010300164664453848	ENSG00000186480, ENSG00000125538, ENSG00000086696, ENSG00000232810, ENSG00000109320, ENSG00000124216	152	146	16792	4.540014419610671	1.0	0.11330181130899233	0.10487170535883415
GOTERM_BP_ALL	GO:0006650~glycerophospholipid metabolic process	8	4.761904761904762	0.012961650355782742	ENSG00000188089, ENSG00000135241, ENSG00000161905, ENSG00000141968, ENSG00000115956, ENSG00000087253, ENSG00000087157, ENSG00000197943	152	278	16792	3.179098826202196	1.0	0.13263973031641482	0.12277080618493412
GOTERM_BP_ALL	GO:0044255~cellular lipid metabolic process	17	10.119047619047619	0.025501110537332748	ENSG00000073756, ENSG00000161905, ENSG00000141968, ENSG00000115956, ENSG00000197943, ENSG00000173757, ENSG00000198814, ENSG00000188089, ENSG00000186480, ENSG00000151726, ENSG00000135241, ENSG00000232810, ENSG00000087253, ENSG00000012660, ENSG00000087157, ENSG00000148459, ENSG00000101670	152	1043	16792	1.8006257253872937	1.0	0.21534897991371482	0.19932615824866504
GOTERM_BP_ALL	GO:0006644~phospholipid metabolic process	9	5.357142857142857	0.025852058458192863	ENSG00000188089, ENSG00000135241, ENSG00000161905, ENSG00000141968, ENSG00000115956, ENSG00000087253, ENSG00000087157, ENSG00000197943, ENSG00000101670	152	393	16792	2.529931699477702	1.0	0.2173508967729563	0.20117912452157574
Annotation Cluster 30	Enrichment Score: 2.480362141789024
Category	Term	Count	%	PValue	Genes	List Total	Pop Hits	Pop Total	Fold Enrichment	Bonferroni	Benjamini	FDR
GOTERM_BP_ALL	GO:0048518~positive regulation of biological process	80	47.61904761904761	7.640018049605251E-8	ENSG00000174130, ENSG00000153993, ENSG00000175063, ENSG00000073756, ENSG00000115956, ENSG00000043462, ENSG00000141968, ENSG00000003402, ENSG00000157557, ENSG00000101916, ENSG00000143556, ENSG00000186480, ENSG00000119922, ENSG00000151726, ENSG00000123700, ENSG00000122133, ENSG00000163568, ENSG00000162711, ENSG00000184588, ENSG00000167604, ENSG00000101670, ENSG00000126262, ENSG00000131979, ENSG0000…	152	5285	16792	1.672260120499925	2.9157698333359683E-4	7.2904872238358104E-6	6.748045942313838E-6
GOTERM_BP_ALL	GO:0043122~regulation of I-kappaB kinase/NF-kappaB signaling	13	7.738095238095238	1.6432157765497388E-6	ENSG00000174130, ENSG00000073756, ENSG00000104312, ENSG00000115008, ENSG00000115415, ENSG00000003402, ENSG00000118503, ENSG00000125538, ENSG00000168421, ENSG00000232810, ENSG00000162711, ENSG00000050730, ENSG00000167604	152	238	16792	6.034276868642194	0.006252530838322112	1.1834253998283686E-4	1.095373837462307E-4
GOTERM_BP_ALL	GO:1902531~regulation of intracellular signal transduction	35	20.833333333333336	7.127019450580097E-6	ENSG00000113916, ENSG00000174130, ENSG00000073756, ENSG00000128052, ENSG00000115956, ENSG00000141968, ENSG00000115415, ENSG00000003402, ENSG00000137642, ENSG00000143556, ENSG00000164691, ENSG00000162711, ENSG00000163823, ENSG00000149554, ENSG00000091436, ENSG00000124216, ENSG00000167604, ENSG00000104320, ENSG00000160999, ENSG00000104312, ENSG00000161905, ENSG00000155629, ENSG00000115008, ENSG0000…	152	1714	16792	2.2558803660259166	0.026837235974805362	3.726552499022497E-4	3.449282153273902E-4
GOTERM_BP_ALL	GO:0051247~positive regulation of protein metabolic process	31	18.452380952380953	2.637307774935588E-5	ENSG00000113916, ENSG00000174130, ENSG00000105697, ENSG00000068024, ENSG00000175063, ENSG00000128052, ENSG00000043462, ENSG00000137642, ENSG00000101916, ENSG00000143556, ENSG00000151726, ENSG00000125347, ENSG00000163568, ENSG00000162711, ENSG00000163823, ENSG00000091436, ENSG00000104320, ENSG00000104312, ENSG00000161905, ENSG00000115008, ENSG00000116514, ENSG00000173432, ENSG00000123609, ENSG0000…	152	1508	16792	2.271010749685886	0.09576623754310065	0.0011185115307699044	0.0010352898187608256
GOTERM_BP_ALL	GO:0009893~positive regulation of metabolic process	48	28.57142857142857	7.72198197680612E-5	ENSG00000113916, ENSG00000174130, ENSG00000105697, ENSG00000068024, ENSG00000073756, ENSG00000175063, ENSG00000128052, ENSG00000115956, ENSG00000043462, ENSG00000115415, ENSG00000132510, ENSG00000137642, ENSG00000157557, ENSG00000101916, ENSG00000143556, ENSG00000100604, ENSG00000186480, ENSG00000151726, ENSG00000125347, ENSG00000163568, ENSG00000162711, ENSG00000163823, ENSG00000149554, ENSG0000…	152	3052	16792	1.7374629233634542	0.25528928113607274	0.002704110569309079	0.0025029139746840386
GOTERM_BP_ALL	GO:0019220~regulation of phosphate metabolic process	31	18.452380952380953	8.871669112263964E-5	ENSG00000174130, ENSG00000068024, ENSG00000175063, ENSG00000128052, ENSG00000115956, ENSG00000043462, ENSG00000137642, ENSG00000101916, ENSG00000143556, ENSG00000100604, ENSG00000151726, ENSG00000163823, ENSG00000182541, ENSG00000091436, ENSG00000104320, ENSG00000104312, ENSG00000134668, ENSG00000161905, ENSG00000115008, ENSG00000131370, ENSG00000117228, ENSG00000173432, ENSG00000155307, ENSG0000…	152	1610	16792	2.1271330500163455	0.28726573795368127	0.0029967399116381903	0.0027737705286396976
GOTERM_BP_ALL	GO:0051174~regulation of phosphorus metabolic process	31	18.452380952380953	8.971980012261818E-5	ENSG00000174130, ENSG00000068024, ENSG00000175063, ENSG00000128052, ENSG00000115956, ENSG00000043462, ENSG00000137642, ENSG00000101916, ENSG00000143556, ENSG00000100604, ENSG00000151726, ENSG00000163823, ENSG00000182541, ENSG00000091436, ENSG00000104320, ENSG00000104312, ENSG00000134668, ENSG00000161905, ENSG00000115008, ENSG00000131370, ENSG00000117228, ENSG00000173432, ENSG00000155307, ENSG0000…	152	1611	16792	2.1258126694762978	0.2899897274916239	0.0030040392725266107	0.0027805267880106144
GOTERM_BP_ALL	GO:0048522~positive regulation of cellular process	65	38.69047619047619	1.3006365239757312E-4	ENSG00000174130, ENSG00000153993, ENSG00000175063, ENSG00000073756, ENSG00000115956, ENSG00000043462, ENSG00000141968, ENSG00000003402, ENSG00000157557, ENSG00000101916, ENSG00000143556, ENSG00000186480, ENSG00000119922, ENSG00000151726, ENSG00000123700, ENSG00000122133, ENSG00000163568, ENSG00000162711, ENSG00000167604, ENSG00000126262, ENSG00000161905, ENSG00000116514, ENSG00000137757, ENSG0000…	152	4744	16792	1.5136571403212922	0.39133378541939334	0.0039401028666788615	0.00364694352317957
GOTERM_BP_ALL	GO:0006796~phosphate-containing compound metabolic process	47	27.976190476190478	2.049473795927867E-4	ENSG00000174130, ENSG00000068024, ENSG00000175063, ENSG00000128052, ENSG00000115956, ENSG00000043462, ENSG00000141968, ENSG00000137642, ENSG00000101916, ENSG00000143556, ENSG00000188089, ENSG00000100604, ENSG00000162551, ENSG00000151726, ENSG00000135241, ENSG00000163283, ENSG00000163823, ENSG00000182541, ENSG00000184588, ENSG00000149554, ENSG00000091436, ENSG00000104320, ENSG00000101670, ENSG0000…	152	3083	16792	1.6841593116752311	0.5426765280567559	0.005710103269384429	0.005285248847454857
GOTERM_BP_ALL	GO:0006793~phosphorus metabolic process	47	27.976190476190478	2.1462351207073818E-4	ENSG00000174130, ENSG00000068024, ENSG00000175063, ENSG00000128052, ENSG00000115956, ENSG00000043462, ENSG00000141968, ENSG00000137642, ENSG00000101916, ENSG00000143556, ENSG00000188089, ENSG00000100604, ENSG00000162551, ENSG00000151726, ENSG00000135241, ENSG00000163283, ENSG00000163823, ENSG00000182541, ENSG00000184588, ENSG00000149554, ENSG00000091436, ENSG00000104320, ENSG00000101670, ENSG0000…	152	3089	16792	1.680888040755823	0.5592625224845393	0.005893654284705091	0.005455142936301568
GOTERM_BP_ALL	GO:0031325~positive regulation of cellular metabolic process	44	26.190476190476193	2.5872605703066733E-4	ENSG00000113916, ENSG00000174130, ENSG00000105697, ENSG00000068024, ENSG00000073756, ENSG00000175063, ENSG00000128052, ENSG00000115956, ENSG00000043462, ENSG00000115415, ENSG00000132510, ENSG00000157557, ENSG00000101916, ENSG00000143556, ENSG00000100604, ENSG00000186480, ENSG00000151726, ENSG00000125347, ENSG00000163568, ENSG00000162711, ENSG00000163823, ENSG00000149554, ENSG00000091436, ENSG0000…	152	2839	16792	1.7121669972748004	0.6275621628179614	0.00667268486274363	0.006176210537090187
GOTERM_BP_ALL	GO:0042325~regulation of phosphorylation	27	16.071428571428573	2.7602302488343155E-4	ENSG00000174130, ENSG00000068024, ENSG00000175063, ENSG00000128052, ENSG00000043462, ENSG00000137642, ENSG00000101916, ENSG00000143556, ENSG00000151726, ENSG00000163823, ENSG00000182541, ENSG00000091436, ENSG00000104320, ENSG00000104312, ENSG00000161905, ENSG00000115008, ENSG00000131370, ENSG00000117228, ENSG00000173432, ENSG00000155307, ENSG00000118503, ENSG00000123975, ENSG00000125538, ENSG0000…	152	1393	16792	2.141270261079835	0.6513634553923049	0.006977350238278531	0.006458207595451414
GOTERM_BP_ALL	GO:0032755~positive regulation of interleukin-6 production	6	3.571428571428571	3.1624221589980275E-4	ENSG00000174130, ENSG00000104312, ENSG00000125538, ENSG00000232810, ENSG00000115008, ENSG00000122133	152	66	16792	10.043062200956937	0.7009927462287424	0.007889519856794426	0.007302508161921589
GOTERM_BP_ALL	GO:0032270~positive regulation of cellular protein metabolic process	27	16.071428571428573	3.716226570216161E-4	ENSG00000113916, ENSG00000174130, ENSG00000105697, ENSG00000068024, ENSG00000175063, ENSG00000128052, ENSG00000043462, ENSG00000143556, ENSG00000151726, ENSG00000163568, ENSG00000162711, ENSG00000163823, ENSG00000091436, ENSG00000104320, ENSG00000104312, ENSG00000161905, ENSG00000115008, ENSG00000116514, ENSG00000173432, ENSG00000123609, ENSG00000203710, ENSG00000118503, ENSG00000123975, ENSG0000…	152	1420	16792	2.100555967383247	0.7579830024558496	0.00897774482184499	0.008309764856059302
GOTERM_BP_ALL	GO:0032675~regulation of interleukin-6 production	7	4.166666666666666	3.899019650884439E-4	ENSG00000174130, ENSG00000104312, ENSG00000118503, ENSG00000125538, ENSG00000232810, ENSG00000115008, ENSG00000122133	152	106	16792	7.295431976166832	0.7742994172313326	0.009360099375739561	0.008663670708537562
GOTERM_BP_ALL	GO:0032635~interleukin-6 production	7	4.166666666666666	4.527542719975717E-4	ENSG00000174130, ENSG00000104312, ENSG00000118503, ENSG00000125538, ENSG00000232810, ENSG00000115008, ENSG00000122133	152	109	16792	7.094640270400773	0.8224591207485972	0.01041062082057067	0.009636029174502535
GOTERM_BP_ALL	GO:0051246~regulation of protein metabolic process	39	23.214285714285715	6.841538424370301E-4	ENSG00000113916, ENSG00000174130, ENSG00000105697, ENSG00000068024, ENSG00000175063, ENSG00000128052, ENSG00000043462, ENSG00000137642, ENSG00000101916, ENSG00000143556, ENSG00000151726, ENSG00000125347, ENSG00000163568, ENSG00000162711, ENSG00000163823, ENSG00000149554, ENSG00000091436, ENSG00000104320, ENSG00000104312, ENSG00000161905, ENSG00000115008, ENSG00000131370, ENSG00000116514, ENSG0000…	152	2512	16792	1.715156721421388	0.9266350464242251	0.014270028505913355	0.013208281559180477
GOTERM_BP_ALL	GO:0031399~regulation of protein modification process	29	17.261904761904763	8.298149329973306E-4	ENSG00000113916, ENSG00000174130, ENSG00000105697, ENSG00000068024, ENSG00000175063, ENSG00000128052, ENSG00000043462, ENSG00000137642, ENSG00000101916, ENSG00000143556, ENSG00000151726, ENSG00000163823, ENSG00000149554, ENSG00000091436, ENSG00000104320, ENSG00000104312, ENSG00000161905, ENSG00000115008, ENSG00000131370, ENSG00000117228, ENSG00000173432, ENSG00000155307, ENSG00000123609, ENSG0000…	152	1664	16792	1.92532262145749	0.9579425402386076	0.016758749202385244	0.015511831525288724
GOTERM_BP_ALL	GO:0031663~lipopolysaccharide-mediated signaling pathway	5	2.976190476190476	9.721313447888687E-4	ENSG00000104312, ENSG00000118503, ENSG00000125538, ENSG00000232810, ENSG00000102794	152	49	16792	11.27282491944146	0.9755818878399257	0.01912693475803666	0.017703814645046768
GOTERM_BP_ALL	GO:0010604~positive regulation of macromolecule metabolic process	42	25.0	0.0011429751607145264	ENSG00000113916, ENSG00000174130, ENSG00000105697, ENSG00000068024, ENSG00000175063, ENSG00000128052, ENSG00000043462, ENSG00000115415, ENSG00000132510, ENSG00000137642, ENSG00000157557, ENSG00000101916, ENSG00000143556, ENSG00000186480, ENSG00000151726, ENSG00000125347, ENSG00000163568, ENSG00000162711, ENSG00000163823, ENSG00000149554, ENSG00000091436, ENSG00000124216, ENSG00000104320, ENSG0000…	152	2856	16792	1.6246130030959756	0.9872882858857562	0.02159770390320469	0.019990748726754565
GOTERM_BP_ALL	GO:0032722~positive regulation of chemokine production	5	2.976190476190476	0.0012165249238944046	ENSG00000126262, ENSG00000104312, ENSG00000125538, ENSG00000232810, ENSG00000115008	152	52	16792	10.62246963562753	0.9904029774455783	0.02265110065612167	0.020965768566433812
GOTERM_BP_ALL	GO:0001932~regulation of protein phosphorylation	24	14.285714285714285	0.0013323839045121448	ENSG00000174130, ENSG00000175063, ENSG00000104312, ENSG00000161905, ENSG00000043462, ENSG00000128052, ENSG00000115008, ENSG00000131370, ENSG00000117228, ENSG00000173432, ENSG00000155307, ENSG00000137642, ENSG00000101916, ENSG00000143556, ENSG00000118503, ENSG00000125538, ENSG00000151726, ENSG00000123975, ENSG00000186891, ENSG00000232810, ENSG00000163823, ENSG00000091436, ENSG00000184557, ENSG0000…	152	1300	16792	2.0395141700404857	0.9938364380791557	0.023989195110956874	0.02220430346528966
GOTERM_BP_ALL	GO:0031401~positive regulation of protein modification process	22	13.095238095238097	0.0013809788267820568	ENSG00000113916, ENSG00000174130, ENSG00000105697, ENSG00000175063, ENSG00000068024, ENSG00000104312, ENSG00000161905, ENSG00000043462, ENSG00000128052, ENSG00000115008, ENSG00000173432, ENSG00000123609, ENSG00000143556, ENSG00000125538, ENSG00000151726, ENSG00000123975, ENSG00000186891, ENSG00000232810, ENSG00000163823, ENSG00000091436, ENSG00000184557, ENSG00000104320	152	1143	16792	2.12635262697426	0.9948812204698554	0.024747399914681275	0.022906094812305194
GOTERM_BP_ALL	GO:0032268~regulation of cellular protein metabolic process	36	21.428571428571427	0.0015069479767000704	ENSG00000113916, ENSG00000174130, ENSG00000105697, ENSG00000068024, ENSG00000175063, ENSG00000128052, ENSG00000043462, ENSG00000137642, ENSG00000101916, ENSG00000143556, ENSG00000151726, ENSG00000163568, ENSG00000162711, ENSG00000163823, ENSG00000149554, ENSG00000091436, ENSG00000104320, ENSG00000104312, ENSG00000161905, ENSG00000115008, ENSG00000131370, ENSG00000116514, ENSG00000117228, ENSG0000…	152	2346	16792	1.6952483510566698	0.9968373936082555	0.026264933456914014	0.024310717815896568
GOTERM_BP_ALL	GO:0010562~positive regulation of phosphorus metabolic process	20	11.904761904761903	0.0027654373933418516	ENSG00000174130, ENSG00000104312, ENSG00000161905, ENSG00000043462, ENSG00000128052, ENSG00000115956, ENSG00000115008, ENSG00000173432, ENSG00000143556, ENSG00000100604, ENSG00000125538, ENSG00000151726, ENSG00000123975, ENSG00000140030, ENSG00000186891, ENSG00000232810, ENSG00000163823, ENSG00000091436, ENSG00000184557, ENSG00000104320	152	1049	16792	2.1062666198384425	0.9999743328096959	0.041394802079944504	0.038314863963438285
GOTERM_BP_ALL	GO:0045937~positive regulation of phosphate metabolic process	20	11.904761904761903	0.0027654373933418516	ENSG00000174130, ENSG00000104312, ENSG00000161905, ENSG00000043462, ENSG00000128052, ENSG00000115956, ENSG00000115008, ENSG00000173432, ENSG00000143556, ENSG00000100604, ENSG00000125538, ENSG00000151726, ENSG00000123975, ENSG00000140030, ENSG00000186891, ENSG00000232810, ENSG00000163823, ENSG00000091436, ENSG00000184557, ENSG00000104320	152	1049	16792	2.1062666198384425	0.9999743328096959	0.041394802079944504	0.038314863963438285
GOTERM_BP_ALL	GO:0032729~positive regulation of interferon-gamma production	5	2.976190476190476	0.0027801890688555803	ENSG00000101916, ENSG00000104312, ENSG00000125538, ENSG00000232810, ENSG00000184588	152	65	16792	8.497975708502024	0.9999757419183525	0.041453053421178714	0.03836878117291705
GOTERM_BP_ALL	GO:0010563~negative regulation of phosphorus metabolic process	13	7.738095238095238	0.003754445490272601	ENSG00000175063, ENSG00000068024, ENSG00000134668, ENSG00000115956, ENSG00000131370, ENSG00000117228, ENSG00000155307, ENSG00000137642, ENSG00000118503, ENSG00000125538, ENSG00000168421, ENSG00000232810, ENSG00000184557	152	544	16792	2.6399961300309593	0.9999994185192164	0.05249347412589934	0.04858775061220916
GOTERM_BP_ALL	GO:0045936~negative regulation of phosphate metabolic process	13	7.738095238095238	0.003754445490272601	ENSG00000175063, ENSG00000068024, ENSG00000134668, ENSG00000115956, ENSG00000131370, ENSG00000117228, ENSG00000155307, ENSG00000137642, ENSG00000118503, ENSG00000125538, ENSG00000168421, ENSG00000232810, ENSG00000184557	152	544	16792	2.6399961300309593	0.9999994185192164	0.05249347412589934	0.04858775061220916
GOTERM_BP_ALL	GO:0032642~regulation of chemokine production	5	2.976190476190476	0.0038278062285300027	ENSG00000126262, ENSG00000104312, ENSG00000125538, ENSG00000232810, ENSG00000115008	152	71	16792	7.779836916234248	0.9999995610022165	0.05293745063151819	0.048998693497813404
GOTERM_BP_ALL	GO:0046330~positive regulation of JNK cascade	6	3.571428571428571	0.004421134174505941	ENSG00000174130, ENSG00000104312, ENSG00000125538, ENSG00000232810, ENSG00000115008, ENSG00000091436	152	119	16792	5.5701017249004865	0.9999999548323095	0.057644880034265406	0.053355871407141646
GOTERM_BP_ALL	GO:0016310~phosphorylation	33	19.642857142857142	0.004549645819880539	ENSG00000174130, ENSG00000068024, ENSG00000175063, ENSG00000128052, ENSG00000043462, ENSG00000141968, ENSG00000137642, ENSG00000101916, ENSG00000143556, ENSG00000151726, ENSG00000163823, ENSG00000182541, ENSG00000149554, ENSG00000091436, ENSG00000104320, ENSG00000104312, ENSG00000161905, ENSG00000115008, ENSG00000131370, ENSG00000117228, ENSG00000173432, ENSG00000155307, ENSG00000173757, ENSG0000…	152	2229	16792	1.6355457958489765	0.9999999724047698	0.058867790150793284	0.054487792141145575
GOTERM_BP_ALL	GO:0032602~chemokine production	5	2.976190476190476	0.004882896433538858	ENSG00000126262, ENSG00000104312, ENSG00000125538, ENSG00000232810, ENSG00000115008	152	76	16792	7.268005540166205	0.9999999923124839	0.06233450062480877	0.05769656555081199
GOTERM_BP_ALL	GO:0043123~positive regulation of I-kappaB kinase/NF-kappaB signaling	7	4.166666666666666	0.006104662854355109	ENSG00000174130, ENSG00000104312, ENSG00000073756, ENSG00000125538, ENSG00000232810, ENSG00000115008, ENSG00000003402	152	182	16792	4.248987854251012	0.9999999999293239	0.0749244312381783	0.06934975519111447
GOTERM_BP_ALL	GO:0001934~positive regulation of protein phosphorylation	17	10.119047619047619	0.006404143381537029	ENSG00000174130, ENSG00000104312, ENSG00000161905, ENSG00000043462, ENSG00000128052, ENSG00000115008, ENSG00000173432, ENSG00000143556, ENSG00000125538, ENSG00000151726, ENSG00000123975, ENSG00000186891, ENSG00000232810, ENSG00000163823, ENSG00000091436, ENSG00000184557, ENSG00000104320	152	890	16792	2.110171496156121	0.9999999999776283	0.07809781241957456	0.07228702417562403
GOTERM_BP_ALL	GO:0006468~protein phosphorylation	28	16.666666666666664	0.007701869856351599	ENSG00000174130, ENSG00000175063, ENSG00000128052, ENSG00000043462, ENSG00000137642, ENSG00000143556, ENSG00000151726, ENSG00000163823, ENSG00000182541, ENSG00000149554, ENSG00000091436, ENSG00000104320, ENSG00000104312, ENSG00000161905, ENSG00000115008, ENSG00000131370, ENSG00000117228, ENSG00000173432, ENSG00000155307, ENSG00000173757, ENSG00000118503, ENSG00000123975, ENSG00000125538, ENSG0000…	152	1852	16792	1.670228486984199	0.9999999999998476	0.09101559517552339	0.08424367245353002
GOTERM_BP_ALL	GO:1902533~positive regulation of intracellular signal transduction	17	10.119047619047619	0.008260750047917226	ENSG00000174130, ENSG00000073756, ENSG00000104312, ENSG00000161905, ENSG00000128052, ENSG00000115008, ENSG00000155629, ENSG00000173432, ENSG00000003402, ENSG00000143556, ENSG00000125538, ENSG00000140030, ENSG00000186891, ENSG00000232810, ENSG00000163823, ENSG00000091436, ENSG00000184557	152	915	16792	2.052516537244751	0.9999999999999822	0.09613196016128064	0.08897935951003524
GOTERM_BP_ALL	GO:0032874~positive regulation of stress-activated MAPK cascade	6	3.571428571428571	0.008437449519067889	ENSG00000174130, ENSG00000104312, ENSG00000125538, ENSG00000232810, ENSG00000115008, ENSG00000091436	152	139	16792	4.768648239303294	0.999999999999991	0.0972983227017587	0.09005894003283037
GOTERM_BP_ALL	GO:0070304~positive regulation of stress-activated protein kinase signaling cascade	6	3.571428571428571	0.008687670664281319	ENSG00000174130, ENSG00000104312, ENSG00000125538, ENSG00000232810, ENSG00000115008, ENSG00000091436	152	140	16792	4.734586466165414	0.9999999999999966	0.09928394887892754	0.09189682771528712
GOTERM_BP_ALL	GO:0042327~positive regulation of phosphorylation	17	10.119047619047619	0.009753979705488499	ENSG00000174130, ENSG00000104312, ENSG00000161905, ENSG00000043462, ENSG00000128052, ENSG00000115008, ENSG00000173432, ENSG00000143556, ENSG00000125538, ENSG00000151726, ENSG00000123975, ENSG00000186891, ENSG00000232810, ENSG00000163823, ENSG00000091436, ENSG00000184557, ENSG00000104320	152	932	16792	2.015077930878699	0.9999999999999999	0.1095027662819106	0.10135532441026725
GOTERM_BP_ALL	GO:0071900~regulation of protein serine/threonine kinase activity	11	6.547619047619048	0.01096329164197637	ENSG00000174130, ENSG00000175063, ENSG00000104312, ENSG00000118503, ENSG00000125538, ENSG00000151726, ENSG00000123975, ENSG00000232810, ENSG00000091436, ENSG00000173432, ENSG00000137642	152	476	16792	2.5529632905793895	1.0	0.11888319374268126	0.11003781071335941
GOTERM_BP_ALL	GO:0043549~regulation of kinase activity	15	8.928571428571429	0.011637819656008712	ENSG00000174130, ENSG00000175063, ENSG00000104312, ENSG00000043462, ENSG00000131370, ENSG00000173432, ENSG00000137642, ENSG00000118503, ENSG00000125538, ENSG00000151726, ENSG00000123975, ENSG00000232810, ENSG00000091436, ENSG00000184557, ENSG00000104320	152	788	16792	2.1029254608602725	1.0	0.12408256320386941	0.11485032638178429
GOTERM_BP_ALL	GO:0043410~positive regulation of MAPK cascade	11	6.547619047619048	0.012375958871339344	ENSG00000174130, ENSG00000143556, ENSG00000104312, ENSG00000125538, ENSG00000161905, ENSG00000232810, ENSG00000128052, ENSG00000115008, ENSG00000163823, ENSG00000091436, ENSG00000173432	152	485	16792	2.5055887140531743	1.0	0.128646504543025	0.11907469231084812
GOTERM_BP_ALL	GO:0045859~regulation of protein kinase activity	14	8.333333333333332	0.014590815657539493	ENSG00000174130, ENSG00000175063, ENSG00000104312, ENSG00000043462, ENSG00000131370, ENSG00000173432, ENSG00000137642, ENSG00000118503, ENSG00000125538, ENSG00000151726, ENSG00000123975, ENSG00000232810, ENSG00000091436, ENSG00000184557	152	730	16792	2.118673395818313	1.0	0.14353902929079446	0.13285915391259545
GOTERM_BP_ALL	GO:2001237~negative regulation of extrinsic apoptotic signaling pathway	5	2.976190476190476	0.014907808017616092	ENSG00000118503, ENSG00000125538, ENSG00000232810, ENSG00000115008, ENSG00000003402	152	105	16792	5.260651629072681	1.0	0.14553223325636988	0.1347040555658252
GOTERM_BP_ALL	GO:0042326~negative regulation of phosphorylation	10	5.952380952380952	0.015404820630652512	ENSG00000175063, ENSG00000068024, ENSG00000118503, ENSG00000125538, ENSG00000168421, ENSG00000131370, ENSG00000117228, ENSG00000155307, ENSG00000184557, ENSG00000137642	152	428	16792	2.5811608460403344	1.0	0.14811133588715528	0.13709126269041644
GOTERM_BP_ALL	GO:0046328~regulation of JNK cascade	6	3.571428571428571	0.01596909169999279	ENSG00000174130, ENSG00000104312, ENSG00000125538, ENSG00000232810, ENSG00000115008, ENSG00000091436	152	163	16792	4.066515983209557	1.0	0.15125067746618484	0.13999702475452735
GOTERM_BP_ALL	GO:0050790~regulation of catalytic activity	32	19.047619047619047	0.01771692349144712	ENSG00000113916, ENSG00000174130, ENSG00000175063, ENSG00000115956, ENSG00000043462, ENSG00000141968, ENSG00000003402, ENSG00000137642, ENSG00000151726, ENSG00000164691, ENSG00000163568, ENSG00000162711, ENSG00000091436, ENSG00000104320, ENSG00000104312, ENSG00000134668, ENSG00000131979, ENSG00000145819, ENSG00000131370, ENSG00000173432, ENSG00000170542, ENSG00000203710, ENSG00000118503, ENSG0000…	152	2357	16792	1.4998548556371836	1.0	0.16256129078570594	0.15046608340212184
GOTERM_BP_ALL	GO:0071902~positive regulation of protein serine/threonine kinase activity	8	4.761904761904762	0.018907039231794494	ENSG00000174130, ENSG00000104312, ENSG00000125538, ENSG00000151726, ENSG00000123975, ENSG00000232810, ENSG00000091436, ENSG00000173432	152	300	16792	2.9459649122807017	1.0	0.17142082837947642	0.15866643611859843
GOTERM_BP_ALL	GO:0043408~regulation of MAPK cascade	13	7.738095238095238	0.01946204385873629	ENSG00000174130, ENSG00000104312, ENSG00000161905, ENSG00000128052, ENSG00000115008, ENSG00000117228, ENSG00000173432, ENSG00000137642, ENSG00000143556, ENSG00000125538, ENSG00000232810, ENSG00000163823, ENSG00000091436	152	678	16792	2.1182269833876726	1.0	0.17492782981501762	0.16191250268180699
GOTERM_BP_ALL	GO:0070374~positive regulation of ERK1 and ERK2 cascade	6	3.571428571428571	0.021953970967894545	ENSG00000143556, ENSG00000104312, ENSG00000161905, ENSG00000232810, ENSG00000128052, ENSG00000163823	152	177	16792	3.7448706512042818	1.0	0.19263978663092754	0.17830661937832512
GOTERM_BP_ALL	GO:0051403~stress-activated MAPK cascade	7	4.166666666666666	0.0222800370186453	ENSG00000174130, ENSG00000104312, ENSG00000125538, ENSG00000232810, ENSG00000115008, ENSG00000109320, ENSG00000091436	152	242	16792	3.1955197912135707	1.0	0.19505252591781908	0.18053984125429784
GOTERM_BP_ALL	GO:0043085~positive regulation of catalytic activity	23	13.690476190476192	0.02249874274039758	ENSG00000174130, ENSG00000175063, ENSG00000104312, ENSG00000131979, ENSG00000043462, ENSG00000141968, ENSG00000115956, ENSG00000145819, ENSG00000173432, ENSG00000003402, ENSG00000137642, ENSG00000203710, ENSG00000125538, ENSG00000151726, ENSG00000123975, ENSG00000140030, ENSG00000164691, ENSG00000232810, ENSG00000163568, ENSG00000162711, ENSG00000091436, ENSG00000182732, ENSG00000104320	152	1559	16792	1.629823436075757	1.0	0.196516478352626	0.18189486979822572
GOTERM_BP_ALL	GO:0070371~ERK1 and ERK2 cascade	7	4.166666666666666	0.02268040949988974	ENSG00000143556, ENSG00000104312, ENSG00000161905, ENSG00000232810, ENSG00000128052, ENSG00000163823, ENSG00000117228	152	243	16792	3.1823695040069304	1.0	0.19720073590223036	0.18252821586129941
GOTERM_BP_ALL	GO:0044093~positive regulation of molecular function	26	15.476190476190476	0.023212538395948973	ENSG00000174130, ENSG00000068024, ENSG00000175063, ENSG00000115956, ENSG00000043462, ENSG00000141968, ENSG00000003402, ENSG00000137642, ENSG00000151726, ENSG00000164691, ENSG00000163568, ENSG00000162711, ENSG00000091436, ENSG00000104320, ENSG00000104312, ENSG00000131979, ENSG00000145819, ENSG00000173432, ENSG00000197943, ENSG00000203710, ENSG00000123975, ENSG00000125538, ENSG00000140030, ENSG0000…	152	1840	16792	1.56104118993135	1.0	0.20045759967723353	0.18554275600200842
GOTERM_BP_ALL	GO:0007254~JNK cascade	6	3.571428571428571	0.024899577621482396	ENSG00000174130, ENSG00000104312, ENSG00000125538, ENSG00000232810, ENSG00000115008, ENSG00000091436	152	183	16792	3.6220880069025023	1.0	0.21120375062488514	0.195489350525994
GOTERM_BP_ALL	GO:0070372~regulation of ERK1 and ERK2 cascade	7	4.166666666666666	0.025184849271409893	ENSG00000143556, ENSG00000104312, ENSG00000161905, ENSG00000232810, ENSG00000128052, ENSG00000163823, ENSG00000117228	152	249	16792	3.1056859015007396	1.0	0.2131498218824203	0.1972906263323529
GOTERM_BP_ALL	GO:0031098~stress-activated protein kinase signaling cascade	7	4.166666666666666	0.027408113469438423	ENSG00000174130, ENSG00000104312, ENSG00000125538, ENSG00000232810, ENSG00000115008, ENSG00000109320, ENSG00000091436	152	254	16792	3.0445503522585993	1.0	0.22635089412839798	0.2095094862341184
GOTERM_BP_ALL	GO:0051347~positive regulation of transferase activity	12	7.142857142857142	0.02985953222464873	ENSG00000174130, ENSG00000175063, ENSG00000104312, ENSG00000125538, ENSG00000151726, ENSG00000123975, ENSG00000043462, ENSG00000232810, ENSG00000091436, ENSG00000173432, ENSG00000137642, ENSG00000104320	152	640	16792	2.0713815789473684	1.0	0.23994491473996676	0.22209205757828204
GOTERM_BP_ALL	GO:0002824~positive regulation of adaptive immune response based on somatic recombination of immune receptors built from immunoglobulin superfamily domains	4	2.380952380952381	0.030069419034906182	ENSG00000104312, ENSG00000125538, ENSG00000232810, ENSG00000162711	152	75	16792	5.891929824561403	1.0	0.24004043129034505	0.22218046731694763
GOTERM_BP_ALL	GO:0031323~regulation of cellular metabolic process	65	38.69047619047619	0.03139478489087728	ENSG00000185947, ENSG00000174130, ENSG00000175063, ENSG00000073756, ENSG00000115956, ENSG00000043462, ENSG00000141968, ENSG00000003402, ENSG00000157557, ENSG00000101916, ENSG00000143556, ENSG00000186480, ENSG00000151726, ENSG00000144802, ENSG00000163568, ENSG00000162711, ENSG00000167604, ENSG00000101670, ENSG00000131979, ENSG00000161905, ENSG00000131370, ENSG00000116514, ENSG00000168062, ENSG0000…	152	5844	16792	1.2287456320472638	1.0	0.2464079435146252	0.2280742112751299
GOTERM_BP_ALL	GO:0019222~regulation of metabolic process	68	40.476190476190474	0.032064860492469	ENSG00000185947, ENSG00000174130, ENSG00000175063, ENSG00000073756, ENSG00000115956, ENSG00000043462, ENSG00000141968, ENSG00000003402, ENSG00000157557, ENSG00000101916, ENSG00000143556, ENSG00000186480, ENSG00000151726, ENSG00000144802, ENSG00000163568, ENSG00000162711, ENSG00000167604, ENSG00000101670, ENSG00000131979, ENSG00000161905, ENSG00000131370, ENSG00000116514, ENSG00000168062, ENSG0000…	152	6171	16792	1.2173408728432653	1.0	0.2501137837359035	0.23150432222660383
GOTERM_BP_ALL	GO:0002821~positive regulation of adaptive immune response	4	2.380952380952381	0.0343208659114914	ENSG00000104312, ENSG00000125538, ENSG00000232810, ENSG00000162711	152	79	16792	5.593604263824117	1.0	0.26265388673148166	0.24311139162230147
GOTERM_BP_ALL	GO:0032872~regulation of stress-activated MAPK cascade	6	3.571428571428571	0.03462550968533229	ENSG00000174130, ENSG00000104312, ENSG00000125538, ENSG00000232810, ENSG00000115008, ENSG00000091436	152	200	16792	3.3142105263157893	1.0	0.26380353387008654	0.2441755004356866
GOTERM_BP_ALL	GO:0070302~regulation of stress-activated protein kinase signaling cascade	6	3.571428571428571	0.035276024689511964	ENSG00000174130, ENSG00000104312, ENSG00000125538, ENSG00000232810, ENSG00000115008, ENSG00000091436	152	201	16792	3.2977219167321286	1.0	0.26666675445131194	0.24682568600379487
GOTERM_BP_ALL	GO:0010647~positive regulation of cell communication	22	13.095238095238097	0.03870314957933706	ENSG00000174130, ENSG00000160999, ENSG00000073756, ENSG00000104312, ENSG00000161905, ENSG00000128052, ENSG00000115008, ENSG00000155629, ENSG00000173432, ENSG00000003402, ENSG00000143556, ENSG00000100604, ENSG00000125538, ENSG00000140030, ENSG00000186891, ENSG00000232810, ENSG00000109320, ENSG00000272636, ENSG00000182782, ENSG00000163823, ENSG00000091436, ENSG00000184557	152	1555	16792	1.562971738026739	1.0	0.28685421736763017	0.2655111212889278
GOTERM_BP_ALL	GO:0033674~positive regulation of kinase activity	10	5.952380952380952	0.03896626489283009	ENSG00000174130, ENSG00000104312, ENSG00000125538, ENSG00000151726, ENSG00000123975, ENSG00000043462, ENSG00000232810, ENSG00000091436, ENSG00000173432, ENSG00000104320	152	505	16792	2.1875977071391346	1.0	0.28768710463429875	0.26628203842624504
GOTERM_BP_ALL	GO:0000165~MAPK cascade	14	8.333333333333332	0.040016013296571055	ENSG00000174130, ENSG00000104312, ENSG00000161905, ENSG00000128052, ENSG00000115008, ENSG00000117228, ENSG00000173432, ENSG00000137642, ENSG00000143556, ENSG00000125538, ENSG00000232810, ENSG00000109320, ENSG00000163823, ENSG00000091436	152	841	16792	1.8390387383440765	1.0	0.29275928862724837	0.2709768317317444
GOTERM_BP_ALL	GO:0023056~positive regulation of signaling	22	13.095238095238097	0.040552180212716706	ENSG00000174130, ENSG00000160999, ENSG00000073756, ENSG00000104312, ENSG00000161905, ENSG00000128052, ENSG00000115008, ENSG00000155629, ENSG00000173432, ENSG00000003402, ENSG00000143556, ENSG00000100604, ENSG00000125538, ENSG00000140030, ENSG00000186891, ENSG00000232810, ENSG00000109320, ENSG00000272636, ENSG00000182782, ENSG00000163823, ENSG00000091436, ENSG00000184557	152	1563	16792	1.5549718826817525	1.0	0.2948336607084565	0.2728968622695774
GOTERM_BP_ALL	GO:0000187~activation of MAPK activity	5	2.976190476190476	0.042839692179948555	ENSG00000104312, ENSG00000125538, ENSG00000232810, ENSG00000091436, ENSG00000173432	152	146	16792	3.783345349675559	1.0	0.3067900657614702	0.2839636631740305
GOTERM_BP_ALL	GO:0043406~positive regulation of MAP kinase activity	6	3.571428571428571	0.04643971542089536	ENSG00000174130, ENSG00000104312, ENSG00000125538, ENSG00000232810, ENSG00000091436, ENSG00000173432	152	217	16792	3.0545719136551055	1.0	0.32229162502101383	0.2983118446945878
GOTERM_BP_ALL	GO:0051338~regulation of transferase activity	15	8.928571428571429	0.04889943418119384	ENSG00000174130, ENSG00000175063, ENSG00000104312, ENSG00000043462, ENSG00000131370, ENSG00000173432, ENSG00000137642, ENSG00000118503, ENSG00000125538, ENSG00000151726, ENSG00000123975, ENSG00000232810, ENSG00000091436, ENSG00000184557, ENSG00000104320	152	955	16792	1.7351887572333977	1.0	0.3344966671498511	0.3096087830863044
Annotation Cluster 31	Enrichment Score: 2.4632843799450037
Category	Term	Count	%	PValue	Genes	List Total	Pop Hits	Pop Total	Fold Enrichment	Bonferroni	Benjamini	FDR
GOTERM_BP_ALL	GO:0002673~regulation of acute inflammatory response	6	3.571428571428571	5.381433453410737E-4	ENSG00000203710, ENSG00000126262, ENSG00000073756, ENSG00000125538, ENSG00000232810, ENSG00000162711	152	74	16792	8.95732574679943	0.8718618174021702	0.011670983802084535	0.010802616131193259
GOTERM_BP_ALL	GO:0002699~positive regulation of immune effector process	8	4.761904761904762	7.102611791406715E-4	ENSG00000126262, ENSG00000104312, ENSG00000125538, ENSG00000169035, ENSG00000141968, ENSG00000232810, ENSG00000162711, ENSG00000173757	152	164	16792	5.388960205391527	0.9335981366040547	0.014734059352064907	0.013637786662521698
GOTERM_BP_ALL	GO:0002440~production of molecular mediator of immune response	7	4.166666666666666	0.004031575508152762	ENSG00000113916, ENSG00000126262, ENSG00000100604, ENSG00000169035, ENSG00000232810, ENSG00000162711, ENSG00000104320	152	167	16792	4.6306334699023	0.9999997989329371	0.05476342958939179	0.050688812349835265
GOTERM_BP_ALL	GO:0002367~cytokine production involved in immune response	5	2.976190476190476	0.004229117262274819	ENSG00000113916, ENSG00000126262, ENSG00000100604, ENSG00000232810, ENSG00000162711	152	73	16792	7.566690699351118	0.9999999056987586	0.05585654183426639	0.05170059269071604
GOTERM_BP_ALL	GO:0002700~regulation of production of molecular mediator of immune response	5	2.976190476190476	0.01587554995003545	ENSG00000113916, ENSG00000126262, ENSG00000169035, ENSG00000232810, ENSG00000162711	152	107	16792	5.162321692080669	1.0	0.15073874168976445	0.13952317903849562
GOTERM_BP_ALL	GO:0002718~regulation of cytokine production involved in immune response	4	2.380952380952381	0.016051823066836102	ENSG00000113916, ENSG00000126262, ENSG00000232810, ENSG00000162711	152	59	16792	7.4897413024085635	1.0	0.1512834781385516	0.14002738492625172
Annotation Cluster 32	Enrichment Score: 2.445344509509592
Category	Term	Count	%	PValue	Genes	List Total	Pop Hits	Pop Total	Fold Enrichment	Bonferroni	Benjamini	FDR
GOTERM_BP_ALL	GO:0044707~single-multicellular organism process	80	47.61904761904761	1.4097464564361898E-5	ENSG00000185947, ENSG00000174130, ENSG00000153993, ENSG00000073756, ENSG00000049323, ENSG00000115956, ENSG00000043462, ENSG00000141968, ENSG00000003402, ENSG00000157557, ENSG00000138435, ENSG00000101916, ENSG00000143556, ENSG00000186480, ENSG00000162551, ENSG00000123700, ENSG00000122133, ENSG00000163568, ENSG00000162711, ENSG00000184588, ENSG00000167604, ENSG00000198183, ENSG00000140563, ENSG0000…	152	5943	16792	1.487110001151288	0.052388244798161954	6.405955028829687E-4	5.929326464986975E-4
GOTERM_BP_ALL	GO:0032501~multicellular organismal process	85	50.595238095238095	4.1986237794382875E-4	ENSG00000185947, ENSG00000174130, ENSG00000153993, ENSG00000073756, ENSG00000049323, ENSG00000115956, ENSG00000043462, ENSG00000141968, ENSG00000003402, ENSG00000157557, ENSG00000138435, ENSG00000101916, ENSG00000143556, ENSG00000186480, ENSG00000162551, ENSG00000123700, ENSG00000122133, ENSG00000163568, ENSG00000162711, ENSG00000184588, ENSG00000167604, ENSG00000198183, ENSG00000140563, ENSG0000…	152	7027	16792	1.3363118198227888	0.7986984466193586	0.009865249700283877	0.009131235837333754
GOTERM_BP_ALL	GO:0007275~multicellular organism development	61	36.30952380952381	0.003002908093475382	ENSG00000185947, ENSG00000153993, ENSG00000073756, ENSG00000049323, ENSG00000115956, ENSG00000141968, ENSG00000003402, ENSG00000157557, ENSG00000138435, ENSG00000143556, ENSG00000186480, ENSG00000162551, ENSG00000122133, ENSG00000162711, ENSG00000167604, ENSG00000140563, ENSG00000161905, ENSG00000168062, ENSG00000137757, ENSG00000155966, ENSG00000038427, ENSG00000125538, ENSG00000168421, ENSG0000…	152	4877	16792	1.3817705017104995	0.9999896584887131	0.04374847401830356	0.04049341333682643
GOTERM_BP_ALL	GO:0048731~system development	54	32.142857142857146	0.005611251732771333	ENSG00000153993, ENSG00000073756, ENSG00000049323, ENSG00000115956, ENSG00000141968, ENSG00000003402, ENSG00000157557, ENSG00000138435, ENSG00000143556, ENSG00000186480, ENSG00000162551, ENSG00000162711, ENSG00000167604, ENSG00000161905, ENSG00000168062, ENSG00000137757, ENSG00000155966, ENSG00000038427, ENSG00000125538, ENSG00000168421, ENSG00000166527, ENSG00000221866, ENSG00000102794, ENSG0000…	152	4291	16792	1.390253774730464	0.9999999995300829	0.07022343561963337	0.06499853236682333
GOTERM_BP_ALL	GO:0048856~anatomical structure development	65	38.69047619047619	0.007162648429341629	ENSG00000185947, ENSG00000153993, ENSG00000073756, ENSG00000049323, ENSG00000115956, ENSG00000141968, ENSG00000003402, ENSG00000157557, ENSG00000138435, ENSG00000143556, ENSG00000186480, ENSG00000162551, ENSG00000122133, ENSG00000162711, ENSG00000167604, ENSG00000140563, ENSG00000161905, ENSG00000168062, ENSG00000137757, ENSG00000155966, ENSG00000038427, ENSG00000125538, ENSG00000168421, ENSG0000…	152	5473	16792	1.3120390048756094	0.9999999999987873	0.08597430520376415	0.07957747453101878
GOTERM_BP_ALL	GO:0048513~animal organ development	41	24.404761904761905	0.01067924420178068	ENSG00000113916, ENSG00000092295, ENSG00000153993, ENSG00000105697, ENSG00000068024, ENSG00000073756, ENSG00000049323, ENSG00000128052, ENSG00000115956, ENSG00000141968, ENSG00000115415, ENSG00000003402, ENSG00000132510, ENSG00000138435, ENSG00000143556, ENSG00000164199, ENSG00000186480, ENSG00000162551, ENSG00000086696, ENSG00000125347, ENSG00000162711, ENSG00000163823, ENSG00000124216, ENSG0000…	152	3129	16792	1.447561857664295	1.0	0.11646478605199101	0.10779934218540327
GOTERM_BP_ALL	GO:0044767~single-organism developmental process	64	38.095238095238095	0.011370597643625979	ENSG00000185947, ENSG00000153993, ENSG00000073756, ENSG00000049323, ENSG00000115956, ENSG00000141968, ENSG00000003402, ENSG00000157557, ENSG00000138435, ENSG00000143556, ENSG00000186480, ENSG00000162551, ENSG00000122133, ENSG00000162711, ENSG00000167604, ENSG00000140563, ENSG00000161905, ENSG00000168062, ENSG00000137757, ENSG00000155966, ENSG00000038427, ENSG00000125538, ENSG00000168421, ENSG0000…	152	5475	16792	1.291381879355924	1.0	0.12157302858745198	0.11252751113425934
GOTERM_BP_ALL	GO:0030154~cell differentiation	46	27.380952380952383	0.01242564823827105	ENSG00000113916, ENSG00000092295, ENSG00000153993, ENSG00000105697, ENSG00000068024, ENSG00000073756, ENSG00000128052, ENSG00000115956, ENSG00000141968, ENSG00000115415, ENSG00000110047, ENSG00000003402, ENSG00000132510, ENSG00000137642, ENSG00000157557, ENSG00000143556, ENSG00000164199, ENSG00000186480, ENSG00000162551, ENSG00000150977, ENSG00000125347, ENSG00000162711, ENSG00000163823, ENSG0000…	152	3652	16792	1.3915086182048768	1.0	0.128646504543025	0.11907469231084812
GOTERM_BP_ALL	GO:0032502~developmental process	65	38.69047619047619	0.01407523558726888	ENSG00000185947, ENSG00000153993, ENSG00000073756, ENSG00000049323, ENSG00000115956, ENSG00000141968, ENSG00000003402, ENSG00000157557, ENSG00000138435, ENSG00000143556, ENSG00000186480, ENSG00000162551, ENSG00000122133, ENSG00000162711, ENSG00000167604, ENSG00000140563, ENSG00000161905, ENSG00000168062, ENSG00000137757, ENSG00000155966, ENSG00000038427, ENSG00000125538, ENSG00000168421, ENSG0000…	152	5632	16792	1.2749981309808613	1.0	0.13990930790782632	0.12949949825474208
GOTERM_BP_ALL	GO:0048869~cellular developmental process	48	28.57142857142857	0.023202403078751516	ENSG00000113916, ENSG00000092295, ENSG00000153993, ENSG00000105697, ENSG00000068024, ENSG00000073756, ENSG00000128052, ENSG00000115956, ENSG00000141968, ENSG00000115415, ENSG00000110047, ENSG00000003402, ENSG00000132510, ENSG00000137642, ENSG00000157557, ENSG00000143556, ENSG00000164199, ENSG00000186480, ENSG00000162551, ENSG00000150977, ENSG00000125347, ENSG00000162711, ENSG00000163823, ENSG0000…	152	3992	16792	1.3283408923109374	1.0	0.20045759967723353	0.18554275600200842
Annotation Cluster 33	Enrichment Score: 2.3668564288164013
Category	Term	Count	%	PValue	Genes	List Total	Pop Hits	Pop Total	Fold Enrichment	Bonferroni	Benjamini	FDR
GOTERM_BP_ALL	GO:0001775~cell activation	25	14.880952380952381	1.951206563327486E-6	ENSG00000113916, ENSG00000174130, ENSG00000068024, ENSG00000115956, ENSG00000043462, ENSG00000141968, ENSG00000101916, ENSG00000100604, ENSG00000120217, ENSG00000125347, ENSG00000162711, ENSG00000167604, ENSG00000104320, ENSG00000104312, ENSG00000172243, ENSG00000168062, ENSG00000198734, ENSG00000173432, ENSG00000155307, ENSG00000197943, ENSG00000173757, ENSG00000118503, ENSG00000125538, ENSG0000…	152	910	16792	3.034991324465009	0.007420096859035552	1.3541373549492755E-4	1.2533841433156378E-4
GOTERM_BP_ALL	GO:0002819~regulation of adaptive immune response	10	5.952380952380952	2.3229791723063145E-6	ENSG00000203710, ENSG00000113916, ENSG00000104312, ENSG00000118503, ENSG00000125538, ENSG00000161905, ENSG00000232810, ENSG00000125347, ENSG00000162711, ENSG00000155307	152	128	16792	8.630756578947368	0.00882762746379473	1.5833591965523576E-4	1.4655509670996803E-4
GOTERM_BP_ALL	GO:0045321~leukocyte activation	22	13.095238095238097	3.441870027301198E-6	ENSG00000113916, ENSG00000174130, ENSG00000068024, ENSG00000104312, ENSG00000043462, ENSG00000141968, ENSG00000172243, ENSG00000168062, ENSG00000155307, ENSG00000197943, ENSG00000173757, ENSG00000101916, ENSG00000100604, ENSG00000118503, ENSG00000125538, ENSG00000168421, ENSG00000120217, ENSG00000125347, ENSG00000166527, ENSG00000162711, ENSG00000167604, ENSG00000104320	152	747	16792	3.253575706334108	0.013051718387197875	2.189602982368112E-4	2.0266878010758555E-4
GOTERM_BP_ALL	GO:0002683~negative regulation of immune system process	15	8.928571428571429	1.0974128950565682E-5	ENSG00000113916, ENSG00000161905, ENSG00000155629, ENSG00000117228, ENSG00000155307, ENSG00000123609, ENSG00000170542, ENSG00000173757, ENSG00000203710, ENSG00000118503, ENSG00000120217, ENSG00000232810, ENSG00000125347, ENSG00000102794, ENSG00000167604	152	388	16792	4.270889853499729	0.04102328035427394	5.37028848773195E-4	4.970717638762635E-4
GOTERM_BP_ALL	GO:0002697~regulation of immune effector process	13	7.738095238095238	3.8230230423706366E-5	ENSG00000113916, ENSG00000126262, ENSG00000104312, ENSG00000141968, ENSG00000170542, ENSG00000173757, ENSG00000203710, ENSG00000118503, ENSG00000125538, ENSG00000169035, ENSG00000232810, ENSG00000163568, ENSG00000162711	152	325	16792	4.418947368421053	0.13577971135607037	0.001473987773002901	0.0013643172129995413
GOTERM_BP_ALL	GO:0002706~regulation of lymphocyte mediated immunity	8	4.761904761904762	8.506686582871115E-5	ENSG00000203710, ENSG00000113916, ENSG00000125538, ENSG00000141968, ENSG00000232810, ENSG00000162711, ENSG00000170542, ENSG00000173757	152	116	16792	7.618874773139746	0.2772660016388919	0.0029252272690827967	0.0027075787114669955
GOTERM_BP_ALL	GO:0046649~lymphocyte activation	17	10.119047619047619	2.2429225597257437E-4	ENSG00000113916, ENSG00000068024, ENSG00000104312, ENSG00000141968, ENSG00000172243, ENSG00000155307, ENSG00000197943, ENSG00000173757, ENSG00000118503, ENSG00000125538, ENSG00000168421, ENSG00000120217, ENSG00000125347, ENSG00000166527, ENSG00000162711, ENSG00000167604, ENSG00000104320	152	643	16792	2.9207661455349108	0.5752351538428855	0.006099492412298747	0.00564566588751676
GOTERM_BP_ALL	GO:0022610~biological adhesion	31	18.452380952380953	2.4509073260383784E-4	ENSG00000113916, ENSG00000128052, ENSG00000115956, ENSG00000141968, ENSG00000115415, ENSG00000110047, ENSG00000171049, ENSG00000164199, ENSG00000120217, ENSG00000188404, ENSG00000125347, ENSG00000162711, ENSG00000163823, ENSG00000167604, ENSG00000111729, ENSG00000198183, ENSG00000149557, ENSG00000104312, ENSG00000161905, ENSG00000172243, ENSG00000117228, ENSG00000173432, ENSG00000173757, ENSG0000…	152	1705	16792	2.0086124401913876	0.6076598114732721	0.006407611824307185	0.005930859988283282
GOTERM_BP_ALL	GO:0002521~leukocyte differentiation	14	8.333333333333332	3.5678475314022116E-4	ENSG00000113916, ENSG00000068024, ENSG00000104312, ENSG00000141968, ENSG00000168062, ENSG00000197943, ENSG00000173757, ENSG00000168421, ENSG00000232810, ENSG00000125347, ENSG00000166527, ENSG00000162711, ENSG00000163823, ENSG00000167604	152	474	16792	3.2629358205640684	0.7438751873064819	0.008843164952832624	0.008185198265223386
GOTERM_BP_ALL	GO:0002520~immune system development	19	11.30952380952381	4.212826044396835E-4	ENSG00000113916, ENSG00000068024, ENSG00000104312, ENSG00000128052, ENSG00000141968, ENSG00000115956, ENSG00000168062, ENSG00000197943, ENSG00000173757, ENSG00000118503, ENSG00000168421, ENSG00000232810, ENSG00000125347, ENSG00000166527, ENSG00000162711, ENSG00000163823, ENSG00000102794, ENSG00000167604, ENSG00000104320	152	821	16792	2.556638246041413	0.7997872073999089	0.009865249700283877	0.009131235837333754
GOTERM_BP_ALL	GO:0030098~lymphocyte differentiation	11	6.547619047619048	5.03127528311442E-4	ENSG00000113916, ENSG00000068024, ENSG00000104312, ENSG00000168421, ENSG00000141968, ENSG00000125347, ENSG00000162711, ENSG00000166527, ENSG00000197943, ENSG00000167604, ENSG00000173757	152	310	16792	3.920033955857386	0.8535280080785701	0.01136637072640947	0.010520667481374027
GOTERM_BP_ALL	GO:0030217~T cell differentiation	9	5.357142857142857	5.2135504944011E-4	ENSG00000113916, ENSG00000104312, ENSG00000168421, ENSG00000141968, ENSG00000125347, ENSG00000162711, ENSG00000166527, ENSG00000167604, ENSG00000173757	152	204	16792	4.873839009287925	0.8633771618085955	0.011487011566426626	0.010632332162479767
GOTERM_BP_ALL	GO:0007155~cell adhesion	30	17.857142857142858	5.236416066434983E-4	ENSG00000113916, ENSG00000128052, ENSG00000115956, ENSG00000141968, ENSG00000115415, ENSG00000110047, ENSG00000171049, ENSG00000164199, ENSG00000120217, ENSG00000188404, ENSG00000125347, ENSG00000162711, ENSG00000163823, ENSG00000167604, ENSG00000111729, ENSG00000149557, ENSG00000104312, ENSG00000161905, ENSG00000172243, ENSG00000117228, ENSG00000173432, ENSG00000173757, ENSG00000038427, ENSG0000…	152	1699	16792	1.9506830643412534	0.8645650065654099	0.011487011566426626	0.010632332162479767
GOTERM_BP_ALL	GO:0002703~regulation of leukocyte mediated immunity	8	4.761904761904762	5.270107756702475E-4	ENSG00000203710, ENSG00000113916, ENSG00000125538, ENSG00000141968, ENSG00000232810, ENSG00000162711, ENSG00000170542, ENSG00000173757	152	156	16792	5.665317139001349	0.866296468888204	0.01149485788990477	0.010639594688245626
GOTERM_BP_ALL	GO:0002822~regulation of adaptive immune response based on somatic recombination of immune receptors built from immunoglobulin superfamily domains	7	4.166666666666666	6.593967368039853E-4	ENSG00000203710, ENSG00000113916, ENSG00000104312, ENSG00000118503, ENSG00000125538, ENSG00000232810, ENSG00000162711	152	117	16792	6.6095366621682405	0.9193589563691149	0.013829216177916546	0.012800267423782857
GOTERM_BP_ALL	GO:0002699~positive regulation of immune effector process	8	4.761904761904762	7.102611791406715E-4	ENSG00000126262, ENSG00000104312, ENSG00000125538, ENSG00000169035, ENSG00000141968, ENSG00000232810, ENSG00000162711, ENSG00000173757	152	164	16792	5.388960205391527	0.9335981366040547	0.014734059352064907	0.013637786662521698
GOTERM_BP_ALL	GO:0002449~lymphocyte mediated immunity	10	5.952380952380952	0.0011136839132747276	ENSG00000203710, ENSG00000113916, ENSG00000101916, ENSG00000125538, ENSG00000141968, ENSG00000232810, ENSG00000162711, ENSG00000170542, ENSG00000173757, ENSG00000104320	152	285	16792	3.876269621421976	0.9857827654970077	0.02146935099479614	0.01987194578585663
GOTERM_BP_ALL	GO:0002443~leukocyte mediated immunity	11	6.547619047619048	0.0014419309447156155	ENSG00000203710, ENSG00000113916, ENSG00000101916, ENSG00000100604, ENSG00000125538, ENSG00000141968, ENSG00000232810, ENSG00000162711, ENSG00000170542, ENSG00000173757, ENSG00000104320	152	356	16792	3.4135127143701953	0.9959450718915939	0.025480788962868078	0.02358491679481606
GOTERM_BP_ALL	GO:0007159~leukocyte cell-cell adhesion	13	7.738095238095238	0.0016239096554608505	ENSG00000113916, ENSG00000104312, ENSG00000141968, ENSG00000172243, ENSG00000173757, ENSG00000125538, ENSG00000168421, ENSG00000120217, ENSG00000232810, ENSG00000125347, ENSG00000166527, ENSG00000162711, ENSG00000167604	152	491	16792	2.924965162396827	0.9979776629527525	0.028032307774821363	0.02594659244654018
GOTERM_BP_ALL	GO:0098602~single organism cell adhesion	17	10.119047619047619	0.001752083002125043	ENSG00000113916, ENSG00000104312, ENSG00000161905, ENSG00000141968, ENSG00000115956, ENSG00000172243, ENSG00000117228, ENSG00000173757, ENSG00000164199, ENSG00000125538, ENSG00000168421, ENSG00000120217, ENSG00000232810, ENSG00000125347, ENSG00000166527, ENSG00000162711, ENSG00000167604	152	779	16792	2.410850618201473	0.9987611433421929	0.0298558072281754	0.027634416279052575
GOTERM_BP_ALL	GO:0030155~regulation of cell adhesion	15	8.928571428571429	0.0020009129977439266	ENSG00000113916, ENSG00000104312, ENSG00000161905, ENSG00000128052, ENSG00000141968, ENSG00000117228, ENSG00000173432, ENSG00000173757, ENSG00000125538, ENSG00000120217, ENSG00000186891, ENSG00000232810, ENSG00000125347, ENSG00000162711, ENSG00000167604	152	643	16792	2.5771465990013915	0.9995216347958329	0.0333514624995134	0.030869980877857174
GOTERM_BP_ALL	GO:1903037~regulation of leukocyte cell-cell adhesion	10	5.952380952380952	0.0021194372112085993	ENSG00000113916, ENSG00000104312, ENSG00000125538, ENSG00000120217, ENSG00000141968, ENSG00000232810, ENSG00000125347, ENSG00000162711, ENSG00000167604, ENSG00000173757	152	313	16792	3.5295106776525977	0.9996959982125083	0.03487022342751389	0.032275739944827506
GOTERM_BP_ALL	GO:0016337~single organismal cell-cell adhesion	16	9.523809523809524	0.0022749376431531283	ENSG00000113916, ENSG00000104312, ENSG00000161905, ENSG00000141968, ENSG00000115956, ENSG00000172243, ENSG00000173757, ENSG00000164199, ENSG00000125538, ENSG00000168421, ENSG00000120217, ENSG00000232810, ENSG00000125347, ENSG00000166527, ENSG00000162711, ENSG00000167604	152	725	16792	2.4380399274047186	0.9998322992016011	0.036388647492374984	0.03368118721261745
GOTERM_BP_ALL	GO:0042110~T cell activation	12	7.142857142857142	0.0023575344875214083	ENSG00000113916, ENSG00000104312, ENSG00000125538, ENSG00000168421, ENSG00000120217, ENSG00000141968, ENSG00000125347, ENSG00000162711, ENSG00000166527, ENSG00000172243, ENSG00000167604, ENSG00000173757	152	446	16792	2.9723861222563133	0.9998777366488225	0.037009268939146085	0.034255631952319385
GOTERM_BP_ALL	GO:0070489~T cell aggregation	12	7.142857142857142	0.0023575344875214083	ENSG00000113916, ENSG00000104312, ENSG00000125538, ENSG00000168421, ENSG00000120217, ENSG00000141968, ENSG00000125347, ENSG00000162711, ENSG00000166527, ENSG00000172243, ENSG00000167604, ENSG00000173757	152	446	16792	2.9723861222563133	0.9998777366488225	0.037009268939146085	0.034255631952319385
GOTERM_BP_ALL	GO:0071593~lymphocyte aggregation	12	7.142857142857142	0.0023986632650339302	ENSG00000113916, ENSG00000104312, ENSG00000125538, ENSG00000168421, ENSG00000120217, ENSG00000141968, ENSG00000125347, ENSG00000162711, ENSG00000166527, ENSG00000172243, ENSG00000167604, ENSG00000173757	152	447	16792	2.9657364888731896	0.9998955389195165	0.037218283262741916	0.034449094777905996
GOTERM_BP_ALL	GO:0045785~positive regulation of cell adhesion	11	6.547619047619048	0.002556526903707417	ENSG00000104312, ENSG00000125538, ENSG00000186891, ENSG00000120217, ENSG00000161905, ENSG00000141968, ENSG00000232810, ENSG00000128052, ENSG00000162711, ENSG00000173432, ENSG00000173757	152	385	16792	3.156390977443609	0.9999429029509451	0.03934783544940004	0.03642019980160607
GOTERM_BP_ALL	GO:0022407~regulation of cell-cell adhesion	11	6.547619047619048	0.00260468658266549	ENSG00000113916, ENSG00000104312, ENSG00000125538, ENSG00000120217, ENSG00000161905, ENSG00000141968, ENSG00000232810, ENSG00000125347, ENSG00000162711, ENSG00000167604, ENSG00000173757	152	386	16792	3.148213798745569	0.9999525132211765	0.039928067012185445	0.036957259825530824
GOTERM_BP_ALL	GO:0070486~leukocyte aggregation	12	7.142857142857142	0.002703167099103344	ENSG00000113916, ENSG00000104312, ENSG00000125538, ENSG00000168421, ENSG00000120217, ENSG00000141968, ENSG00000125347, ENSG00000162711, ENSG00000166527, ENSG00000172243, ENSG00000167604, ENSG00000173757	152	454	16792	2.920009274287039	0.999967424810703	0.04110752516843611	0.038048961598135915
GOTERM_BP_ALL	GO:0030097~hemopoiesis	16	9.523809523809524	0.00272897357056444	ENSG00000113916, ENSG00000068024, ENSG00000104312, ENSG00000128052, ENSG00000141968, ENSG00000115956, ENSG00000168062, ENSG00000197943, ENSG00000173757, ENSG00000168421, ENSG00000232810, ENSG00000125347, ENSG00000166527, ENSG00000162711, ENSG00000163823, ENSG00000167604	152	739	16792	2.3918524321629513	0.9999704885193563	0.041335286185890746	0.03825977628890542
GOTERM_BP_ALL	GO:0002366~leukocyte activation involved in immune response	8	4.761904761904762	0.0030869666168603775	ENSG00000113916, ENSG00000100604, ENSG00000104312, ENSG00000162711, ENSG00000166527, ENSG00000172243, ENSG00000197943, ENSG00000104320	152	212	16792	4.168818272095332	0.9999925042613621	0.04480209724926259	0.04146864280367952
GOTERM_BP_ALL	GO:0002263~cell activation involved in immune response	8	4.761904761904762	0.0032513398753308844	ENSG00000113916, ENSG00000100604, ENSG00000104312, ENSG00000162711, ENSG00000166527, ENSG00000172243, ENSG00000197943, ENSG00000104320	152	214	16792	4.129857353664535	0.9999960054646687	0.04689914859053715	0.043409665174316936
GOTERM_BP_ALL	GO:0045580~regulation of T cell differentiation	6	3.571428571428571	0.0035463522312774803	ENSG00000113916, ENSG00000104312, ENSG00000125347, ENSG00000162711, ENSG00000167604, ENSG00000173757	152	113	16792	5.865859338612016	0.9999987095064731	0.05032128798061763	0.04657718376618341
GOTERM_BP_ALL	GO:0051249~regulation of lymphocyte activation	11	6.547619047619048	0.004065634798084451	ENSG00000113916, ENSG00000104312, ENSG00000118503, ENSG00000125538, ENSG00000120217, ENSG00000141968, ENSG00000125347, ENSG00000162711, ENSG00000155307, ENSG00000167604, ENSG00000173757	152	411	16792	2.9567166090408503	0.9999998235379722	0.054846440776477094	0.05076564717403552
GOTERM_BP_ALL	GO:0048534~hematopoietic or lymphoid organ development	16	9.523809523809524	0.004404477583961009	ENSG00000113916, ENSG00000068024, ENSG00000104312, ENSG00000128052, ENSG00000141968, ENSG00000115956, ENSG00000168062, ENSG00000197943, ENSG00000173757, ENSG00000168421, ENSG00000232810, ENSG00000125347, ENSG00000166527, ENSG00000162711, ENSG00000163823, ENSG00000167604	152	778	16792	2.2719523745095387	0.9999999518538091	0.057644880034265406	0.053355871407141646
GOTERM_BP_ALL	GO:0002708~positive regulation of lymphocyte mediated immunity	5	2.976190476190476	0.004440030057656282	ENSG00000125538, ENSG00000141968, ENSG00000232810, ENSG00000162711, ENSG00000173757	152	74	16792	7.464438122332859	0.9999999579888335	0.057644880034265406	0.053355871407141646
GOTERM_BP_ALL	GO:0051250~negative regulation of lymphocyte activation	6	3.571428571428571	0.0049117576901251125	ENSG00000113916, ENSG00000118503, ENSG00000120217, ENSG00000125347, ENSG00000155307, ENSG00000167604	152	122	16792	5.433132010353753	0.999999993118118	0.06249393034402518	0.05784413306404008
GOTERM_BP_ALL	GO:0050865~regulation of cell activation	12	7.142857142857142	0.0056509705864404	ENSG00000113916, ENSG00000104312, ENSG00000118503, ENSG00000125538, ENSG00000120217, ENSG00000141968, ENSG00000115956, ENSG00000125347, ENSG00000162711, ENSG00000155307, ENSG00000167604, ENSG00000173757	152	501	16792	2.6460762685156003	0.9999999995965346	0.07048939453739544	0.06524470288200632
GOTERM_BP_ALL	GO:0050863~regulation of T cell activation	9	5.357142857142857	0.005699522128819674	ENSG00000113916, ENSG00000104312, ENSG00000125538, ENSG00000120217, ENSG00000141968, ENSG00000125347, ENSG00000162711, ENSG00000167604, ENSG00000173757	152	299	16792	3.3252948424573137	0.9999999996651402	0.0708634396277026	0.06559091752807787
GOTERM_BP_ALL	GO:1902105~regulation of leukocyte differentiation	8	4.761904761904762	0.00660739830399271	ENSG00000113916, ENSG00000104312, ENSG00000232810, ENSG00000125347, ENSG00000162711, ENSG00000163823, ENSG00000167604, ENSG00000173757	152	244	16792	3.622088006902502	0.999999999989754	0.08031987046605152	0.07434375225479695
GOTERM_BP_ALL	GO:0022409~positive regulation of cell-cell adhesion	8	4.761904761904762	0.007199062795691696	ENSG00000104312, ENSG00000125538, ENSG00000120217, ENSG00000161905, ENSG00000141968, ENSG00000232810, ENSG00000162711, ENSG00000173757	152	248	16792	3.5636672325976226	0.9999999999989457	0.08599301256163423	0.07959478998696719
GOTERM_BP_ALL	GO:0002705~positive regulation of leukocyte mediated immunity	5	2.976190476190476	0.008497139118631265	ENSG00000125538, ENSG00000141968, ENSG00000232810, ENSG00000162711, ENSG00000173757	152	89	16792	6.206386753400355	0.9999999999999929	0.09769150607173356	0.09042286899435019
GOTERM_BP_ALL	GO:0045619~regulation of lymphocyte differentiation	6	3.571428571428571	0.008687670664281319	ENSG00000113916, ENSG00000104312, ENSG00000125347, ENSG00000162711, ENSG00000167604, ENSG00000173757	152	140	16792	4.734586466165414	0.9999999999999966	0.09928394887892754	0.09189682771528712
GOTERM_BP_ALL	GO:0002695~negative regulation of leukocyte activation	6	3.571428571428571	0.009203964582069856	ENSG00000113916, ENSG00000118503, ENSG00000120217, ENSG00000125347, ENSG00000155307, ENSG00000167604	152	142	16792	4.667902149740549	0.9999999999999996	0.10363284014678655	0.09592214415472802
GOTERM_BP_ALL	GO:0002694~regulation of leukocyte activation	11	6.547619047619048	0.009813856491223915	ENSG00000113916, ENSG00000104312, ENSG00000118503, ENSG00000125538, ENSG00000120217, ENSG00000141968, ENSG00000125347, ENSG00000162711, ENSG00000155307, ENSG00000167604, ENSG00000173757	152	468	16792	2.596603688708952	1.0	0.10979649143255119	0.10162719524003232
GOTERM_BP_ALL	GO:0002285~lymphocyte activation involved in immune response	6	3.571428571428571	0.01117826951045958	ENSG00000113916, ENSG00000104312, ENSG00000162711, ENSG00000166527, ENSG00000197943, ENSG00000104320	152	149	16792	4.448604733309784	1.0	0.12019001329978653	0.11124739769141886
GOTERM_BP_ALL	GO:0070663~regulation of leukocyte proliferation	7	4.166666666666666	0.011360379454474882	ENSG00000113916, ENSG00000104312, ENSG00000118503, ENSG00000125538, ENSG00000120217, ENSG00000125347, ENSG00000173757	152	208	16792	3.717864372469635	1.0	0.12157302858745198	0.11252751113425934
GOTERM_BP_ALL	GO:0002292~T cell differentiation involved in immune response	4	2.380952380952381	0.013956021872069053	ENSG00000113916, ENSG00000104312, ENSG00000162711, ENSG00000166527	152	56	16792	7.890977443609023	1.0	0.1396729289847174	0.12928070686481702
GOTERM_BP_ALL	GO:1903039~positive regulation of leukocyte cell-cell adhesion	7	4.166666666666666	0.014056208546823733	ENSG00000104312, ENSG00000125538, ENSG00000120217, ENSG00000141968, ENSG00000232810, ENSG00000162711, ENSG00000173757	152	218	16792	3.5473201352003865	1.0	0.13990930790782632	0.12949949825474208
GOTERM_BP_ALL	GO:0050866~negative regulation of cell activation	6	3.571428571428571	0.014551385630870552	ENSG00000113916, ENSG00000118503, ENSG00000120217, ENSG00000125347, ENSG00000155307, ENSG00000167604	152	159	16792	4.168818272095332	1.0	0.1435210308863899	0.13284249466115158
GOTERM_BP_ALL	GO:0001906~cell killing	5	2.976190476190476	0.018465013445453572	ENSG00000105697, ENSG00000100604, ENSG00000141968, ENSG00000170542, ENSG00000173757	152	112	16792	4.931860902255639	1.0	0.16781180076499116	0.15532593453044635
GOTERM_BP_ALL	GO:0050867~positive regulation of cell activation	8	4.761904761904762	0.025780311757611515	ENSG00000113916, ENSG00000104312, ENSG00000125538, ENSG00000120217, ENSG00000141968, ENSG00000115956, ENSG00000162711, ENSG00000173757	152	320	16792	2.761842105263158	1.0	0.2172261588936052	0.20106366763717767
GOTERM_BP_ALL	GO:0045622~regulation of T-helper cell differentiation	3	1.7857142857142856	0.026059918877281436	ENSG00000113916, ENSG00000104312, ENSG00000162711	152	28	16792	11.836466165413533	1.0	0.2186169458342489	0.20235097449106662
GOTERM_BP_ALL	GO:0046634~regulation of alpha-beta T cell activation	4	2.380952380952381	0.027075986169094565	ENSG00000113916, ENSG00000104312, ENSG00000125347, ENSG00000162711	152	72	16792	6.137426900584796	1.0	0.22458751690184314	0.20787731129531353
GOTERM_BP_ALL	GO:1903706~regulation of hemopoiesis	8	4.761904761904762	0.028955148167024693	ENSG00000113916, ENSG00000104312, ENSG00000232810, ENSG00000125347, ENSG00000162711, ENSG00000163823, ENSG00000167604, ENSG00000173757	152	328	16792	2.6944801026957634	1.0	0.23594711713480468	0.21839171203491353
GOTERM_BP_ALL	GO:0050869~negative regulation of B cell activation	3	1.7857142857142856	0.02964244858735717	ENSG00000113916, ENSG00000118503, ENSG00000155307	152	30	16792	11.047368421052632	1.0	0.2387030089830007	0.22094255455513268
GOTERM_BP_ALL	GO:0002824~positive regulation of adaptive immune response based on somatic recombination of immune receptors built from immunoglobulin superfamily domains	4	2.380952380952381	0.030069419034906182	ENSG00000104312, ENSG00000125538, ENSG00000232810, ENSG00000162711	152	75	16792	5.891929824561403	1.0	0.24004043129034505	0.22218046731694763
GOTERM_BP_ALL	GO:1902107~positive regulation of leukocyte differentiation	5	2.976190476190476	0.030610758605380553	ENSG00000104312, ENSG00000232810, ENSG00000162711, ENSG00000163823, ENSG00000173757	152	131	16792	4.2165528324628365	1.0	0.2429132340888515	0.2248395221472131
GOTERM_BP_ALL	GO:0050671~positive regulation of lymphocyte proliferation	5	2.976190476190476	0.03135402888238561	ENSG00000113916, ENSG00000104312, ENSG00000125538, ENSG00000120217, ENSG00000173757	152	132	16792	4.184609250398723	1.0	0.2464079435146252	0.2280742112751299
GOTERM_BP_ALL	GO:0045581~negative regulation of T cell differentiation	3	1.7857142857142856	0.031503032862231356	ENSG00000113916, ENSG00000125347, ENSG00000167604	152	31	16792	10.691001697792869	1.0	0.2464079435146252	0.2280742112751299
GOTERM_BP_ALL	GO:0032946~positive regulation of mononuclear cell proliferation	5	2.976190476190476	0.03210787373083382	ENSG00000113916, ENSG00000104312, ENSG00000125538, ENSG00000120217, ENSG00000173757	152	133	16792	4.153146022952116	1.0	0.2501137837359035	0.23150432222660383
GOTERM_BP_ALL	GO:0098609~cell-cell adhesion	18	10.714285714285714	0.03257506086832382	ENSG00000113916, ENSG00000104312, ENSG00000161905, ENSG00000141968, ENSG00000115956, ENSG00000115415, ENSG00000172243, ENSG00000110047, ENSG00000173757, ENSG00000164199, ENSG00000125538, ENSG00000168421, ENSG00000120217, ENSG00000232810, ENSG00000125347, ENSG00000166527, ENSG00000162711, ENSG00000167604	152	1164	16792	1.7083559413998914	1.0	0.2532362674834868	0.2343944807490592
GOTERM_BP_ALL	GO:0050670~regulation of lymphocyte proliferation	6	3.571428571428571	0.03323480243171553	ENSG00000113916, ENSG00000104312, ENSG00000125538, ENSG00000120217, ENSG00000125347, ENSG00000173757	152	198	16792	3.347687400318979	1.0	0.25679603417380203	0.23768938662196554
GOTERM_BP_ALL	GO:0032944~regulation of mononuclear cell proliferation	6	3.571428571428571	0.03399645285944735	ENSG00000113916, ENSG00000104312, ENSG00000125538, ENSG00000120217, ENSG00000125347, ENSG00000173757	152	199	16792	3.3308648505686325	1.0	0.2616218962994164	0.24215618538795863
GOTERM_BP_ALL	GO:0002821~positive regulation of adaptive immune response	4	2.380952380952381	0.0343208659114914	ENSG00000104312, ENSG00000125538, ENSG00000232810, ENSG00000162711	152	79	16792	5.593604263824117	1.0	0.26265388673148166	0.24311139162230147
GOTERM_BP_ALL	GO:0042269~regulation of natural killer cell mediated cytotoxicity	3	1.7857142857142856	0.0353580389463361	ENSG00000141968, ENSG00000170542, ENSG00000173757	152	33	16792	10.043062200956937	1.0	0.26666675445131194	0.24682568600379487
GOTERM_BP_ALL	GO:0070665~positive regulation of leukocyte proliferation	5	2.976190476190476	0.03682610399601595	ENSG00000113916, ENSG00000104312, ENSG00000125538, ENSG00000120217, ENSG00000173757	152	139	16792	3.9738735327527452	1.0	0.27615960501531017	0.2556122306835449
GOTERM_BP_ALL	GO:0002707~negative regulation of lymphocyte mediated immunity	3	1.7857142857142856	0.03735058020633687	ENSG00000203710, ENSG00000113916, ENSG00000170542	152	34	16792	9.747678018575849	1.0	0.2795434600933095	0.25874431346860427
GOTERM_BP_ALL	GO:2000106~regulation of leukocyte apoptotic process	4	2.380952380952381	0.038866941543697596	ENSG00000113916, ENSG00000120217, ENSG00000182782, ENSG00000167604	152	83	16792	5.324032974001268	1.0	0.2875099144811894	0.26611803192613104
GOTERM_BP_ALL	GO:0002715~regulation of natural killer cell mediated immunity	3	1.7857142857142856	0.03938524841471157	ENSG00000141968, ENSG00000170542, ENSG00000173757	152	35	16792	9.469172932330828	1.0	0.2902190988396796	0.2686256421798764
GOTERM_BP_ALL	GO:0045597~positive regulation of cell differentiation	14	8.333333333333332	0.040016013296571055	ENSG00000113916, ENSG00000105697, ENSG00000073756, ENSG00000104312, ENSG00000128052, ENSG00000110047, ENSG00000173757, ENSG00000232810, ENSG00000109320, ENSG00000162711, ENSG00000163823, ENSG00000124216, ENSG00000184557, ENSG00000149557	152	841	16792	1.8390387383440765	1.0	0.29275928862724837	0.2709768317317444
GOTERM_BP_ALL	GO:0070661~leukocyte proliferation	7	4.166666666666666	0.04105942682030079	ENSG00000113916, ENSG00000104312, ENSG00000118503, ENSG00000125538, ENSG00000120217, ENSG00000125347, ENSG00000173757	152	280	16792	2.761842105263158	1.0	0.297954053561004	0.27578508546791386
GOTERM_BP_ALL	GO:0050870~positive regulation of T cell activation	6	3.571428571428571	0.04132404919171412	ENSG00000104312, ENSG00000125538, ENSG00000120217, ENSG00000141968, ENSG00000162711, ENSG00000173757	152	210	16792	3.1563909774436087	1.0	0.29859840643133784	0.27638149591876254
GOTERM_BP_ALL	GO:0043370~regulation of CD4-positive, alpha-beta T cell differentiation	3	1.7857142857142856	0.04146113581572152	ENSG00000113916, ENSG00000104312, ENSG00000162711	152	36	16792	9.206140350877194	1.0	0.29859840643133784	0.27638149591876254
GOTERM_BP_ALL	GO:0046632~alpha-beta T cell differentiation	4	2.380952380952381	0.0437037520133703	ENSG00000113916, ENSG00000104312, ENSG00000125347, ENSG00000162711	152	87	16792	5.07924984875983	1.0	0.30975926086646555	0.28671193833933006
GOTERM_BP_ALL	GO:0051251~positive regulation of lymphocyte activation	7	4.166666666666666	0.04535647237693504	ENSG00000113916, ENSG00000104312, ENSG00000125538, ENSG00000120217, ENSG00000141968, ENSG00000162711, ENSG00000173757	152	287	16792	2.694480102695764	1.0	0.3182456894536049	0.2945669428450579
GOTERM_BP_ALL	GO:0002286~T cell activation involved in immune response	4	2.380952380952381	0.04622972693004971	ENSG00000113916, ENSG00000104312, ENSG00000162711, ENSG00000166527	152	89	16792	4.965109402720284	1.0	0.3214187025355187	0.29750387111815235
GOTERM_BP_ALL	GO:0050868~negative regulation of T cell activation	4	2.380952380952381	0.04622972693004971	ENSG00000113916, ENSG00000120217, ENSG00000125347, ENSG00000167604	152	89	16792	4.965109402720284	1.0	0.3214187025355187	0.29750387111815235
GOTERM_BP_ALL	GO:0042129~regulation of T cell proliferation	5	2.976190476190476	0.047688709737519736	ENSG00000104312, ENSG00000125538, ENSG00000120217, ENSG00000125347, ENSG00000173757	152	151	16792	3.6580690135935865	1.0	0.32857004524930117	0.30412312545605996
Annotation Cluster 34	Enrichment Score: 2.365169994493214
Category	Term	Count	%	PValue	Genes	List Total	Pop Hits	Pop Total	Fold Enrichment	Bonferroni	Benjamini	FDR
GOTERM_BP_ALL	GO:0098542~defense response to other organism	20	11.904761904761903	9.93335285308468E-8	ENSG00000174130, ENSG00000172183, ENSG00000105697, ENSG00000104312, ENSG00000115415, ENSG00000172243, ENSG00000168062, ENSG00000117228, ENSG00000101916, ENSG00000143556, ENSG00000100604, ENSG00000119922, ENSG00000118503, ENSG00000169035, ENSG00000232810, ENSG00000163568, ENSG00000125347, ENSG00000166527, ENSG00000162711, ENSG00000198183	152	494	16792	4.472618793948433	3.7908422657917384E-4	9.027525676243862E-6	8.355841816654327E-6
GOTERM_BP_ALL	GO:0009615~response to virus	11	6.547619047619048	5.159006839224559E-4	ENSG00000101916, ENSG00000172183, ENSG00000118503, ENSG00000119922, ENSG00000232810, ENSG00000115415, ENSG00000163568, ENSG00000125347, ENSG00000162711, ENSG00000116679, ENSG00000117228	152	311	16792	3.907429345066847	0.8605014454310023	0.011448795991465198	0.010596959978476959
GOTERM_BP_ALL	GO:0051607~defense response to virus	9	5.357142857142857	0.0011063727914618908	ENSG00000101916, ENSG00000172183, ENSG00000118503, ENSG00000119922, ENSG00000115415, ENSG00000163568, ENSG00000125347, ENSG00000162711, ENSG00000117228	152	229	16792	4.341760514824178	0.9853799702454712	0.021436674847766686	0.019841700874288628
GOTERM_BP_ALL	GO:0043900~regulation of multi-organism process	11	6.547619047619048	0.0021964539468553087	ENSG00000172183, ENSG00000104312, ENSG00000118503, ENSG00000169035, ENSG00000232810, ENSG00000115415, ENSG00000163568, ENSG00000168394, ENSG00000153922, ENSG00000102794, ENSG00000198183	152	377	16792	3.2233700963283543	0.9997735724668481	0.035374956603994576	0.03274291896303715
REACTOME_PATHWAY	R-HSA-909733:R-HSA-909733	5	2.976190476190476	0.005419257700601065	ENSG00000172183, ENSG00000119922, ENSG00000115415, ENSG00000125347, ENSG00000184557	97	67	9075	6.981843360517002	0.6941348442912629	0.29534954468275804	0.29534954468275804
GOTERM_BP_ALL	GO:0044403~symbiosis, encompassing mutualism through parasitism	18	10.714285714285714	0.008380445391868992	ENSG00000172183, ENSG00000128052, ENSG00000168394, ENSG00000115415, ENSG00000116679, ENSG00000117228, ENSG00000153922, ENSG00000003402, ENSG00000170542, ENSG00000203710, ENSG00000101916, ENSG00000119922, ENSG00000118503, ENSG00000232810, ENSG00000163568, ENSG00000125347, ENSG00000162711, ENSG00000198183	152	998	16792	1.9925113384664064	0.9999999999999888	0.09693381836595134	0.08972155627113076
GOTERM_BP_ALL	GO:0044419~interspecies interaction between organisms	18	10.714285714285714	0.008380445391868992	ENSG00000172183, ENSG00000128052, ENSG00000168394, ENSG00000115415, ENSG00000116679, ENSG00000117228, ENSG00000153922, ENSG00000003402, ENSG00000170542, ENSG00000203710, ENSG00000101916, ENSG00000119922, ENSG00000118503, ENSG00000232810, ENSG00000163568, ENSG00000125347, ENSG00000162711, ENSG00000198183	152	998	16792	1.9925113384664064	0.9999999999999888	0.09693381836595134	0.08972155627113076
UP_KEYWORDS	Antiviral defense	5	2.976190476190476	0.013964366944541786	ENSG00000172183, ENSG00000119922, ENSG00000115415, ENSG00000125347, ENSG00000117228	165	116	20581	5.376436781609195	0.9722913443957084	0.19782853171434195	0.19084634824207106
GOTERM_BP_ALL	GO:0044764~multi-organism cellular process	17	10.119047619047619	0.014248466593218097	ENSG00000172183, ENSG00000128052, ENSG00000168394, ENSG00000115415, ENSG00000116679, ENSG00000117228, ENSG00000153922, ENSG00000003402, ENSG00000203710, ENSG00000101916, ENSG00000119922, ENSG00000118503, ENSG00000232810, ENSG00000163568, ENSG00000125347, ENSG00000162711, ENSG00000198183	152	973	16792	1.930167144479905	1.0	0.14126336879561943	0.13075281162036245
GOTERM_BP_ALL	GO:0043903~regulation of symbiosis, encompassing mutualism through parasitism	8	4.761904761904762	0.014681793072365609	ENSG00000172183, ENSG00000118503, ENSG00000232810, ENSG00000115415, ENSG00000163568, ENSG00000168394, ENSG00000153922, ENSG00000198183	152	285	16792	3.101015697137581	1.0	0.1440627356226723	0.1333438944078861
GOTERM_BP_ALL	GO:0016032~viral process	16	9.523809523809524	0.027456238926237428	ENSG00000172183, ENSG00000128052, ENSG00000168394, ENSG00000115415, ENSG00000116679, ENSG00000117228, ENSG00000153922, ENSG00000003402, ENSG00000203710, ENSG00000101916, ENSG00000119922, ENSG00000118503, ENSG00000232810, ENSG00000163568, ENSG00000125347, ENSG00000162711	152	966	16792	1.8297918709818022	1.0	0.22635089412839798	0.2095094862341184
GOTERM_BP_ALL	GO:0071357~cellular response to type I interferon	4	2.380952380952381	0.029052959144186066	ENSG00000172183, ENSG00000119922, ENSG00000115415, ENSG00000125347	152	74	16792	5.971550497866287	1.0	0.23594711713480468	0.21839171203491353
GOTERM_BP_ALL	GO:0060337~type I interferon signaling pathway	4	2.380952380952381	0.029052959144186066	ENSG00000172183, ENSG00000119922, ENSG00000115415, ENSG00000125347	152	74	16792	5.971550497866287	1.0	0.23594711713480468	0.21839171203491353
GOTERM_BP_ALL	GO:0050792~regulation of viral process	7	4.166666666666666	0.031229614942206853	ENSG00000172183, ENSG00000118503, ENSG00000232810, ENSG00000115415, ENSG00000163568, ENSG00000168394, ENSG00000153922	152	262	16792	2.9515869827239856	1.0	0.2464079435146252	0.2280742112751299
GOTERM_BP_ALL	GO:0034340~response to type I interferon	4	2.380952380952381	0.033230251019291175	ENSG00000172183, ENSG00000119922, ENSG00000115415, ENSG00000125347	152	78	16792	5.665317139001349	1.0	0.25679603417380203	0.23768938662196554
Annotation Cluster 35	Enrichment Score: 2.354772012880151
Category	Term	Count	%	PValue	Genes	List Total	Pop Hits	Pop Total	Fold Enrichment	Bonferroni	Benjamini	FDR
INTERPRO	IPR011029:Death-like domain	7	4.166666666666666	1.5202644668725442E-4	ENSG00000104312, ENSG00000109320, ENSG00000163568, ENSG00000162711, ENSG00000137757, ENSG00000196954, ENSG00000003402	159	94	18559	8.69215843704001	0.061003693860937735	0.06293894892852332	0.06278692248183608
UP_SEQ_FEATURE	domain:CARD	3	1.7857142857142856	0.022547161249185217	ENSG00000104312, ENSG00000137757, ENSG00000196954	162	29	20063	12.81162196679438	0.9999999875129983	0.9007590919049495	0.9007590919049495
INTERPRO	IPR001315:Caspase Recruitment	3	1.7857142857142856	0.02515781653832865	ENSG00000104312, ENSG00000137757, ENSG00000196954	159	29	18559	12.074821080026023	0.9999737695408516	0.9251667700428761	0.9229320676997774
Annotation Cluster 36	Enrichment Score: 2.339513141530775
Category	Term	Count	%	PValue	Genes	List Total	Pop Hits	Pop Total	Fold Enrichment	Bonferroni	Benjamini	FDR
GOTERM_BP_ALL	GO:0006953~acute-phase response	7	4.166666666666666	4.301294215143292E-6	ENSG00000134339, ENSG00000105697, ENSG00000073756, ENSG00000125538, ENSG00000232810, ENSG00000115008, ENSG00000173432	152	48	16792	16.110745614035086	0.016284033303180845	2.5018017389759426E-4	2.3156577269588694E-4
GOTERM_BP_ALL	GO:0002526~acute inflammatory response	10	5.952380952380952	4.325881969410851E-6	ENSG00000134339, ENSG00000203710, ENSG00000126262, ENSG00000105697, ENSG00000073756, ENSG00000125538, ENSG00000232810, ENSG00000115008, ENSG00000162711, ENSG00000173432	152	138	16792	8.005339435545386	0.016376352546999096	2.5018017389759426E-4	2.3156577269588694E-4
KEGG_PATHWAY	hsa05140:Leishmaniasis	8	4.761904761904762	1.612613883618231E-5	ENSG00000203710, ENSG00000073756, ENSG00000125538, ENSG00000232810, ENSG00000115008, ENSG00000115415, ENSG00000109320, ENSG00000150337	81	71	6879	9.569118414188836	0.0024642778061179094	0.0014154646679488169	0.001304447831246949
GOTERM_BP_ALL	GO:0001660~fever generation	4	2.380952380952381	5.7548782369222744E-5	ENSG00000073756, ENSG00000125538, ENSG00000232810, ENSG00000115008	152	9	16792	49.099415204678365	0.1972163457849152	0.002072299078333238	0.0019181117746270185
KEGG_PATHWAY	hsa04064:NF-kappa B signaling pathway	8	4.761904761904762	6.104258057598041E-5	ENSG00000073756, ENSG00000118503, ENSG00000125538, ENSG00000232810, ENSG00000109320, ENSG00000197943, ENSG00000140379, ENSG00000003402	81	87	6879	7.8092805449127285	0.009296319434289657	0.0023348787070312507	0.0021517509653033095
GOTERM_BP_ALL	GO:0031649~heat generation	4	2.380952380952381	4.418823582881108E-4	ENSG00000073756, ENSG00000125538, ENSG00000232810, ENSG00000115008	152	17	16792	25.9938080495356	0.8149330680751216	0.010284542448693408	0.009519331535560338
GOTERM_BP_ALL	GO:0002673~regulation of acute inflammatory response	6	3.571428571428571	5.381433453410737E-4	ENSG00000203710, ENSG00000126262, ENSG00000073756, ENSG00000125538, ENSG00000232810, ENSG00000162711	152	74	16792	8.95732574679943	0.8718618174021702	0.011670983802084535	0.010802616131193259
KEGG_PATHWAY	hsa04668:TNF signaling pathway	7	4.166666666666666	0.0014554058002045377	ENSG00000073756, ENSG00000118503, ENSG00000125538, ENSG00000232810, ENSG00000109320, ENSG00000184557, ENSG00000003402	81	107	6879	5.555901696088612	0.1997565519869039	0.0318110124901849	0.029316031118405687
GOTERM_BP_ALL	GO:0031622~positive regulation of fever generation	3	1.7857142857142856	0.0016377271767841666	ENSG00000073756, ENSG00000125538, ENSG00000232810	152	7	16792	47.34586466165413	0.9980817253436164	0.028032307774821363	0.02594659244654018
GOTERM_BP_ALL	GO:0002675~positive regulation of acute inflammatory response	4	2.380952380952381	0.0017796331434813233	ENSG00000126262, ENSG00000073756, ENSG00000125538, ENSG00000232810	152	27	16792	16.366471734892787	0.9988850116121407	0.03019048759408094	0.027944195092975622
GOTERM_BP_ALL	GO:0031620~regulation of fever generation	3	1.7857142857142856	0.002170762673504785	ENSG00000073756, ENSG00000125538, ENSG00000232810	152	8	16792	41.42763157894737	0.9997501893718918	0.0352424857349288	0.032620304454153384
GOTERM_BP_ALL	GO:0034612~response to tumor necrosis factor	9	5.357142857142857	0.002637761293605397	ENSG00000105697, ENSG00000068024, ENSG00000073756, ENSG00000186891, ENSG00000131979, ENSG00000232810, ENSG00000115415, ENSG00000163568, ENSG00000102794	152	263	16792	3.780468280968581	0.9999581591401319	0.040273339430767205	0.03727684260123147
GOTERM_BP_ALL	GO:0031652~positive regulation of heat generation	3	1.7857142857142856	0.0034477550140580527	ENSG00000073756, ENSG00000125538, ENSG00000232810	152	10	16792	33.142105263157895	0.9999981173299248	0.049473988303231534	0.045792926558898876
GOTERM_BP_ALL	GO:0046209~nitric oxide metabolic process	5	2.976190476190476	0.0036371940287456654	ENSG00000174130, ENSG00000073756, ENSG00000125538, ENSG00000131979, ENSG00000232810	152	70	16792	7.890977443609023	0.9999990887776409	0.051419146695267426	0.0475933574205868
GOTERM_BP_ALL	GO:0072593~reactive oxygen species metabolic process	8	4.761904761904762	0.003976633411131997	ENSG00000174130, ENSG00000068024, ENSG00000073756, ENSG00000125538, ENSG00000131979, ENSG00000141968, ENSG00000232810, ENSG00000102794	152	222	16792	3.9810336652441913	0.9999997518097533	0.0544043359508632	0.05035643670799048
GOTERM_BP_ALL	GO:0001659~temperature homeostasis	4	2.380952380952381	0.004095162593999469	ENSG00000073756, ENSG00000125538, ENSG00000232810, ENSG00000115008	152	36	16792	12.274853801169591	0.9999998424195156	0.054846440776477094	0.05076564717403552
GOTERM_BP_ALL	GO:0050729~positive regulation of inflammatory response	6	3.571428571428571	0.004114138311919603	ENSG00000126262, ENSG00000073756, ENSG00000125538, ENSG00000154451, ENSG00000232810, ENSG00000173757	152	117	16792	5.665317139001349	0.9999998534733243	0.0549079228552347	0.05082255474130055
GOTERM_BP_ALL	GO:2001057~reactive nitrogen species metabolic process	5	2.976190476190476	0.004440030057656282	ENSG00000174130, ENSG00000073756, ENSG00000125538, ENSG00000131979, ENSG00000232810	152	74	16792	7.464438122332859	0.9999999579888335	0.057644880034265406	0.053355871407141646
GOTERM_BP_ALL	GO:0031650~regulation of heat generation	3	1.7857142857142856	0.004997406721436505	ENSG00000073756, ENSG00000125538, ENSG00000232810	152	12	16792	27.61842105263158	0.9999999950452735	0.06316258760173225	0.058463039559056865
GOTERM_BP_ALL	GO:0046890~regulation of lipid biosynthetic process	6	3.571428571428571	0.0060069188573927115	ENSG00000186480, ENSG00000073756, ENSG00000125538, ENSG00000232810, ENSG00000109320, ENSG00000124216	152	128	16792	5.178453947368421	0.9999999998971296	0.07396261057634831	0.06845949781667242
GOTERM_BP_ALL	GO:0043123~positive regulation of I-kappaB kinase/NF-kappaB signaling	7	4.166666666666666	0.006104662854355109	ENSG00000174130, ENSG00000104312, ENSG00000073756, ENSG00000125538, ENSG00000232810, ENSG00000115008, ENSG00000003402	152	182	16792	4.248987854251012	0.9999999999293239	0.0749244312381783	0.06934975519111447
KEGG_PATHWAY	hsa05321:Inflammatory bowel disease (IBD)	5	2.976190476190476	0.006353096231807428	ENSG00000125538, ENSG00000232810, ENSG00000115008, ENSG00000115415, ENSG00000109320	81	64	6879	6.634837962962963	0.6228546204720595	0.0883657930424124	0.0814351426077134
GOTERM_BP_ALL	GO:0042348~NF-kappaB import into nucleus	4	2.380952380952381	0.006761693976984294	ENSG00000073756, ENSG00000125538, ENSG00000232810, ENSG00000162711	152	43	16792	10.276621787025702	0.9999999999943369	0.08167527186756028	0.0755983063945744
GOTERM_BP_ALL	GO:1903409~reactive oxygen species biosynthetic process	5	2.976190476190476	0.007242948541186589	ENSG00000068024, ENSG00000073756, ENSG00000125538, ENSG00000131979, ENSG00000232810	152	85	16792	6.4984520123839005	0.9999999999991095	0.08612565290252092	0.07971756135829353
GOTERM_BP_ALL	GO:2000379~positive regulation of reactive oxygen species metabolic process	5	2.976190476190476	0.007853584907176418	ENSG00000068024, ENSG00000073756, ENSG00000125538, ENSG00000232810, ENSG00000102794	152	87	16792	6.349062310949788	0.999999999999915	0.09252201725522341	0.08563801073164902
GOTERM_BP_ALL	GO:0048871~multicellular organismal homeostasis	9	5.357142857142857	0.007999135437539367	ENSG00000105697, ENSG00000164199, ENSG00000073756, ENSG00000118503, ENSG00000125538, ENSG00000232810, ENSG00000115008, ENSG00000198183, ENSG00000188219	152	317	16792	3.1364768387846587	0.9999999999999514	0.09365858884996246	0.08669001687370118
GOTERM_BP_ALL	GO:0042345~regulation of NF-kappaB import into nucleus	4	2.380952380952381	0.008156063232017986	ENSG00000073756, ENSG00000125538, ENSG00000232810, ENSG00000162711	152	46	16792	9.606407322654462	0.9999999999999735	0.09520395521899894	0.08812040183094663
GOTERM_BP_ALL	GO:1903428~positive regulation of reactive oxygen species biosynthetic process	4	2.380952380952381	0.010260151037963324	ENSG00000068024, ENSG00000073756, ENSG00000125538, ENSG00000232810	152	50	16792	8.837894736842104	1.0	0.11318785119047979	0.1047662243269492
GOTERM_BP_ALL	GO:2000377~regulation of reactive oxygen species metabolic process	6	3.571428571428571	0.012436615188990365	ENSG00000068024, ENSG00000073756, ENSG00000125538, ENSG00000131979, ENSG00000232810, ENSG00000102794	152	153	16792	4.332301341589267	1.0	0.128646504543025	0.11907469231084812
GOTERM_BP_ALL	GO:0033002~muscle cell proliferation	6	3.571428571428571	0.013106482480935008	ENSG00000068024, ENSG00000073756, ENSG00000118503, ENSG00000232810, ENSG00000115415, ENSG00000003402	152	155	16792	4.276400679117147	1.0	0.13376321826130727	0.1238107021527898
GOTERM_BP_ALL	GO:2001237~negative regulation of extrinsic apoptotic signaling pathway	5	2.976190476190476	0.014907808017616092	ENSG00000118503, ENSG00000125538, ENSG00000232810, ENSG00000115008, ENSG00000003402	152	105	16792	5.260651629072681	1.0	0.14553223325636988	0.1347040555658252
GOTERM_BP_ALL	GO:0045765~regulation of angiogenesis	7	4.166666666666666	0.015249415083998647	ENSG00000073756, ENSG00000118503, ENSG00000125538, ENSG00000128052, ENSG00000115008, ENSG00000115415, ENSG00000140105	152	222	16792	3.4834044570886675	1.0	0.1469874176152092	0.13605096841355357
GOTERM_BP_ALL	GO:0032768~regulation of monooxygenase activity	4	2.380952380952381	0.016051823066836102	ENSG00000125538, ENSG00000131979, ENSG00000232810, ENSG00000109320	152	59	16792	7.4897413024085635	1.0	0.1512834781385516	0.14002738492625172
GOTERM_BP_ALL	GO:0048659~smooth muscle cell proliferation	5	2.976190476190476	0.016881957648291278	ENSG00000068024, ENSG00000073756, ENSG00000118503, ENSG00000232810, ENSG00000115415	152	109	16792	5.067600193143409	1.0	0.1560252599116896	0.1444163592528162
GOTERM_BP_ALL	GO:0048660~regulation of smooth muscle cell proliferation	5	2.976190476190476	0.019012487251083433	ENSG00000068024, ENSG00000073756, ENSG00000118503, ENSG00000232810, ENSG00000115415	152	113	16792	4.888216115510014	1.0	0.17196839771892292	0.1591732641186677
BIOCARTA	h_il1rPathway:Signal transduction through IL1R	4	2.380952380952381	0.019465603768444424	ENSG00000125538, ENSG00000232810, ENSG00000115008, ENSG00000109320	30	33	1625	6.565656565656566	0.8543341907956203	0.49066768038604514	0.49066768038604514
GOTERM_BP_ALL	GO:0006809~nitric oxide biosynthetic process	4	2.380952380952381	0.021594341808339655	ENSG00000073756, ENSG00000125538, ENSG00000131979, ENSG00000232810	152	66	16792	6.695374800637958	1.0	0.1899207435079089	0.1757898838913917
GOTERM_BP_ALL	GO:0042346~positive regulation of NF-kappaB import into nucleus	3	1.7857142857142856	0.022668801175756707	ENSG00000073756, ENSG00000125538, ENSG00000232810	152	26	16792	12.746963562753034	1.0	0.19720073590223036	0.18252821586129941
GOTERM_BP_ALL	GO:1901342~regulation of vasculature development	7	4.166666666666666	0.02349566563892428	ENSG00000073756, ENSG00000118503, ENSG00000125538, ENSG00000128052, ENSG00000115008, ENSG00000115415, ENSG00000140105	152	245	16792	3.1563909774436087	1.0	0.20244459535840628	0.18738191129191756
GOTERM_BP_ALL	GO:1903426~regulation of reactive oxygen species biosynthetic process	4	2.380952380952381	0.024250799529733594	ENSG00000068024, ENSG00000073756, ENSG00000125538, ENSG00000232810	152	69	16792	6.404271548436308	1.0	0.20737398669840906	0.19194453628647606
GOTERM_BP_ALL	GO:0010575~positive regulation of vascular endothelial growth factor production	3	1.7857142857142856	0.02433993461795429	ENSG00000073756, ENSG00000125538, ENSG00000115008	152	27	16792	12.274853801169591	1.0	0.20737398669840906	0.19194453628647606
GOTERM_BP_ALL	GO:0022603~regulation of anatomical structure morphogenesis	17	10.119047619047619	0.027124664734542753	ENSG00000113916, ENSG00000153993, ENSG00000073756, ENSG00000128052, ENSG00000115008, ENSG00000115415, ENSG00000176788, ENSG00000110047, ENSG00000117228, ENSG00000003402, ENSG00000118503, ENSG00000125538, ENSG00000232810, ENSG00000221866, ENSG00000140105, ENSG00000124216, ENSG00000180138	152	1051	16792	1.786919725574641	1.0	0.22458751690184314	0.20787731129531353
GOTERM_BP_ALL	GO:0032770~positive regulation of monooxygenase activity	3	1.7857142857142856	0.027827752675934302	ENSG00000125538, ENSG00000131979, ENSG00000232810	152	29	16792	11.428312159709618	1.0	0.22842695046030373	0.21143107570769007
GOTERM_BP_ALL	GO:0048661~positive regulation of smooth muscle cell proliferation	4	2.380952380952381	0.029052959144186066	ENSG00000068024, ENSG00000073756, ENSG00000232810, ENSG00000115415	152	74	16792	5.971550497866287	1.0	0.23594711713480468	0.21839171203491353
GOTERM_BP_ALL	GO:0010573~vascular endothelial growth factor production	3	1.7857142857142856	0.02964244858735717	ENSG00000073756, ENSG00000125538, ENSG00000115008	152	30	16792	11.047368421052632	1.0	0.2387030089830007	0.22094255455513268
GOTERM_BP_ALL	GO:0006766~vitamin metabolic process	5	2.976190476190476	0.03135402888238561	ENSG00000073756, ENSG00000125538, ENSG00000232810, ENSG00000109320, ENSG00000124216	152	132	16792	4.184609250398723	1.0	0.2464079435146252	0.2280742112751299
GOTERM_BP_ALL	GO:0010574~regulation of vascular endothelial growth factor production	3	1.7857142857142856	0.033408545273276094	ENSG00000073756, ENSG00000125538, ENSG00000115008	152	32	16792	10.356907894736842	1.0	0.2576170046628179	0.2384492736373423
GOTERM_BP_ALL	GO:0032846~positive regulation of homeostatic process	6	3.571428571428571	0.04274937323055518	ENSG00000073756, ENSG00000125538, ENSG00000232810, ENSG00000182782, ENSG00000173757, ENSG00000104320	152	212	16792	3.126613704071499	1.0	0.3067187173327615	0.2838976233525403
GOTERM_BP_ALL	GO:0051341~regulation of oxidoreductase activity	4	2.380952380952381	0.04622972693004971	ENSG00000125538, ENSG00000131979, ENSG00000232810, ENSG00000109320	152	89	16792	4.965109402720284	1.0	0.3214187025355187	0.29750387111815235
Annotation Cluster 37	Enrichment Score: 2.3047488986321194
Category	Term	Count	%	PValue	Genes	List Total	Pop Hits	Pop Total	Fold Enrichment	Bonferroni	Benjamini	FDR
UP_KEYWORDS	SH2 domain	7	4.166666666666666	2.28677266188211E-4	ENSG00000160999, ENSG00000043462, ENSG00000141968, ENSG00000115415, ENSG00000197943, ENSG00000184557, ENSG00000173757	165	108	20581	8.084567901234568	0.056651379143539016	0.008330386125427688	0.008036372497471416
INTERPRO	IPR000980:SH2 domain	7	4.166666666666666	4.1322891139367664E-4	ENSG00000160999, ENSG00000043462, ENSG00000141968, ENSG00000115415, ENSG00000197943, ENSG00000184557, ENSG00000173757	159	113	18559	7.230645071520008	0.15727292343481436	0.08553838465849106	0.08533177020279423
UP_SEQ_FEATURE	domain:SH2	6	3.571428571428571	0.0010620371497865305	ENSG00000160999, ENSG00000043462, ENSG00000141968, ENSG00000115415, ENSG00000184557, ENSG00000173757	162	96	20063	7.740354938271604	0.5717105408914755	0.2828558942264793	0.2828558942264793
REACTOME_PATHWAY	R-HSA-1433557:R-HSA-1433557	4	2.380952380952381	0.0068708674092311075	ENSG00000141968, ENSG00000115415, ENSG00000149554, ENSG00000173757	97	37	9075	10.114237949289494	0.77754235369369	0.2995698190424763	0.2995698190424763
KEGG_PATHWAY	hsa04917:Prolactin signaling pathway	5	2.976190476190476	0.00913969453807447	ENSG00000115415, ENSG00000109320, ENSG00000125347, ENSG00000184557, ENSG00000173757	81	71	6879	5.980699008868022	0.7545845579597985	0.099883804594671	0.09204978070489288
BIOCARTA	h_il22bpPathway:IL22 Soluble Receptor Signaling Pathway	3	1.7857142857142856	0.021241731982744084	ENSG00000115415, ENSG00000184557, ENSG00000173757	30	13	1625	12.5	0.8780467189969814	0.49066768038604514	0.49066768038604514
GOTERM_BP_ALL	GO:0097696~STAT cascade	6	3.571428571428571	0.021487084659654737	ENSG00000160999, ENSG00000186891, ENSG00000115415, ENSG00000123609, ENSG00000184557, ENSG00000173757	152	176	16792	3.7661483253588517	1.0	0.18985231978218087	0.17572655116333377
GOTERM_BP_ALL	GO:1901653~cellular response to peptide	8	4.761904761904762	0.023922268012438488	ENSG00000160999, ENSG00000104312, ENSG00000125538, ENSG00000115415, ENSG00000109320, ENSG00000184557, ENSG00000196954, ENSG00000173757	152	315	16792	2.8056808688387633	1.0	0.2051939258505117	0.1899266806470678
REACTOME_PATHWAY	R-HSA-982772:R-HSA-982772	3	1.7857142857142856	0.026278071653055377	ENSG00000115415, ENSG00000184557, ENSG00000173757	97	24	9075	11.694587628865978	0.9969882480105379	0.8922680723346992	0.8922680723346992
Annotation Cluster 38	Enrichment Score: 2.2581851060145928
Category	Term	Count	%	PValue	Genes	List Total	Pop Hits	Pop Total	Fold Enrichment	Bonferroni	Benjamini	FDR
INTERPRO	IPR016186:C-type lectin-like	6	3.571428571428571	0.0019610744382680123	ENSG00000038427, ENSG00000188404, ENSG00000166527, ENSG00000172243, ENSG00000123610, ENSG00000111729	159	104	18559	6.734034833091436	0.5563334193105469	0.2706282724809857	0.269974581001563
INTERPRO	IPR016187:C-type lectin fold	6	3.571428571428571	0.002709837530214793	ENSG00000038427, ENSG00000188404, ENSG00000166527, ENSG00000172243, ENSG00000123610, ENSG00000111729	159	112	18559	6.2530323450134775	0.6748262212075141	0.2804681843772311	0.2797907249946774
GOTERM_BP_ALL	GO:0002220~innate immune response activating cell surface receptor signaling pathway	6	3.571428571428571	0.0028034680529000367	ENSG00000126262, ENSG00000109320, ENSG00000166527, ENSG00000172243, ENSG00000197943, ENSG00000111729	152	107	16792	6.194786030496803	0.9999778099236277	0.041637500225367476	0.038539504400372876
UP_SEQ_FEATURE	domain:C-type lectin	5	2.976190476190476	0.0043000944858850336	ENSG00000038427, ENSG00000188404, ENSG00000166527, ENSG00000172243, ENSG00000111729	162	82	20063	7.551565793435712	0.9678992040326028	0.5198563020340785	0.5198563020340785
REACTOME_PATHWAY	R-HSA-5621480:R-HSA-5621480	3	1.7857142857142856	0.004715723524859996	ENSG00000166527, ENSG00000197943, ENSG00000111729	97	10	9075	28.067010309278356	0.6431569833517949	0.29534954468275804	0.29534954468275804
INTERPRO	IPR001304:C-type lectin	5	2.976190476190476	0.007050944020385136	ENSG00000038427, ENSG00000188404, ENSG00000166527, ENSG00000172243, ENSG00000111729	159	89	18559	6.55748710338492	0.9465725505100467	0.41701297491992095	0.416005697202723
UP_KEYWORDS	Lectin	6	3.571428571428571	0.012066542724314023	ENSG00000038427, ENSG00000188404, ENSG00000166527, ENSG00000172243, ENSG00000064886, ENSG00000111729	165	171	20581	4.3766081871345035	0.9547559125601577	0.19231052466875476	0.1855230943863281
SMART	SM00034:CLECT	5	2.976190476190476	0.012385993726559	ENSG00000038427, ENSG00000188404, ENSG00000166527, ENSG00000172243, ENSG00000111729	106	86	10057	5.516125493637561	0.7673478173710694	0.483053755335801	0.483053755335801
GOTERM_BP_ALL	GO:0002223~stimulatory C-type lectin receptor signaling pathway	5	2.976190476190476	0.014907808017616092	ENSG00000109320, ENSG00000166527, ENSG00000172243, ENSG00000197943, ENSG00000111729	152	105	16792	5.260651629072681	1.0	0.14553223325636988	0.1347040555658252
Annotation Cluster 39	Enrichment Score: 2.1697021582307454
Category	Term	Count	%	PValue	Genes	List Total	Pop Hits	Pop Total	Fold Enrichment	Bonferroni	Benjamini	FDR
UP_KEYWORDS	Lipid metabolism	13	7.738095238095238	1.90011231138511E-4	ENSG00000073756, ENSG00000161905, ENSG00000197943, ENSG00000137642, ENSG00000188089, ENSG00000186480, ENSG00000151726, ENSG00000135241, ENSG00000086696, ENSG00000087253, ENSG00000012660, ENSG00000087157, ENSG00000101670	165	433	20581	3.7448806774441876	0.04730214123683729	0.008075477323386718	0.007790460476678951
GOTERM_BP_ALL	GO:0001676~long-chain fatty acid metabolic process	5	2.976190476190476	0.008831475644888245	ENSG00000073756, ENSG00000135241, ENSG00000151726, ENSG00000161905, ENSG00000012660	152	90	16792	6.137426900584796	0.999999999999998	0.10051943007421835	0.09304038418973366
GOTERM_BP_ALL	GO:0043651~linoleic acid metabolic process	3	1.7857142857142856	0.00999917011570177	ENSG00000135241, ENSG00000151726, ENSG00000012660	152	17	16792	19.495356037151698	1.0	0.11127356364907771	0.10299436740167449
GOTERM_BP_ALL	GO:0033559~unsaturated fatty acid metabolic process	5	2.976190476190476	0.02013740360635195	ENSG00000073756, ENSG00000135241, ENSG00000151726, ENSG00000161905, ENSG00000012660	152	115	16792	4.803203661327231	1.0	0.18001046736638263	0.16661697175934762
GOTERM_BP_ALL	GO:0006633~fatty acid biosynthetic process	5	2.976190476190476	0.041947803963305746	ENSG00000186480, ENSG00000073756, ENSG00000135241, ENSG00000161905, ENSG00000012660	152	145	16792	3.809437386569873	1.0	0.3015344025008249	0.2790990421890004
Annotation Cluster 40	Enrichment Score: 2.133326385992948
Category	Term	Count	%	PValue	Genes	List Total	Pop Hits	Pop Total	Fold Enrichment	Bonferroni	Benjamini	FDR
GOTERM_BP_ALL	GO:0042060~wound healing	14	8.333333333333332	0.0012350191947611945	ENSG00000135636, ENSG00000160999, ENSG00000161905, ENSG00000043462, ENSG00000141968, ENSG00000115956, ENSG00000115008, ENSG00000198734, ENSG00000110047, ENSG00000173432, ENSG00000197943, ENSG00000003402, ENSG00000118503, ENSG00000125347	152	542	16792	2.853563798795882	0.9910578716509646	0.02288382653593922	0.021181178714035437
GOTERM_BP_ALL	GO:0009611~response to wounding	15	8.928571428571429	0.0021789957121936595	ENSG00000135636, ENSG00000160999, ENSG00000161905, ENSG00000043462, ENSG00000141968, ENSG00000115956, ENSG00000115008, ENSG00000198734, ENSG00000110047, ENSG00000173432, ENSG00000197943, ENSG00000003402, ENSG00000118503, ENSG00000125347, ENSG00000163823	152	649	16792	2.553320898548374	0.9997579343091956	0.0352424857349288	0.032620304454153384
SMART	SM00252:SH2	6	3.571428571428571	0.004394499407967959	ENSG00000160999, ENSG00000043462, ENSG00000141968, ENSG00000197943, ENSG00000184557, ENSG00000173757	106	103	10057	5.5268364169261766	0.40267234570338684	0.45705965320980324	0.45705965320980324
GOTERM_BP_ALL	GO:0007596~blood coagulation	9	5.357142857142857	0.012271530041673872	ENSG00000160999, ENSG00000043462, ENSG00000141968, ENSG00000115956, ENSG00000125347, ENSG00000198734, ENSG00000110047, ENSG00000173432, ENSG00000197943	152	342	16792	2.9072022160664814	1.0	0.128646504543025	0.11907469231084812
GOTERM_BP_ALL	GO:0030168~platelet activation	6	3.571428571428571	0.01522772423554394	ENSG00000043462, ENSG00000141968, ENSG00000115956, ENSG00000198734, ENSG00000173432, ENSG00000197943	152	161	16792	4.117031709709055	1.0	0.1469874176152092	0.13605096841355357
GOTERM_BP_ALL	GO:0050878~regulation of body fluid levels	11	6.547619047619048	0.015609631950566432	ENSG00000160999, ENSG00000043462, ENSG00000141968, ENSG00000115956, ENSG00000125347, ENSG00000198734, ENSG00000110047, ENSG00000173432, ENSG00000197943, ENSG00000173757, ENSG00000198183	152	503	16792	2.4159254996337762	1.0	0.14932823347196006	0.1382176182490005
GOTERM_BP_ALL	GO:0007599~hemostasis	9	5.357142857142857	0.015769267434601907	ENSG00000160999, ENSG00000043462, ENSG00000141968, ENSG00000115956, ENSG00000125347, ENSG00000198734, ENSG00000110047, ENSG00000173432, ENSG00000197943	152	358	16792	2.7772713907674214	1.0	0.15010297705205855	0.1389347178215674
GOTERM_BP_ALL	GO:0050817~coagulation	9	5.357142857142857	0.015769267434601907	ENSG00000160999, ENSG00000043462, ENSG00000141968, ENSG00000115956, ENSG00000125347, ENSG00000198734, ENSG00000110047, ENSG00000173432, ENSG00000197943	152	358	16792	2.7772713907674214	1.0	0.15010297705205855	0.1389347178215674
Annotation Cluster 41	Enrichment Score: 2.0803759882568715
Category	Term	Count	%	PValue	Genes	List Total	Pop Hits	Pop Total	Fold Enrichment	Bonferroni	Benjamini	FDR
GOTERM_BP_ALL	GO:0034116~positive regulation of heterotypic cell-cell adhesion	3	1.7857142857142856	0.004189132509330058	ENSG00000125538, ENSG00000161905, ENSG00000232810	152	11	16792	30.129186602870814	0.9999998900790715	0.055520551347613994	0.05138960123424686
GOTERM_BP_ALL	GO:0022409~positive regulation of cell-cell adhesion	8	4.761904761904762	0.007199062795691696	ENSG00000104312, ENSG00000125538, ENSG00000120217, ENSG00000161905, ENSG00000141968, ENSG00000232810, ENSG00000162711, ENSG00000173757	152	248	16792	3.5636672325976226	0.9999999999989457	0.08599301256163423	0.07959478998696719
GOTERM_BP_ALL	GO:0034114~regulation of heterotypic cell-cell adhesion	3	1.7857142857142856	0.012425783088220028	ENSG00000125538, ENSG00000161905, ENSG00000232810	152	19	16792	17.44321329639889	1.0	0.128646504543025	0.11907469231084812
GOTERM_BP_ALL	GO:0006909~phagocytosis	8	4.761904761904762	0.012728353228772239	ENSG00000125538, ENSG00000161905, ENSG00000141968, ENSG00000232810, ENSG00000172243, ENSG00000150337, ENSG00000197943, ENSG00000180138	152	277	16792	3.190575717271518	1.0	0.1309545128685273	0.12121097562601704
Annotation Cluster 42	Enrichment Score: 2.0429051978331247
Category	Term	Count	%	PValue	Genes	List Total	Pop Hits	Pop Total	Fold Enrichment	Bonferroni	Benjamini	FDR
UP_KEYWORDS	Receptor	25	14.880952380952381	0.0029043526457044303	ENSG00000174130, ENSG00000110203, ENSG00000128052, ENSG00000171049, ENSG00000137642, ENSG00000138435, ENSG00000101916, ENSG00000164199, ENSG00000120217, ENSG00000182782, ENSG00000163823, ENSG00000187116, ENSG00000126262, ENSG00000104312, ENSG00000172243, ENSG00000150337, ENSG00000174944, ENSG00000139572, ENSG00000203710, ENSG00000174837, ENSG00000171208, ENSG00000140030, ENSG00000186891, ENSG0000…	165	1648	20581	1.8921925566343043	0.523690538985981	0.07406099246546297	0.07144707508432899
UP_SEQ_FEATURE	topological domain:Extracellular	36	21.428571428571427	0.004255509020804633	ENSG00000174130, ENSG00000050438, ENSG00000128052, ENSG00000171049, ENSG00000137642, ENSG00000138435, ENSG00000101916, ENSG00000164199, ENSG00000144229, ENSG00000123700, ENSG00000120217, ENSG00000188404, ENSG00000182782, ENSG00000163823, ENSG00000187116, ENSG00000111729, ENSG00000126262, ENSG00000066230, ENSG00000135636, ENSG00000140749, ENSG00000104635, ENSG00000172243, ENSG00000150337, ENSG0000…	162	2787	20063	1.599728900051828	0.9667314374963977	0.5198563020340785	0.5198563020340785
UP_SEQ_FEATURE	topological domain:Cytoplasmic	42	25.0	0.005205069357037082	ENSG00000174130, ENSG00000050438, ENSG00000153132, ENSG00000128052, ENSG00000168394, ENSG00000171049, ENSG00000137642, ENSG00000138435, ENSG00000101916, ENSG00000164199, ENSG00000186480, ENSG00000144229, ENSG00000151726, ENSG00000123700, ENSG00000120217, ENSG00000188404, ENSG00000182782, ENSG00000163823, ENSG00000187116, ENSG00000111729, ENSG00000126262, ENSG00000066230, ENSG00000135636, ENSG0000…	162	3456	20063	1.5050690157750342	0.9844624097128416	0.5198563020340785	0.5198563020340785
UP_KEYWORDS	Membrane	76	45.23809523809524	0.0086385567962552	ENSG00000174130, ENSG00000153993, ENSG00000050438, ENSG00000135604, ENSG00000073756, ENSG00000152229, ENSG00000138435, ENSG00000101916, ENSG00000186480, ENSG00000162551, ENSG00000151726, ENSG00000123700, ENSG00000115271, ENSG00000135241, ENSG00000177917, ENSG00000163283, ENSG00000165548, ENSG00000140563, ENSG00000126262, ENSG00000066230, ENSG00000140749, ENSG00000161905, ENSG00000116514, ENSG0000…	165	7494	20581	1.2649764255849125	0.8905625121903975	0.16944861408039047	0.16346807475990607
UP_KEYWORDS	Cell membrane	36	21.428571428571427	0.026497254772422738	ENSG00000174130, ENSG00000128052, ENSG00000110047, ENSG00000171049, ENSG00000138435, ENSG00000164199, ENSG00000162551, ENSG00000120217, ENSG00000163283, ENSG00000182782, ENSG00000163823, ENSG00000187116, ENSG00000149557, ENSG00000126262, ENSG00000066230, ENSG00000135636, ENSG00000160999, ENSG00000104635, ENSG00000161905, ENSG00000155629, ENSG00000176788, ENSG00000172243, ENSG00000117228, ENSG0000…	165	3175	20581	1.414299212598425	0.9989383507942304	0.3029033248739311	0.29221261929014536
UP_SEQ_FEATURE	transmembrane region	52	30.952380952380953	0.03754043970014722	ENSG00000174130, ENSG00000050438, ENSG00000138435, ENSG00000101916, ENSG00000186480, ENSG00000151726, ENSG00000123700, ENSG00000135241, ENSG00000177917, ENSG00000163283, ENSG00000165548, ENSG00000140563, ENSG00000126262, ENSG00000066230, ENSG00000140749, ENSG00000116514, ENSG00000172243, ENSG00000174944, ENSG00000139572, ENSG00000140030, ENSG00000103569, ENSG00000166527, ENSG00000221866, ENSG0000…	162	5056	20063	1.273729293639631	0.9999999999999452	1.0	1.0
Annotation Cluster 43	Enrichment Score: 1.8181950559406386
Category	Term	Count	%	PValue	Genes	List Total	Pop Hits	Pop Total	Fold Enrichment	Bonferroni	Benjamini	FDR
UP_KEYWORDS	Nucleotide-binding	25	14.880952380952381	0.00795281734462815	ENSG00000175063, ENSG00000128052, ENSG00000168394, ENSG00000181381, ENSG00000110047, ENSG00000151726, ENSG00000162711, ENSG00000182541, ENSG00000149554, ENSG00000140105, ENSG00000091436, ENSG00000104312, ENSG00000073464, ENSG00000173110, ENSG00000154451, ENSG00000131979, ENSG00000117228, ENSG00000153922, ENSG00000198814, ENSG00000169994, ENSG00000168421, ENSG00000087157, ENSG00000148773, ENSG0000…	165	1788	20581	1.744034302759135	0.8694599842683668	0.16899736857334818	0.16303275556487706
UP_KEYWORDS	ATP-binding	20	11.904761904761903	0.015066781542812163	ENSG00000175063, ENSG00000104312, ENSG00000173110, ENSG00000073464, ENSG00000128052, ENSG00000168394, ENSG00000181381, ENSG00000110047, ENSG00000153922, ENSG00000198814, ENSG00000151726, ENSG00000169994, ENSG00000162711, ENSG00000087157, ENSG00000182541, ENSG00000149554, ENSG00000140105, ENSG00000091436, ENSG00000148773, ENSG00000180138	165	1391	20581	1.7934339803498682	0.9791680382779898	0.20221206807458428	0.19507517155430484
UP_SEQ_FEATURE	nucleotide phosphate-binding region:ATP	15	8.928571428571429	0.029300385400282614	ENSG00000104312, ENSG00000073464, ENSG00000128052, ENSG00000168394, ENSG00000181381, ENSG00000110047, ENSG00000153922, ENSG00000198814, ENSG00000162711, ENSG00000087157, ENSG00000182541, ENSG00000149554, ENSG00000091436, ENSG00000148773, ENSG00000180138	162	994	20063	1.8688985766450554	0.9999999999506013	1.0	1.0
Annotation Cluster 44	Enrichment Score: 1.7591185667443276
Category	Term	Count	%	PValue	Genes	List Total	Pop Hits	Pop Total	Fold Enrichment	Bonferroni	Benjamini	FDR
GOTERM_BP_ALL	GO:0009395~phospholipid catabolic process	4	2.380952380952381	0.0029203467044018987	ENSG00000188089, ENSG00000135241, ENSG00000197943, ENSG00000101670	152	32	16792	13.80921052631579	0.9999858142359487	0.042787736617072844	0.03960415862408131
GOTERM_BP_ALL	GO:0046434~organophosphate catabolic process	5	2.976190476190476	0.024393743785063052	ENSG00000188089, ENSG00000135241, ENSG00000184588, ENSG00000197943, ENSG00000101670	152	122	16792	4.527610008628128	1.0	0.20737398669840906	0.19194453628647606
GOTERM_BP_ALL	GO:0006644~phospholipid metabolic process	9	5.357142857142857	0.025852058458192863	ENSG00000188089, ENSG00000135241, ENSG00000161905, ENSG00000141968, ENSG00000115956, ENSG00000087253, ENSG00000087157, ENSG00000197943, ENSG00000101670	152	393	16792	2.529931699477702	1.0	0.2173508967729563	0.20117912452157574
GOTERM_BP_ALL	GO:0016042~lipid catabolic process	7	4.166666666666666	0.049924960699034154	ENSG00000188089, ENSG00000135241, ENSG00000125538, ENSG00000232810, ENSG00000182782, ENSG00000197943, ENSG00000101670	152	294	16792	2.6303258145363406	1.0	0.33886288641166906	0.3136501382479504
Annotation Cluster 45	Enrichment Score: 1.66512960807101
Category	Term	Count	%	PValue	Genes	List Total	Pop Hits	Pop Total	Fold Enrichment	Bonferroni	Benjamini	FDR
GOTERM_BP_ALL	GO:0051130~positive regulation of cellular component organization	20	11.904761904761903	0.009837673583948783	ENSG00000113916, ENSG00000174130, ENSG00000105697, ENSG00000175063, ENSG00000068024, ENSG00000154451, ENSG00000161905, ENSG00000128052, ENSG00000115956, ENSG00000115008, ENSG00000110047, ENSG00000197943, ENSG00000125538, ENSG00000140030, ENSG00000232810, ENSG00000163568, ENSG00000272636, ENSG00000124216, ENSG00000149557, ENSG00000104320	152	1183	16792	1.8676869689015436	1.0	0.10979649143255119	0.10162719524003232
GOTERM_BP_ALL	GO:0044089~positive regulation of cellular component biogenesis	10	5.952380952380952	0.018344060382704037	ENSG00000174130, ENSG00000100604, ENSG00000068024, ENSG00000154451, ENSG00000140030, ENSG00000161905, ENSG00000232810, ENSG00000115956, ENSG00000128052, ENSG00000163568	152	441	16792	2.5050722043203244	1.0	0.16711044983480028	0.1546767669023708
GOTERM_BP_ALL	GO:0044087~regulation of cellular component biogenesis	14	8.333333333333332	0.030185854602925236	ENSG00000174130, ENSG00000068024, ENSG00000154451, ENSG00000161905, ENSG00000128052, ENSG00000115956, ENSG00000137642, ENSG00000186480, ENSG00000100604, ENSG00000140030, ENSG00000232810, ENSG00000163568, ENSG00000124216, ENSG00000149557	152	807	16792	1.9165199243461815	1.0	0.24004043129034505	0.22218046731694763
GOTERM_BP_ALL	GO:0051128~regulation of cellular component organization	30	17.857142857142858	0.0401134681561569	ENSG00000113916, ENSG00000174130, ENSG00000153993, ENSG00000105697, ENSG00000068024, ENSG00000175063, ENSG00000128052, ENSG00000115956, ENSG00000115415, ENSG00000110047, ENSG00000003402, ENSG00000137642, ENSG00000186480, ENSG00000163568, ENSG00000149554, ENSG00000124216, ENSG00000104320, ENSG00000149557, ENSG00000154451, ENSG00000161905, ENSG00000115008, ENSG00000117228, ENSG00000197943, ENSG0000…	152	2323	16792	1.4266941568298706	1.0	0.29275928862724837	0.2709768317317444
Annotation Cluster 46	Enrichment Score: 1.6619638147273426
Category	Term	Count	%	PValue	Genes	List Total	Pop Hits	Pop Total	Fold Enrichment	Bonferroni	Benjamini	FDR
GOTERM_BP_ALL	GO:0006650~glycerophospholipid metabolic process	8	4.761904761904762	0.012961650355782742	ENSG00000188089, ENSG00000135241, ENSG00000161905, ENSG00000141968, ENSG00000115956, ENSG00000087253, ENSG00000087157, ENSG00000197943	152	278	16792	3.179098826202196	1.0	0.13263973031641482	0.12277080618493412
GOTERM_BP_ALL	GO:0036151~phosphatidylcholine acyl-chain remodeling	3	1.7857142857142856	0.02433993461795429	ENSG00000188089, ENSG00000135241, ENSG00000087253	152	27	16792	12.274853801169591	1.0	0.20737398669840906	0.19194453628647606
REACTOME_PATHWAY	R-HSA-1482788:R-HSA-1482788	3	1.7857142857142856	0.032743782470998135	ENSG00000188089, ENSG00000135241, ENSG00000087253	97	27	9075	10.395189003436426	0.9992952200331787	0.8922680723346992	0.8922680723346992
Annotation Cluster 47	Enrichment Score: 1.6257828555105318
Category	Term	Count	%	PValue	Genes	List Total	Pop Hits	Pop Total	Fold Enrichment	Bonferroni	Benjamini	FDR
GOTERM_BP_ALL	GO:0055119~relaxation of cardiac muscle	3	1.7857142857142856	0.008874783320673717	ENSG00000100604, ENSG00000123700, ENSG00000184588	152	16	16792	20.713815789473685	0.9999999999999983	0.10051943007421835	0.09304038418973366
GOTERM_BP_ALL	GO:0003012~muscle system process	10	5.952380952380952	0.011077538450625583	ENSG00000105697, ENSG00000135636, ENSG00000100604, ENSG00000068024, ENSG00000073756, ENSG00000125538, ENSG00000123700, ENSG00000184588, ENSG00000003402, ENSG00000138435	152	405	16792	2.727745289148798	1.0	0.11978176845903074	0.11086952789252177
GOTERM_BP_ALL	GO:0090075~relaxation of muscle	3	1.7857142857142856	0.021047533839925386	ENSG00000100604, ENSG00000123700, ENSG00000184588	152	25	16792	13.256842105263157	1.0	0.18726908313984897	0.17333551761411747
GOTERM_BP_ALL	GO:0055117~regulation of cardiac muscle contraction	4	2.380952380952381	0.029052959144186066	ENSG00000100604, ENSG00000068024, ENSG00000123700, ENSG00000184588	152	74	16792	5.971550497866287	1.0	0.23594711713480468	0.21839171203491353
GOTERM_BP_ALL	GO:0090257~regulation of muscle system process	6	3.571428571428571	0.03323480243171553	ENSG00000105697, ENSG00000100604, ENSG00000068024, ENSG00000073756, ENSG00000123700, ENSG00000184588	152	198	16792	3.347687400318979	1.0	0.25679603417380203	0.23768938662196554
GOTERM_BP_ALL	GO:0006942~regulation of striated muscle contraction	4	2.380952380952381	0.0437037520133703	ENSG00000100604, ENSG00000068024, ENSG00000123700, ENSG00000184588	152	87	16792	5.07924984875983	1.0	0.30975926086646555	0.28671193833933006
GOTERM_BP_ALL	GO:0006937~regulation of muscle contraction	5	2.976190476190476	0.047688709737519736	ENSG00000100604, ENSG00000068024, ENSG00000073756, ENSG00000123700, ENSG00000184588	152	151	16792	3.6580690135935865	1.0	0.32857004524930117	0.30412312545605996
Annotation Cluster 48	Enrichment Score: 1.6225573278569614
Category	Term	Count	%	PValue	Genes	List Total	Pop Hits	Pop Total	Fold Enrichment	Bonferroni	Benjamini	FDR
GOTERM_BP_ALL	GO:0019216~regulation of lipid metabolic process	8	4.761904761904762	0.015201876735034934	ENSG00000186480, ENSG00000073756, ENSG00000125538, ENSG00000232810, ENSG00000109320, ENSG00000182782, ENSG00000124216, ENSG00000173757	152	287	16792	3.0794058316523016	1.0	0.1469874176152092	0.13605096841355357
GOTERM_BP_ALL	GO:0032844~regulation of homeostatic process	10	5.952380952380952	0.020868972078887094	ENSG00000175063, ENSG00000073756, ENSG00000118503, ENSG00000125538, ENSG00000232810, ENSG00000128052, ENSG00000182782, ENSG00000197943, ENSG00000173757, ENSG00000104320	152	451	16792	2.449527366087058	1.0	0.18611417389044868	0.17226653821193483
GOTERM_BP_ALL	GO:0032846~positive regulation of homeostatic process	6	3.571428571428571	0.04274937323055518	ENSG00000073756, ENSG00000125538, ENSG00000232810, ENSG00000182782, ENSG00000173757, ENSG00000104320	152	212	16792	3.126613704071499	1.0	0.3067187173327615	0.2838976233525403
Annotation Cluster 49	Enrichment Score: 1.578994814554361
Category	Term	Count	%	PValue	Genes	List Total	Pop Hits	Pop Total	Fold Enrichment	Bonferroni	Benjamini	FDR
GOTERM_BP_ALL	GO:0043901~negative regulation of multi-organism process	6	3.571428571428571	0.01381757286379444	ENSG00000172183, ENSG00000118503, ENSG00000232810, ENSG00000115415, ENSG00000102794, ENSG00000198183	152	157	16792	4.221924237344955	1.0	0.13916009398708015	0.12880602883320783
GOTERM_BP_ALL	GO:0048659~smooth muscle cell proliferation	5	2.976190476190476	0.016881957648291278	ENSG00000068024, ENSG00000073756, ENSG00000118503, ENSG00000232810, ENSG00000115415	152	109	16792	5.067600193143409	1.0	0.1560252599116896	0.1444163592528162
GOTERM_BP_ALL	GO:0048660~regulation of smooth muscle cell proliferation	5	2.976190476190476	0.019012487251083433	ENSG00000068024, ENSG00000073756, ENSG00000118503, ENSG00000232810, ENSG00000115415	152	113	16792	4.888216115510014	1.0	0.17196839771892292	0.1591732641186677
GOTERM_BP_ALL	GO:0001959~regulation of cytokine-mediated signaling pathway	5	2.976190476190476	0.04019762452961338	ENSG00000104312, ENSG00000118503, ENSG00000232810, ENSG00000115415, ENSG00000184557	152	143	16792	3.862716231137284	1.0	0.2928136122701036	0.2710271134792444
GOTERM_BP_ALL	GO:0000302~response to reactive oxygen species	6	3.571428571428571	0.04132404919171412	ENSG00000143556, ENSG00000118503, ENSG00000131979, ENSG00000232810, ENSG00000115415, ENSG00000132510	152	210	16792	3.1563909774436087	1.0	0.29859840643133784	0.27638149591876254
GOTERM_BP_ALL	GO:0060759~regulation of response to cytokine stimulus	5	2.976190476190476	0.04557580495367047	ENSG00000104312, ENSG00000118503, ENSG00000232810, ENSG00000115415, ENSG00000184557	152	149	16792	3.707170611091487	1.0	0.31861327382446925	0.294907177474941
Annotation Cluster 50	Enrichment Score: 1.3929499356669204
Category	Term	Count	%	PValue	Genes	List Total	Pop Hits	Pop Total	Fold Enrichment	Bonferroni	Benjamini	FDR
GOTERM_BP_ALL	GO:0046683~response to organophosphorus	5	2.976190476190476	0.034405801248556675	ENSG00000073756, ENSG00000125538, ENSG00000188404, ENSG00000115415, ENSG00000103569	152	136	16792	4.061532507739938	1.0	0.26265388673148166	0.24311139162230147
GOTERM_BP_ALL	GO:0033198~response to ATP	3	1.7857142857142856	0.0353580389463361	ENSG00000073756, ENSG00000125538, ENSG00000188404	152	33	16792	10.043062200956937	1.0	0.26666675445131194	0.24682568600379487
GOTERM_BP_ALL	GO:0071407~cellular response to organic cyclic compound	10	5.952380952380952	0.045464308843551675	ENSG00000105697, ENSG00000073756, ENSG00000162551, ENSG00000125538, ENSG00000232810, ENSG00000115415, ENSG00000109320, ENSG00000103569, ENSG00000184588, ENSG00000102794	152	520	16792	2.124493927125506	1.0	0.318417003405205	0.29472551035645517
GOTERM_BP_ALL	GO:0014074~response to purine-containing compound	5	2.976190476190476	0.0484629468032117	ENSG00000073756, ENSG00000125538, ENSG00000188404, ENSG00000115415, ENSG00000103569	152	152	16792	3.6340027700831024	1.0	0.33210604658502524	0.30739603421139483

## Sheet: DownCCVR_COC
Annotation Cluster 1	Enrichment Score: 3.759375431844362
Category	Term	Count	%	PValue	Genes	List Total	Pop Hits	Pop Total	Fold Enrichment	Bonferroni	Benjamini	FDR
GOTERM_BP_ALL	GO:0030216~keratinocyte differentiation	8	8.695652173913043	1.0014360312643969E-6	ENSG00000172867, ENSG00000125780, ENSG00000169509, ENSG00000185962, ENSG00000203782, ENSG00000167769, ENSG00000143631, ENSG00000185966	76	119	16792	14.853604599734629	0.0016220117341962936	8.350227030154118E-4	8.334773186174807E-4
GOTERM_BP_ALL	GO:0043588~skin development	10	10.869565217391305	1.030256265287368E-6	ENSG00000172867, ENSG00000125780, ENSG00000169509, ENSG00000108839, ENSG00000185962, ENSG00000203782, ENSG00000167768, ENSG00000167769, ENSG00000143631, ENSG00000185966	76	236	16792	9.362176628010705	0.0016686525150573228	8.350227030154118E-4	8.334773186174807E-4
GOTERM_BP_ALL	GO:0009913~epidermal cell differentiation	8	8.695652173913043	1.445551309057305E-5	ENSG00000172867, ENSG00000125780, ENSG00000169509, ENSG00000185962, ENSG00000203782, ENSG00000167769, ENSG00000143631, ENSG00000185966	76	178	16792	9.930218805440568	0.0231601456486501	0.007810795573272971	0.007796340060182399
GOTERM_BP_ALL	GO:0031424~keratinization	5	5.434782608695652	7.234773441147841E-5	ENSG00000172867, ENSG00000125780, ENSG00000185962, ENSG00000203782, ENSG00000185966	76	50	16792	22.094736842105263	0.11066378467562199	0.029318919370251627	0.02926465856944302
GOTERM_BP_ALL	GO:0018149~peptide cross-linking	5	5.434782608695652	1.1307059371642803E-4	ENSG00000125780, ENSG00000169509, ENSG00000185962, ENSG00000203782, ENSG00000185966	76	56	16792	19.727443609022554	0.1674798018709287	0.036657486482865966	0.036589644126636116
GOTERM_BP_ALL	GO:0030855~epithelial cell differentiation	11	11.956521739130435	1.9349523022903247E-4	ENSG00000172867, ENSG00000125780, ENSG00000105668, ENSG00000169509, ENSG00000108839, ENSG00000185962, ENSG00000203782, ENSG00000167769, ENSG00000100373, ENSG00000143631, ENSG00000185966	76	563	16792	4.316911283537441	0.26925163875843827	0.05227596136687694	0.052179213751762425
GOTERM_BP_ALL	GO:0008544~epidermis development	8	8.695652173913043	3.805777551344737E-4	ENSG00000172867, ENSG00000125780, ENSG00000169509, ENSG00000185962, ENSG00000203782, ENSG00000167769, ENSG00000143631, ENSG00000185966	76	300	16792	5.891929824561403	0.4604576308285666	0.08813093443899742	0.08796782968679692
UP_KEYWORDS	Keratinization	4	4.3478260869565215	6.59441759073634E-4	ENSG00000125780, ENSG00000185962, ENSG00000203782, ENSG00000185966	91	39	20581	23.196393350239507	0.09897850718300294	0.052095898966817086	0.05176617808728027
GOTERM_BP_ALL	GO:0060429~epithelium development	13	14.130434782608695	0.00244829568335583	ENSG00000125780, ENSG00000105668, ENSG00000108839, ENSG00000203782, ENSG00000119630, ENSG00000172867, ENSG00000204138, ENSG00000169509, ENSG00000185962, ENSG00000167769, ENSG00000143631, ENSG00000100373, ENSG00000185966	76	1060	16792	2.7097318768619663	0.9811935147202464	0.4409652558577556	0.44014915729663695
GOTERM_BP_ALL	GO:0009888~tissue development	16	17.391304347826086	0.009975157740267887	ENSG00000125780, ENSG00000105668, ENSG00000108839, ENSG00000203782, ENSG00000119630, ENSG00000165474, ENSG00000172867, ENSG00000198807, ENSG00000204138, ENSG00000036672, ENSG00000169509, ENSG00000185962, ENSG00000167769, ENSG00000143631, ENSG00000100373, ENSG00000185966	76	1756	16792	2.0131878671622108	0.9999999124380125	1.0	0.9987654320987654
GOTERM_BP_ALL	GO:0048513~animal organ development	22	23.91304347826087	0.030649253741760835	ENSG00000125780, ENSG00000197121, ENSG00000105516, ENSG00000108839, ENSG00000203782, ENSG00000119630, ENSG00000006831, ENSG00000165474, ENSG00000066629, ENSG00000172867, ENSG00000198807, ENSG00000204138, ENSG00000036672, ENSG00000127129, ENSG00000169509, ENSG00000185962, ENSG00000167768, ENSG00000166634, ENSG00000167769, ENSG00000143631, ENSG00000100373, ENSG00000185966	76	3129	16792	1.5534810179811946	1.0	1.0	0.9987654320987654
Annotation Cluster 2	Enrichment Score: 2.470501764817131
Category	Term	Count	%	PValue	Genes	List Total	Pop Hits	Pop Total	Fold Enrichment	Bonferroni	Benjamini	FDR
REACTOME_PATHWAY	R-HSA-5661231:R-HSA-5661231	3	3.260869565217391	8.692931214049197E-4	ENSG00000125148, ENSG00000187193, ENSG00000169715	38	11	9075	65.13157894736841	0.05742297602904978	0.05911193225553454	0.05911193225553454
INTERPRO	IPR018064:Metallothionein, vertebrate, metal binding site	3	3.260869565217391	0.0010842218377308285	ENSG00000125148, ENSG00000187193, ENSG00000169715	85	11	18559	59.5475935828877	0.2045878863008347	0.07503747582998108	0.07432622013491016
UP_SEQ_FEATURE	region of interest:Alpha	3	3.260869565217391	0.0013737527903329126	ENSG00000125148, ENSG00000187193, ENSG00000169715	87	13	20063	53.217506631299734	0.3802224429751323	0.1394475818872196	0.13904801861533644
UP_SEQ_FEATURE	region of interest:Beta	3	3.260869565217391	0.0013737527903329126	ENSG00000125148, ENSG00000187193, ENSG00000169715	87	13	20063	53.217506631299734	0.3802224429751323	0.1394475818872196	0.13904801861533644
UP_SEQ_FEATURE	metal ion-binding site:Divalent metal cation; cluster A	3	3.260869565217391	0.0015982530875326027	ENSG00000125148, ENSG00000187193, ENSG00000169715	87	14	20063	49.416256157635466	0.4268667357586794	0.1394475818872196	0.13904801861533644
UP_SEQ_FEATURE	metal ion-binding site:Divalent metal cation; cluster B	3	3.260869565217391	0.0015982530875326027	ENSG00000125148, ENSG00000187193, ENSG00000169715	87	14	20063	49.416256157635466	0.4268667357586794	0.1394475818872196	0.13904801861533644
UP_KEYWORDS	Metal-thiolate cluster	3	3.260869565217391	0.0016630686177058337	ENSG00000125148, ENSG00000187193, ENSG00000169715	91	14	20581	48.46389324960754	0.23124548148258683	0.08758828053250724	0.0870339243266053
INTERPRO	IPR023587:Metallothionein domain, vertebrate	3	3.260869565217391	0.0017781392376772767	ENSG00000125148, ENSG00000187193, ENSG00000169715	85	14	18559	46.787394957983196	0.31306894113888506	0.07503747582998108	0.07432622013491016
INTERPRO	IPR000006:Metallothionein, vertebrate	3	3.260869565217391	0.0017781392376772767	ENSG00000125148, ENSG00000187193, ENSG00000169715	85	14	18559	46.787394957983196	0.31306894113888506	0.07503747582998108	0.07432622013491016
INTERPRO	IPR003019:Metallothionein superfamily, eukaryotic	3	3.260869565217391	0.0017781392376772767	ENSG00000125148, ENSG00000187193, ENSG00000169715	85	14	18559	46.787394957983196	0.31306894113888506	0.07503747582998108	0.07432622013491016
INTERPRO	IPR017854:Metallothionein domain	3	3.260869565217391	0.0017781392376772767	ENSG00000125148, ENSG00000187193, ENSG00000169715	85	14	18559	46.787394957983196	0.31306894113888506	0.07503747582998108	0.07432622013491016
GOTERM_BP_ALL	GO:0071294~cellular response to zinc ion	3	3.260869565217391	0.0032043060388778407	ENSG00000125148, ENSG00000187193, ENSG00000169715	76	19	16792	34.88642659279778	0.9944973186115993	0.4721981899109982	0.4713242882640315
KEGG_PATHWAY	hsa04978:Mineral absorption	3	3.260869565217391	0.010926596017311215	ENSG00000125148, ENSG00000187193, ENSG00000169715	26	44	6879	18.039335664335667	0.580189410501435	0.863201085367586	0.863201085367586
GOTERM_BP_ALL	GO:0071248~cellular response to metal ion	4	4.3478260869565215	0.021682893233149675	ENSG00000125148, ENSG00000187193, ENSG00000167769, ENSG00000169715	76	133	16792	6.645033636723387	0.9999999999999997	1.0	0.9987654320987654
GOTERM_BP_ALL	GO:0045926~negative regulation of growth	5	5.434782608695652	0.022452037862860385	ENSG00000125148, ENSG00000187193, ENSG00000179833, ENSG00000169715, ENSG00000006831	76	240	16792	4.603070175438596	0.9999999999999999	1.0	0.9987654320987654
GOTERM_BP_ALL	GO:0010043~response to zinc ion	3	3.260869565217391	0.02425164448268269	ENSG00000125148, ENSG00000187193, ENSG00000169715	76	54	16792	12.274853801169591	1.0	1.0	0.9987654320987654
GOTERM_BP_ALL	GO:0071241~cellular response to inorganic substance	4	4.3478260869565215	0.03213446174236588	ENSG00000125148, ENSG00000187193, ENSG00000167769, ENSG00000169715	76	155	16792	5.701867572156196	1.0	1.0	0.9987654320987654
Annotation Cluster 3	Enrichment Score: 2.374597710544704
Category	Term	Count	%	PValue	Genes	List Total	Pop Hits	Pop Total	Fold Enrichment	Bonferroni	Benjamini	FDR
GOTERM_BP_ALL	GO:0050891~multicellular organismal water homeostasis	4	4.3478260869565215	0.002439493611588144	ENSG00000162104, ENSG00000108839, ENSG00000167768, ENSG00000143631	76	60	16792	14.729824561403507	0.9809225905130597	0.4409652558577556	0.44014915729663695
GOTERM_BP_ALL	GO:0061436~establishment of skin barrier	3	3.260869565217391	0.0028753020853407554	ENSG00000108839, ENSG00000167768, ENSG00000143631	76	18	16792	36.824561403508774	0.9906050056680242	0.46608646803373643	0.46522387740813426
GOTERM_BP_ALL	GO:0033561~regulation of water loss via skin	3	3.260869565217391	0.0035500765380559038	ENSG00000108839, ENSG00000167768, ENSG00000143631	76	20	16792	33.142105263157895	0.9968643320798379	0.4795561723490517	0.4786686532145377
GOTERM_BP_ALL	GO:0030104~water homeostasis	4	4.3478260869565215	0.0039341387958640285	ENSG00000162104, ENSG00000108839, ENSG00000167768, ENSG00000143631	76	71	16792	12.447739065974796	0.9983214357402868	0.4905568452381223	0.4896489670544614
GOTERM_BP_ALL	GO:0048871~multicellular organismal homeostasis	6	6.521739130434782	0.013675426785214898	ENSG00000127129, ENSG00000162104, ENSG00000108839, ENSG00000167768, ENSG00000126368, ENSG00000143631	76	317	16792	4.181969118379545	0.9999999997976132	1.0	0.9987654320987654
Annotation Cluster 4	Enrichment Score: 1.954963030048726
Category	Term	Count	%	PValue	Genes	List Total	Pop Hits	Pop Total	Fold Enrichment	Bonferroni	Benjamini	FDR
UP_SEQ_FEATURE	domain:Ricin B-type lectin	3	3.260869565217391	0.005945913009326269	ENSG00000080200, ENSG00000141429, ENSG00000112297	87	27	20063	25.62324393358876	0.8744879860589412	0.4150247280509735	0.4138355454491083
SMART	SM00458:RICIN	3	3.260869565217391	0.0062904589242964715	ENSG00000080200, ENSG00000141429, ENSG00000112297	44	28	10057	24.48944805194805	0.2659704806234381	0.3082324872905271	0.3082324872905271
INTERPRO	IPR000772:Ricin B lectin domain	3	3.260869565217391	0.010338204816543104	ENSG00000080200, ENSG00000141429, ENSG00000112297	85	34	18559	19.265397923875433	0.8883867174576532	0.36356020271509915	0.3601141344429182
UP_KEYWORDS	Lectin	4	4.3478260869565215	0.03915631971882395	ENSG00000080200, ENSG00000141429, ENSG00000112297, ENSG00000088827	91	171	20581	5.290405500931818	0.9981839299051583	0.791266565618579	0.7862585493804866
Annotation Cluster 5	Enrichment Score: 1.6209620464428751
Category	Term	Count	%	PValue	Genes	List Total	Pop Hits	Pop Total	Fold Enrichment	Bonferroni	Benjamini	FDR
GOTERM_BP_ALL	GO:0034637~cellular carbohydrate biosynthetic process	4	4.3478260869565215	0.005688957963935478	ENSG00000219607, ENSG00000117394, ENSG00000119938, ENSG00000126368	76	81	16792	10.910981156595192	0.9999037086426384	0.6587000613956722	0.6574809989748288
GOTERM_BP_ALL	GO:0005978~glycogen biosynthetic process	3	3.260869565217391	0.017946140287486246	ENSG00000219607, ENSG00000119938, ENSG00000126368	76	46	16792	14.409610983981693	0.9999999999998216	1.0	0.9987654320987654
GOTERM_BP_ALL	GO:0009250~glucan biosynthetic process	3	3.260869565217391	0.022600854273687916	ENSG00000219607, ENSG00000119938, ENSG00000126368	76	52	16792	12.746963562753034	0.9999999999999999	1.0	0.9987654320987654
GOTERM_BP_ALL	GO:0033692~cellular polysaccharide biosynthetic process	3	3.260869565217391	0.0361087871698831	ENSG00000219607, ENSG00000119938, ENSG00000126368	76	67	16792	9.893165750196385	1.0	1.0	0.9987654320987654
GOTERM_BP_ALL	GO:0000271~polysaccharide biosynthetic process	3	3.260869565217391	0.04537122774920547	ENSG00000219607, ENSG00000119938, ENSG00000126368	76	76	16792	8.721606648199446	1.0	1.0	0.9987654320987654
GOTERM_BP_ALL	GO:0005977~glycogen metabolic process	3	3.260869565217391	0.0497399850287559	ENSG00000219607, ENSG00000119938, ENSG00000126368	76	80	16792	8.285526315789474	1.0	1.0	0.9987654320987654

## Sheet: UpCCVR_COC
Annotation Cluster 1	Enrichment Score: 4.7203341794761835
Category	Term	Count	%	PValue	Genes	List Total	Pop Hits	Pop Total	Fold Enrichment	Bonferroni	Benjamini	FDR
GOTERM_BP_ALL	GO:0000280~nuclear division	21	28.000000000000004	5.92955731918777E-14	ENSG00000137807, ENSG00000066279, ENSG00000131747, ENSG00000115008, ENSG00000237649, ENSG00000138778, ENSG00000117724, ENSG00000157456, ENSG00000076382, ENSG00000169679, ENSG00000166851, ENSG00000125538, ENSG00000123975, ENSG00000138160, ENSG00000187741, ENSG00000184661, ENSG00000126787, ENSG00000142945, ENSG00000148773, ENSG00000145386, ENSG00000101057	68	583	16792	8.894965190192716	1.286504236475139E-10	1.0782943265761779E-10	1.0410260894825311E-10
GOTERM_BP_ALL	GO:0000278~mitotic cell cycle	25	33.33333333333333	1.2369007296560032E-13	ENSG00000075218, ENSG00000137807, ENSG00000131747, ENSG00000138778, ENSG00000157456, ENSG00000076382, ENSG00000166851, ENSG00000184661, ENSG00000142945, ENSG00000101057, ENSG00000075702, ENSG00000091651, ENSG00000066279, ENSG00000159388, ENSG00000115008, ENSG00000237649, ENSG00000072571, ENSG00000117724, ENSG00000169679, ENSG00000123975, ENSG00000125538, ENSG00000138160, ENSG00000126787, ENSG0000…	68	968	16792	6.377613028682548	2.683830935268361E-10	1.0782943265761779E-10	1.0410260894825311E-10
GOTERM_BP_ALL	GO:1903047~mitotic cell cycle process	24	32.0	1.9736795199425E-13	ENSG00000075702, ENSG00000075218, ENSG00000137807, ENSG00000091651, ENSG00000066279, ENSG00000131747, ENSG00000115008, ENSG00000159388, ENSG00000237649, ENSG00000138778, ENSG00000117724, ENSG00000072571, ENSG00000157456, ENSG00000076382, ENSG00000169679, ENSG00000166851, ENSG00000125538, ENSG00000123975, ENSG00000138160, ENSG00000184661, ENSG00000126787, ENSG00000142945, ENSG00000145386, ENSG0000…	68	890	16792	6.659087904824852	4.2835290869902565E-10	1.0782943265761779E-10	1.0410260894825311E-10
GOTERM_BP_ALL	GO:0048285~organelle fission	21	28.000000000000004	1.9876393116611574E-13	ENSG00000137807, ENSG00000066279, ENSG00000131747, ENSG00000115008, ENSG00000237649, ENSG00000138778, ENSG00000117724, ENSG00000157456, ENSG00000076382, ENSG00000169679, ENSG00000166851, ENSG00000125538, ENSG00000123975, ENSG00000138160, ENSG00000187741, ENSG00000184661, ENSG00000126787, ENSG00000142945, ENSG00000148773, ENSG00000145386, ENSG00000101057	68	622	16792	8.33724229241536	4.3124392945514955E-10	1.0782943265761779E-10	1.0410260894825311E-10
GOTERM_BP_ALL	GO:0022402~cell cycle process	27	36.0	3.2804103317860556E-12	ENSG00000075218, ENSG00000137807, ENSG00000100162, ENSG00000131747, ENSG00000138778, ENSG00000157456, ENSG00000076382, ENSG00000166851, ENSG00000184661, ENSG00000142945, ENSG00000101057, ENSG00000075702, ENSG00000091651, ENSG00000066279, ENSG00000159388, ENSG00000115008, ENSG00000237649, ENSG00000072571, ENSG00000117724, ENSG00000169679, ENSG00000123975, ENSG00000125538, ENSG00000138160, ENSG0000…	68	1357	16792	4.913346915774415	7.1184158567660916E-9	1.423698083995148E-9	1.3744919290183573E-9
GOTERM_BP_ALL	GO:0007067~mitotic nuclear division	17	22.666666666666664	9.120324630508573E-12	ENSG00000137807, ENSG00000066279, ENSG00000115008, ENSG00000237649, ENSG00000138778, ENSG00000117724, ENSG00000157456, ENSG00000076382, ENSG00000169679, ENSG00000166851, ENSG00000125538, ENSG00000138160, ENSG00000184661, ENSG00000126787, ENSG00000142945, ENSG00000145386, ENSG00000101057	68	431	16792	9.740139211136892	1.9791205119190636E-8	3.298517408033934E-9	3.184513350152577E-9
GOTERM_BP_ALL	GO:0007049~cell cycle	28	37.333333333333336	5.7123064262517713E-11	ENSG00000075218, ENSG00000137807, ENSG00000100162, ENSG00000131747, ENSG00000138778, ENSG00000157456, ENSG00000076382, ENSG00000166851, ENSG00000184661, ENSG00000142945, ENSG00000101057, ENSG00000075702, ENSG00000091651, ENSG00000066279, ENSG00000159388, ENSG00000115008, ENSG00000237649, ENSG00000072571, ENSG00000117724, ENSG00000169679, ENSG00000118503, ENSG00000123975, ENSG00000125538, ENSG0000…	68	1672	16792	4.135378553335209	1.239570847078042E-7	1.770814992138049E-8	1.709611708999637E-8
UP_KEYWORDS	Mitosis	13	17.333333333333336	1.3006794140193527E-10	ENSG00000137807, ENSG00000066279, ENSG00000237649, ENSG00000138778, ENSG00000117724, ENSG00000157456, ENSG00000076382, ENSG00000169679, ENSG00000166851, ENSG00000138160, ENSG00000184661, ENSG00000142945, ENSG00000145386	74	262	20581	13.799927790385807	2.1591280541244373E-8	2.1591278272721253E-8	1.9640259151692224E-8
GOTERM_BP_ALL	GO:0051301~cell division	17	22.666666666666664	6.467775929871408E-10	ENSG00000137807, ENSG00000066279, ENSG00000131747, ENSG00000115008, ENSG00000237649, ENSG00000138778, ENSG00000117724, ENSG00000157456, ENSG00000076382, ENSG00000169679, ENSG00000166851, ENSG00000125538, ENSG00000123975, ENSG00000138160, ENSG00000184661, ENSG00000142945, ENSG00000145386	68	575	16792	7.300869565217391	1.4035064758166627E-6	1.7543842209776196E-7	1.693748821635075E-7
UP_KEYWORDS	Cell division	14	18.666666666666668	9.653581284604457E-10	ENSG00000137807, ENSG00000066279, ENSG00000237649, ENSG00000138778, ENSG00000117724, ENSG00000157456, ENSG00000076382, ENSG00000169679, ENSG00000166851, ENSG00000123975, ENSG00000138160, ENSG00000184661, ENSG00000142945, ENSG00000145386	74	388	20581	10.03531624407913	1.6024943627623855E-7	8.012472466221699E-8	7.288453869876365E-8
GOTERM_BP_ALL	GO:0051726~regulation of cell cycle	20	26.666666666666668	4.725881725455034E-9	ENSG00000075218, ENSG00000137807, ENSG00000066279, ENSG00000131747, ENSG00000115008, ENSG00000159388, ENSG00000138778, ENSG00000117724, ENSG00000157456, ENSG00000076382, ENSG00000169679, ENSG00000166851, ENSG00000118503, ENSG00000125538, ENSG00000123975, ENSG00000138160, ENSG00000126787, ENSG00000148773, ENSG00000145386, ENSG00000101057	68	976	16792	5.060270009643202	1.0255110698853542E-5	1.1394625938041583E-6	1.1000802460920329E-6
UP_KEYWORDS	Cell cycle	16	21.333333333333336	7.0416938910914066E-9	ENSG00000137807, ENSG00000066279, ENSG00000237649, ENSG00000138778, ENSG00000117724, ENSG00000157456, ENSG00000076382, ENSG00000169679, ENSG00000166851, ENSG00000123975, ENSG00000138160, ENSG00000184661, ENSG00000126787, ENSG00000142945, ENSG00000148773, ENSG00000145386	74	650	20581	6.846070686070687	1.1689205073883713E-6	3.8964039530705785E-7	3.544319258516008E-7
GOTERM_BP_ALL	GO:0007059~chromosome segregation	13	17.333333333333336	7.084521537014491E-9	ENSG00000100162, ENSG00000137807, ENSG00000131747, ENSG00000237649, ENSG00000138778, ENSG00000117724, ENSG00000076382, ENSG00000169679, ENSG00000166851, ENSG00000138160, ENSG00000184661, ENSG00000126787, ENSG00000142945	68	334	16792	9.6114829165199	1.537329359335704E-5	1.5373411735321445E-6	1.4842072620045359E-6
GOTERM_BP_ALL	GO:0000819~sister chromatid segregation	11	14.666666666666666	1.8633231864149723E-8	ENSG00000169679, ENSG00000137807, ENSG00000100162, ENSG00000166851, ENSG00000131747, ENSG00000237649, ENSG00000138778, ENSG00000126787, ENSG00000142945, ENSG00000117724, ENSG00000076382	68	224	16792	12.126575630252102	4.0433296035535804E-5	3.6758284677459E-6	3.5487837050357883E-6
GOTERM_BP_ALL	GO:0051983~regulation of chromosome segregation	8	10.666666666666668	4.1482930595541976E-8	ENSG00000169679, ENSG00000166851, ENSG00000138778, ENSG00000126787, ENSG00000142945, ENSG00000117724, ENSG00000148773, ENSG00000076382	68	84	16792	23.518207282913163	9.001390987406488E-5	7.501496616027174E-6	7.242228299805037E-6
GOTERM_BP_ALL	GO:0007346~regulation of mitotic cell cycle	14	18.666666666666668	5.8525381505047155E-8	ENSG00000075218, ENSG00000131747, ENSG00000115008, ENSG00000159388, ENSG00000138778, ENSG00000117724, ENSG00000169679, ENSG00000166851, ENSG00000125538, ENSG00000123975, ENSG00000138160, ENSG00000126787, ENSG00000148773, ENSG00000145386	68	491	16792	7.041092608122678	1.2699201749144517E-4	9.769236758919411E-6	9.431590327159522E-6
GOTERM_BP_ALL	GO:0000070~mitotic sister chromatid segregation	9	12.0	9.18639329612659E-8	ENSG00000169679, ENSG00000137807, ENSG00000166851, ENSG00000237649, ENSG00000138778, ENSG00000126787, ENSG00000142945, ENSG00000117724, ENSG00000076382	68	142	16792	15.651201325600663	1.9932487595797355E-4	1.3289648968396467E-5	1.2830329303590136E-5
GOTERM_BP_ALL	GO:0098813~nuclear chromosome segregation	11	14.666666666666666	1.9102937304229668E-7	ENSG00000169679, ENSG00000137807, ENSG00000100162, ENSG00000166851, ENSG00000131747, ENSG00000237649, ENSG00000138778, ENSG00000126787, ENSG00000142945, ENSG00000117724, ENSG00000076382	68	287	16792	9.464644394343104	4.144478719600997E-4	2.5908358718861486E-5	2.5012908532725723E-5
GOTERM_BP_ALL	GO:0010564~regulation of cell cycle process	14	18.666666666666668	5.324602537934055E-7	ENSG00000075218, ENSG00000137807, ENSG00000115008, ENSG00000159388, ENSG00000138778, ENSG00000117724, ENSG00000076382, ENSG00000169679, ENSG00000166851, ENSG00000125538, ENSG00000138160, ENSG00000126787, ENSG00000148773, ENSG00000145386	68	595	16792	5.81038062283737	0.0011547717956187364	6.41910417073161E-5	6.197245731651024E-5
UP_KEYWORDS	Kinetochore	7	9.333333333333334	1.3947856545968586E-6	ENSG00000169679, ENSG00000100162, ENSG00000166851, ENSG00000138778, ENSG00000142945, ENSG00000117724, ENSG00000076382	74	99	20581	19.665165165165167	2.315077780785657E-4	5.788360466576963E-5	5.265315846103141E-5
GOTERM_BP_ALL	GO:0007051~spindle organization	7	9.333333333333334	4.9683004431641376E-6	ENSG00000137807, ENSG00000166851, ENSG00000138160, ENSG00000066279, ENSG00000237649, ENSG00000101057, ENSG00000076382	68	110	16792	15.714438502673797	0.010723329487492217	5.338817221840856E-4	5.154295889288753E-4
GOTERM_BP_ALL	GO:0007017~microtubule-based process	13	17.333333333333336	5.217619585587298E-6	ENSG00000075702, ENSG00000075218, ENSG00000137807, ENSG00000154277, ENSG00000066279, ENSG00000237649, ENSG00000138778, ENSG00000076382, ENSG00000166851, ENSG00000138160, ENSG00000126787, ENSG00000142945, ENSG00000101057	68	618	16792	5.194555492099752	0.011258408430844913	5.338817221840856E-4	5.154295889288753E-4
UP_KEYWORDS	Centromere	7	9.333333333333334	9.201120618294008E-6	ENSG00000169679, ENSG00000100162, ENSG00000166851, ENSG00000138778, ENSG00000142945, ENSG00000117724, ENSG00000076382	74	137	20581	14.210593805484319	0.0015262271784064474	2.776432272613752E-4	2.5255498383414246E-4
REACTOME_PATHWAY	R-HSA-2500257:R-HSA-2500257	7	9.333333333333334	9.663682083052446E-6	ENSG00000169679, ENSG00000100162, ENSG00000166851, ENSG00000138778, ENSG00000142945, ENSG00000117724, ENSG00000157456	39	121	9075	13.46153846153846	0.0010817521068955394	0.0010823323933018738	0.0010146866187205068
GOTERM_BP_ALL	GO:0051304~chromosome separation	6	8.0	1.0581909654048512E-5	ENSG00000169679, ENSG00000166851, ENSG00000131747, ENSG00000138778, ENSG00000126787, ENSG00000117724	68	73	16792	20.296535052377116	0.022701225345509668	9.567809978868864E-4	9.237125302179848E-4
UP_KEYWORDS	Chromosome	10	13.333333333333334	1.1707846932708591E-5	ENSG00000169679, ENSG00000100162, ENSG00000185130, ENSG00000166851, ENSG00000138778, ENSG00000142945, ENSG00000184357, ENSG00000117724, ENSG00000148773, ENSG00000076382	74	400	20581	6.953040540540541	0.001941626567691146	2.776432272613752E-4	2.5255498383414246E-4
GOTERM_BP_ALL	GO:0051276~chromosome organization	17	22.666666666666664	1.2273719496598833E-5	ENSG00000100162, ENSG00000137807, ENSG00000177455, ENSG00000131747, ENSG00000237649, ENSG00000138778, ENSG00000117724, ENSG00000076382, ENSG00000169679, ENSG00000185130, ENSG00000166851, ENSG00000125538, ENSG00000126787, ENSG00000142945, ENSG00000184357, ENSG00000148773, ENSG00000196092	68	1184	16792	3.5456081081081083	0.026282574275727888	0.0010653588523047786	0.0010285376938149822
INTERPRO	IPR019821:Kinesin, motor region, conserved site	5	6.666666666666667	1.7893541213065882E-5	ENSG00000137807, ENSG00000138160, ENSG00000237649, ENSG00000138778, ENSG00000142945	72	41	18559	31.434620596205967	0.003322696029745442	0.002420247172036478	0.002420247172036478
UP_SEQ_FEATURE	domain:Kinesin-motor	5	6.666666666666667	1.856599790668641E-5	ENSG00000137807, ENSG00000138160, ENSG00000237649, ENSG00000138778, ENSG00000142945	73	44	20063	31.2313200498132	0.006679976560728607	0.006720891242220481	0.006720891242220481
INTERPRO	IPR001752:Kinesin, motor domain	5	6.666666666666667	2.602416314017718E-5	ENSG00000137807, ENSG00000138160, ENSG00000237649, ENSG00000138778, ENSG00000142945	72	45	18559	28.640432098765434	0.004828860712756566	0.002420247172036478	0.002420247172036478
GOTERM_BP_ALL	GO:0051225~spindle assembly	6	8.0	2.9386445194962465E-5	ENSG00000137807, ENSG00000166851, ENSG00000138160, ENSG00000066279, ENSG00000237649, ENSG00000101057	68	90	16792	16.462745098039218	0.06177878702983863	0.0023617994841877237	0.0022801704697572728
GOTERM_BP_ALL	GO:0030071~regulation of mitotic metaphase/anaphase transition	5	6.666666666666667	3.628358350003495E-5	ENSG00000169679, ENSG00000166851, ENSG00000138778, ENSG00000126787, ENSG00000117724	68	47	16792	26.270337922403005	0.07571684051776872	0.0028119777212527084	0.0027147895511633294
GOTERM_BP_ALL	GO:1902099~regulation of metaphase/anaphase transition of cell cycle	5	6.666666666666667	3.946365925674099E-5	ENSG00000169679, ENSG00000166851, ENSG00000138778, ENSG00000126787, ENSG00000117724	68	48	16792	25.723039215686274	0.08207338384821261	0.002938365850569967	0.002836809427163171
UP_KEYWORDS	Cytoskeleton	15	20.0	3.980345662412803E-5	ENSG00000075702, ENSG00000075218, ENSG00000137807, ENSG00000066279, ENSG00000237649, ENSG00000138778, ENSG00000243156, ENSG00000116679, ENSG00000117724, ENSG00000076382, ENSG00000166851, ENSG00000138160, ENSG00000126787, ENSG00000142945, ENSG00000169607	74	1138	20581	3.665926471286753	0.006585723738435245	8.259217249506565E-4	7.512902437804165E-4
SMART	SM00129:KISc	5	6.666666666666667	4.166783797331701E-5	ENSG00000137807, ENSG00000138160, ENSG00000237649, ENSG00000138778, ENSG00000142945	45	45	10057	24.8320987654321	0.002039683611465115	0.0020417240606925334	0.0020417240606925334
GOTERM_BP_ALL	GO:0010965~regulation of mitotic sister chromatid separation	5	6.666666666666667	4.284297721994117E-5	ENSG00000169679, ENSG00000166851, ENSG00000138778, ENSG00000126787, ENSG00000117724	68	49	16792	25.198079231692677	0.0887803044860509	0.002999008405395882	0.002895356041154089
GOTERM_BP_ALL	GO:0044784~metaphase/anaphase transition of cell cycle	5	6.666666666666667	4.642914062284241E-5	ENSG00000169679, ENSG00000166851, ENSG00000138778, ENSG00000126787, ENSG00000117724	68	50	16792	24.694117647058825	0.09584418717327059	0.003148476098486501	0.003039657800151714
GOTERM_BP_ALL	GO:0051306~mitotic sister chromatid separation	5	6.666666666666667	5.022985200796954E-5	ENSG00000169679, ENSG00000166851, ENSG00000138778, ENSG00000126787, ENSG00000117724	68	51	16792	24.209919261822375	0.10327094234331402	0.0033029932987058753	0.0031888345441423087
GOTERM_BP_ALL	GO:0033047~regulation of mitotic sister chromatid segregation	5	6.666666666666667	7.272789416067871E-5	ENSG00000169679, ENSG00000166851, ENSG00000138778, ENSG00000126787, ENSG00000117724	68	56	16792	22.048319327731093	0.14600101143808997	0.004641750892019788	0.004481321713724173
REACTOME_PATHWAY	R-HSA-68877:R-HSA-68877	6	8.0	7.986711324233459E-5	ENSG00000169679, ENSG00000100162, ENSG00000166851, ENSG00000138778, ENSG00000142945, ENSG00000117724	39	108	9075	12.92735042735043	0.008905582199442263	0.0029817055610471582	0.0027953489634817107
REACTOME_PATHWAY	R-HSA-983189:R-HSA-983189	5	6.666666666666667	1.304337328656858E-4	ENSG00000137807, ENSG00000138160, ENSG00000237649, ENSG00000138778, ENSG00000142945	39	63	9075	18.467643467643466	0.014503329506258322	0.003652144520239203	0.0034238854877242527
GOTERM_BP_ALL	GO:0033045~regulation of sister chromatid segregation	5	6.666666666666667	1.4685675274266652E-4	ENSG00000169679, ENSG00000166851, ENSG00000138778, ENSG00000126787, ENSG00000117724	68	67	16792	18.428446005267777	0.2729082136455958	0.00885219870698851	0.00854624713877462
GOTERM_BP_ALL	GO:0007062~sister chromatid cohesion	6	8.0	1.5742551069717467E-4	ENSG00000169679, ENSG00000100162, ENSG00000166851, ENSG00000138778, ENSG00000142945, ENSG00000117724	68	128	16792	11.575367647058824	0.2893962018106575	0.009232793465212677	0.008913687700285972
GOTERM_BP_ALL	GO:0051303~establishment of chromosome localization	5	6.666666666666667	1.646494215754928E-4	ENSG00000237649, ENSG00000138778, ENSG00000126787, ENSG00000142945, ENSG00000117724	68	69	16792	17.894288150042627	0.3004504574906386	0.009402348547863669	0.009077382584227826
GOTERM_BP_ALL	GO:0050000~chromosome localization	5	6.666666666666667	1.7410661988433694E-4	ENSG00000237649, ENSG00000138778, ENSG00000126787, ENSG00000142945, ENSG00000117724	68	70	16792	17.638655462184875	0.3146627723324187	0.009687470901256696	0.009352650478402202
REACTOME_PATHWAY	R-HSA-5663220:R-HSA-5663220	6	8.0	2.2884884901323903E-4	ENSG00000169679, ENSG00000100162, ENSG00000166851, ENSG00000138778, ENSG00000142945, ENSG00000117724	39	135	9075	10.341880341880342	0.02530824272875587	0.005126214217896554	0.004805825829278019
GOTERM_BP_ALL	GO:0007018~microtubule-based movement	7	9.333333333333334	2.7986785697443065E-4	ENSG00000137807, ENSG00000154277, ENSG00000138160, ENSG00000237649, ENSG00000138778, ENSG00000126787, ENSG00000142945	68	226	16792	7.648620510150963	0.45523362678357715	0.01412356394498871	0.013635422333986796
GOTERM_BP_ALL	GO:0000226~microtubule cytoskeleton organization	9	12.0	2.918598935272274E-4	ENSG00000075702, ENSG00000137807, ENSG00000166851, ENSG00000138160, ENSG00000066279, ENSG00000237649, ENSG00000142945, ENSG00000101057, ENSG00000076382	68	428	16792	5.19268829026938	0.4692310153838911	0.01439399929441099	0.013896510839535033
UP_KEYWORDS	Microtubule	7	9.333333333333334	4.7683572398691745E-4	ENSG00000075218, ENSG00000137807, ENSG00000138160, ENSG00000237649, ENSG00000138778, ENSG00000142945, ENSG00000076382	74	280	20581	6.953040540540541	0.0761204824320253	0.007915473018182831	0.007200219432202453
GOTERM_BP_ALL	GO:0051640~organelle localization	9	12.0	7.054657345154666E-4	ENSG00000137807, ENSG00000154277, ENSG00000066279, ENSG00000237649, ENSG00000138778, ENSG00000126787, ENSG00000142945, ENSG00000117724, ENSG00000076382	68	489	16792	4.544929628293035	0.783767461414953	0.03011007286549492	0.02906940214433726
GOTERM_BP_ALL	GO:0090307~mitotic spindle assembly	4	5.333333333333334	7.153022176305252E-4	ENSG00000137807, ENSG00000138160, ENSG00000237649, ENSG00000101057	68	44	16792	22.449197860962567	0.7883372822567327	0.03011007286549492	0.02906940214433726
GOTERM_BP_ALL	GO:0006996~organelle organization	28	37.333333333333336	7.215317000026432E-4	ENSG00000137807, ENSG00000100162, ENSG00000131747, ENSG00000243156, ENSG00000138778, ENSG00000157456, ENSG00000076382, ENSG00000185130, ENSG00000166851, ENSG00000184661, ENSG00000142945, ENSG00000101057, ENSG00000075702, ENSG00000177455, ENSG00000066279, ENSG00000115008, ENSG00000237649, ENSG00000117724, ENSG00000169679, ENSG00000123975, ENSG00000125538, ENSG00000138160, ENSG00000187741, ENSG0000…	68	3753	16792	1.8423535681258913	0.791181311054667	0.03011007286549492	0.02906940214433726
GOTERM_BP_ALL	GO:1902850~microtubule cytoskeleton organization involved in mitosis	4	5.333333333333334	7.642172863547494E-4	ENSG00000137807, ENSG00000138160, ENSG00000237649, ENSG00000101057	68	45	16792	21.95032679738562	0.8096680269490153	0.030710213173885295	0.02964880027617037
UP_KEYWORDS	Ubl conjugation	16	21.333333333333336	8.189476126096299E-4	ENSG00000137807, ENSG00000173110, ENSG00000131747, ENSG00000138778, ENSG00000135144, ENSG00000169679, ENSG00000185130, ENSG00000166851, ENSG00000162711, ENSG00000126787, ENSG00000142945, ENSG00000184357, ENSG00000148773, ENSG00000169607, ENSG00000145386, ENSG00000101057	74	1705	20581	2.609938971229294	0.1271582404796352	0.01196442733193632	0.010883304380255327
GOTERM_BP_ALL	GO:0051310~metaphase plate congression	4	5.333333333333334	9.235777212542718E-4	ENSG00000237649, ENSG00000138778, ENSG00000142945, ENSG00000117724	68	48	16792	20.57843137254902	0.8653517862672819	0.03643933918403217	0.03517991501868545
REACTOME_PATHWAY	R-HSA-2467813:R-HSA-2467813	6	8.0	9.697357977134052E-4	ENSG00000169679, ENSG00000100162, ENSG00000166851, ENSG00000138778, ENSG00000142945, ENSG00000117724	39	185	9075	7.546777546777548	0.10296742771649525	0.018101734890650232	0.01697037645998459
UP_KEYWORDS	Motor protein	5	6.666666666666667	0.0013578410910466254	ENSG00000137807, ENSG00000138160, ENSG00000237649, ENSG00000138778, ENSG00000142945	74	135	20581	10.3008008008008	0.2019266668473808	0.017338586239518446	0.01577184651908003
GOTERM_BP_ALL	GO:0051656~establishment of organelle localization	8	10.666666666666668	0.0013913936761855946	ENSG00000137807, ENSG00000154277, ENSG00000237649, ENSG00000138778, ENSG00000126787, ENSG00000142945, ENSG00000117724, ENSG00000076382	68	420	16792	4.703641456582632	0.9512683597221169	0.04869877866649581	0.047015641154980976
GOTERM_BP_ALL	GO:1902589~single-organism organelle organization	16	21.333333333333336	0.0014423243467926426	ENSG00000075702, ENSG00000100162, ENSG00000137807, ENSG00000066279, ENSG00000131747, ENSG00000237649, ENSG00000138778, ENSG00000243156, ENSG00000117724, ENSG00000076382, ENSG00000169679, ENSG00000166851, ENSG00000138160, ENSG00000126787, ENSG00000142945, ENSG00000101057	68	1612	16792	2.4510290468544738	0.9563740503497159	0.04959810101466579	0.04788388093351375
GOTERM_BP_ALL	GO:0006890~retrograde vesicle-mediated transport, Golgi to ER	4	5.333333333333334	0.00429413441622159	ENSG00000137807, ENSG00000138160, ENSG00000138778, ENSG00000142945	68	82	16792	12.045911047345767	0.9999120142861169	0.10912779121685567	0.10535609336373855
GOTERM_BP_ALL	GO:0070925~organelle assembly	9	12.0	0.004324880204907644	ENSG00000075702, ENSG00000137807, ENSG00000166851, ENSG00000138160, ENSG00000066279, ENSG00000237649, ENSG00000138778, ENSG00000117724, ENSG00000101057	68	653	16792	3.40347716421944	0.9999177167692033	0.10912779121685567	0.10535609336373855
GOTERM_BP_ALL	GO:0019886~antigen processing and presentation of exogenous peptide antigen via MHC class II	4	5.333333333333334	0.00591943790817084	ENSG00000137807, ENSG00000138160, ENSG00000138778, ENSG00000142945	68	92	16792	10.736572890025576	0.9999974600066222	0.13512896200306793	0.1304586061734688
INTERPRO	IPR027417:P-loop containing nucleoside triphosphate hydrolase	10	13.333333333333334	0.006158079859809729	ENSG00000189233, ENSG00000137807, ENSG00000138160, ENSG00000168421, ENSG00000066279, ENSG00000237649, ENSG00000162711, ENSG00000138778, ENSG00000142945, ENSG00000165997	72	879	18559	2.9324674503855395	0.6830287302402637	0.35511325394308085	0.35511325394308085
GOTERM_BP_ALL	GO:0002495~antigen processing and presentation of peptide antigen via MHC class II	4	5.333333333333334	0.006659256094781216	ENSG00000137807, ENSG00000138160, ENSG00000138778, ENSG00000142945	68	96	16792	10.28921568627451	0.999999495105066	0.14698551568007423	0.1419053711289196
GOTERM_BP_ALL	GO:0002504~antigen processing and presentation of peptide or polysaccharide antigen via MHC class II	4	5.333333333333334	0.007248678159201428	ENSG00000137807, ENSG00000138160, ENSG00000138778, ENSG00000142945	68	99	16792	9.977421271538919	0.9999998607393007	0.15271486995599126	0.14743670624783486
UP_SEQ_FEATURE	nucleotide phosphate-binding region:ATP	10	13.333333333333334	0.00896184997732817	ENSG00000169679, ENSG00000137807, ENSG00000166851, ENSG00000138160, ENSG00000131747, ENSG00000237649, ENSG00000162711, ENSG00000138778, ENSG00000142945, ENSG00000148773	73	994	20063	2.764945839420082	0.9612184962555828	0.5406982819654663	0.5406982819654663
GOTERM_BP_ALL	GO:0007080~mitotic metaphase plate congression	3	4.0	0.009545988666804187	ENSG00000237649, ENSG00000138778, ENSG00000142945	68	37	16792	20.02225755166932	0.9999999990870142	0.17407391098289987	0.1680575315710485
UP_KEYWORDS	Nucleotide-binding	14	18.666666666666668	0.009587806112098793	ENSG00000137807, ENSG00000173110, ENSG00000131747, ENSG00000237649, ENSG00000138778, ENSG00000189233, ENSG00000169679, ENSG00000166851, ENSG00000138160, ENSG00000168421, ENSG00000162711, ENSG00000142945, ENSG00000148773, ENSG00000165997	74	1788	20581	2.1776860753370824	0.797952972092255	0.08842087858935553	0.08043104016260655
REACTOME_PATHWAY	R-HSA-2132295:R-HSA-2132295	4	5.333333333333334	0.014200714964681201	ENSG00000137807, ENSG00000138160, ENSG00000138778, ENSG00000142945	39	122	9075	7.629255989911727	0.7984829160158631	0.15904800760442944	0.1491075071291526
GOTERM_BP_ALL	GO:0065004~protein-DNA complex assembly	5	6.666666666666667	0.01441027489785532	ENSG00000100162, ENSG00000185130, ENSG00000138778, ENSG00000184357, ENSG00000117724	68	235	16792	5.254067584480601	0.9999999999999791	0.22825033962296384	0.22036150300005033
UP_KEYWORDS	Isopeptide bond	10	13.333333333333334	0.018332884110903475	ENSG00000137807, ENSG00000185130, ENSG00000166851, ENSG00000173110, ENSG00000131747, ENSG00000138778, ENSG00000184357, ENSG00000148773, ENSG00000169607, ENSG00000101057	74	1132	20581	2.4569047846433008	0.9536484393309803	0.1601715138110514	0.14569818424981182
GOTERM_BP_ALL	GO:0034508~centromere complex assembly	3	4.0	0.019639930949505738	ENSG00000100162, ENSG00000138778, ENSG00000117724	68	54	16792	13.718954248366014	1.0	0.2767444815612172	0.2671795801247696
GOTERM_BP_ALL	GO:0071824~protein-DNA complex subunit organization	5	6.666666666666667	0.020619414878983874	ENSG00000100162, ENSG00000185130, ENSG00000138778, ENSG00000184357, ENSG00000117724	68	262	16792	4.712617871576112	1.0	0.2838007416705588	0.27399196027641504
GOTERM_BP_ALL	GO:0016043~cellular component organization	34	45.33333333333333	0.020692588643058632	ENSG00000137807, ENSG00000100162, ENSG00000131747, ENSG00000243156, ENSG00000138778, ENSG00000157456, ENSG00000076382, ENSG00000185130, ENSG00000166851, ENSG00000123700, ENSG00000184661, ENSG00000163568, ENSG00000162711, ENSG00000142945, ENSG00000101057, ENSG00000075702, ENSG00000177455, ENSG00000154277, ENSG00000066279, ENSG00000159388, ENSG00000115008, ENSG00000237649, ENSG00000117724, ENSG0000…	68	6109	16792	1.3743656899656245	1.0	0.2838007416705588	0.27399196027641504
GOTERM_BP_ALL	GO:0006928~movement of cell or subcellular component	14	18.666666666666668	0.023652920517482568	ENSG00000075218, ENSG00000137807, ENSG00000154277, ENSG00000160888, ENSG00000066279, ENSG00000115008, ENSG00000237649, ENSG00000138778, ENSG00000125538, ENSG00000123700, ENSG00000138160, ENSG00000126787, ENSG00000142945, ENSG00000184588	68	1795	16792	1.9260036047845321	1.0	0.30259924351967277	0.29214074431968406
UP_KEYWORDS	ATP-binding	11	14.666666666666666	0.024536583597119348	ENSG00000169679, ENSG00000137807, ENSG00000166851, ENSG00000138160, ENSG00000173110, ENSG00000131747, ENSG00000237649, ENSG00000162711, ENSG00000138778, ENSG00000142945, ENSG00000148773	74	1391	20581	2.199380185361494	0.9838183154018523	0.19395585129151485	0.1764297201507153
GOTERM_BP_ALL	GO:0002478~antigen processing and presentation of exogenous peptide antigen	4	5.333333333333334	0.026933088116224187	ENSG00000137807, ENSG00000138160, ENSG00000138778, ENSG00000142945	68	162	16792	6.097312999273783	1.0	0.32910950383185394	0.31773475139526913
GOTERM_BP_ALL	GO:0019884~antigen processing and presentation of exogenous antigen	4	5.333333333333334	0.0300092539978568	ENSG00000137807, ENSG00000138160, ENSG00000138778, ENSG00000142945	68	169	16792	5.84476157326836	1.0	0.3519028836487132	0.33974034158712174
GOTERM_BP_ALL	GO:0071840~cellular component organization or biogenesis	34	45.33333333333333	0.030163104312746845	ENSG00000137807, ENSG00000100162, ENSG00000131747, ENSG00000243156, ENSG00000138778, ENSG00000157456, ENSG00000076382, ENSG00000185130, ENSG00000166851, ENSG00000123700, ENSG00000184661, ENSG00000163568, ENSG00000162711, ENSG00000142945, ENSG00000101057, ENSG00000075702, ENSG00000177455, ENSG00000154277, ENSG00000066279, ENSG00000159388, ENSG00000115008, ENSG00000237649, ENSG00000117724, ENSG0000…	68	6265	16792	1.3401436552274542	1.0	0.3519028836487132	0.33974034158712174
GOTERM_BP_ALL	GO:0048002~antigen processing and presentation of peptide antigen	4	5.333333333333334	0.034712768653129264	ENSG00000137807, ENSG00000138160, ENSG00000138778, ENSG00000142945	68	179	16792	5.518238580348341	1.0	0.37692398787366405	0.36389666110383695
GOTERM_BP_ALL	GO:0007010~cytoskeleton organization	10	13.333333333333334	0.03722413471215415	ENSG00000075702, ENSG00000137807, ENSG00000166851, ENSG00000138160, ENSG00000066279, ENSG00000237649, ENSG00000243156, ENSG00000142945, ENSG00000101057, ENSG00000076382	68	1144	16792	2.158576717400247	1.0	0.38340146229116223	0.37015025967741233
Annotation Cluster 2	Enrichment Score: 3.934087931457444
Category	Term	Count	%	PValue	Genes	List Total	Pop Hits	Pop Total	Fold Enrichment	Bonferroni	Benjamini	FDR
GOTERM_BP_ALL	GO:0000280~nuclear division	21	28.000000000000004	5.92955731918777E-14	ENSG00000137807, ENSG00000066279, ENSG00000131747, ENSG00000115008, ENSG00000237649, ENSG00000138778, ENSG00000117724, ENSG00000157456, ENSG00000076382, ENSG00000169679, ENSG00000166851, ENSG00000125538, ENSG00000123975, ENSG00000138160, ENSG00000187741, ENSG00000184661, ENSG00000126787, ENSG00000142945, ENSG00000148773, ENSG00000145386, ENSG00000101057	68	583	16792	8.894965190192716	1.286504236475139E-10	1.0782943265761779E-10	1.0410260894825311E-10
GOTERM_BP_ALL	GO:0048285~organelle fission	21	28.000000000000004	1.9876393116611574E-13	ENSG00000137807, ENSG00000066279, ENSG00000131747, ENSG00000115008, ENSG00000237649, ENSG00000138778, ENSG00000117724, ENSG00000157456, ENSG00000076382, ENSG00000169679, ENSG00000166851, ENSG00000125538, ENSG00000123975, ENSG00000138160, ENSG00000187741, ENSG00000184661, ENSG00000126787, ENSG00000142945, ENSG00000148773, ENSG00000145386, ENSG00000101057	68	622	16792	8.33724229241536	4.3124392945514955E-10	1.0782943265761779E-10	1.0410260894825311E-10
GOTERM_BP_ALL	GO:0051726~regulation of cell cycle	20	26.666666666666668	4.725881725455034E-9	ENSG00000075218, ENSG00000137807, ENSG00000066279, ENSG00000131747, ENSG00000115008, ENSG00000159388, ENSG00000138778, ENSG00000117724, ENSG00000157456, ENSG00000076382, ENSG00000169679, ENSG00000166851, ENSG00000118503, ENSG00000125538, ENSG00000123975, ENSG00000138160, ENSG00000126787, ENSG00000148773, ENSG00000145386, ENSG00000101057	68	976	16792	5.060270009643202	1.0255110698853542E-5	1.1394625938041583E-6	1.1000802460920329E-6
GOTERM_BP_ALL	GO:0007059~chromosome segregation	13	17.333333333333336	7.084521537014491E-9	ENSG00000100162, ENSG00000137807, ENSG00000131747, ENSG00000237649, ENSG00000138778, ENSG00000117724, ENSG00000076382, ENSG00000169679, ENSG00000166851, ENSG00000138160, ENSG00000184661, ENSG00000126787, ENSG00000142945	68	334	16792	9.6114829165199	1.537329359335704E-5	1.5373411735321445E-6	1.4842072620045359E-6
GOTERM_BP_ALL	GO:0000819~sister chromatid segregation	11	14.666666666666666	1.8633231864149723E-8	ENSG00000169679, ENSG00000137807, ENSG00000100162, ENSG00000166851, ENSG00000131747, ENSG00000237649, ENSG00000138778, ENSG00000126787, ENSG00000142945, ENSG00000117724, ENSG00000076382	68	224	16792	12.126575630252102	4.0433296035535804E-5	3.6758284677459E-6	3.5487837050357883E-6
GOTERM_BP_ALL	GO:0051983~regulation of chromosome segregation	8	10.666666666666668	4.1482930595541976E-8	ENSG00000169679, ENSG00000166851, ENSG00000138778, ENSG00000126787, ENSG00000142945, ENSG00000117724, ENSG00000148773, ENSG00000076382	68	84	16792	23.518207282913163	9.001390987406488E-5	7.501496616027174E-6	7.242228299805037E-6
GOTERM_BP_ALL	GO:0007346~regulation of mitotic cell cycle	14	18.666666666666668	5.8525381505047155E-8	ENSG00000075218, ENSG00000131747, ENSG00000115008, ENSG00000159388, ENSG00000138778, ENSG00000117724, ENSG00000169679, ENSG00000166851, ENSG00000125538, ENSG00000123975, ENSG00000138160, ENSG00000126787, ENSG00000148773, ENSG00000145386	68	491	16792	7.041092608122678	1.2699201749144517E-4	9.769236758919411E-6	9.431590327159522E-6
GOTERM_BP_ALL	GO:0007088~regulation of mitotic nuclear division	9	12.0	8.228428496858311E-8	ENSG00000169679, ENSG00000166851, ENSG00000125538, ENSG00000138160, ENSG00000115008, ENSG00000138778, ENSG00000126787, ENSG00000117724, ENSG00000148773	68	140	16792	15.874789915966389	1.785409653333181E-4	1.2754064170130383E-5	1.231325550065583E-5
GOTERM_BP_ALL	GO:0000070~mitotic sister chromatid segregation	9	12.0	9.18639329612659E-8	ENSG00000169679, ENSG00000137807, ENSG00000166851, ENSG00000237649, ENSG00000138778, ENSG00000126787, ENSG00000142945, ENSG00000117724, ENSG00000076382	68	142	16792	15.651201325600663	1.9932487595797355E-4	1.3289648968396467E-5	1.2830329303590136E-5
GOTERM_BP_ALL	GO:0098813~nuclear chromosome segregation	11	14.666666666666666	1.9102937304229668E-7	ENSG00000169679, ENSG00000137807, ENSG00000100162, ENSG00000166851, ENSG00000131747, ENSG00000237649, ENSG00000138778, ENSG00000126787, ENSG00000142945, ENSG00000117724, ENSG00000076382	68	287	16792	9.464644394343104	4.144478719600997E-4	2.5908358718861486E-5	2.5012908532725723E-5
GOTERM_BP_ALL	GO:0051783~regulation of nuclear division	9	12.0	2.7894145548512104E-7	ENSG00000169679, ENSG00000166851, ENSG00000125538, ENSG00000138160, ENSG00000115008, ENSG00000138778, ENSG00000126787, ENSG00000117724, ENSG00000148773	68	164	16792	13.551649928263988	6.05119883904548E-4	3.5606056376630155E-5	3.4375432308313444E-5
GOTERM_BP_ALL	GO:0010564~regulation of cell cycle process	14	18.666666666666668	5.324602537934055E-7	ENSG00000075218, ENSG00000137807, ENSG00000115008, ENSG00000159388, ENSG00000138778, ENSG00000117724, ENSG00000076382, ENSG00000169679, ENSG00000166851, ENSG00000125538, ENSG00000138160, ENSG00000126787, ENSG00000148773, ENSG00000145386	68	595	16792	5.81038062283737	0.0011547717956187364	6.41910417073161E-5	6.197245731651024E-5
UP_KEYWORDS	Kinetochore	7	9.333333333333334	1.3947856545968586E-6	ENSG00000169679, ENSG00000100162, ENSG00000166851, ENSG00000138778, ENSG00000142945, ENSG00000117724, ENSG00000076382	74	99	20581	19.665165165165167	2.315077780785657E-4	5.788360466576963E-5	5.265315846103141E-5
GOTERM_BP_ALL	GO:0044772~mitotic cell cycle phase transition	12	16.0	5.412625754861697E-6	ENSG00000075218, ENSG00000169679, ENSG00000166851, ENSG00000091651, ENSG00000123975, ENSG00000159388, ENSG00000138778, ENSG00000126787, ENSG00000117724, ENSG00000072571, ENSG00000145386, ENSG00000157456	68	514	16792	5.765163653009843	0.011676721381569721	5.338817221840856E-4	5.154295889288753E-4
UP_KEYWORDS	Centromere	7	9.333333333333334	9.201120618294008E-6	ENSG00000169679, ENSG00000100162, ENSG00000166851, ENSG00000138778, ENSG00000142945, ENSG00000117724, ENSG00000076382	74	137	20581	14.210593805484319	0.0015262271784064474	2.776432272613752E-4	2.5255498383414246E-4
REACTOME_PATHWAY	R-HSA-2500257:R-HSA-2500257	7	9.333333333333334	9.663682083052446E-6	ENSG00000169679, ENSG00000100162, ENSG00000166851, ENSG00000138778, ENSG00000142945, ENSG00000117724, ENSG00000157456	39	121	9075	13.46153846153846	0.0010817521068955394	0.0010823323933018738	0.0010146866187205068
GOTERM_BP_ALL	GO:0044770~cell cycle phase transition	12	16.0	9.747805950414806E-6	ENSG00000075218, ENSG00000169679, ENSG00000166851, ENSG00000091651, ENSG00000123975, ENSG00000159388, ENSG00000138778, ENSG00000126787, ENSG00000117724, ENSG00000072571, ENSG00000145386, ENSG00000157456	68	547	16792	5.417356705022046	0.02093068978778101	9.19684300539136E-4	8.878979767877834E-4
GOTERM_BP_ALL	GO:0051304~chromosome separation	6	8.0	1.0581909654048512E-5	ENSG00000169679, ENSG00000166851, ENSG00000131747, ENSG00000138778, ENSG00000126787, ENSG00000117724	68	73	16792	20.296535052377116	0.022701225345509668	9.567809978868864E-4	9.237125302179848E-4
UP_KEYWORDS	Chromosome	10	13.333333333333334	1.1707846932708591E-5	ENSG00000169679, ENSG00000100162, ENSG00000185130, ENSG00000166851, ENSG00000138778, ENSG00000142945, ENSG00000184357, ENSG00000117724, ENSG00000148773, ENSG00000076382	74	400	20581	6.953040540540541	0.001941626567691146	2.776432272613752E-4	2.5255498383414246E-4
GOTERM_BP_ALL	GO:0051276~chromosome organization	17	22.666666666666664	1.2273719496598833E-5	ENSG00000100162, ENSG00000137807, ENSG00000177455, ENSG00000131747, ENSG00000237649, ENSG00000138778, ENSG00000117724, ENSG00000076382, ENSG00000169679, ENSG00000185130, ENSG00000166851, ENSG00000125538, ENSG00000126787, ENSG00000142945, ENSG00000184357, ENSG00000148773, ENSG00000196092	68	1184	16792	3.5456081081081083	0.026282574275727888	0.0010653588523047786	0.0010285376938149822
GOTERM_BP_ALL	GO:0033044~regulation of chromosome organization	9	12.0	1.8435658812502886E-5	ENSG00000169679, ENSG00000166851, ENSG00000125538, ENSG00000138778, ENSG00000126787, ENSG00000184357, ENSG00000117724, ENSG00000148773, ENSG00000196092	68	288	16792	7.716911764705883	0.03921608382470276	0.0015386684470435103	0.0014854886620074442
GOTERM_BP_ALL	GO:0030071~regulation of mitotic metaphase/anaphase transition	5	6.666666666666667	3.628358350003495E-5	ENSG00000169679, ENSG00000166851, ENSG00000138778, ENSG00000126787, ENSG00000117724	68	47	16792	26.270337922403005	0.07571684051776872	0.0028119777212527084	0.0027147895511633294
GOTERM_BP_ALL	GO:1902099~regulation of metaphase/anaphase transition of cell cycle	5	6.666666666666667	3.946365925674099E-5	ENSG00000169679, ENSG00000166851, ENSG00000138778, ENSG00000126787, ENSG00000117724	68	48	16792	25.723039215686274	0.08207338384821261	0.002938365850569967	0.002836809427163171
GOTERM_BP_ALL	GO:0007093~mitotic cell cycle checkpoint	7	9.333333333333334	4.062256936271844E-5	ENSG00000075218, ENSG00000169679, ENSG00000166851, ENSG00000131747, ENSG00000159388, ENSG00000117724, ENSG00000145386	68	159	16792	10.87162412134665	0.0843790097406768	0.002938365850569967	0.002836809427163171
GOTERM_BP_ALL	GO:0010965~regulation of mitotic sister chromatid separation	5	6.666666666666667	4.284297721994117E-5	ENSG00000169679, ENSG00000166851, ENSG00000138778, ENSG00000126787, ENSG00000117724	68	49	16792	25.198079231692677	0.0887803044860509	0.002999008405395882	0.002895356041154089
GOTERM_BP_ALL	GO:0044784~metaphase/anaphase transition of cell cycle	5	6.666666666666667	4.642914062284241E-5	ENSG00000169679, ENSG00000166851, ENSG00000138778, ENSG00000126787, ENSG00000117724	68	50	16792	24.694117647058825	0.09584418717327059	0.003148476098486501	0.003039657800151714
GOTERM_BP_ALL	GO:0051306~mitotic sister chromatid separation	5	6.666666666666667	5.022985200796954E-5	ENSG00000169679, ENSG00000166851, ENSG00000138778, ENSG00000126787, ENSG00000117724	68	51	16792	24.209919261822375	0.10327094234331402	0.0033029932987058753	0.0031888345441423087
GOTERM_BP_ALL	GO:0033047~regulation of mitotic sister chromatid segregation	5	6.666666666666667	7.272789416067871E-5	ENSG00000169679, ENSG00000166851, ENSG00000138778, ENSG00000126787, ENSG00000117724	68	56	16792	22.048319327731093	0.14600101143808997	0.004641750892019788	0.004481321713724173
REACTOME_PATHWAY	R-HSA-68877:R-HSA-68877	6	8.0	7.986711324233459E-5	ENSG00000169679, ENSG00000100162, ENSG00000166851, ENSG00000138778, ENSG00000142945, ENSG00000117724	39	108	9075	12.92735042735043	0.008905582199442263	0.0029817055610471582	0.0027953489634817107
GOTERM_BP_ALL	GO:0033045~regulation of sister chromatid segregation	5	6.666666666666667	1.4685675274266652E-4	ENSG00000169679, ENSG00000166851, ENSG00000138778, ENSG00000126787, ENSG00000117724	68	67	16792	18.428446005267777	0.2729082136455958	0.00885219870698851	0.00854624713877462
GOTERM_BP_ALL	GO:0007062~sister chromatid cohesion	6	8.0	1.5742551069717467E-4	ENSG00000169679, ENSG00000100162, ENSG00000166851, ENSG00000138778, ENSG00000142945, ENSG00000117724	68	128	16792	11.575367647058824	0.2893962018106575	0.009232793465212677	0.008913687700285972
GOTERM_BP_ALL	GO:0051303~establishment of chromosome localization	5	6.666666666666667	1.646494215754928E-4	ENSG00000237649, ENSG00000138778, ENSG00000126787, ENSG00000142945, ENSG00000117724	68	69	16792	17.894288150042627	0.3004504574906386	0.009402348547863669	0.009077382584227826
GOTERM_BP_ALL	GO:0050000~chromosome localization	5	6.666666666666667	1.7410661988433694E-4	ENSG00000237649, ENSG00000138778, ENSG00000126787, ENSG00000142945, ENSG00000117724	68	70	16792	17.638655462184875	0.3146627723324187	0.009687470901256696	0.009352650478402202
REACTOME_PATHWAY	R-HSA-5663220:R-HSA-5663220	6	8.0	2.2884884901323903E-4	ENSG00000169679, ENSG00000100162, ENSG00000166851, ENSG00000138778, ENSG00000142945, ENSG00000117724	39	135	9075	10.341880341880342	0.02530824272875587	0.005126214217896554	0.004805825829278019
GOTERM_BP_ALL	GO:0045930~negative regulation of mitotic cell cycle	7	9.333333333333334	2.3630662020978477E-4	ENSG00000075218, ENSG00000169679, ENSG00000166851, ENSG00000131747, ENSG00000159388, ENSG00000117724, ENSG00000145386	68	219	16792	7.8930969648133225	0.4012109796478791	0.012362712646037489	0.011935429950897945
GOTERM_BP_ALL	GO:1901990~regulation of mitotic cell cycle phase transition	8	10.666666666666668	2.3927830927814495E-4	ENSG00000075218, ENSG00000169679, ENSG00000166851, ENSG00000159388, ENSG00000138778, ENSG00000126787, ENSG00000117724, ENSG00000145386	68	312	16792	6.33182503770739	0.4050607989420332	0.012362712646037489	0.011935429950897945
GOTERM_BP_ALL	GO:0007018~microtubule-based movement	7	9.333333333333334	2.7986785697443065E-4	ENSG00000137807, ENSG00000154277, ENSG00000138160, ENSG00000237649, ENSG00000138778, ENSG00000126787, ENSG00000142945	68	226	16792	7.648620510150963	0.45523362678357715	0.01412356394498871	0.013635422333986796
GOTERM_BP_ALL	GO:0000075~cell cycle checkpoint	7	9.333333333333334	3.0036649115882253E-4	ENSG00000075218, ENSG00000169679, ENSG00000166851, ENSG00000131747, ENSG00000159388, ENSG00000117724, ENSG00000145386	68	229	16792	7.548420241459029	0.4789416222867706	0.014484339684769887	0.01398372886617185
GOTERM_BP_ALL	GO:1901991~negative regulation of mitotic cell cycle phase transition	6	8.0	3.714291381508171E-4	ENSG00000075218, ENSG00000169679, ENSG00000166851, ENSG00000159388, ENSG00000117724, ENSG00000145386	68	154	16792	9.621084797555387	0.5534263546325884	0.017300284609417946	0.016702348505405803
GOTERM_BP_ALL	GO:1901987~regulation of cell cycle phase transition	8	10.666666666666668	3.7470662518094167E-4	ENSG00000075218, ENSG00000169679, ENSG00000166851, ENSG00000159388, ENSG00000138778, ENSG00000126787, ENSG00000117724, ENSG00000145386	68	336	16792	5.879551820728291	0.5565923612132783	0.017300284609417946	0.016702348505405803
GOTERM_BP_ALL	GO:1901988~negative regulation of cell cycle phase transition	6	8.0	5.235193452841372E-4	ENSG00000075218, ENSG00000169679, ENSG00000166851, ENSG00000159388, ENSG00000117724, ENSG00000145386	68	166	16792	8.925584691708009	0.6790065149205411	0.023667437068053705	0.02284943809104724
GOTERM_BP_ALL	GO:0007091~metaphase/anaphase transition of mitotic cell cycle	4	5.333333333333334	6.235692970572405E-4	ENSG00000169679, ENSG00000166851, ENSG00000126787, ENSG00000117724	68	42	16792	23.518207282913163	0.7416829157716267	0.02761521172682065	0.026660768925202423
GOTERM_BP_ALL	GO:0051640~organelle localization	9	12.0	7.054657345154666E-4	ENSG00000137807, ENSG00000154277, ENSG00000066279, ENSG00000237649, ENSG00000138778, ENSG00000126787, ENSG00000142945, ENSG00000117724, ENSG00000076382	68	489	16792	4.544929628293035	0.783767461414953	0.03011007286549492	0.02906940214433726
GOTERM_BP_ALL	GO:0051310~metaphase plate congression	4	5.333333333333334	9.235777212542718E-4	ENSG00000237649, ENSG00000138778, ENSG00000142945, ENSG00000117724	68	48	16792	20.57843137254902	0.8653517862672819	0.03643933918403217	0.03517991501868545
REACTOME_PATHWAY	R-HSA-2467813:R-HSA-2467813	6	8.0	9.697357977134052E-4	ENSG00000169679, ENSG00000100162, ENSG00000166851, ENSG00000138778, ENSG00000142945, ENSG00000117724	39	185	9075	7.546777546777548	0.10296742771649525	0.018101734890650232	0.01697037645998459
GOTERM_BP_ALL	GO:0051656~establishment of organelle localization	8	10.666666666666668	0.0013913936761855946	ENSG00000137807, ENSG00000154277, ENSG00000237649, ENSG00000138778, ENSG00000126787, ENSG00000142945, ENSG00000117724, ENSG00000076382	68	420	16792	4.703641456582632	0.9512683597221169	0.04869877866649581	0.047015641154980976
GOTERM_BP_ALL	GO:1902749~regulation of cell cycle G2/M phase transition	4	5.333333333333334	0.0021259271986417893	ENSG00000075218, ENSG00000166851, ENSG00000117724, ENSG00000145386	68	64	16792	15.433823529411764	0.9901291835810312	0.06590374315789548	0.06362596401649355
GOTERM_BP_ALL	GO:0008283~cell proliferation	17	22.666666666666664	0.002227282335213702	ENSG00000154277, ENSG00000066279, ENSG00000115008, ENSG00000159388, ENSG00000156738, ENSG00000120738, ENSG00000117724, ENSG00000117322, ENSG00000169679, ENSG00000166851, ENSG00000118503, ENSG00000125538, ENSG00000123975, ENSG00000126787, ENSG00000142945, ENSG00000148773, ENSG00000145386	68	1861	16792	2.2557764642665235	0.9920818138940453	0.06646940306204009	0.06417207346312166
GOTERM_BP_ALL	GO:0045786~negative regulation of cell cycle	8	10.666666666666668	0.0026294642141853663	ENSG00000075218, ENSG00000169679, ENSG00000166851, ENSG00000118503, ENSG00000131747, ENSG00000159388, ENSG00000117724, ENSG00000145386	68	470	16792	4.2032540675844805	0.9966987440771757	0.07507812295766111	0.07248325695682029
GOTERM_BP_ALL	GO:0010948~negative regulation of cell cycle process	6	8.0	0.0026881484927602883	ENSG00000075218, ENSG00000169679, ENSG00000166851, ENSG00000159388, ENSG00000117724, ENSG00000145386	68	240	16792	6.173529411764706	0.997094461898055	0.07575691206869904	0.07313858561471173
GOTERM_BP_ALL	GO:0031570~DNA integrity checkpoint	5	6.666666666666667	0.0036511108228132376	ENSG00000075218, ENSG00000166851, ENSG00000131747, ENSG00000159388, ENSG00000145386	68	158	16792	7.814594192107223	0.9996428695725993	0.0943203629226753	0.09106044254516349
REACTOME_PATHWAY	R-HSA-69273:R-HSA-69273	3	4.0	0.003741108541496453	ENSG00000166851, ENSG00000145386, ENSG00000157456	39	22	9075	31.730769230769234	0.3428151115643139	0.05985773666394325	0.0561166281224468
GOTERM_BP_ALL	GO:0007094~mitotic spindle assembly checkpoint	3	4.0	0.004791532498034898	ENSG00000169679, ENSG00000166851, ENSG00000117724	68	26	16792	28.49321266968326	0.9999702480434087	0.11951293701995092	0.11538230555612772
KEGG_PATHWAY	hsa04110:Cell cycle	5	6.666666666666667	0.005080980482826946	ENSG00000169679, ENSG00000166851, ENSG00000091651, ENSG00000145386, ENSG00000157456	40	124	6879	6.934475806451613	0.32788561645652226	0.1321054925535006	0.12871817223161594
GOTERM_BP_ALL	GO:0071173~spindle assembly checkpoint	3	4.0	0.005161589536540842	ENSG00000169679, ENSG00000166851, ENSG00000117724	68	27	16792	27.437908496732028	0.9999867253681967	0.12584999207071493	0.12150033796688837
GOTERM_BP_ALL	GO:0045841~negative regulation of mitotic metaphase/anaphase transition	3	4.0	0.007645900147755668	ENSG00000169679, ENSG00000166851, ENSG00000117724	68	33	16792	22.449197860962567	0.9999999415653833	0.15652455962858303	0.15111472461837855
GOTERM_BP_ALL	GO:0071174~mitotic spindle checkpoint	3	4.0	0.007645900147755668	ENSG00000169679, ENSG00000166851, ENSG00000117724	68	33	16792	22.449197860962567	0.9999999415653833	0.15652455962858303	0.15111472461837855
GOTERM_BP_ALL	GO:2000816~negative regulation of mitotic sister chromatid separation	3	4.0	0.007645900147755668	ENSG00000169679, ENSG00000166851, ENSG00000117724	68	33	16792	22.449197860962567	0.9999999415653833	0.15652455962858303	0.15111472461837855
GOTERM_BP_ALL	GO:0044839~cell cycle G2/M phase transition	5	6.666666666666667	0.00792136671196621	ENSG00000166851, ENSG00000117724, ENSG00000072571, ENSG00000145386, ENSG00000157456	68	197	16792	6.26754255001493	0.9999999680089315	0.16064827817725869	0.15509591833242253
GOTERM_BP_ALL	GO:1902100~negative regulation of metaphase/anaphase transition of cell cycle	3	4.0	0.008102985745329626	ENSG00000169679, ENSG00000166851, ENSG00000117724	68	34	16792	21.78892733564014	0.9999999784976928	0.1628099913644934	0.15718291793023673
GOTERM_BP_ALL	GO:0033048~negative regulation of mitotic sister chromatid segregation	3	4.0	0.008572095777729008	ENSG00000169679, ENSG00000166851, ENSG00000117724	68	35	16792	21.16638655462185	0.9999999922968238	0.16758061115019773	0.16178865454362407
GOTERM_BP_ALL	GO:0044774~mitotic DNA integrity checkpoint	4	5.333333333333334	0.008968247720394751	ENSG00000075218, ENSG00000131747, ENSG00000159388, ENSG00000145386	68	107	16792	9.231445849367786	0.9999999967638737	0.17082862655382616	0.1649244113503529
GOTERM_BP_ALL	GO:2001251~negative regulation of chromosome organization	4	5.333333333333334	0.009432251894155254	ENSG00000169679, ENSG00000166851, ENSG00000117724, ENSG00000196092	68	109	16792	9.06206152185645	0.9999999988286719	0.17407391098289987	0.1680575315710485
GOTERM_BP_ALL	GO:0033046~negative regulation of sister chromatid segregation	3	4.0	0.009545988666804187	ENSG00000169679, ENSG00000166851, ENSG00000117724	68	37	16792	20.02225755166932	0.9999999990870142	0.17407391098289987	0.1680575315710485
GOTERM_BP_ALL	GO:0051985~negative regulation of chromosome segregation	3	4.0	0.010050572747076172	ENSG00000169679, ENSG00000166851, ENSG00000117724	68	38	16792	19.495356037151705	0.9999999996978456	0.1787683841078303	0.1725897533206933
GOTERM_BP_ALL	GO:0031577~spindle checkpoint	3	4.0	0.010566783706872038	ENSG00000169679, ENSG00000166851, ENSG00000117724	68	39	16792	18.995475113122172	0.999999999902574	0.18491871487026065	0.1785275150475558
KEGG_PATHWAY	hsa04914:Progesterone-mediated oocyte maturation	4	5.333333333333334	0.012863278316890634	ENSG00000169679, ENSG00000166851, ENSG00000145386, ENSG00000157456	40	87	6879	7.906896551724138	0.6357244455445785	0.2445003089741558	0.23823107028251078
GOTERM_BP_ALL	GO:0045839~negative regulation of mitotic nuclear division	3	4.0	0.013318834078370593	ENSG00000169679, ENSG00000166851, ENSG00000117724	68	44	16792	16.836898395721928	0.999999999999769	0.21730729285762543	0.20979667213673978
GOTERM_BP_ALL	GO:0065004~protein-DNA complex assembly	5	6.666666666666667	0.01441027489785532	ENSG00000100162, ENSG00000185130, ENSG00000138778, ENSG00000184357, ENSG00000117724	68	235	16792	5.254067584480601	0.9999999999999791	0.22825033962296384	0.22036150300005033
GOTERM_BP_ALL	GO:0033043~regulation of organelle organization	11	14.666666666666666	0.015449423873750185	ENSG00000169679, ENSG00000166851, ENSG00000125538, ENSG00000138160, ENSG00000115008, ENSG00000138778, ENSG00000126787, ENSG00000184357, ENSG00000117724, ENSG00000148773, ENSG00000196092	68	1152	16792	2.3579452614379086	0.9999999999999979	0.24118884752545255	0.23285282744968805
GOTERM_BP_ALL	GO:0034508~centromere complex assembly	3	4.0	0.019639930949505738	ENSG00000100162, ENSG00000138778, ENSG00000117724	68	54	16792	13.718954248366014	1.0	0.2767444815612172	0.2671795801247696
GOTERM_BP_ALL	GO:0071824~protein-DNA complex subunit organization	5	6.666666666666667	0.020619414878983874	ENSG00000100162, ENSG00000185130, ENSG00000138778, ENSG00000184357, ENSG00000117724	68	262	16792	4.712617871576112	1.0	0.2838007416705588	0.27399196027641504
GOTERM_BP_ALL	GO:0051784~negative regulation of nuclear division	3	4.0	0.021028582720057434	ENSG00000169679, ENSG00000166851, ENSG00000117724	68	56	16792	13.228991596638657	1.0	0.2838007416705588	0.27399196027641504
GOTERM_BP_ALL	GO:0000077~DNA damage checkpoint	4	5.333333333333334	0.021318334763573282	ENSG00000075218, ENSG00000166851, ENSG00000159388, ENSG00000145386	68	148	16792	6.674085850556439	1.0	0.28380850574818417	0.27399945601034376
GOTERM_BP_ALL	GO:0000086~G2/M transition of mitotic cell cycle	4	5.333333333333334	0.03669527130042415	ENSG00000166851, ENSG00000072571, ENSG00000145386, ENSG00000157456	68	183	16792	5.397621343619416	1.0	0.38340146229116223	0.37015025967741233
GOTERM_BP_ALL	GO:0006323~DNA packaging	4	5.333333333333334	0.0486143822870283	ENSG00000100162, ENSG00000185130, ENSG00000131747, ENSG00000184357	68	205	16792	4.818364418938307	1.0	0.4566805608781447	0.44089667052521336
Annotation Cluster 3	Enrichment Score: 2.3780569370562277
Category	Term	Count	%	PValue	Genes	List Total	Pop Hits	Pop Total	Fold Enrichment	Bonferroni	Benjamini	FDR
GOTERM_BP_ALL	GO:0007126~meiotic nuclear division	6	8.0	7.554755289736599E-4	ENSG00000166851, ENSG00000123975, ENSG00000187741, ENSG00000066279, ENSG00000131747, ENSG00000148773	68	180	16792	8.231372549019609	0.8060202421596304	0.030710213173885295	0.02964880027617037
GOTERM_BP_ALL	GO:1903046~meiotic cell cycle process	6	8.0	9.405487936122702E-4	ENSG00000166851, ENSG00000123975, ENSG00000187741, ENSG00000066279, ENSG00000131747, ENSG00000148773	68	189	16792	7.839402427637722	0.8702247680779311	0.03644626575247547	0.035186602189601894
GOTERM_BP_ALL	GO:0051321~meiotic cell cycle	6	8.0	0.0022360674762806113	ENSG00000166851, ENSG00000123975, ENSG00000187741, ENSG00000066279, ENSG00000131747, ENSG00000148773	68	230	16792	6.441943734015346	0.9922316657652691	0.06646940306204009	0.06417207346312166
GOTERM_BP_ALL	GO:0044702~single organism reproductive process	12	16.0	0.009042100111589926	ENSG00000166851, ENSG00000125538, ENSG00000123975, ENSG00000187741, ENSG00000066279, ENSG00000131747, ENSG00000115008, ENSG00000237649, ENSG00000120738, ENSG00000148773, ENSG00000184557, ENSG00000196092	68	1231	16792	2.407225115879008	0.999999997247083	0.17082862655382616	0.1649244113503529
GOTERM_BP_ALL	GO:0022414~reproductive process	12	16.0	0.019276767960874477	ENSG00000166851, ENSG00000125538, ENSG00000123975, ENSG00000187741, ENSG00000066279, ENSG00000131747, ENSG00000115008, ENSG00000237649, ENSG00000120738, ENSG00000148773, ENSG00000184557, ENSG00000196092	68	1373	16792	2.1582622852491324	1.0	0.27608099591202445	0.266539026007231
GOTERM_BP_ALL	GO:0000003~reproduction	12	16.0	0.019465618605778685	ENSG00000166851, ENSG00000125538, ENSG00000123975, ENSG00000187741, ENSG00000066279, ENSG00000131747, ENSG00000115008, ENSG00000237649, ENSG00000120738, ENSG00000148773, ENSG00000184557, ENSG00000196092	68	1375	16792	2.1551229946524066	1.0	0.27608099591202445	0.266539026007231
Annotation Cluster 4	Enrichment Score: 2.032020114734148
Category	Term	Count	%	PValue	Genes	List Total	Pop Hits	Pop Total	Fold Enrichment	Bonferroni	Benjamini	FDR
GOTERM_BP_ALL	GO:0044092~negative regulation of molecular function	13	17.333333333333336	0.0012319486439848985	ENSG00000075218, ENSG00000206073, ENSG00000154277, ENSG00000170054, ENSG00000170367, ENSG00000158050, ENSG00000166851, ENSG00000118503, ENSG00000125538, ENSG00000168421, ENSG00000163568, ENSG00000162711, ENSG00000184557	68	1100	16792	2.9183957219251337	0.9310915600541154	0.04382505831880704	0.04231036736308791
GOTERM_BP_ALL	GO:0032268~regulation of cellular protein metabolic process	20	26.666666666666668	0.0015845954927772735	ENSG00000206073, ENSG00000154277, ENSG00000115008, ENSG00000159388, ENSG00000138778, ENSG00000170054, ENSG00000120738, ENSG00000170367, ENSG00000158050, ENSG00000166851, ENSG00000118503, ENSG00000125538, ENSG00000123975, ENSG00000184661, ENSG00000163568, ENSG00000162711, ENSG00000184357, ENSG00000145386, ENSG00000184557, ENSG00000196092	68	2346	16792	2.1052103705932503	0.9679769548293315	0.052901111066564366	0.05107273165182136
GOTERM_BP_ALL	GO:0071901~negative regulation of protein serine/threonine kinase activity	5	6.666666666666667	0.0016555022579050253	ENSG00000158050, ENSG00000154277, ENSG00000166851, ENSG00000118503, ENSG00000125538	68	127	16792	9.722093561834184	0.9725507609256566	0.054430907570513706	0.052549655004712544
GOTERM_BP_ALL	GO:0048519~negative regulation of biological process	31	41.333333333333336	0.0018169796642596365	ENSG00000075218, ENSG00000206073, ENSG00000131747, ENSG00000170054, ENSG00000135144, ENSG00000170448, ENSG00000166851, ENSG00000163568, ENSG00000182782, ENSG00000162711, ENSG00000184588, ENSG00000198183, ENSG00000177455, ENSG00000154277, ENSG00000066279, ENSG00000127074, ENSG00000159388, ENSG00000115008, ENSG00000116679, ENSG00000120738, ENSG00000117724, ENSG00000170367, ENSG00000169679, ENSG0000…	68	4623	16792	1.6558893511979742	0.9806764796050829	0.05798302752122663	0.05597900583270498
GOTERM_BP_ALL	GO:1902532~negative regulation of intracellular signal transduction	8	10.666666666666668	0.00216566259399006	ENSG00000158050, ENSG00000154277, ENSG00000118503, ENSG00000125538, ENSG00000168421, ENSG00000162711, ENSG00000116679, ENSG00000184557	68	454	16792	4.351386369525784	0.9909463196952534	0.06618996942194971	0.06390229766773486
GOTERM_BP_ALL	GO:0006469~negative regulation of protein kinase activity	6	8.0	0.0025461249122057	ENSG00000158050, ENSG00000154277, ENSG00000166851, ENSG00000118503, ENSG00000125538, ENSG00000184557	68	237	16792	6.251675353685778	0.9960424764187013	0.07366788079315159	0.0711217558809459
GOTERM_BP_ALL	GO:0033673~negative regulation of kinase activity	6	8.0	0.0034280254145803773	ENSG00000158050, ENSG00000154277, ENSG00000166851, ENSG00000118503, ENSG00000125538, ENSG00000184557	68	254	16792	5.83325613710051	0.9994194848083231	0.09175197376778557	0.0885808226006962
GOTERM_BP_ALL	GO:0051246~regulation of protein metabolic process	20	26.666666666666668	0.0035139169200769926	ENSG00000206073, ENSG00000154277, ENSG00000115008, ENSG00000159388, ENSG00000138778, ENSG00000170054, ENSG00000120738, ENSG00000170367, ENSG00000158050, ENSG00000166851, ENSG00000118503, ENSG00000125538, ENSG00000123975, ENSG00000184661, ENSG00000163568, ENSG00000162711, ENSG00000184357, ENSG00000145386, ENSG00000184557, ENSG00000196092	68	2512	16792	1.9660921693518172	0.9995185115636968	0.09186987610321776	0.08869464997061806
GOTERM_BP_ALL	GO:0032269~negative regulation of cellular protein metabolic process	11	14.666666666666666	0.0057008147798651545	ENSG00000206073, ENSG00000158050, ENSG00000154277, ENSG00000166851, ENSG00000118503, ENSG00000125538, ENSG00000159388, ENSG00000170054, ENSG00000170367, ENSG00000184557, ENSG00000196092	68	992	16792	2.7382590132827325	0.9999959067217891	0.13512896200306793	0.1304586061734688
GOTERM_BP_ALL	GO:0000079~regulation of cyclin-dependent protein serine/threonine kinase activity	4	5.333333333333334	0.005742613268598126	ENSG00000166851, ENSG00000118503, ENSG00000123975, ENSG00000145386	68	91	16792	10.854557207498384	0.9999962636040933	0.13512896200306793	0.1304586061734688
GOTERM_BP_ALL	GO:0048523~negative regulation of cellular process	28	37.333333333333336	0.0058724942972417215	ENSG00000075218, ENSG00000206073, ENSG00000131747, ENSG00000170054, ENSG00000135144, ENSG00000170448, ENSG00000166851, ENSG00000162711, ENSG00000198183, ENSG00000177455, ENSG00000154277, ENSG00000066279, ENSG00000127074, ENSG00000159388, ENSG00000115008, ENSG00000116679, ENSG00000120738, ENSG00000117724, ENSG00000170367, ENSG00000169679, ENSG00000158050, ENSG00000118503, ENSG00000125538, ENSG0000…	68	4300	16792	1.6079890560875514	0.9999971859259311	0.13512896200306793	0.1304586061734688
GOTERM_BP_ALL	GO:0043086~negative regulation of catalytic activity	10	13.333333333333334	0.005896540161028011	ENSG00000206073, ENSG00000158050, ENSG00000154277, ENSG00000166851, ENSG00000118503, ENSG00000125538, ENSG00000168421, ENSG00000170054, ENSG00000170367, ENSG00000184557	68	839	16792	2.9432798149057002	0.9999973298226681	0.13512896200306793	0.1304586061734688
GOTERM_BP_ALL	GO:1904029~regulation of cyclin-dependent protein kinase activity	4	5.333333333333334	0.00591943790817084	ENSG00000166851, ENSG00000118503, ENSG00000123975, ENSG00000145386	68	92	16792	10.736572890025576	0.9999974600066222	0.13512896200306793	0.1304586061734688
GOTERM_BP_ALL	GO:0065009~regulation of molecular function	21	28.000000000000004	0.006705790807524124	ENSG00000075218, ENSG00000206073, ENSG00000154277, ENSG00000127074, ENSG00000138778, ENSG00000170054, ENSG00000170367, ENSG00000158050, ENSG00000166851, ENSG00000118503, ENSG00000125538, ENSG00000123975, ENSG00000168421, ENSG00000187741, ENSG00000163568, ENSG00000059915, ENSG00000162711, ENSG00000166736, ENSG00000184588, ENSG00000145386, ENSG00000184557	68	2863	16792	1.8113044728894003	0.9999995439097592	0.14698551568007423	0.1419053711289196
GOTERM_BP_ALL	GO:0042326~negative regulation of phosphorylation	7	9.333333333333334	0.007128574031734324	ENSG00000158050, ENSG00000154277, ENSG00000166851, ENSG00000118503, ENSG00000125538, ENSG00000168421, ENSG00000184557	68	428	16792	4.038757559098406	0.9999998189341502	0.15271486995599126	0.14743670624783486
GOTERM_BP_ALL	GO:0045859~regulation of protein kinase activity	9	12.0	0.008323572424785753	ENSG00000158050, ENSG00000154277, ENSG00000166851, ENSG00000118503, ENSG00000125538, ENSG00000123975, ENSG00000138778, ENSG00000145386, ENSG00000184557	68	730	16792	3.0444802578565673	0.9999999867297709	0.1646855103650452	0.158993614845516
GOTERM_BP_ALL	GO:0051248~negative regulation of protein metabolic process	11	14.666666666666666	0.008348113428642844	ENSG00000206073, ENSG00000158050, ENSG00000154277, ENSG00000166851, ENSG00000118503, ENSG00000125538, ENSG00000159388, ENSG00000170054, ENSG00000170367, ENSG00000184557, ENSG00000196092	68	1049	16792	2.5894689620366735	0.999999987423607	0.1646855103650452	0.158993614845516
GOTERM_BP_ALL	GO:0009968~negative regulation of signal transduction	11	14.666666666666666	0.010715273772766959	ENSG00000158050, ENSG00000154277, ENSG00000118503, ENSG00000125538, ENSG00000168421, ENSG00000127074, ENSG00000115008, ENSG00000162711, ENSG00000116679, ENSG00000120738, ENSG00000184557	68	1089	16792	2.4943553178847298	0.9999999999296556	0.1860171526952344	0.17958798843157425
GOTERM_BP_ALL	GO:0071900~regulation of protein serine/threonine kinase activity	7	9.333333333333334	0.011674590065734132	ENSG00000158050, ENSG00000154277, ENSG00000166851, ENSG00000118503, ENSG00000125538, ENSG00000123975, ENSG00000145386	68	476	16792	3.631487889273356	0.9999999999914313	0.1963865150592486	0.18959896269544965
GOTERM_BP_ALL	GO:0043549~regulation of kinase activity	9	12.0	0.012829149533432744	ENSG00000158050, ENSG00000154277, ENSG00000166851, ENSG00000118503, ENSG00000125538, ENSG00000123975, ENSG00000138778, ENSG00000145386, ENSG00000184557	68	788	16792	2.8203941475067182	0.9999999999993219	0.21251339303472558	0.2051684600957374
GOTERM_BP_ALL	GO:0031399~regulation of protein modification process	14	18.666666666666668	0.013315058768289163	ENSG00000154277, ENSG00000115008, ENSG00000138778, ENSG00000120738, ENSG00000158050, ENSG00000166851, ENSG00000118503, ENSG00000125538, ENSG00000123975, ENSG00000184661, ENSG00000184357, ENSG00000145386, ENSG00000184557, ENSG00000196092	68	1664	16792	2.0776300904977374	0.999999999999767	0.21730729285762543	0.20979667213673978
GOTERM_BP_ALL	GO:0051348~negative regulation of transferase activity	6	8.0	0.013910584322200195	ENSG00000158050, ENSG00000154277, ENSG00000166851, ENSG00000118503, ENSG00000125538, ENSG00000184557	68	357	16792	4.150271873455265	0.9999999999999372	0.22195564690569428	0.21428436878683388
GOTERM_BP_ALL	GO:0010648~negative regulation of cell communication	11	14.666666666666666	0.01819213813190576	ENSG00000158050, ENSG00000154277, ENSG00000118503, ENSG00000125538, ENSG00000168421, ENSG00000127074, ENSG00000115008, ENSG00000162711, ENSG00000116679, ENSG00000120738, ENSG00000184557	68	1182	16792	2.2980989350054744	1.0	0.27429887424156824	0.264818498403726
GOTERM_BP_ALL	GO:0023057~negative regulation of signaling	11	14.666666666666666	0.01858361864919942	ENSG00000158050, ENSG00000154277, ENSG00000118503, ENSG00000125538, ENSG00000168421, ENSG00000127074, ENSG00000115008, ENSG00000162711, ENSG00000116679, ENSG00000120738, ENSG00000184557	68	1186	16792	2.290348179744073	1.0	0.27429887424156824	0.264818498403726
GOTERM_BP_ALL	GO:0048585~negative regulation of response to stimulus	12	16.0	0.018903205649973477	ENSG00000206073, ENSG00000158050, ENSG00000154277, ENSG00000118503, ENSG00000125538, ENSG00000168421, ENSG00000127074, ENSG00000115008, ENSG00000162711, ENSG00000116679, ENSG00000120738, ENSG00000184557	68	1369	16792	2.1645683839642507	1.0	0.27429887424156824	0.264818498403726
GOTERM_BP_ALL	GO:0001933~negative regulation of protein phosphorylation	6	8.0	0.020221960089580472	ENSG00000158050, ENSG00000154277, ENSG00000166851, ENSG00000118503, ENSG00000125538, ENSG00000184557	68	393	16792	3.7700942972608895	1.0	0.2831074412541266	0.2733226218559425
GOTERM_BP_ALL	GO:0050790~regulation of catalytic activity	17	22.666666666666664	0.021004816771363455	ENSG00000206073, ENSG00000154277, ENSG00000127074, ENSG00000138778, ENSG00000170054, ENSG00000170367, ENSG00000158050, ENSG00000166851, ENSG00000118503, ENSG00000125538, ENSG00000123975, ENSG00000168421, ENSG00000163568, ENSG00000059915, ENSG00000162711, ENSG00000145386, ENSG00000184557	68	2357	16792	1.7810776410691556	1.0	0.2838007416705588	0.27399196027641504
GOTERM_BP_ALL	GO:0045936~negative regulation of phosphate metabolic process	7	9.333333333333334	0.021186967811350474	ENSG00000158050, ENSG00000154277, ENSG00000166851, ENSG00000118503, ENSG00000125538, ENSG00000168421, ENSG00000184557	68	544	16792	3.1775519031141863	1.0	0.2838007416705588	0.27399196027641504
GOTERM_BP_ALL	GO:0010563~negative regulation of phosphorus metabolic process	7	9.333333333333334	0.021186967811350474	ENSG00000158050, ENSG00000154277, ENSG00000166851, ENSG00000118503, ENSG00000125538, ENSG00000168421, ENSG00000184557	68	544	16792	3.1775519031141863	1.0	0.2838007416705588	0.27399196027641504
GOTERM_BP_ALL	GO:0031400~negative regulation of protein modification process	7	9.333333333333334	0.027506541291944263	ENSG00000158050, ENSG00000154277, ENSG00000166851, ENSG00000118503, ENSG00000125538, ENSG00000184557, ENSG00000196092	68	578	16792	2.990637085283941	1.0	0.32910950383185394	0.31773475139526913
GOTERM_BP_ALL	GO:0043407~negative regulation of MAP kinase activity	3	4.0	0.03351267244066618	ENSG00000158050, ENSG00000154277, ENSG00000125538	68	72	16792	10.289215686274511	1.0	0.36914974211292184	0.3563911104730743
GOTERM_BP_ALL	GO:0051338~regulation of transferase activity	9	12.0	0.035624360199400004	ENSG00000158050, ENSG00000154277, ENSG00000166851, ENSG00000118503, ENSG00000125538, ENSG00000123975, ENSG00000138778, ENSG00000145386, ENSG00000184557	68	955	16792	2.3271943332306746	1.0	0.37894540016028433	0.36584820891050496
GOTERM_BP_ALL	GO:0009892~negative regulation of metabolic process	17	22.666666666666664	0.03696379922570653	ENSG00000206073, ENSG00000154277, ENSG00000159388, ENSG00000170054, ENSG00000120738, ENSG00000117724, ENSG00000170367, ENSG00000170448, ENSG00000158050, ENSG00000166851, ENSG00000118503, ENSG00000125538, ENSG00000168421, ENSG00000182782, ENSG00000184357, ENSG00000184557, ENSG00000196092	68	2522	16792	1.6645519429024584	1.0	0.38340146229116223	0.37015025967741233
[truncated: 98 more rows]

## Sheet: UpNetEN_COC
No clusters
