# Supplementary material for: Systems Analysis Reveals Contraceptive-Induced Alteration of Cervicovaginal Gene Expression in a Randomized Trial
Source: Front Reprod Health. 2022 Mar 3;4:781687. doi: 10.3389/frph.2022.781687 (PMC9580795; doi:10.3389/frph.2022.781687)
Supplement: Supplementary file 11 [file Table_11.XLSX]

## Sheet: Biocarta
BIOCARTA - INTENTION-TO-TREAT
		Net-En_vs_COC			CCVR_vs_COC			CCVR_vs_Net-En
NAME	SIZE	NES	Nom.p.val	FDR.q.val	NES	Nom.p.val	FDR.q.val	NES	Nom.p.val	FDR.q.val
BIOCARTA_41BB_PATHWAY	17	1.434	0.1	0.578	0.893	0.604	0.776	-0.929	0.54	1
BIOCARTA_AGR_PATHWAY	28	-1.34	0.13	1	0.948	0.542	0.737	1.472	0.058	0.638
BIOCARTA_AKT_PATHWAY	21	1.161	0.279	0.651	-0.642	0.911	1	-0.752	0.767	1
BIOCARTA_ALK_PATHWAY	29	0.552	0.968	0.964	0.947	0.518	0.728	-0.8	0.756	1
BIOCARTA_AMI_PATHWAY	17	-0.801	0.757	1	0.787	0.799	0.83	-0.728	0.819	1
BIOCARTA_ARAP_PATHWAY	17	0.601	0.913	0.954	-0.793	0.685	1	-0.535	0.972	1
BIOCARTA_ARENRF2_PATHWAY	18	-0.578	0.876	0.981	-0.61	0.841	1	-0.701	0.77	1
BIOCARTA_ARF_PATHWAY	16	1.319	0.167	0.603	1.384	0.111	0.518	0.87	0.612	1
BIOCARTA_AT1R_PATHWAY	25	0.813	0.632	0.91	-0.423	0.99	0.992	-0.844	0.625	1
BIOCARTA_ATM_PATHWAY	20	1.399	0.128	0.616	1.617	0.026	0.421	1.566	0.062	0.753
BIOCARTA_ATRBRCA_PATHWAY	21	1.217	0.268	0.644	1.393	0.177	0.515	1.284	0.239	0.936
BIOCARTA_BAD_PATHWAY	23	0.882	0.61	0.876	-0.788	0.794	1	-0.727	0.831	1
BIOCARTA_BARRESTIN_SRC_PATHWAY	15	-0.481	0.992	0.981	1.016	0.459	0.684	0.999	0.469	1
BIOCARTA_BCELLSURVIVAL_PATHWAY	15	1.741	0.016	0.351	1.921	0.002	0.083	1.189	0.287	0.92
BIOCARTA_BCR_PATHWAY	33	1.348	0.195	0.607	1.413	0.119	0.517	0.681	0.784	0.88
BIOCARTA_BIOPEPTIDES_PATHWAY	25	0.714	0.794	0.967	0.646	0.853	0.907	-0.754	0.751	1
BIOCARTA_CALCINEURIN_PATHWAY	18	1.617	0.045	0.373	0.979	0.501	0.705	-0.893	0.57	1
BIOCARTA_CARDIACEGF_PATHWAY	16	1.631	0.017	0.397	1.345	0.13	0.432	-0.987	0.494	1
BIOCARTA_CARM_ER_PATHWAY	24	1.223	0.228	0.65	1.352	0.148	0.432	0.955	0.484	1
BIOCARTA_CASPASE_PATHWAY	22	1.192	0.271	0.629	1.774	0.011	0.222	1.369	0.129	0.744
BIOCARTA_CCR3_PATHWAY	16	-0.927	0.564	1	-1.012	0.468	1	-0.741	0.77	1
BIOCARTA_CCR5_PATHWAY	16	1.611	0.025	0.337	0.672	0.838	0.897	-1.147	0.343	1
BIOCARTA_CD40_PATHWAY	15	1.681	0.004	0.314	1.018	0.464	0.694	-0.833	0.654	1
BIOCARTA_CDMAC_PATHWAY	16	0.783	0.721	0.915	1.209	0.26	0.504	0.708	0.8	0.914
BIOCARTA_CELLCYCLE_PATHWAY	23	1.079	0.371	0.716	1.495	0.054	0.58	1.459	0.071	0.545
BIOCARTA_CERAMIDE_PATHWAY	21	0.642	0.88	0.953	0.542	0.968	0.958	-0.73	0.765	1
BIOCARTA_CHEMICAL_PATHWAY	18	1.316	0.196	0.59	1.26	0.198	0.494	0.692	0.808	0.893
BIOCARTA_CHREBP_PATHWAY	16	0.65	0.903	0.964	0.677	0.87	0.901	0.833	0.688	1
BIOCARTA_COMP_PATHWAY	15	-0.584	0.959	1	0.529	0.956	0.956	-0.621	0.95	1
BIOCARTA_CREB_PATHWAY	21	0.85	0.638	0.909	0.862	0.649	0.805	0.643	0.899	0.887
BIOCARTA_CSK_PATHWAY	19	0.734	0.795	0.972	-0.695	0.79	1	-0.924	0.561	1
BIOCARTA_CTCF_PATHWAY	24	1.343	0.127	0.592	1.485	0.065	0.558	0.738	0.784	0.886
BIOCARTA_CTLA4_PATHWAY	19	1.388	0.115	0.616	0.692	0.792	0.893	-0.959	0.561	1
BIOCARTA_CXCR4_PATHWAY	18	1.298	0.183	0.611	-0.698	0.854	1	-1.258	0.193	1
BIOCARTA_DEATH_PATHWAY	29	0.927	0.569	0.817	-0.891	0.574	1	0.523	0.984	0.961
BIOCARTA_ECM_PATHWAY	18	0.631	0.895	0.955	-0.71	0.797	1	-0.842	0.649	1
BIOCARTA_EDG1_PATHWAY	21	-0.765	0.808	1	0.831	0.726	0.811	0.803	0.72	0.941
BIOCARTA_EFP_PATHWAY	15	1.43	0.095	0.553	1.139	0.368	0.602	0.907	0.566	1
BIOCARTA_EGF_PATHWAY	27	1.351	0.166	0.663	1.435	0.105	0.511	-0.669	0.832	1
BIOCARTA_EICOSANOID_PATHWAY	17	-1.167	0.275	1	-0.862	0.649	1	0.867	0.643	1
BIOCARTA_EIF_PATHWAY	16	0.995	0.442	0.793	1.36	0.139	0.448	0.749	0.774	0.899
BIOCARTA_EIF4_PATHWAY	24	1.197	0.277	0.636	0.852	0.65	0.8	-0.664	0.851	1
BIOCARTA_EPO_PATHWAY	18	-0.748	0.706	1	1.089	0.372	0.66	1.021	0.484	1
BIOCARTA_ERAD_PATHWAY	19	0.808	0.71	0.906	-1.177	0.242	1	-1.424	0.11	0.889
BIOCARTA_ERK_PATHWAY	24	-0.663	0.848	0.981	-1.053	0.419	1	-1.08	0.349	1
BIOCARTA_ETS_PATHWAY	17	1.361	0.145	0.667	1.377	0.147	0.488	-0.435	0.996	1
BIOCARTA_FAS_PATHWAY	30	1.562	0.049	0.391	1.377	0.125	0.467	-0.474	0.996	1
BIOCARTA_FCER1_PATHWAY	39	0.618	0.868	0.949	0.855	0.618	0.806	0.744	0.702	0.892
BIOCARTA_FMLP_PATHWAY	33	-0.719	0.747	1	1.198	0.29	0.502	1.12	0.364	1
BIOCARTA_G1_PATHWAY	28	0.961	0.499	0.792	1.418	0.096	0.53	1.367	0.136	0.689
BIOCARTA_G2_PATHWAY	23	0.846	0.63	0.888	1.48	0.081	0.525	1.477	0.088	0.725
BIOCARTA_GCR_PATHWAY	16	-0.802	0.713	1	1.473	0.082	0.464	1.716	0.01	0.282
BIOCARTA_GH_PATHWAY	26	1.23	0.253	0.672	1.007	0.456	0.667	-0.61	0.915	1
BIOCARTA_GLEEVEC_PATHWAY	23	0.966	0.478	0.795	1.252	0.233	0.484	0.823	0.646	0.962
BIOCARTA_GPCR_PATHWAY	29	1.188	0.281	0.622	1.301	0.172	0.463	-0.767	0.77	1
BIOCARTA_GRANULOCYTES_PATHWAY	15	-1.126	0.357	1	1.2	0.267	0.509	1.453	0.049	0.507
BIOCARTA_GSK3_PATHWAY	19	-0.696	0.859	1	0.809	0.706	0.817	1.272	0.187	0.915
BIOCARTA_HCMV_PATHWAY	17	-1.124	0.342	1	0.754	0.716	0.859	0.994	0.46	1
BIOCARTA_HDAC_PATHWAY	23	0.813	0.706	0.922	-0.76	0.773	1	-1.072	0.395	1
BIOCARTA_HER2_PATHWAY	23	0.706	0.825	0.967	1.058	0.382	0.656	0.949	0.533	1
BIOCARTA_HIVNEF_PATHWAY	56	1.49	0.096	0.446	1.473	0.084	0.502	0.704	0.759	0.891
BIOCARTA_IGF1_PATHWAY	21	1.26	0.212	0.619	-0.866	0.631	1	-1.042	0.407	1
BIOCARTA_IGF1MTOR_PATHWAY	19	0.585	0.966	0.949	-1.631	0.036	0.711	-1.923	0.004	0.047
BIOCARTA_IGF1R_PATHWAY	22	0.663	0.882	0.971	1.122	0.3	0.623	0.894	0.588	1
BIOCARTA_IL12_PATHWAY	19	-0.796	0.726	1	-1.001	0.471	1	-0.807	0.676	1
BIOCARTA_IL1R_PATHWAY	29	0.663	0.828	0.96	1.357	0.155	0.439	1.267	0.259	0.87
BIOCARTA_IL2_PATHWAY	22	1.264	0.271	0.651	1.253	0.26	0.494	-0.466	0.962	1
BIOCARTA_IL2RB_PATHWAY	37	1.133	0.353	0.665	1.331	0.185	0.418	0.948	0.537	1
BIOCARTA_IL6_PATHWAY	21	1.047	0.447	0.735	1.682	0.016	0.287	1.11	0.406	1
BIOCARTA_IL7_PATHWAY	16	-0.56	0.907	0.967	0.791	0.691	0.834	0.775	0.728	0.92
BIOCARTA_INFLAM_PATHWAY	20	-0.69	0.888	1	1.371	0.103	0.46	1.237	0.221	0.917
BIOCARTA_INSULIN_PATHWAY	21	1.145	0.357	0.672	-0.545	0.916	1	-0.844	0.62	1
BIOCARTA_INTEGRIN_PATHWAY	31	-0.859	0.614	1	-0.662	0.831	1	-0.599	0.935	1
BIOCARTA_INTRINSIC_PATHWAY	18	-0.621	0.957	1	1.015	0.434	0.674	0.828	0.695	0.995
BIOCARTA_KERATINOCYTE_PATHWAY	43	0.869	0.6	0.887	0.597	0.888	0.946	-0.709	0.779	1
BIOCARTA_LAIR_PATHWAY	15	0.731	0.778	0.965	1.07	0.427	0.646	0.946	0.561	1
BIOCARTA_LIS1_PATHWAY	18	0.976	0.485	0.789	1.055	0.413	0.65	1.033	0.426	1
BIOCARTA_MAL_PATHWAY	18	0.484	0.994	0.979	-1.162	0.248	1	-0.895	0.591	1
BIOCARTA_MAPK_PATHWAY	79	1.207	0.285	0.631	0.827	0.639	0.809	-0.576	0.928	1
BIOCARTA_MCALPAIN_PATHWAY	16	0.699	0.876	0.954	-1.265	0.185	1	-1.498	0.059	0.662
BIOCARTA_MCM_PATHWAY	18	1.349	0.178	0.636	1.495	0.064	0.65	1.198	0.331	0.943
BIOCARTA_MEF2D_PATHWAY	18	1.209	0.258	0.645	0.663	0.869	0.898	-1.018	0.434	1
BIOCARTA_MET_PATHWAY	32	0.804	0.646	0.901	0.826	0.624	0.8	-0.568	0.895	1
BIOCARTA_MITOCHONDRIA_PATHWAY	18	1.735	0.012	0.249	1.558	0.029	0.555	0.773	0.765	0.907
BIOCARTA_MPR_PATHWAY	18	-0.693	0.845	1	-0.767	0.77	1	0.791	0.715	0.946
BIOCARTA_MTA3_PATHWAY	15	-1.5	0.037	1	1.38	0.124	0.503	1.741	0	0.439
BIOCARTA_MTOR_PATHWAY	21	0.989	0.479	0.793	0.945	0.522	0.719	-0.652	0.88	1
BIOCARTA_NDKDYNAMIN_PATHWAY	15	0.828	0.659	0.909	1.25	0.21	0.477	1.508	0.071	0.719
BIOCARTA_NFAT_PATHWAY	40	1.187	0.241	0.608	0.88	0.632	0.786	-1.001	0.477	1
BIOCARTA_NFKB_PATHWAY	21	0.847	0.645	0.9	1.451	0.087	0.499	1.103	0.397	0.964
BIOCARTA_NGF_PATHWAY	18	-0.959	0.483	1	-1.059	0.403	1	-0.854	0.645	1
BIOCARTA_NKCELLS_PATHWAY	18	-0.932	0.583	1	-0.68	0.816	1	-0.424	0.992	0.993
BIOCARTA_NKT_PATHWAY	22	0.619	0.891	0.958	-0.539	0.951	1	-0.791	0.728	1
BIOCARTA_NO1_PATHWAY	23	-1.299	0.149	1	1.01	0.453	0.672	1.518	0.03	0.832
BIOCARTA_NO2IL12_PATHWAY	15	0.693	0.781	0.951	-0.753	0.731	1	-0.936	0.581	1
BIOCARTA_NOS1_PATHWAY	17	1.528	0.053	0.373	0.742	0.803	0.866	-1.309	0.173	1
BIOCARTA_NTHI_PATHWAY	23	0.932	0.564	0.834	1.332	0.186	0.429	0.962	0.56	1
BIOCARTA_NUCLEARRS_PATHWAY	23	1.14	0.282	0.666	-1.164	0.261	1	-1.556	0.034	0.538
BIOCARTA_P38MAPK_PATHWAY	35	-1.384	0.112	1	0.909	0.569	0.758	1.22	0.223	0.921
BIOCARTA_P53_PATHWAY	16	1.34	0.159	0.574	1.362	0.151	0.461	0.926	0.538	1
BIOCARTA_P53HYPOXIA_PATHWAY	21	1.8	0.004	0.363	1.077	0.428	0.657	-0.903	0.564	1
BIOCARTA_PAR1_PATHWAY	17	0.894	0.596	0.868	1.075	0.398	0.647	0.809	0.674	0.95
BIOCARTA_PDGF_PATHWAY	28	1.124	0.339	0.654	1.239	0.21	0.484	0.672	0.84	0.879
BIOCARTA_PDZS_PATHWAY	15	-0.862	0.615	1	0.776	0.78	0.836	0.708	0.854	0.9
BIOCARTA_PGC1A_PATHWAY	15	1.285	0.167	0.622	-1.26	0.198	1	-1.643	0.024	0.515
BIOCARTA_PML_PATHWAY	16	-0.668	0.816	1	0.836	0.655	0.815	0.875	0.624	1
BIOCARTA_PPARA_PATHWAY	48	1.102	0.35	0.683	1.216	0.23	0.502	0.784	0.759	0.939
BIOCARTA_PROTEASOME_PATHWAY	18	1.01	0.474	0.794	1.088	0.372	0.648	0.638	0.892	0.88
BIOCARTA_PTDINS_PATHWAY	23	-1.149	0.268	1	-0.627	0.942	1	0.655	0.92	0.887
BIOCARTA_PTEN_PATHWAY	17	0.65	0.846	0.955	-1.308	0.169	1	-1.565	0.035	0.669
BIOCARTA_PYK2_PATHWAY	27	0.703	0.742	0.96	0.544	0.93	0.966	-0.652	0.818	1
BIOCARTA_RAC1_PATHWAY	20	1.262	0.189	0.635	0.91	0.586	0.768	-0.48	0.994	1
BIOCARTA_RACCYCD_PATHWAY	26	1.068	0.388	0.708	1.546	0.068	0.523	1.104	0.369	1
BIOCARTA_RAS_PATHWAY	22	0.549	0.96	0.957	1.044	0.431	0.657	0.825	0.654	0.979
BIOCARTA_RELA_PATHWAY	15	0.981	0.497	0.793	1.338	0.136	0.43	0.839	0.667	1
BIOCARTA_RHO_PATHWAY	20	1.077	0.363	0.704	-0.853	0.635	1	-1.216	0.229	1
BIOCARTA_SHH_PATHWAY	15	-0.687	0.889	1	-1.275	0.139	1	-1.2	0.25	1
BIOCARTA_SPRY_PATHWAY	17	-1.001	0.448	1	-0.862	0.651	1	0.818	0.676	0.952
BIOCARTA_STATHMIN_PATHWAY	19	0.775	0.668	0.917	-0.961	0.517	1	-1.107	0.36	1
BIOCARTA_STRESS_PATHWAY	24	0.801	0.685	0.896	1.293	0.21	0.468	0.783	0.677	0.924
BIOCARTA_TCR_PATHWAY	43	1.127	0.386	0.662	0.719	0.733	0.867	-0.839	0.634	1
BIOCARTA_TEL_PATHWAY	16	1.23	0.26	0.653	-0.855	0.607	1	-1.407	0.122	0.837
BIOCARTA_TFF_PATHWAY	22	-1.042	0.418	1	1.269	0.194	0.504	1.466	0.075	0.585
BIOCARTA_TGFB_PATHWAY	19	0.728	0.776	0.958	-0.923	0.528	1	-1.386	0.111	0.819
BIOCARTA_TH1TH2_PATHWAY	19	0.931	0.538	0.822	-0.503	0.984	0.995	-0.697	0.821	1
BIOCARTA_TID_PATHWAY	18	0.688	0.828	0.949	1.263	0.222	0.501	0.885	0.626	1
BIOCARTA_TNFR1_PATHWAY	29	1.529	0.049	0.404	1.765	0.013	0.165	0.756	0.756	0.904
BIOCARTA_TNFR2_PATHWAY	17	1.53	0.031	0.441	1.406	0.122	0.507	0.682	0.797	0.892
BIOCARTA_TOB1_PATHWAY	18	0.6	0.897	0.945	-0.765	0.707	1	-0.854	0.616	1
BIOCARTA_TOLL_PATHWAY	25	-0.852	0.669	1	0.734	0.776	0.868	0.856	0.624	1
BIOCARTA_TPO_PATHWAY	23	-0.822	0.65	1	0.965	0.528	0.72	0.843	0.653	1
BIOCARTA_VDR_PATHWAY	24	-0.709	0.86	1	0.583	0.945	0.948	1.035	0.405	1
BIOCARTA_VEGF_PATHWAY	27	1.01	0.442	0.779	1.118	0.352	0.616	0.76	0.731	0.913
BIOCARTA_VIP_PATHWAY	24	1.569	0.034	0.417	1.223	0.237	0.499	-0.659	0.845	1
BIOCARTA_WNT_PATHWAY	22	-0.745	0.821	1	0.721	0.831	0.875	1.153	0.281	0.985

## Sheet: Hallmark
HALLMARK - INTENTION-TO-TREAT
		Net-En_vs_COC			CCVR_vs_COC			CCVR_vs_Net-En
NAME	SIZE	NES	Nom.p.val	FDR.q.val	NES	Nom.p.val	FDR.q.val	NES	Nom.p.val	FDR.q.val
HALLMARK_ADIPOGENESIS	188	-0.895	0.605	0.862	-0.959	0.49	0.89	-0.807	0.761	0.744
HALLMARK_ALLOGRAFT_REJECTION	186	0.764	0.702	0.852	0.958	0.547	0.772	0.827	0.664	0.745
HALLMARK_ANDROGEN_RESPONSE	95	-0.956	0.503	0.854	0.672	0.838	0.924	1.057	0.414	0.609
HALLMARK_ANGIOGENESIS	32	-1.325	0.131	1	0.71	0.884	0.988	1.238	0.215	0.462
HALLMARK_APICAL_JUNCTION	170	0.876	0.646	1	-1.24	0.181	1	-1.246	0.132	1
HALLMARK_APICAL_SURFACE	42	0.896	0.619	1	-1.071	0.345	0.717	-1.163	0.234	1
HALLMARK_APOPTOSIS	155	0.912	0.55	1	1.128	0.326	0.562	0.964	0.497	0.635
HALLMARK_BILE_ACID_METABOLISM	88	-1.234	0.143	0.874	-1.094	0.314	0.835	-1.03	0.405	1
HALLMARK_CHOLESTEROL_HOMEOSTASIS	70	-0.919	0.563	0.849	0.49	0.998	0.973	0.941	0.533	0.625
HALLMARK_COAGULATION	112	-0.623	0.992	0.914	-0.592	0.991	1	-0.667	0.961	0.866
HALLMARK_COMPLEMENT	186	-0.74	0.812	0.944	0.888	0.584	0.873	1.027	0.437	0.603
HALLMARK_DNA_REPAIR	141	0.936	0.538	1	1.631	0.036	0.603	1.63	0.031	0.18
HALLMARK_E2F_TARGETS	200	0.95	0.529	1	1.521	0.083	0.236	1.506	0.101	0.22
HALLMARK_EPITHELIAL_MESENCHYMAL_TRANSITION	187	-0.756	0.795	0.991	-0.72	0.876	0.948	0.742	0.805	0.827
HALLMARK_ESTROGEN_RESPONSE_EARLY	191	-1.151	0.262	0.768	-0.761	0.786	1	1.031	0.424	0.625
HALLMARK_ESTROGEN_RESPONSE_LATE	187	-1.174	0.25	0.971	0.832	0.702	0.943	1.197	0.245	0.475
HALLMARK_FATTY_ACID_METABOLISM	142	-1.121	0.289	0.783	-0.757	0.874	1	0.755	0.825	0.831
HALLMARK_G2M_CHECKPOINT	198	1.086	0.394	1	1.625	0.039	0.315	1.583	0.055	0.169
HALLMARK_GLYCOLYSIS	184	-1.322	0.122	1	0.728	0.848	1	1.334	0.135	0.383
HALLMARK_HEDGEHOG_SIGNALING	31	0.834	0.746	0.908	-0.757	0.869	1	-0.931	0.58	0.975
HALLMARK_HEME_METABOLISM	188	-1.769	0.006	0.177	-1.423	0.146	1	0.915	0.543	0.645
HALLMARK_HYPOXIA	179	-1.152	0.285	0.841	0.689	0.89	0.974	0.963	0.507	0.613
HALLMARK_IL2_STAT5_SIGNALING	193	-0.824	0.697	0.93	1.106	0.33	0.567	1.162	0.267	0.506
HALLMARK_IL6_JAK_STAT3_SIGNALING	83	0.678	0.821	0.864	1.198	0.285	0.542	1.067	0.424	0.621
HALLMARK_INFLAMMATORY_RESPONSE	186	0.822	0.667	0.863	1.233	0.251	0.514	0.997	0.474	0.628
HALLMARK_INTERFERON_ALPHA_RESPONSE	96	-1.079	0.427	0.828	0.726	0.693	1	1.389	0.174	0.323
HALLMARK_INTERFERON_GAMMA_RESPONSE	196	-0.632	0.799	0.937	1.047	0.446	0.64	1.274	0.286	0.43
HALLMARK_KRAS_SIGNALING_DN	132	0.866	0.785	0.912	-1.127	0.162	0.861	-1.014	0.424	0.893
HALLMARK_KRAS_SIGNALING_UP	178	-0.739	0.876	0.911	-0.746	0.853	0.97	0.665	0.975	0.869
HALLMARK_MITOTIC_SPINDLE	198	1.025	0.426	1	1.56	0.072	0.27	1.321	0.179	0.375
HALLMARK_MTORC1_SIGNALING	195	-1.16	0.256	0.91	1.451	0.11	0.276	1.681	0.02	0.159
HALLMARK_MYC_TARGETS_V1	198	0.981	0.483	1	1.49	0.164	0.253	1.435	0.193	0.277
HALLMARK_MYC_TARGETS_V2	56	-0.634	0.857	0.967	1.322	0.212	0.433	1.614	0.049	0.162
HALLMARK_MYOGENESIS	152	-0.967	0.481	0.879	-1.204	0.138	1	-0.912	0.627	0.817
HALLMARK_NOTCH_SIGNALING	30	-0.779	0.74	0.986	-1.084	0.394	0.765	-1.072	0.417	1
HALLMARK_OXIDATIVE_PHOSPHORYLATION	195	-0.946	0.531	0.83	0.504	0.838	1	1.129	0.386	0.539
HALLMARK_P53_PATHWAY	190	1.185	0.281	1	0.679	0.815	0.951	-0.857	0.628	0.717
HALLMARK_PANCREAS_BETA_CELLS	20	-1.296	0.161	0.936	1.169	0.271	0.561	1.502	0.019	0.202
HALLMARK_PEROXISOME	90	-0.969	0.493	0.928	-1.157	0.23	0.909	-0.918	0.607	0.896
HALLMARK_PI3K_AKT_MTOR_SIGNALING	96	0.766	0.759	0.903	-0.844	0.697	1	-0.868	0.625	0.757
HALLMARK_PROTEIN_SECRETION	92	-0.713	0.722	0.917	-0.455	0.978	0.979	0.682	0.741	0.877
HALLMARK_REACTIVE_OXYGEN_SPECIES_PATHWAY	46	-1.278	0.159	0.846	1.135	0.287	0.585	1.689	0.03	0.222
HALLMARK_SPERMATOGENESIS	88	-0.834	0.735	0.95	1.566	0.008	0.341	1.548	0.018	0.192
HALLMARK_TGF_BETA_SIGNALING	53	0.741	0.73	0.835	-0.59	0.875	0.974	-0.886	0.604	0.793
HALLMARK_TNFA_SIGNALING_VIA_NFKB	196	1.281	0.256	1	1.378	0.19	0.364	0.874	0.606	0.69
HALLMARK_UNFOLDED_PROTEIN_RESPONSE	111	-1.299	0.128	1	1.539	0.054	0.249	2.013	0.002	0.021
HALLMARK_UV_RESPONSE_DN	136	-1.014	0.438	0.878	-1.187	0.231	0.993	-1.059	0.373	1
HALLMARK_UV_RESPONSE_UP	144	0.869	0.64	0.99	1.296	0.148	0.44	1.204	0.226	0.494
HALLMARK_WNT_BETA_CATENIN_SIGNALING	39	-0.746	0.898	0.969	-1.347	0.083	1	-1.019	0.403	1
HALLMARK_XENOBIOTIC_METABOLISM	172	-1.05	0.367	0.841	0.714	0.98	1	0.985	0.457	0.625

## Sheet: Kegg
KEGG - INTENTION-TO-TREAT
		Net-En_vs_COC			CCVR_vs_COC			CCVR_vs_Net-En
NAME	SIZE	NES	Nom.p.val	FDR.q.val	NES	Nom.p.val	FDR.q.val	NES	Nom.p.val	FDR.q.val
KEGG_ABC_TRANSPORTERS	37	-1.063	0.352	0.994	1.072	0.353	0.81	0.984	0.48	0.875
KEGG_ACUTE_MYELOID_LEUKEMIA	54	-1	0.485	0.972	1.017	0.433	0.815	1.116	0.336	0.963
KEGG_ADHERENS_JUNCTION	69	-0.942	0.514	0.875	-1.118	0.339	1	-0.967	0.479	1
KEGG_ADIPOCYTOKINE_SIGNALING_PATHWAY	54	0.802	0.7	1	0.777	0.743	0.934	-0.63	0.896	1
KEGG_ALANINE_ASPARTATE_AND_GLUTAMATE_METABOLISM	26	0.816	0.745	1	1.008	0.415	0.819	1.036	0.419	0.937
KEGG_ALDOSTERONE_REGULATED_SODIUM_REABSORPTION	32	1.022	0.406	1	-1.003	0.435	1	-1.211	0.207	1
KEGG_ALLOGRAFT_REJECTION	33	0.906	0.59	1	0.919	0.557	0.89	-0.674	0.828	0.986
KEGG_ALZHEIMERS_DISEASE	149	1.19	0.222	1	0.904	0.592	0.881	-0.617	0.976	1
KEGG_AMINO_SUGAR_AND_NUCLEOTIDE_SUGAR_METABOLISM	42	-1.13	0.297	0.955	-0.655	0.872	0.998	0.717	0.822	0.924
KEGG_AMINOACYL_TRNA_BIOSYNTHESIS	40	0.725	0.726	0.996	1.501	0.099	0.498	0.907	0.564	0.873
KEGG_AMYOTROPHIC_LATERAL_SCLEROSIS_ALS	45	1.394	0.077	1	1.354	0.089	0.568	0.834	0.689	0.883
KEGG_ANTIGEN_PROCESSING_AND_PRESENTATION	64	0.95	0.529	1	1.396	0.106	0.563	1.043	0.414	0.963
KEGG_APOPTOSIS	80	0.901	0.59	1	1.157	0.311	0.698	0.92	0.547	0.885
KEGG_ARACHIDONIC_ACID_METABOLISM	41	0.767	0.895	0.982	-0.82	0.824	0.933	-0.92	0.594	1
KEGG_ARGININE_AND_PROLINE_METABOLISM	45	0.701	0.904	0.975	0.655	0.965	0.996	0.569	0.992	0.983
KEGG_ARRHYTHMOGENIC_RIGHT_VENTRICULAR_CARDIOMYOPATHY_ARVC	57	-1.283	0.125	1	-1.212	0.179	1	0.911	0.594	0.877
KEGG_ASTHMA	20	0.724	0.79	0.984	-0.645	0.883	0.991	-0.706	0.816	0.984
KEGG_AUTOIMMUNE_THYROID_DISEASE	32	1.213	0.302	1	1.017	0.495	0.829	-0.816	0.671	1
KEGG_AXON_GUIDANCE	115	1.046	0.371	1	-1.308	0.107	1	-1.509	0.016	1
KEGG_B_CELL_RECEPTOR_SIGNALING_PATHWAY	72	1.267	0.239	1	1.666	0.032	0.228	1.037	0.461	0.957
KEGG_BASAL_CELL_CARCINOMA	43	-1.182	0.215	0.989	-1.395	0.061	1	-0.971	0.512	1
KEGG_BASAL_TRANSCRIPTION_FACTORS	29	1.676	0.026	0.419	1.48	0.107	0.525	1	0.453	0.866
KEGG_BASE_EXCISION_REPAIR	33	-0.743	0.778	1	1.121	0.362	0.755	1.208	0.294	0.977
KEGG_BETA_ALANINE_METABOLISM	20	-0.583	0.971	1	1.353	0.108	0.541	1.401	0.062	0.869
KEGG_BIOSYNTHESIS_OF_UNSATURATED_FATTY_ACIDS	20	-1.217	0.216	0.958	-0.742	0.829	0.978	0.97	0.484	0.88
KEGG_BLADDER_CANCER	41	1.268	0.189	1	0.86	0.607	0.921	-0.943	0.541	1
KEGG_BUTANOATE_METABOLISM	27	-0.315	1	1	-0.615	0.883	0.997	-0.601	0.915	0.995
KEGG_CALCIUM_SIGNALING_PATHWAY	116	0.885	0.697	1	-0.993	0.455	0.997	-1.066	0.327	1
KEGG_CARDIAC_MUSCLE_CONTRACTION	54	-0.894	0.629	0.897	-1.101	0.297	1	-0.713	0.889	1
KEGG_CELL_ADHESION_MOLECULES_CAMS	110	0.76	0.849	0.98	-0.826	0.775	0.941	-0.894	0.619	1
KEGG_CELL_CYCLE	122	1.336	0.143	1	1.667	0.026	0.282	1.415	0.144	1
KEGG_CHEMOKINE_SIGNALING_PATHWAY	156	0.833	0.698	1	0.801	0.738	0.905	-0.728	0.847	1
KEGG_CHRONIC_MYELOID_LEUKEMIA	71	0.965	0.487	1	1.415	0.075	0.533	1.07	0.37	0.952
KEGG_CITRATE_CYCLE_TCA_CYCLE	28	-0.743	0.721	0.987	0.855	0.606	0.881	1.223	0.263	1
KEGG_COLORECTAL_CANCER	60	-0.987	0.475	0.955	0.899	0.62	0.878	0.745	0.858	0.894
KEGG_COMPLEMENT_AND_COAGULATION_CASCADES	56	0.784	0.754	1	0.819	0.707	0.882	-0.81	0.776	1
KEGG_CYSTEINE_AND_METHIONINE_METABOLISM	28	-0.472	0.996	1	1.333	0.13	0.506	1.511	0.059	1
KEGG_CYTOKINE_CYTOKINE_RECEPTOR_INTERACTION	197	0.868	0.671	1	0.993	0.483	0.797	0.817	0.757	0.863
KEGG_CYTOSOLIC_DNA_SENSING_PATHWAY	37	0.727	0.793	1	1.342	0.144	0.526	1.412	0.087	0.899
KEGG_DILATED_CARDIOMYOPATHY	69	-1.065	0.349	1	-1.125	0.261	1	-0.749	0.92	1
KEGG_DNA_REPLICATION	35	0.577	0.868	0.995	1.327	0.207	0.503	1.176	0.337	0.947
KEGG_DORSO_VENTRAL_AXIS_FORMATION	20	0.609	0.964	1	1.001	0.46	0.806	0.871	0.653	0.903
KEGG_DRUG_METABOLISM_CYTOCHROME_P450	42	1.044	0.379	1	-0.926	0.585	0.996	-1.2	0.208	1
KEGG_DRUG_METABOLISM_OTHER_ENZYMES	29	-0.942	0.531	0.893	0.928	0.566	0.929	1.02	0.4	0.883
KEGG_ECM_RECEPTOR_INTERACTION	72	-1.022	0.418	0.994	-0.853	0.668	0.907	0.88	0.627	0.897
KEGG_ENDOCYTOSIS	171	0.959	0.482	1	-0.707	0.824	0.974	-1.029	0.427	1
KEGG_ENDOMETRIAL_CANCER	47	-0.981	0.491	0.947	-0.98	0.472	1	-0.579	0.969	0.991
KEGG_EPITHELIAL_CELL_SIGNALING_IN_HELICOBACTER_PYLORI_INFECTION	63	1.188	0.234	1	-0.614	0.958	0.982	-0.947	0.529	1
KEGG_ERBB_SIGNALING_PATHWAY	80	0.881	0.611	1	0.926	0.535	0.919	0.673	0.91	0.947
KEGG_ETHER_LIPID_METABOLISM	23	0.718	0.883	0.965	1.031	0.429	0.846	1.004	0.422	0.872
KEGG_FATTY_ACID_METABOLISM	34	0.7	0.811	0.963	0.53	0.954	1	0.843	0.661	0.901
KEGG_FC_EPSILON_RI_SIGNALING_PATHWAY	63	-0.724	0.813	0.985	1.151	0.288	0.697	1.025	0.458	0.928
KEGG_FC_GAMMA_R_MEDIATED_PHAGOCYTOSIS	89	1.059	0.382	1	1.363	0.107	0.599	1.006	0.452	0.883
KEGG_FOCAL_ADHESION	177	-0.826	0.732	0.895	-0.758	0.829	1	-0.694	0.911	0.981
KEGG_FRUCTOSE_AND_MANNOSE_METABOLISM	33	-1.617	0.023	0.665	-0.941	0.547	1	1.216	0.18	0.985
KEGG_GALACTOSE_METABOLISM	21	-1.712	0.015	0.515	-0.675	0.853	0.994	1.392	0.112	0.828
KEGG_GAP_JUNCTION	74	-0.887	0.634	0.88	-1.124	0.272	1	-1.114	0.3	1
KEGG_GLIOMA	59	1.012	0.42	1	0.918	0.588	0.865	-0.942	0.561	1
KEGG_GLUTATHIONE_METABOLISM	44	1.068	0.369	1	0.829	0.699	0.876	-0.795	0.748	1
KEGG_GLYCEROLIPID_METABOLISM	41	-1.398	0.058	0.944	0.638	0.977	0.99	1.198	0.217	0.936
KEGG_GLYCEROPHOSPHOLIPID_METABOLISM	64	-1.017	0.425	0.978	0.741	0.952	0.946	1.055	0.35	0.972
KEGG_GLYCINE_SERINE_AND_THREONINE_METABOLISM	26	-0.961	0.539	0.909	-0.865	0.71	0.902	0.918	0.587	0.874
KEGG_GLYCOLYSIS_GLUCONEOGENESIS	47	-0.796	0.793	0.938	-0.994	0.478	1	-0.949	0.54	1
KEGG_GLYCOSAMINOGLYCAN_BIOSYNTHESIS_CHONDROITIN_SULFATE	18	-1.15	0.315	1	-0.738	0.799	0.966	0.96	0.5	0.86
KEGG_GLYCOSAMINOGLYCAN_BIOSYNTHESIS_HEPARAN_SULFATE	16	-0.882	0.596	0.874	-1.414	0.079	1	-1.082	0.349	1
KEGG_GLYCOSAMINOGLYCAN_BIOSYNTHESIS_KERATAN_SULFATE	15	-0.924	0.553	0.9	1.097	0.353	0.783	1.229	0.223	1
KEGG_GLYCOSAMINOGLYCAN_DEGRADATION	18	-1.27	0.18	0.994	-1.156	0.291	1	-0.824	0.705	1
KEGG_GLYCOSPHINGOLIPID_BIOSYNTHESIS_LACTO_AND_NEOLACTO_SERIES	22	0.776	0.799	0.981	-1.154	0.285	1	-1.196	0.215	1
KEGG_GLYCOSYLPHOSPHATIDYLINOSITOL_GPI_ANCHOR_BIOSYNTHESIS	23	-1.34	0.153	1	-0.919	0.571	0.986	0.777	0.749	0.912
KEGG_GNRH_SIGNALING_PATHWAY	83	0.781	0.85	1	-0.901	0.627	0.887	-1.031	0.402	1
KEGG_GRAFT_VERSUS_HOST_DISEASE	37	0.876	0.627	1	1.238	0.26	0.566	1.023	0.45	0.894
KEGG_HEDGEHOG_SIGNALING_PATHWAY	39	-0.98	0.481	0.925	-1.277	0.109	1	-1.168	0.204	1
KEGG_HEMATOPOIETIC_CELL_LINEAGE	73	0.732	0.777	1	0.994	0.521	0.807	1.025	0.457	0.947
KEGG_HISTIDINE_METABOLISM	25	0.562	0.986	0.991	-0.917	0.572	0.915	-0.732	0.863	1
KEGG_HOMOLOGOUS_RECOMBINATION	24	1.254	0.222	1	1.465	0.075	0.487	1.272	0.238	1
KEGG_HUNTINGTONS_DISEASE	162	-0.603	0.879	1	0.857	0.604	0.903	1.131	0.297	0.97
KEGG_HYPERTROPHIC_CARDIOMYOPATHY_HCM	64	-0.972	0.485	0.901	-0.918	0.6	0.961	0.748	0.893	0.909
KEGG_INOSITOL_PHOSPHATE_METABOLISM	49	-1.223	0.202	0.992	-1.096	0.315	0.993	0.844	0.717	0.91
KEGG_INSULIN_SIGNALING_PATHWAY	120	0.807	0.766	1	0.857	0.681	0.914	-0.748	0.877	1
KEGG_INTESTINAL_IMMUNE_NETWORK_FOR_IGA_PRODUCTION	39	1.085	0.39	1	1.003	0.492	0.815	-0.724	0.807	1
KEGG_JAK_STAT_SIGNALING_PATHWAY	115	0.834	0.732	1	1.273	0.13	0.566	1.13	0.289	0.942
KEGG_LEISHMANIA_INFECTION	68	0.724	0.744	0.971	1.386	0.155	0.559	1.348	0.168	0.891
KEGG_LEUKOCYTE_TRANSENDOTHELIAL_MIGRATION	95	1.155	0.218	1	-0.941	0.572	1	-1.219	0.191	1
KEGG_LONG_TERM_DEPRESSION	51	0.942	0.527	1	-0.936	0.542	0.997	-1.169	0.233	1
KEGG_LONG_TERM_POTENTIATION	55	1.354	0.11	1	-0.913	0.603	0.881	-1.383	0.091	1
KEGG_LYSINE_DEGRADATION	44	-0.507	0.98	1	0.622	0.933	0.991	0.713	0.794	0.92
KEGG_LYSOSOME	114	-0.73	0.71	0.992	-0.524	0.931	0.978	0.579	0.937	0.998
KEGG_MAPK_SIGNALING_PATHWAY	213	1.335	0.071	1	1.354	0.058	0.597	0.835	0.738	0.893
KEGG_MELANOGENESIS	77	-0.864	0.669	0.862	-1.36	0.067	1	-1.167	0.236	1
KEGG_MELANOMA	51	0.892	0.656	1	0.776	0.819	0.924	0.818	0.773	0.871
KEGG_METABOLISM_OF_XENOBIOTICS_BY_CYTOCHROME_P450	38	1.07	0.333	1	-0.915	0.611	0.898	-1.253	0.159	1
KEGG_MISMATCH_REPAIR	22	1.116	0.359	1	1.219	0.299	0.596	0.948	0.559	0.86
KEGG_MTOR_SIGNALING_PATHWAY	47	-0.599	0.967	1	-1.738	0.01	0.344	-1.41	0.096	1
KEGG_N_GLYCAN_BIOSYNTHESIS	43	-1.512	0.083	0.62	-0.758	0.708	0.988	0.963	0.495	0.867
KEGG_NATURAL_KILLER_CELL_MEDIATED_CYTOTOXICITY	109	-0.586	0.91	1	0.743	0.762	0.954	0.88	0.608	0.908
KEGG_NEUROACTIVE_LIGAND_RECEPTOR_INTERACTION	111	-1.085	0.314	1	0.834	0.787	0.888	1.266	0.103	1
KEGG_NEUROTROPHIN_SIGNALING_PATHWAY	116	0.978	0.483	1	0.848	0.654	0.883	-0.871	0.638	1
KEGG_NICOTINATE_AND_NICOTINAMIDE_METABOLISM	21	-1.393	0.099	0.848	0.844	0.658	0.88	1.383	0.12	0.802
KEGG_NITROGEN_METABOLISM	17	-1.135	0.257	0.981	-1.171	0.217	1	0.57	0.994	0.992
KEGG_NOD_LIKE_RECEPTOR_SIGNALING_PATHWAY	57	0.973	0.514	1	1.258	0.241	0.568	0.97	0.538	0.866
KEGG_NON_SMALL_CELL_LUNG_CANCER	50	0.936	0.56	1	1.066	0.389	0.808	-0.79	0.777	1
KEGG_NOTCH_SIGNALING_PATHWAY	43	0.697	0.873	0.955	-0.737	0.806	0.949	-0.903	0.573	1
KEGG_NUCLEOTIDE_EXCISION_REPAIR	35	1.03	0.436	1	1.512	0.08	0.519	1.413	0.131	1
KEGG_O_GLYCAN_BIOSYNTHESIS	22	-1.597	0.026	0.52	-1.042	0.393	1	1.157	0.281	0.946
KEGG_OLFACTORY_TRANSDUCTION	24	-1.029	0.41	1	-0.997	0.467	1	-0.821	0.762	1
KEGG_OOCYTE_MEIOSIS	99	1.097	0.329	1	1.31	0.147	0.509	1.235	0.217	1
KEGG_OXIDATIVE_PHOSPHORYLATION	116	0.445	0.951	1	0.385	0.963	1	0.435	0.948	1
KEGG_P53_SIGNALING_PATHWAY	65	1.608	0.014	0.537	1.193	0.252	0.642	0.833	0.691	0.874
KEGG_PANCREATIC_CANCER	67	0.962	0.503	1	1.1	0.331	0.795	0.86	0.701	0.901
KEGG_PANTOTHENATE_AND_COA_BIOSYNTHESIS	15	-0.897	0.589	0.909	1.673	0.004	0.357	1.697	0.01	0.286
KEGG_PARKINSONS_DISEASE	117	-0.568	0.878	1	0.611	0.843	0.988	0.751	0.733	0.914
KEGG_PATHOGENIC_ESCHERICHIA_COLI_INFECTION	49	-0.651	0.932	1	0.895	0.59	0.875	0.759	0.818	0.932
KEGG_PATHWAYS_IN_CANCER	281	-0.891	0.657	0.887	-0.867	0.709	0.919	0.944	0.534	0.841
KEGG_PENTOSE_PHOSPHATE_PATHWAY	23	-0.578	0.939	1	1.596	0.035	0.352	1.045	0.386	0.979
KEGG_PEROXISOME	70	-0.783	0.754	0.949	-0.918	0.556	0.937	-0.732	0.842	1
KEGG_PHENYLALANINE_METABOLISM	15	-1.149	0.226	1	-0.777	0.803	0.993	0.9	0.63	0.877
KEGG_PHOSPHATIDYLINOSITOL_SIGNALING_SYSTEM	66	-1.206	0.218	0.949	-1.337	0.102	1	-1.12	0.286	1
KEGG_PORPHYRIN_AND_CHLOROPHYLL_METABOLISM	26	-1.588	0.035	0.422	-1.467	0.069	1	0.754	0.772	0.92
KEGG_PPAR_SIGNALING_PATHWAY	49	-0.988	0.486	0.978	0.674	0.944	0.998	0.748	0.867	0.899
KEGG_PRIMARY_IMMUNODEFICIENCY	33	1.291	0.233	1	1.019	0.484	0.843	-0.502	0.957	1
KEGG_PRION_DISEASES	29	1.391	0.105	1	1.259	0.215	0.584	-0.83	0.669	1
KEGG_PROGESTERONE_MEDIATED_OOCYTE_MATURATION	76	1.346	0.077	1	1.53	0.036	0.517	1.167	0.245	0.943
KEGG_PROPANOATE_METABOLISM	29	-0.493	0.996	1	0.604	0.91	0.982	0.631	0.896	0.975
KEGG_PROSTATE_CANCER	82	-0.946	0.558	0.904	-1.107	0.284	1	-0.872	0.7	1
KEGG_PROTEASOME	41	0.906	0.542	1	1.429	0.132	0.527	0.975	0.461	0.882
KEGG_PROTEIN_EXPORT	22	-1.503	0.048	0.559	1.03	0.438	0.831	1.771	0.002	0.394
KEGG_PROXIMAL_TUBULE_BICARBONATE_RECLAMATION	15	-1.135	0.33	1	0.706	0.87	0.972	1.105	0.34	0.94
KEGG_PURINE_METABOLISM	142	-1.043	0.387	1	0.856	0.739	0.892	1.155	0.265	0.92
KEGG_PYRIMIDINE_METABOLISM	91	-1.014	0.432	0.959	1.46	0.046	0.465	1.724	0.008	0.335
KEGG_PYRUVATE_METABOLISM	33	-1.27	0.191	0.924	0.644	0.934	0.996	1.276	0.177	1
KEGG_REGULATION_OF_ACTIN_CYTOSKELETON	169	-0.827	0.81	0.908	-0.749	0.922	0.984	-0.894	0.653	1
KEGG_REGULATION_OF_AUTOPHAGY	19	-0.976	0.472	0.912	-1.163	0.296	1	-0.768	0.78	1
KEGG_RENAL_CELL_CARCINOMA	64	-0.909	0.586	0.916	-0.536	0.971	0.99	-0.5	0.986	0.986
KEGG_RETINOL_METABOLISM	28	0.883	0.68	1	-1.003	0.448	1	-1.143	0.233	1
KEGG_RIBOSOME	82	-1.338	0.179	0.922	-1.097	0.408	1	0.403	0.98	0.998
KEGG_RIG_I_LIKE_RECEPTOR_SIGNALING_PATHWAY	54	0.776	0.729	0.996	0.834	0.641	0.877	0.785	0.724	0.911
KEGG_RNA_DEGRADATION	56	1.089	0.368	1	1.465	0.174	0.531	1.072	0.402	0.972
KEGG_RNA_POLYMERASE	28	-0.593	0.917	1	0.919	0.567	0.876	0.869	0.601	0.896
KEGG_SELENOAMINO_ACID_METABOLISM	24	0.583	0.973	1	0.75	0.856	0.956	0.755	0.816	0.927
KEGG_SMALL_CELL_LUNG_CANCER	80	0.899	0.579	1	1.193	0.219	0.627	1.084	0.327	0.957
KEGG_SNARE_INTERACTIONS_IN_VESICULAR_TRANSPORT	36	0.834	0.692	1	1.095	0.355	0.77	0.833	0.694	0.863
KEGG_SPHINGOLIPID_METABOLISM	35	-0.871	0.609	0.88	-1.082	0.355	0.994	-0.967	0.512	1
KEGG_SPLICEOSOME	124	1.96	0.031	0.042	2.019	0.008	0.025	1.446	0.17	1
KEGG_STARCH_AND_SUCROSE_METABOLISM	29	-0.953	0.518	0.906	0.922	0.564	0.912	1.192	0.209	0.926
KEGG_STEROID_BIOSYNTHESIS	15	-1.325	0.178	0.903	0.339	0.998	1	1.216	0.266	1
KEGG_STEROID_HORMONE_BIOSYNTHESIS	26	-1.261	0.136	0.896	-0.954	0.554	1	0.819	0.78	0.88
KEGG_SYSTEMIC_LUPUS_ERYTHEMATOSUS	104	0.984	0.459	1	1.307	0.226	0.499	1.017	0.452	0.874
KEGG_T_CELL_RECEPTOR_SIGNALING_PATHWAY	100	1.29	0.246	1	0.869	0.616	0.915	-0.828	0.649	1
KEGG_TASTE_TRANSDUCTION	22	-0.899	0.615	0.921	0.669	0.909	0.993	0.837	0.673	0.901
KEGG_TGF_BETA_SIGNALING_PATHWAY	70	0.845	0.73	1	0.922	0.593	0.899	-0.961	0.503	1
KEGG_THYROID_CANCER	27	-1.022	0.433	1	-1.032	0.435	1	-0.711	0.852	0.996
KEGG_TIGHT_JUNCTION	104	0.63	0.935	0.997	-1.31	0.19	1	-1.361	0.147	1
KEGG_TOLL_LIKE_RECEPTOR_SIGNALING_PATHWAY	81	0.894	0.566	1	1.256	0.244	0.556	1.087	0.394	0.974
KEGG_TRYPTOPHAN_METABOLISM	30	0.788	0.731	1	1.238	0.202	0.582	1.111	0.344	0.95
KEGG_TYPE_I_DIABETES_MELLITUS	38	1.08	0.386	1	1.312	0.153	0.523	0.989	0.477	0.878
KEGG_TYPE_II_DIABETES_MELLITUS	32	1.081	0.412	1	1.048	0.415	0.836	0.854	0.612	0.902
KEGG_TYROSINE_METABOLISM	31	-0.858	0.675	0.859	0.73	0.89	0.95	0.953	0.532	0.862
KEGG_UBIQUITIN_MEDIATED_PROTEOLYSIS	127	1.004	0.444	1	1.34	0.136	0.509	1.279	0.169	1
KEGG_VALINE_LEUCINE_AND_ISOLEUCINE_DEGRADATION	41	0.433	0.992	0.997	0.517	0.927	1	0.703	0.746	0.922
KEGG_VASCULAR_SMOOTH_MUSCLE_CONTRACTION	84	0.685	0.94	0.956	-0.897	0.631	0.876	-1.04	0.392	1
KEGG_VASOPRESSIN_REGULATED_WATER_REABSORPTION	39	-0.866	0.633	0.875	1.343	0.114	0.545	1.447	0.083	1
KEGG_VEGF_SIGNALING_PATHWAY	63	1.345	0.091	1	1.676	0.008	0.52	1.2	0.198	0.967
KEGG_VIBRIO_CHOLERAE_INFECTION	47	-1.074	0.38	1	-0.575	0.917	0.989	1.024	0.413	0.909
KEGG_VIRAL_MYOCARDITIS	58	0.821	0.696	1	1.043	0.392	0.832	0.945	0.532	0.854
KEGG_WNT_SIGNALING_PATHWAY	128	-1.126	0.268	0.931	-1.294	0.122	1	-1.004	0.443	1

## Sheet: Reactome
REACTOME - INTENTION-TO-TREAT
		Net-En_vs_COC			CCVR_vs_COC			CCVR_vs_Net-En
NAME	SIZE	NES	Nom.p.val	FDR.q.val	NES	Nom.p.val	FDR.q.val	NES	Nom.p.val	FDR.q.val
REACTOME_A_TETRASACCHARIDE_LINKER_SEQUENCE_IS_REQUIRED_FOR_GAG_SYNTHESIS	18	-1.04	0.396	0.971	-1.268	0.179	1	-0.868	0.661	1
REACTOME_ABC_FAMILY_PROTEINS_MEDIATED_TRANSPORT	93	-0.848	0.692	0.979	1.259	0.152	0.655	1.13	0.306	0.838
REACTOME_ABC_TRANSPORTER_DISORDERS	69	0.892	0.614	1	1.278	0.156	0.637	1.015	0.415	0.833
REACTOME_ABERRANT_REGULATION_OF_MITOTIC_EXIT_IN_CANCER_DUE_TO_RB1_DEFECTS	19	0.415	1	0.994	1.6	0.046	0.603	1.543	0.067	1
REACTOME_ABERRANT_REGULATION_OF_MITOTIC_G1_S_TRANSITION_IN_CANCER_DUE_TO_RB1_DEFECTS	17	-0.701	0.862	0.974	1.12	0.336	0.695	1.403	0.06	0.929
REACTOME_ABORTIVE_ELONGATION_OF_HIV_1_TRANSCRIPT_IN_THE_ABSENCE_OF_TAT	22	0.477	0.994	0.999	-0.759	0.741	1	0.751	0.769	0.892
REACTOME_ACTIVATED_NOTCH1_TRANSMITS_SIGNAL_TO_THE_NUCLEUS	30	-0.772	0.803	0.98	-0.854	0.676	1	-1.011	0.449	1
REACTOME_ACTIVATED_PKN1_STIMULATES_TRANSCRIPTION_OF_AR_ANDROGEN_RECEPTOR_REGULATED_GENES_KLK2_AND_KLK3	52	0.611	0.807	1	1.074	0.465	0.714	0.998	0.543	0.826
REACTOME_ACTIVATED_TAK1_MEDIATES_P38_MAPK_ACTIVATION	23	-0.75	0.781	0.97	0.887	0.592	0.814	0.933	0.561	0.813
REACTOME_ACTIVATION_OF_AMPK_DOWNSTREAM_OF_NMDARS	21	-0.869	0.66	0.965	0.775	0.785	0.882	1.03	0.432	0.829
REACTOME_ACTIVATION_OF_ANTERIOR_HOX_GENES_IN_HINDBRAIN_DEVELOPMENT_DURING_EARLY_EMBRYOGENESIS	99	1.02	0.453	1	1.185	0.334	0.643	1.021	0.467	0.833
REACTOME_ACTIVATION_OF_ATR_IN_RESPONSE_TO_REPLICATION_STRESS	36	1.28	0.248	1	1.441	0.112	0.547	1.237	0.293	0.867
REACTOME_ACTIVATION_OF_BAD_AND_TRANSLOCATION_TO_MITOCHONDRIA_	15	-0.478	0.99	0.984	-0.63	0.917	0.961	0.584	0.951	0.965
REACTOME_ACTIVATION_OF_BH3_ONLY_PROTEINS	30	0.942	0.556	1	1	0.464	0.782	0.872	0.647	0.824
REACTOME_ACTIVATION_OF_GENE_EXPRESSION_BY_SREBF_SREBP_	40	-0.994	0.461	0.949	-0.432	0.992	0.987	0.663	0.817	0.948
REACTOME_ACTIVATION_OF_IRF3_IRF7_MEDIATED_BY_TBK1_IKK_EPSILON	16	-0.749	0.73	0.965	0.918	0.576	0.801	0.875	0.61	0.825
REACTOME_ACTIVATION_OF_KAINATE_RECEPTORS_UPON_GLUTAMATE_BINDING	22	-0.899	0.654	0.969	-0.918	0.614	1	0.867	0.651	0.822
REACTOME_ACTIVATION_OF_MATRIX_METALLOPROTEINASES	27	-0.768	0.799	0.969	0.852	0.685	0.828	1.051	0.387	0.831
REACTOME_ACTIVATION_OF_NMDA_RECEPTORS_AND_POSTSYNAPTIC_EVENTS	72	1.008	0.436	1	0.945	0.545	0.794	0.913	0.594	0.81
REACTOME_ACTIVATION_OF_SMO	16	-0.727	0.758	0.97	-0.748	0.786	1	-0.785	0.715	1
REACTOME_ACTIVATION_OF_THE_MRNA_UPON_BINDING_OF_THE_CAP_BINDING_COMPLEX_AND_EIFS_AND_SUBSEQUENT_BINDING_TO_43S	58	-1.199	0.303	1	-0.866	0.584	1	0.483	0.961	0.983
REACTOME_ACTIVATION_OF_THE_PRE_REPLICATIVE_COMPLEX	32	1.077	0.433	1	1.465	0.102	0.527	1.281	0.223	0.857
REACTOME_ACYL_CHAIN_REMODELLING_OF_PC	20	-0.783	0.84	0.98	0.946	0.544	0.798	1.023	0.432	0.837
REACTOME_ACYL_CHAIN_REMODELLING_OF_PE	21	0.83	0.754	1	0.732	0.895	0.911	-0.812	0.77	1
REACTOME_ACYL_CHAIN_REMODELLING_OF_PS	17	-1.301	0.137	1	-0.86	0.679	1	1.026	0.417	0.832
REACTOME_ADHERENS_JUNCTIONS_INTERACTIONS	24	0.893	0.612	1	0.635	0.935	0.94	0.704	0.874	0.917
REACTOME_ADORA2B_MEDIATED_ANTI_INFLAMMATORY_CYTOKINES_PRODUCTION	61	0.828	0.812	1	1.008	0.452	0.773	0.981	0.506	0.82
REACTOME_ADP_SIGNALLING_THROUGH_P2Y_PURINOCEPTOR_1	19	-0.841	0.698	0.97	-1.061	0.351	1	-0.922	0.581	1
REACTOME_ADP_SIGNALLING_THROUGH_P2Y_PURINOCEPTOR_12	15	0.845	0.713	1	0.552	0.984	0.97	-0.707	0.872	0.992
REACTOME_ADRENALINE_NORADRENALINE_INHIBITS_INSULIN_SECRETION	22	0.791	0.833	1	-1.129	0.244	1	-1.127	0.279	1
REACTOME_AGGREPHAGY	36	-1.3	0.151	1	1.213	0.214	0.635	1.503	0.034	0.839
REACTOME_AMINO_ACID_TRANSPORT_ACROSS_THE_PLASMA_MEMBRANE	24	-1.197	0.255	1	0.838	0.679	0.837	1.112	0.353	0.845
REACTOME_AMINO_ACIDS_REGULATE_MTORC1	49	-0.849	0.691	0.98	-1.076	0.351	1	-0.53	0.991	0.977
REACTOME_AMYLOID_FIBER_FORMATION	84	-0.586	0.876	0.975	1.269	0.27	0.647	1.292	0.24	0.858
REACTOME_ANCHORING_FIBRIL_FORMATION	15	-0.786	0.742	0.981	0.801	0.707	0.863	0.762	0.745	0.883
REACTOME_ANCHORING_OF_THE_BASAL_BODY_TO_THE_PLASMA_MEMBRANE	96	0.656	0.877	1	1.322	0.179	0.619	1.317	0.162	0.95
REACTOME_ANTI_INFLAMMATORY_RESPONSE_FAVOURING_LEISHMANIA_PARASITE_INFECTION	93	-0.707	0.941	0.979	0.848	0.712	0.83	1.048	0.37	0.829
REACTOME_ANTIGEN_ACTIVATES_B_CELL_RECEPTOR_BCR_LEADING_TO_GENERATION_OF_SECOND_MESSENGERS	30	1.108	0.435	1	1.529	0.023	0.565	1.2	0.325	0.877
REACTOME_ANTIGEN_PRESENTATION_FOLDING_ASSEMBLY_AND_PEPTIDE_LOADING_OF_CLASS_I_MHC	25	-0.957	0.489	0.949	0.672	0.816	0.933	1.382	0.126	0.939
REACTOME_ANTIGEN_PROCESSING_CROSS_PRESENTATION	95	-0.706	0.742	0.975	1.349	0.198	0.603	1.36	0.194	0.916
REACTOME_ANTIGEN_PROCESSING_UBIQUITINATION_PROTEASOME_DEGRADATION	278	1.098	0.3	1	1.059	0.328	0.726	-0.699	0.93	0.992
REACTOME_ANTIMICROBIAL_PEPTIDES	41	-1.562	0.023	1	1.275	0.162	0.64	1.668	0.002	1
REACTOME_ANTIVIRAL_MECHANISM_BY_IFN_STIMULATED_GENES	81	-0.403	0.977	0.995	0.833	0.589	0.842	1.107	0.352	0.84
REACTOME_APC_C_CDC20_MEDIATED_DEGRADATION_OF_CYCLIN_B	23	-0.683	0.811	0.98	1.512	0.073	0.531	1.507	0.062	0.838
REACTOME_APC_C_CDH1_MEDIATED_DEGRADATION_OF_CDC20_AND_OTHER_APC_C_CDH1_TARGETED_PROTEINS_IN_LATE_MITOSIS_EARLY_G1	70	0.811	0.654	1	1.33	0.213	0.62	1.48	0.126	0.811
REACTOME_APC_C_MEDIATED_DEGRADATION_OF_CELL_CYCLE_PROTEINS	84	0.704	0.754	1	1.565	0.077	0.646	1.643	0.035	1
REACTOME_APC_CDC20_MEDIATED_DEGRADATION_OF_NEK2A	25	-0.883	0.583	0.963	1.724	0.014	0.565	1.622	0.018	1
REACTOME_APOPTOTIC_CLEAVAGE_OF_CELLULAR_PROTEINS	38	-0.911	0.563	0.966	-0.931	0.532	1	0.526	0.97	0.98
REACTOME_APOPTOTIC_EXECUTION_PHASE	52	-1.144	0.288	1	0.815	0.7	0.859	0.908	0.579	0.81
REACTOME_APOPTOTIC_FACTOR_MEDIATED_RESPONSE	18	1.61	0.03	1	1.668	0.016	0.468	1.076	0.375	0.825
REACTOME_AQUAPORIN_MEDIATED_TRANSPORT	34	1.019	0.41	1	-0.947	0.568	1	-1.067	0.324	1
REACTOME_ARACHIDONIC_ACID_METABOLISM	47	-1.137	0.234	1	-1.106	0.304	1	-0.892	0.665	1
REACTOME_ASPARAGINE_N_LINKED_GLYCOSYLATION	275	-1.612	0.014	1	0.631	0.959	0.94	1.362	0.106	0.928
REACTOME_ASSEMBLY_AND_CELL_SURFACE_PRESENTATION_OF_NMDA_RECEPTORS	30	1.035	0.418	1	0.871	0.651	0.824	0.687	0.939	0.928
REACTOME_ASSEMBLY_OF_COLLAGEN_FIBRILS_AND_OTHER_MULTIMERIC_STRUCTURES	55	-0.967	0.519	0.938	-0.654	0.926	0.973	0.985	0.478	0.825
REACTOME_ASSEMBLY_OF_THE_HIV_VIRION	16	0.696	0.805	1	-1.773	0.01	1	-1.802	0.006	0.411
REACTOME_ASSEMBLY_OF_THE_PRE_REPLICATIVE_COMPLEX	65	1.158	0.328	1	1.432	0.17	0.543	1.124	0.368	0.844
REACTOME_ASSOCIATION_OF_TRIC_CCT_WITH_TARGET_PROTEINS_DURING_BIOSYNTHESIS	38	-0.957	0.493	0.954	1.255	0.194	0.655	1.13	0.3	0.836
REACTOME_ASYMMETRIC_LOCALIZATION_OF_PCP_PROTEINS	61	-1.345	0.126	1	-0.638	0.93	0.961	0.95	0.541	0.809
REACTOME_ATF4_ACTIVATES_GENES_IN_RESPONSE_TO_ENDOPLASMIC_RETICULUM_STRESS	26	0.895	0.581	1	1.389	0.136	0.577	1.157	0.294	0.866
REACTOME_ATTENUATION_PHASE	24	1.529	0.06	1	1.453	0.109	0.548	0.583	0.882	0.964
REACTOME_AUF1_HNRNP_D0_BINDS_AND_DESTABILIZES_MRNA	52	1.22	0.238	1	1.161	0.324	0.668	0.543	0.938	0.979
REACTOME_AURKA_ACTIVATION_BY_TPX2	71	0.962	0.475	1	1.407	0.149	0.553	1.187	0.314	0.866
REACTOME_AUTOPHAGY	134	-1.094	0.324	0.988	-0.981	0.482	1	-0.616	0.969	0.976
REACTOME_B_WICH_COMPLEX_POSITIVELY_REGULATES_RRNA_EXPRESSION	75	0.696	0.739	1	1.129	0.409	0.694	1.111	0.427	0.842
REACTOME_BASE_EXCISION_REPAIR	82	0.555	0.831	1	1.218	0.339	0.647	1.148	0.383	0.86
REACTOME_BASE_EXCISION_REPAIR_AP_SITE_FORMATION	54	0.432	0.926	0.996	1.078	0.444	0.71	1.083	0.461	0.829
REACTOME_BASIGIN_INTERACTIONS	21	-1.078	0.372	0.996	-0.971	0.497	1	-0.649	0.94	0.991
REACTOME_BBSOME_MEDIATED_CARGO_TARGETING_TO_CILIUM	21	0.842	0.681	1	0.593	0.931	0.956	-0.511	0.964	0.974
REACTOME_BETA_CATENIN_INDEPENDENT_WNT_SIGNALING	132	-1.172	0.211	1	-1.062	0.35	1	-1.027	0.387	1
REACTOME_BETA_CATENIN_PHOSPHORYLATION_CASCADE	17	-0.932	0.523	0.958	1.204	0.278	0.64	1.697	0.032	1
REACTOME_BILE_ACID_AND_BILE_SALT_METABOLISM	32	-0.7	0.945	0.972	-0.806	0.793	1	-0.872	0.622	1
REACTOME_BINDING_AND_UPTAKE_OF_LIGANDS_BY_SCAVENGER_RECEPTORS	34	-1.358	0.14	1	-0.717	0.805	1	1.146	0.342	0.858
REACTOME_BIOLOGICAL_OXIDATIONS	149	-0.894	0.69	0.974	-0.902	0.685	1	-0.954	0.531	1
REACTOME_BIOSYNTHESIS_OF_THE_N_GLYCAN_PRECURSOR_DOLICHOL_LIPID_LINKED_OLIGOSACCHARIDE_LLO_AND_TRANSFER_TO_A_NASCENT_PROTEIN	70	-1.13	0.283	1	-0.691	0.913	0.994	0.956	0.493	0.805
REACTOME_BLOOD_GROUP_SYSTEMS_BIOSYNTHESIS	18	-0.898	0.602	0.967	-0.958	0.524	1	0.731	0.855	0.906
REACTOME_BMAL1_CLOCK_NPAS2_ACTIVATES_CIRCADIAN_GENE_EXPRESSION	25	0.847	0.654	1	-0.987	0.472	1	-0.951	0.538	1
REACTOME_BRANCHED_CHAIN_AMINO_ACID_CATABOLISM	20	0.801	0.666	1	1.025	0.438	0.749	1.093	0.369	0.845
REACTOME_BUDDING_AND_MATURATION_OF_HIV_VIRION	26	-0.846	0.618	0.977	-1.426	0.125	1	-1.291	0.204	1
REACTOME_BUTYRATE_RESPONSE_FACTOR_1_BRF1_BINDS_AND_DESTABILIZES_MRNA	17	1.045	0.431	1	1.533	0.075	0.569	1.18	0.283	0.875
REACTOME_C_TYPE_LECTIN_RECEPTORS_CLRS_	134	0.995	0.449	1	1.08	0.374	0.709	0.887	0.596	0.818
REACTOME_CA_DEPENDENT_EVENTS	32	0.821	0.772	1	-1.051	0.391	1	-1.195	0.214	1
REACTOME_CA2_PATHWAY	53	-1.149	0.245	1	-0.978	0.491	1	-0.821	0.779	1
REACTOME_CALNEXIN_CALRETICULIN_CYCLE	26	-1.759	0.028	1	0.744	0.766	0.906	1.514	0.054	0.868
REACTOME_CARBOXYTERMINAL_POST_TRANSLATIONAL_MODIFICATIONS_OF_TUBULIN	28	-1.033	0.427	0.951	-0.665	0.947	0.972	1.005	0.462	0.829
REACTOME_CARDIAC_CONDUCTION	78	-1.302	0.097	1	-0.889	0.677	1	1.092	0.303	0.835
REACTOME_CARGO_CONCENTRATION_IN_THE_ER	28	-1.153	0.294	1	1.101	0.361	0.695	1.563	0.04	1
REACTOME_CARGO_RECOGNITION_FOR_CLATHRIN_MEDIATED_ENDOCYTOSIS	96	-1.31	0.114	1	0.876	0.656	0.82	0.985	0.456	0.823
REACTOME_CARGO_TRAFFICKING_TO_THE_PERICILIARY_MEMBRANE	45	0.776	0.737	1	1.137	0.296	0.688	0.998	0.441	0.829
REACTOME_CASPASE_ACTIVATION_VIA_DEATH_RECEPTORS_IN_THE_PRESENCE_OF_LIGAND	15	-0.479	0.988	0.986	-0.608	0.899	0.959	-0.53	0.965	0.974
REACTOME_CASPASE_ACTIVATION_VIA_EXTRINSIC_APOPTOTIC_SIGNALLING_PATHWAY	25	0.641	0.9	1	-0.705	0.841	1	-0.731	0.839	1
REACTOME_CD209_DC_SIGN_SIGNALING	20	0.742	0.786	1	0.911	0.589	0.801	0.571	0.931	0.969
REACTOME_CD28_CO_STIMULATION	31	1.015	0.482	1	-0.661	0.837	0.973	-0.766	0.738	1
REACTOME_CD28_DEPENDENT_PI3K_AKT_SIGNALING	20	1.164	0.32	1	-0.732	0.772	1	-0.773	0.711	1
REACTOME_CELL_CELL_COMMUNICATION	103	-0.674	0.917	0.977	-0.673	0.907	0.992	0.807	0.742	0.857
REACTOME_CELL_CELL_JUNCTION_ORGANIZATION	47	0.759	0.777	1	-0.727	0.843	1	-0.734	0.874	1
REACTOME_CELL_CYCLE_CHECKPOINTS	278	1.025	0.449	1	1.515	0.127	0.548	1.409	0.17	0.969
REACTOME_CELL_DEATH_SIGNALLING_VIA_NRAGE_NRIF_AND_NADE	71	-1.019	0.426	0.952	-1.122	0.294	1	-0.914	0.581	1
REACTOME_CELL_EXTRACELLULAR_MATRIX_INTERACTIONS	17	-0.654	0.882	0.973	0.682	0.841	0.933	0.923	0.555	0.805
REACTOME_CELL_JUNCTION_ORGANIZATION	73	0.615	0.947	1	-0.585	0.968	0.963	0.753	0.801	0.891
REACTOME_CELL_SURFACE_INTERACTIONS_AT_THE_VASCULAR_WALL	115	-1.056	0.376	0.995	-1.147	0.275	1	-0.826	0.741	1
REACTOME_CELLULAR_RESPONSE_TO_HEAT_STRESS	95	1.586	0.048	0.968	1.708	0.035	0.423	1.108	0.341	0.843
REACTOME_CELLULAR_RESPONSE_TO_HYPOXIA	68	-0.815	0.671	0.984	0.577	0.932	0.962	-0.865	0.62	1
REACTOME_CELLULAR_SENESCENCE	178	0.907	0.558	1	1.501	0.114	0.518	1.286	0.237	0.862
REACTOME_CHAPERONE_MEDIATED_AUTOPHAGY	20	-1.485	0.097	0.953	-0.874	0.589	1	0.896	0.552	0.818
REACTOME_CHEMOKINE_RECEPTORS_BIND_CHEMOKINES	44	0.903	0.571	1	0.661	0.914	0.937	-0.922	0.584	1
REACTOME_CHOLESTEROL_BIOSYNTHESIS	23	-1.393	0.154	1	-0.572	0.869	0.968	1.032	0.473	0.826
REACTOME_CHONDROITIN_SULFATE_BIOSYNTHESIS	15	-1.216	0.228	1	-0.936	0.561	1	0.723	0.84	0.907
REACTOME_CHONDROITIN_SULFATE_DERMATAN_SULFATE_METABOLISM	39	-1.304	0.146	1	-1.205	0.201	1	-0.713	0.893	1
REACTOME_CHROMATIN_MODIFYING_ENZYMES	248	0.73	0.682	1	1.125	0.382	0.693	0.998	0.497	0.824
REACTOME_CHROMOSOME_MAINTENANCE	126	0.764	0.679	1	1.37	0.203	0.591	1.236	0.302	0.849
REACTOME_CILIUM_ASSEMBLY	187	-0.652	0.873	0.972	0.907	0.571	0.804	0.927	0.534	0.803
REACTOME_CIRCADIAN_CLOCK	65	0.565	0.938	1	-0.833	0.635	1	-0.972	0.497	1
REACTOME_CITRIC_ACID_CYCLE_TCA_CYCLE_	22	-0.835	0.658	0.971	-0.798	0.686	1	0.871	0.627	0.822
REACTOME_CLASS_A_1_RHODOPSIN_LIKE_RECEPTORS_	158	-0.98	0.479	0.938	0.949	0.547	0.8	1.142	0.232	0.845
REACTOME_CLASS_B_2_SECRETIN_FAMILY_RECEPTORS_	48	-1.067	0.324	1	-0.94	0.598	1	0.848	0.751	0.831
REACTOME_CLASS_I_MHC_MEDIATED_ANTIGEN_PROCESSING_PRESENTATION	339	0.86	0.699	1	1.113	0.29	0.696	0.953	0.499	0.806
REACTOME_CLASS_I_PEROXISOMAL_MEMBRANE_PROTEIN_IMPORT	19	0.514	0.986	1	-0.839	0.652	1	-0.871	0.645	1
REACTOME_CLATHRIN_MEDIATED_ENDOCYTOSIS	136	-1.044	0.365	0.987	0.717	0.905	0.914	0.829	0.741	0.846
REACTOME_CLEC7A_DECTIN_1_SIGNALING	97	1.466	0.11	1	1.362	0.183	0.586	0.589	0.874	0.965
REACTOME_COBALAMIN_CBL_VITAMIN_B12_TRANSPORT_AND_METABOLISM	18	-1.619	0.014	1	-1.031	0.423	1	1.177	0.244	0.854
REACTOME_COLLAGEN_BIOSYNTHESIS_AND_MODIFYING_ENZYMES	56	-0.943	0.538	0.949	-0.805	0.75	1	0.659	0.907	0.947
REACTOME_COLLAGEN_CHAIN_TRIMERIZATION	36	-0.941	0.561	0.949	-0.692	0.899	0.997	0.841	0.667	0.841
REACTOME_COLLAGEN_DEGRADATION	56	-0.884	0.634	0.969	0.792	0.775	0.87	1.06	0.383	0.83
REACTOME_COLLAGEN_FORMATION	78	-0.968	0.51	0.941	-0.723	0.853	1	0.803	0.734	0.861
REACTOME_COMMON_PATHWAY_OF_FIBRIN_CLOT_FORMATION	18	-0.986	0.489	0.939	-0.916	0.624	1	0.802	0.761	0.861
REACTOME_COMPLEMENT_CASCADE	37	0.752	0.801	1	0.976	0.517	0.797	1.023	0.418	0.833
REACTOME_COMPLEX_I_BIOGENESIS	52	-0.498	0.916	0.983	0.542	0.873	0.972	0.481	0.941	0.982
REACTOME_CONDENSATION_OF_PROPHASE_CHROMOSOMES	60	0.773	0.685	1	1.22	0.335	0.644	1.15	0.395	0.857
REACTOME_CONSTITUTIVE_SIGNALING_BY_ABERRANT_PI3K_IN_CANCER	56	0.928	0.594	1	1.024	0.386	0.749	0.809	0.85	0.857
REACTOME_CONSTITUTIVE_SIGNALING_BY_AKT1_E17K_IN_CANCER	25	0.876	0.618	1	-0.906	0.559	1	-0.837	0.636	1
REACTOME_CONSTITUTIVE_SIGNALING_BY_EGFRVIII	15	1.267	0.208	1	0.909	0.523	0.803	-0.844	0.602	1
REACTOME_CONSTITUTIVE_SIGNALING_BY_LIGAND_RESPONSIVE_EGFR_CANCER_VARIANTS	19	0.662	0.865	1	0.759	0.74	0.9	-0.785	0.715	1
REACTOME_CONVERSION_FROM_APC_C_CDC20_TO_APC_C_CDH1_IN_LATE_ANAPHASE	19	-0.745	0.753	0.963	1.705	0.01	0.411	1.653	0.029	1
REACTOME_COOPERATION_OF_PDCL_PHLP1_AND_TRIC_CCT_IN_G_PROTEIN_BETA_FOLDING	31	-1.03	0.403	0.949	-0.941	0.554	1	0.731	0.846	0.905
REACTOME_COOPERATION_OF_PREFOLDIN_AND_TRIC_CCT_IN_ACTIN_AND_TUBULIN_FOLDING	28	-1.035	0.419	0.956	0.971	0.503	0.793	1.07	0.395	0.824
REACTOME_COPI_DEPENDENT_GOLGI_TO_ER_RETROGRADE_TRAFFIC	88	-1.103	0.346	0.996	1.146	0.274	0.679	1.275	0.164	0.851
REACTOME_COPI_INDEPENDENT_GOLGI_TO_ER_RETROGRADE_TRAFFIC	45	-1.541	0.054	1	-0.931	0.541	1	1.499	0.055	0.84
REACTOME_COPI_MEDIATED_ANTEROGRADE_TRANSPORT	92	-1.628	0.014	1	-0.867	0.654	1	1.246	0.213	0.865
REACTOME_COPII_MEDIATED_VESICLE_TRANSPORT	62	-0.886	0.594	0.976	0.995	0.451	0.784	1.165	0.264	0.87
REACTOME_COSTIMULATION_BY_THE_CD28_FAMILY	64	1.019	0.495	1	0.548	0.893	0.97	-0.816	0.665	1
REACTOME_CREB1_PHOSPHORYLATION_THROUGH_NMDA_RECEPTOR_MEDIATED_ACTIVATION_OF_RAS_SIGNALING	22	1.335	0.119	1	0.958	0.514	0.796	-1.029	0.411	1
REACTOME_CRISTAE_FORMATION	31	0.614	0.857	1	0.506	0.95	0.978	0.379	0.99	0.997
REACTOME_CROSS_PRESENTATION_OF_SOLUBLE_EXOGENOUS_ANTIGENS_ENDOSOMES_	47	0.944	0.518	1	1.205	0.29	0.644	1.096	0.331	0.845
REACTOME_CROSSLINKING_OF_COLLAGEN_FIBRILS	18	-0.778	0.749	0.973	0.967	0.524	0.791	0.997	0.498	0.821
REACTOME_CTLA4_INHIBITORY_SIGNALING	21	1.102	0.394	1	1.261	0.254	0.656	0.502	0.966	0.98
REACTOME_CYCLIN_A_B1_B2_ASSOCIATED_EVENTS_DURING_G2_M_TRANSITION	25	1.202	0.268	1	1.643	0.006	0.55	1.524	0.049	0.997
REACTOME_CYCLIN_A_CDK2_ASSOCIATED_EVENTS_AT_S_PHASE_ENTRY	83	0.909	0.565	1	1.423	0.115	0.549	1.288	0.188	0.858
REACTOME_CYCLIN_D_ASSOCIATED_EVENTS_IN_G1	47	0.922	0.539	1	1.286	0.163	0.646	1.155	0.294	0.86
REACTOME_CYTOCHROME_P450_ARRANGED_BY_SUBSTRATE_TYPE	37	0.934	0.555	1	-0.935	0.556	1	-1.271	0.123	1
REACTOME_CYTOSOLIC_SENSORS_OF_PATHOGEN_ASSOCIATED_DNA_	61	0.832	0.727	1	0.84	0.66	0.835	-0.73	0.855	0.998
REACTOME_CYTOSOLIC_SULFONATION_OF_SMALL_MOLECULES	19	-1.042	0.376	0.986	0.923	0.586	0.8	1.131	0.277	0.839
REACTOME_CYTOSOLIC_TRNA_AMINOACYLATION	24	0.814	0.671	1	1.392	0.138	0.577	1.396	0.137	0.924
REACTOME_DAG_AND_IP3_SIGNALING	36	1.113	0.303	1	-1.129	0.304	1	-1.416	0.075	1
REACTOME_DAP12_INTERACTIONS	35	0.688	0.786	1	0.93	0.571	0.8	0.742	0.727	0.898
REACTOME_DAP12_SIGNALING	26	0.468	0.952	0.997	-0.726	0.751	1	-0.603	0.857	0.971
REACTOME_DARPP_32_EVENTS	23	0.784	0.745	1	0.81	0.729	0.859	0.963	0.479	0.807
REACTOME_DDX58_IFIH1_MEDIATED_INDUCTION_OF_INTERFERON_ALPHA_BETA	64	-0.918	0.533	0.965	0.504	0.919	0.977	0.98	0.495	0.816
REACTOME_DEACTIVATION_OF_THE_BETA_CATENIN_TRANSACTIVATING_COMPLEX	39	-1.673	0.02	1	-1.482	0.053	1	-0.901	0.584	1
REACTOME_DEADENYLATION_DEPENDENT_MRNA_DECAY	56	1.017	0.438	1	1.499	0.117	0.518	1.248	0.233	0.866
REACTOME_DEADENYLATION_OF_MRNA	25	1.161	0.269	1	1.051	0.362	0.729	0.792	0.723	0.864
REACTOME_DEATH_RECEPTOR_SIGNALLING	134	-0.6	0.996	0.977	-1.222	0.17	1	-1.305	0.114	1
REACTOME_DECTIN_1_MEDIATED_NONCANONICAL_NF_KB_SIGNALING	59	1.591	0.072	0.997	1.156	0.325	0.672	-1.009	0.44	1
REACTOME_DECTIN_2_FAMILY	24	0.661	0.89	1	0.793	0.733	0.869	0.974	0.512	0.817
REACTOME_DEFECTIVE_C1GALT1C1_CAUSES_TN_POLYAGGLUTINATION_SYNDROME_TNPS_	15	-0.795	0.712	0.977	-1.15	0.34	1	-0.933	0.576	1
REACTOME_DEFECTIVE_CFTR_CAUSES_CYSTIC_FIBROSIS	58	1.018	0.426	1	1.249	0.238	0.654	0.841	0.612	0.84
REACTOME_DEFECTS_IN_VITAMIN_AND_COFACTOR_METABOLISM	21	-1.151	0.312	1	-0.918	0.581	1	1.186	0.266	0.865
REACTOME_DEGRADATION_OF_AXIN	52	0.777	0.726	1	0.883	0.58	0.815	-0.6	0.912	0.97
REACTOME_DEGRADATION_OF_BETA_CATENIN_BY_THE_DESTRUCTION_COMPLEX	82	-1.102	0.334	0.992	-0.669	0.837	0.986	0.686	0.826	0.928
REACTOME_DEGRADATION_OF_DVL	53	1.217	0.224	1	0.889	0.584	0.816	-0.991	0.44	1
REACTOME_DEGRADATION_OF_GLI1_BY_THE_PROTEASOME	56	0.99	0.454	1	0.954	0.486	0.795	-0.844	0.601	1
REACTOME_DEGRADATION_OF_THE_EXTRACELLULAR_MATRIX	119	-1.013	0.434	0.951	0.675	0.99	0.937	0.967	0.491	0.81
REACTOME_DEPOLYMERISATION_OF_THE_NUCLEAR_LAMINA	15	0.854	0.662	1	1.076	0.39	0.713	1.154	0.289	0.859
REACTOME_DEPOSITION_OF_NEW_CENPA_CONTAINING_NUCLEOSOMES_AT_THE_CENTROMERE	64	0.631	0.83	1	1.257	0.271	0.651	1.244	0.285	0.866
REACTOME_DETOXIFICATION_OF_REACTIVE_OXYGEN_SPECIES	33	-1.041	0.426	0.983	0.957	0.51	0.794	1.417	0.087	0.959
REACTOME_DEUBIQUITINATION	262	0.985	0.46	1	1.192	0.287	0.646	0.948	0.496	0.809
REACTOME_DISASSEMBLY_OF_THE_DESTRUCTION_COMPLEX_AND_RECRUITMENT_OF_AXIN_TO_THE_MEMBRANE	27	-1.681	0.01	1	0.56	0.962	0.967	1.63	0.031	1
REACTOME_DISEASES_ASSOCIATED_WITH_GLYCOSAMINOGLYCAN_METABOLISM	31	-1.182	0.273	1	-0.813	0.737	1	0.942	0.563	0.815
REACTOME_DISEASES_ASSOCIATED_WITH_GLYCOSYLATION_PRECURSOR_BIOSYNTHESIS	18	-1.425	0.093	1	-0.768	0.718	1	0.919	0.552	0.807
REACTOME_DISEASES_ASSOCIATED_WITH_N_GLYCOSYLATION_OF_PROTEINS	15	-1.217	0.283	1	-0.722	0.727	1	0.905	0.574	0.811
REACTOME_DISEASES_ASSOCIATED_WITH_O_GLYCOSYLATION_OF_PROTEINS	57	-0.888	0.657	0.976	-1.099	0.313	1	-0.975	0.508	1
REACTOME_DISEASES_OF_CARBOHYDRATE_METABOLISM	31	-1.802	0	1	-1.119	0.307	1	1.179	0.237	0.862
REACTOME_DISEASES_OF_GLYCOSYLATION	120	-1.079	0.348	0.998	-1.03	0.399	1	-0.844	0.704	1
REACTOME_DISEASES_OF_IMMUNE_SYSTEM	24	0.75	0.746	1	1.059	0.452	0.721	0.936	0.581	0.812
REACTOME_DISEASES_OF_METABOLISM	202	-1.255	0.138	1	-1.062	0.347	1	0.895	0.65	0.816
REACTOME_DISEASES_OF_MITOTIC_CELL_CYCLE	35	-0.626	0.914	0.976	1.426	0.129	0.556	1.56	0.049	1
REACTOME_DISEASES_OF_PROGRAMMED_CELL_DEATH	24	1.266	0.194	1	0.945	0.529	0.793	0.647	0.921	0.951
REACTOME_DISEASES_OF_SIGNAL_TRANSDUCTION_BY_GROWTH_FACTOR_RECEPTORS_AND_SECOND_MESSENGERS	351	-0.772	0.889	0.978	0.985	0.494	0.793	0.958	0.508	0.808
REACTOME_DISORDERS_OF_TRANSMEMBRANE_TRANSPORTERS	150	-1.195	0.205	1	1.192	0.18	0.651	1.536	0.026	1
REACTOME_DNA_DAMAGE_BYPASS	47	-0.901	0.557	0.97	1.102	0.353	0.697	1.403	0.141	0.942
REACTOME_DNA_DAMAGE_RECOGNITION_IN_GG_NER	37	0.914	0.52	1	1.045	0.394	0.729	0.589	0.929	0.963
REACTOME_DNA_DAMAGE_TELOMERE_STRESS_INDUCED_SENESCENCE	71	-0.584	0.843	0.974	1.244	0.301	0.657	1.233	0.283	0.854
REACTOME_DNA_DOUBLE_STRAND_BREAK_REPAIR	152	0.914	0.554	1	1.503	0.11	0.518	1.274	0.277	0.843
REACTOME_DNA_DOUBLE_STRAND_BREAK_RESPONSE	72	0.573	0.844	1	1.176	0.382	0.651	1.026	0.493	0.835
REACTOME_DNA_METHYLATION	51	0.725	0.736	1	1.116	0.429	0.696	1.045	0.518	0.825
REACTOME_DNA_REPAIR	302	0.938	0.522	1	1.446	0.153	0.545	1.216	0.32	0.881
REACTOME_DNA_REPLICATION	123	0.793	0.678	1	1.578	0.087	0.621	1.493	0.096	0.837
REACTOME_DNA_REPLICATION_PRE_INITIATION	81	1.005	0.461	1	1.418	0.175	0.542	1.237	0.277	0.853
REACTOME_DNA_STRAND_ELONGATION	32	0.854	0.617	1	1.446	0.132	0.556	1.227	0.295	0.861
REACTOME_DOPAMINE_NEUROTRANSMITTER_RELEASE_CYCLE	17	-1.105	0.293	0.997	0.858	0.703	0.828	0.93	0.557	0.813
REACTOME_DOWNREGULATION_OF_ERBB2_SIGNALING	28	-1.011	0.446	0.946	-0.922	0.595	1	-0.639	0.921	0.984
REACTOME_DOWNREGULATION_OF_SMAD2_3_SMAD4_TRANSCRIPTIONAL_ACTIVITY	23	0.719	0.821	1	0.946	0.505	0.8	-0.659	0.859	0.988
REACTOME_DOWNREGULATION_OF_TGF_BETA_RECEPTOR_SIGNALING	26	-0.655	0.843	0.977	-1.312	0.181	1	-1.074	0.389	1
REACTOME_DOWNSTREAM_SIGNAL_TRANSDUCTION	28	0.854	0.654	1	-0.945	0.53	1	-1.047	0.39	1
REACTOME_DOWNSTREAM_SIGNALING_EVENTS_OF_B_CELL_RECEPTOR_BCR_	78	1.539	0.088	1	1.363	0.201	0.588	0.632	0.818	0.951
REACTOME_DOWNSTREAM_SIGNALING_OF_ACTIVATED_FGFR1	19	-0.806	0.679	0.983	-0.722	0.819	1	-0.994	0.486	1
REACTOME_DOWNSTREAM_SIGNALING_OF_ACTIVATED_FGFR2	17	1.117	0.359	1	0.83	0.649	0.844	-1.1	0.346	1
REACTOME_DOWNSTREAM_SIGNALING_OF_ACTIVATED_FGFR3	16	1.283	0.19	1	-1.256	0.213	1	-1.835	0	0.454
REACTOME_DOWNSTREAM_SIGNALING_OF_ACTIVATED_FGFR4	15	1.322	0.159	1	-0.787	0.703	1	-1.59	0.037	1
REACTOME_DUAL_INCISION_IN_GG_NER	35	0.746	0.735	1	1.421	0.138	0.543	1.291	0.21	0.857
REACTOME_DUAL_INCISION_IN_TC_NER	55	0.826	0.646	1	1.365	0.198	0.59	1.404	0.134	0.953
REACTOME_E2F_MEDIATED_REGULATION_OF_DNA_REPLICATION	22	1.173	0.309	1	1.347	0.201	0.605	1.274	0.261	0.839
REACTOME_E3_UBIQUITIN_LIGASES_UBIQUITINATE_TARGET_PROTEINS	58	-0.639	0.832	0.975	0.976	0.49	0.793	1.002	0.46	0.828
REACTOME_ECM_PROTEOGLYCANS	62	-0.977	0.499	0.929	-0.648	0.943	0.969	0.785	0.733	0.87
REACTOME_EFFECTS_OF_PIP2_HYDROLYSIS	23	-0.892	0.604	0.974	-1.113	0.333	1	-0.858	0.665	1
REACTOME_EGFR_DOWNREGULATION	30	-0.795	0.671	0.975	-0.666	0.848	0.974	-0.596	0.915	0.969
REACTOME_EGR2_AND_SOX10_MEDIATED_INITIATION_OF_SCHWANN_CELL_MYELINATION	23	-1.024	0.431	0.953	1.178	0.238	0.648	1.284	0.158	0.86
REACTOME_ELASTIC_FIBRE_FORMATION	40	-0.61	0.963	0.977	-0.842	0.697	1	-0.964	0.536	1
REACTOME_ENDOGENOUS_STEROLS	15	0.886	0.623	1	0.562	0.982	0.967	-0.987	0.469	1
REACTOME_ENDOSOMAL_SORTING_COMPLEX_REQUIRED_FOR_TRANSPORT_ESCRT_	29	-0.865	0.593	0.968	-1.378	0.151	1	-1.286	0.196	1
REACTOME_ENERGY_DEPENDENT_REGULATION_OF_MTOR_BY_LKB1_AMPK	27	-0.946	0.485	0.951	-1.627	0.025	1	-0.716	0.818	1
REACTOME_EPH_EPHRIN_MEDIATED_REPULSION_OF_CELLS	44	1.078	0.375	1	-1.031	0.427	1	-1.409	0.099	1
REACTOME_EPH_EPHRIN_SIGNALING	83	0.964	0.533	1	-0.865	0.637	1	-1.253	0.169	1
REACTOME_EPHA_MEDIATED_GROWTH_CONE_COLLAPSE	23	0.827	0.721	1	-1.246	0.182	1	-1.334	0.128	1
REACTOME_EPHB_MEDIATED_FORWARD_SIGNALING	39	1.032	0.444	1	0.683	0.829	0.935	-0.943	0.507	1
REACTOME_EPHRIN_SIGNALING	18	1.336	0.099	1	-0.912	0.601	1	-1.629	0.004	1
REACTOME_EPIGENETIC_REGULATION_OF_GENE_EXPRESSION	127	0.893	0.572	1	1.212	0.345	0.63	1.12	0.4	0.839
REACTOME_ER_QUALITY_CONTROL_COMPARTMENT_ERQC_	21	-1.603	0.07	0.97	0.75	0.767	0.9	1.414	0.079	0.96
REACTOME_ER_TO_GOLGI_ANTEROGRADE_TRANSPORT	138	-1.521	0.038	1	0.686	0.894	0.934	1.362	0.098	0.939
REACTOME_ERCC6_CSB_AND_EHMT2_G9A_POSITIVELY_REGULATE_RRNA_EXPRESSION	61	0.653	0.772	1	1.106	0.443	0.696	1.035	0.52	0.831
REACTOME_ERK_MAPK_TARGETS	22	0.543	0.945	1	0.648	0.848	0.934	0.638	0.865	0.952
REACTOME_ESR_MEDIATED_SIGNALING	197	0.814	0.714	1	1.226	0.238	0.65	1.132	0.309	0.843
REACTOME_ESTROGEN_DEPENDENT_GENE_EXPRESSION	135	0.738	0.715	1	1.282	0.253	0.644	1.138	0.362	0.845
REACTOME_ESTROGEN_DEPENDENT_NUCLEAR_EVENTS_DOWNSTREAM_OF_ESR_MEMBRANE_SIGNALING	24	0.67	0.859	1	1.092	0.392	0.706	0.85	0.657	0.832
REACTOME_EUKARYOTIC_TRANSLATION_ELONGATION	87	-1.478	0.122	0.962	-1.142	0.373	1	0.321	0.994	0.999
REACTOME_EUKARYOTIC_TRANSLATION_INITIATION	114	-1.378	0.241	1	-0.92	0.546	1	0.514	0.896	0.978
REACTOME_EXPORT_OF_VIRAL_RIBONUCLEOPROTEINS_FROM_NUCLEUS	33	1.119	0.32	1	1.323	0.225	0.625	1.146	0.333	0.862
REACTOME_EXTENSION_OF_TELOMERES	48	1.06	0.42	1	1.386	0.162	0.579	1.136	0.381	0.844
REACTOME_EXTRA_NUCLEAR_ESTROGEN_SIGNALING	66	0.804	0.744	1	0.719	0.868	0.914	0.629	0.985	0.949
REACTOME_EXTRACELLULAR_MATRIX_ORGANIZATION	258	-0.884	0.633	0.966	-0.769	0.872	1	0.797	0.756	0.859
REACTOME_FACTORS_INVOLVED_IN_MEGAKARYOCYTE_DEVELOPMENT_AND_PLATELET_PRODUCTION	135	-1.082	0.343	0.996	1.107	0.308	0.697	1.164	0.261	0.863
REACTOME_FANCONI_ANEMIA_PATHWAY	33	1.193	0.281	1	1.315	0.195	0.632	0.879	0.602	0.824
REACTOME_FATTY_ACID_METABOLISM	147	-1.172	0.218	1	-1.11	0.286	1	-0.804	0.815	1
REACTOME_FATTY_ACYL_COA_BIOSYNTHESIS	28	-1.315	0.168	1	-0.5	0.992	0.978	1.071	0.378	0.828
REACTOME_FC_EPSILON_RECEPTOR_FCERI_SIGNALING	126	1.054	0.406	1	0.968	0.501	0.793	0.487	0.951	0.984
REACTOME_FCERI_MEDIATED_CA_2_MOBILIZATION	30	0.526	0.88	1	0.629	0.827	0.941	0.593	0.887	0.965
REACTOME_FCERI_MEDIATED_MAPK_ACTIVATION	31	0.918	0.559	1	-0.742	0.749	1	-0.735	0.763	1
REACTOME_FCERI_MEDIATED_NF_KB_ACTIVATION	78	0.842	0.616	1	0.948	0.505	0.801	0.557	0.94	0.973
REACTOME_FCGAMMA_RECEPTOR_FCGR_DEPENDENT_PHAGOCYTOSIS	83	1.225	0.274	1	1.244	0.255	0.651	0.524	0.949	0.98
REACTOME_FCGR3A_MEDIATED_IL10_SYNTHESIS	36	-0.754	0.796	0.967	-0.878	0.614	1	0.985	0.456	0.821
REACTOME_FGFR1_MUTANT_RECEPTOR_ACTIVATION	23	0.708	0.8	1	1.192	0.259	0.648	0.994	0.453	0.823
REACTOME_FGFR2_ALTERNATIVE_SPLICING	26	0.683	0.776	1	-0.724	0.728	1	-1.031	0.419	1
REACTOME_FGFR2_MUTANT_RECEPTOR_ACTIVATION	19	0.577	0.894	1	0.87	0.654	0.824	0.915	0.562	0.808
REACTOME_FLT3_SIGNALING	249	-0.813	0.82	0.98	0.863	0.736	0.827	-0.755	0.933	1
REACTOME_FORMATION_OF_ATP_BY_CHEMIOSMOTIC_COUPLING	18	0.85	0.634	1	0.649	0.84	0.935	0.64	0.847	0.953
REACTOME_FORMATION_OF_FIBRIN_CLOT_CLOTTING_CASCADE_	28	-0.944	0.536	0.95	-0.888	0.674	1	-0.86	0.675	1
REACTOME_FORMATION_OF_INCISION_COMPLEX_IN_GG_NER	37	1.476	0.092	1	1.639	0.053	0.529	0.965	0.465	0.811
REACTOME_FORMATION_OF_RNA_POL_II_ELONGATION_COMPLEX_	53	1.495	0.083	1	1.756	0.026	0.911	1.34	0.15	0.938
REACTOME_FORMATION_OF_SENESCENCE_ASSOCIATED_HETEROCHROMATIN_FOCI_SAHF_	17	-1.18	0.263	1	1.304	0.166	0.644	1.593	0.024	1
REACTOME_FORMATION_OF_TC_NER_PRE_INCISION_COMPLEX	46	0.715	0.794	1	1.223	0.263	0.643	1.088	0.335	0.83
REACTOME_FORMATION_OF_THE_BETA_CATENIN_TCF_TRANSACTIVATING_COMPLEX	77	0.482	0.911	1	0.976	0.512	0.795	1.01	0.522	0.825
REACTOME_FORMATION_OF_THE_CORNIFIED_ENVELOPE	83	-1.05	0.452	0.989	-1.191	0.324	1	-0.971	0.519	1
REACTOME_FORMATION_OF_THE_EARLY_ELONGATION_COMPLEX	29	1.031	0.388	1	1.55	0.062	0.649	1.3	0.184	0.889
REACTOME_FORMATION_OF_TUBULIN_FOLDING_INTERMEDIATES_BY_CCT_TRIC	21	-1.264	0.178	1	0.842	0.667	0.836	1.159	0.285	0.867
REACTOME_FOXO_MEDIATED_TRANSCRIPTION	54	-1.25	0.175	1	0.858	0.672	0.828	1.157	0.26	0.864
REACTOME_FOXO_MEDIATED_TRANSCRIPTION_OF_CELL_CYCLE_GENES	15	-0.803	0.68	0.98	-1.181	0.286	1	-1.019	0.467	1
REACTOME_FOXO_MEDIATED_TRANSCRIPTION_OF_CELL_DEATH_GENES	16	-0.707	0.807	0.977	-0.649	0.821	0.975	-0.626	0.861	0.984
REACTOME_FOXO_MEDIATED_TRANSCRIPTION_OF_OXIDATIVE_STRESS_METABOLIC_AND_NEURONAL_GENES	20	-1.404	0.086	1	1.309	0.147	0.638	1.567	0.03	1
REACTOME_G_ALPHA_12_13_SIGNALLING_EVENTS	67	-0.699	0.956	0.971	-0.951	0.565	1	-0.966	0.485	1
REACTOME_G_ALPHA_I_SIGNALLING_EVENTS	247	-1.037	0.38	0.971	0.93	0.629	0.8	1.131	0.205	0.842
REACTOME_G_ALPHA_Q_SIGNALLING_EVENTS	127	-0.75	0.957	0.967	-0.805	0.825	1	0.789	0.947	0.865
REACTOME_G_ALPHA_S_SIGNALLING_EVENTS	81	-1.052	0.324	0.995	-0.983	0.479	1	0.962	0.516	0.807
REACTOME_G_ALPHA_Z_SIGNALLING_EVENTS	37	0.742	0.937	1	-1.043	0.36	1	-0.933	0.566	1
REACTOME_G_BETA_GAMMA_SIGNALLING_THROUGH_PI3KGAMMA	19	0.653	0.9	1	0.605	0.959	0.954	0.668	0.838	0.947
REACTOME_G_PROTEIN_ACTIVATION	16	0.896	0.603	1	-1.052	0.375	1	-1.051	0.395	1
REACTOME_G_PROTEIN_BETA_GAMMA_SIGNALLING	26	-0.712	0.813	0.984	0.712	0.814	0.916	0.889	0.601	0.82
REACTOME_G_PROTEIN_MEDIATED_EVENTS	46	0.921	0.589	1	-1.15	0.247	1	-1.329	0.104	1
REACTOME_G0_AND_EARLY_G1	26	0.945	0.528	1	1.508	0.05	0.528	1.407	0.075	0.951
REACTOME_G1_S_DNA_DAMAGE_CHECKPOINTS	65	0.902	0.574	1	1.486	0.108	0.531	1.566	0.065	1
REACTOME_G1_S_SPECIFIC_TRANSCRIPTION	28	0.958	0.54	1	1.493	0.061	0.515	1.337	0.147	0.923
REACTOME_G2_M_CHECKPOINTS	158	1.173	0.346	1	1.417	0.194	0.539	1.178	0.378	0.862
REACTOME_G2_M_DNA_DAMAGE_CHECKPOINT	88	0.952	0.518	1	1.369	0.212	0.588	1.196	0.36	0.879
REACTOME_GAB1_SIGNALOSOME	17	-0.646	0.867	0.976	0.981	0.517	0.791	0.778	0.745	0.876
REACTOME_GABA_B_RECEPTOR_ACTIVATION	29	0.987	0.462	1	-0.882	0.693	1	-0.981	0.483	1
REACTOME_GABA_RECEPTOR_ACTIVATION	34	1.167	0.179	1	0.805	0.85	0.86	-0.987	0.471	1
REACTOME_GAMMA_CARBOXYLATION_HYPUSINE_FORMATION_AND_ARYLSULFATASE_ACTIVATION	37	-1.23	0.193	1	-1.278	0.129	1	-0.957	0.544	1
REACTOME_GAP_FILLING_DNA_REPAIR_SYNTHESIS_AND_LIGATION_IN_GG_NER	25	-0.608	0.847	0.976	1.105	0.396	0.696	1.164	0.338	0.867
REACTOME_GAP_JUNCTION_ASSEMBLY	20	-1.526	0.023	1	-1.152	0.306	1	0.607	0.978	0.96
REACTOME_GAP_JUNCTION_TRAFFICKING_AND_REGULATION	33	-1.36	0.096	1	-1.084	0.369	1	-0.534	0.986	0.983
REACTOME_GASTRIN_CREB_SIGNALLING_PATHWAY_VIA_PKC_AND_MAPK	16	0.85	0.617	1	0.598	0.882	0.956	-0.808	0.646	1
REACTOME_GENE_AND_PROTEIN_EXPRESSION_BY_JAK_STAT_SIGNALING_AFTER_INTERLEUKIN_12_STIMULATION	35	-1.213	0.248	1	0.808	0.673	0.859	0.991	0.464	0.82
REACTOME_GENE_SILENCING_BY_RNA	115	0.679	0.727	1	1.286	0.276	0.649	1.2	0.329	0.88
REACTOME_GENERATION_OF_SECOND_MESSENGER_MOLECULES	31	1.144	0.394	1	-0.867	0.641	1	-1.13	0.375	1
REACTOME_GLOBAL_GENOME_NUCLEOTIDE_EXCISION_REPAIR_GG_NER_	77	1.259	0.233	1	1.529	0.111	0.574	1.105	0.363	0.837
REACTOME_GLUCAGON_LIKE_PEPTIDE_1_GLP1_REGULATES_INSULIN_SECRETION	29	1.145	0.262	1	-1.096	0.321	1	-1.399	0.087	1
REACTOME_GLUCAGON_SIGNALING_IN_METABOLIC_REGULATION	25	0.675	0.932	1	-0.948	0.534	1	-0.907	0.592	1
REACTOME_GLUCAGON_TYPE_LIGAND_RECEPTORS	17	-0.711	0.872	0.982	-0.683	0.946	0.992	0.798	0.793	0.86
REACTOME_GLUCONEOGENESIS	26	-1.054	0.386	0.995	0.898	0.558	0.812	1.114	0.316	0.849
REACTOME_GLUCOSE_METABOLISM	81	-1.513	0.067	1	-0.822	0.669	1	1.176	0.274	0.853
REACTOME_GLUTAMATE_NEUROTRANSMITTER_RELEASE_CYCLE	16	-1.51	0.021	0.99	0.586	0.974	0.959	0.976	0.503	0.818
REACTOME_GLUTATHIONE_CONJUGATION	32	-0.745	0.86	0.961	-0.994	0.479	1	-0.805	0.726	1
REACTOME_GLYCEROPHOSPHOLIPID_BIOSYNTHESIS	108	-0.804	0.846	0.984	0.759	0.886	0.898	0.929	0.604	0.811
REACTOME_GLYCOGEN_BREAKDOWN_GLYCOGENOLYSIS_	15	1.01	0.455	1	0.877	0.666	0.82	-0.823	0.733	1
REACTOME_GLYCOGEN_METABOLISM	27	-1.02	0.427	0.955	-1.023	0.434	1	-0.719	0.909	1
REACTOME_GLYCOGEN_STORAGE_DISEASES	15	-1.629	0.02	1	-1.342	0.12	1	0.539	0.972	0.978
REACTOME_GLYCOGEN_SYNTHESIS	16	-1.534	0.046	1	-1.463	0.049	1	-0.885	0.622	1
REACTOME_GLYCOLYSIS	66	-1.283	0.172	1	-0.796	0.735	1	0.963	0.512	0.812
REACTOME_GLYCOSAMINOGLYCAN_METABOLISM	98	-1.066	0.352	0.998	-0.925	0.571	1	0.832	0.738	0.843
REACTOME_GLYCOSPHINGOLIPID_METABOLISM	39	-1.626	0.02	1	-1.377	0.121	1	-0.853	0.668	1
REACTOME_GLYOXYLATE_METABOLISM_AND_GLYCINE_DEGRADATION	20	1.093	0.337	1	1.241	0.225	0.647	1.079	0.352	0.83
REACTOME_GOLGI_ASSOCIATED_VESICLE_BIOGENESIS	53	-1.041	0.406	0.979	0.868	0.656	0.824	1.014	0.432	0.826
REACTOME_GOLGI_TO_ER_RETROGRADE_TRANSPORT	121	-1.318	0.116	1	1.161	0.253	0.672	1.457	0.068	0.848
REACTOME_GPCR_LIGAND_BINDING	216	-0.992	0.443	0.935	0.944	0.544	0.791	1.145	0.223	0.857
REACTOME_GPVI_MEDIATED_ACTIVATION_CASCADE	31	-1.007	0.457	0.952	1.138	0.35	0.688	1.308	0.211	0.95
REACTOME_GRB2_EVENTS_IN_ERBB2_SIGNALING	15	-0.627	0.942	0.978	0.807	0.743	0.858	0.6	0.959	0.964
REACTOME_GROWTH_HORMONE_RECEPTOR_SIGNALING	20	0.725	0.821	1	1.594	0.025	0.591	1.46	0.058	0.882
REACTOME_HATS_ACETYLATE_HISTONES	126	0.512	0.87	1	1.057	0.461	0.722	0.929	0.581	0.813
REACTOME_HCMV_EARLY_EVENTS	116	0.475	0.891	0.998	1.196	0.363	0.648	1.214	0.34	0.882
REACTOME_HCMV_INFECTION	138	0.493	0.893	1	1.197	0.344	0.65	1.161	0.372	0.864
REACTOME_HCMV_LATE_EVENTS	100	0.683	0.733	1	1.139	0.399	0.688	1.034	0.497	0.829
REACTOME_HDACS_DEACETYLATE_HISTONES	77	0.532	0.859	1	1.112	0.414	0.695	1.121	0.428	0.844
REACTOME_HDMS_DEMETHYLATE_HISTONES	40	0.819	0.634	1	1.087	0.429	0.705	0.873	0.636	0.825
REACTOME_HDR_THROUGH_HOMOLOGOUS_RECOMBINATION_HRR_	61	0.96	0.506	1	1.508	0.084	0.52	1.34	0.194	0.928
REACTOME_HDR_THROUGH_SINGLE_STRAND_ANNEALING_SSA_	33	0.965	0.511	1	1.454	0.111	0.551	1.273	0.259	0.836
REACTOME_HEDGEHOG_LIGAND_BIOGENESIS	59	-1.005	0.439	0.947	0.894	0.597	0.812	1.072	0.367	0.83
REACTOME_HEDGEHOG_OFF_STATE	106	-1.035	0.382	0.95	-0.847	0.734	1	0.923	0.589	0.807
REACTOME_HEDGEHOG_ON_STATE	80	-1.186	0.224	1	-0.682	0.93	0.99	1.144	0.274	0.852
REACTOME_HEPARAN_SULFATE_HEPARIN_HS_GAG_METABOLISM	38	-0.915	0.56	0.96	-1.318	0.136	1	-0.999	0.466	1
REACTOME_HIV_ELONGATION_ARREST_AND_RECOVERY	31	1.119	0.298	1	1.109	0.309	0.695	-0.757	0.772	1
REACTOME_HIV_INFECTION	218	1.605	0.069	1	1.416	0.155	0.539	0.853	0.56	0.83
REACTOME_HIV_LIFE_CYCLE	139	1.6	0.059	1	1.478	0.125	0.528	0.946	0.492	0.809
REACTOME_HIV_TRANSCRIPTION_ELONGATION	38	1.4	0.116	1	1.711	0.021	0.501	1.365	0.14	0.971
REACTOME_HIV_TRANSCRIPTION_INITIATION	40	1.426	0.131	1	1.511	0.093	0.526	1.188	0.248	0.874
REACTOME_HOMOLOGOUS_DNA_PAIRING_AND_STRAND_EXCHANGE	39	0.918	0.574	1	1.484	0.089	0.528	1.298	0.222	0.889
REACTOME_HOMOLOGY_DIRECTED_REPAIR	125	0.918	0.561	1	1.467	0.129	0.527	1.302	0.252	0.898
REACTOME_HOST_INTERACTIONS_OF_HIV_FACTORS	128	1.262	0.228	1	1.403	0.183	0.55	0.958	0.448	0.812
REACTOME_HS_GAG_BIOSYNTHESIS	19	-0.709	0.837	0.979	-0.958	0.526	1	-0.695	0.843	0.985
REACTOME_HS_GAG_DEGRADATION	19	-1.052	0.411	0.99	-1.039	0.425	1	-0.88	0.615	1
REACTOME_HSF1_ACTIVATION	27	1.51	0.064	1	1.543	0.079	0.59	0.622	0.842	0.953
REACTOME_HSF1_DEPENDENT_TRANSACTIVATION	33	1.281	0.2	1	1.3	0.237	0.646	-0.453	0.978	0.988
REACTOME_HSP90_CHAPERONE_CYCLE_FOR_STEROID_HORMONE_RECEPTORS_SHR_	49	-1.012	0.439	0.949	1.279	0.126	0.637	1.22	0.195	0.873
REACTOME_HYALURONAN_METABOLISM	16	0.596	0.973	1	1.27	0.152	0.648	1.107	0.321	0.842
REACTOME_IKK_COMPLEX_RECRUITMENT_MEDIATED_BY_RIP1	22	0.681	0.822	1	1.05	0.416	0.729	0.94	0.535	0.815
REACTOME_IMMUNOREGULATORY_INTERACTIONS_BETWEEN_A_LYMPHOID_AND_A_NON_LYMPHOID_CELL	117	-0.621	0.888	0.978	0.728	0.777	0.913	0.929	0.558	0.81
REACTOME_INFECTION_WITH_MYCOBACTERIUM_TUBERCULOSIS	27	0.642	0.835	1	0.892	0.592	0.813	0.777	0.694	0.876
REACTOME_INFLAMMASOMES	20	-0.538	0.903	0.981	1.074	0.462	0.712	1.297	0.244	0.871
REACTOME_INFLUENZA_INFECTION	150	-1.501	0.17	1	-0.603	0.779	0.96	0.981	0.481	0.819
REACTOME_INHIBITION_OF_DNA_RECOMBINATION_AT_TELOMERE	58	0.625	0.775	1	1.127	0.422	0.692	1.078	0.466	0.827
REACTOME_INHIBITION_OF_THE_PROTEOLYTIC_ACTIVITY_OF_APC_C_REQUIRED_FOR_THE_ONSET_OF_ANAPHASE_BY_MITOTIC_SPINDLE_CHECKPOINT_COMPONENTS	20	-0.797	0.711	0.98	1.737	0.004	0.607	1.611	0.016	1
REACTOME_INITIAL_TRIGGERING_OF_COMPLEMENT	16	-0.594	0.924	0.979	0.45	0.994	0.985	0.704	0.833	0.914
REACTOME_INITIATION_OF_NUCLEAR_ENVELOPE_NE_REFORMATION	19	1.22	0.287	1	1.44	0.118	0.542	1.483	0.1	0.811
REACTOME_INOSITOL_PHOSPHATE_METABOLISM	42	-1.057	0.378	0.999	-1.061	0.327	1	-0.87	0.677	1
REACTOME_INSERTION_OF_TAIL_ANCHORED_PROTEINS_INTO_THE_ENDOPLASMIC_RETICULUM_MEMBRANE	21	-1.116	0.326	0.997	-1.075	0.386	1	-0.899	0.584	1
REACTOME_INSULIN_PROCESSING	24	-0.757	0.805	0.97	0.991	0.476	0.789	1.035	0.409	0.833
REACTOME_INSULIN_RECEPTOR_RECYCLING	21	-0.921	0.582	0.967	-0.751	0.766	1	0.539	0.965	0.976
REACTOME_INSULIN_RECEPTOR_SIGNALLING_CASCADE	34	-0.956	0.509	0.935	0.905	0.611	0.805	1.211	0.2	0.878
REACTOME_INTEGRATION_OF_ENERGY_METABOLISM	84	-0.979	0.474	0.932	-1.106	0.243	1	-0.963	0.496	1
REACTOME_INTEGRIN_CELL_SURFACE_INTERACTIONS	75	-0.884	0.614	0.973	0.787	0.828	0.872	0.975	0.492	0.816
REACTOME_INTEGRIN_SIGNALING	26	0.896	0.6	1	0.924	0.588	0.801	-0.71	0.866	0.996
REACTOME_INTERACTION_BETWEEN_L1_AND_ANKYRINS	23	-1.061	0.392	0.992	-1.086	0.323	1	0.823	0.755	0.848
REACTOME_INTERACTIONS_OF_REV_WITH_HOST_CELLULAR_PROTEINS	37	1.154	0.301	1	1.291	0.25	0.649	1.088	0.405	0.832
REACTOME_INTERACTIONS_OF_VPR_WITH_HOST_CELLULAR_PROTEINS	37	0.827	0.609	1	1.242	0.268	0.647	1.167	0.341	0.874
REACTOME_INTERCONVERSION_OF_NUCLEOTIDE_DI_AND_TRIPHOSPHATES	27	-0.891	0.593	0.973	1.621	0.015	0.586	1.328	0.129	0.922
REACTOME_INTERFERON_ALPHA_BETA_SIGNALING	56	-0.69	0.747	0.976	0.983	0.541	0.792	1.277	0.288	0.851
REACTOME_INTERFERON_GAMMA_SIGNALING	86	0.793	0.716	1	0.847	0.651	0.829	-0.789	0.707	1
REACTOME_INTERFERON_SIGNALING	181	-0.605	0.839	0.976	0.856	0.588	0.828	0.971	0.467	0.81
REACTOME_INTERLEUKIN_1_FAMILY_SIGNALING	129	0.591	0.94	1	1.229	0.265	0.647	1.068	0.395	0.828
REACTOME_INTERLEUKIN_1_SIGNALING	99	0.879	0.575	1	1.341	0.184	0.607	0.996	0.459	0.821
REACTOME_INTERLEUKIN_10_SIGNALING	41	0.953	0.558	1	1.306	0.188	0.641	1.26	0.246	0.847
REACTOME_INTERLEUKIN_12_FAMILY_SIGNALING	53	-0.679	0.849	0.976	-0.692	0.84	1	0.724	0.8	0.908
REACTOME_INTERLEUKIN_12_SIGNALING	44	-0.994	0.472	0.956	0.723	0.782	0.915	0.92	0.55	0.807
REACTOME_INTERLEUKIN_17_SIGNALING	70	0.842	0.683	1	0.913	0.545	0.805	-0.617	0.944	0.979
REACTOME_INTERLEUKIN_2_FAMILY_SIGNALING	39	0.756	0.717	1	1.119	0.402	0.693	0.858	0.615	0.823
REACTOME_INTERLEUKIN_20_FAMILY_SIGNALING	21	0.804	0.713	1	0.86	0.652	0.827	0.767	0.83	0.885
REACTOME_INTERLEUKIN_3_INTERLEUKIN_5_AND_GM_CSF_SIGNALING	44	0.442	0.939	0.996	0.983	0.487	0.79	0.937	0.551	0.813
REACTOME_INTERLEUKIN_37_SIGNALING	19	0.688	0.87	1	1.171	0.262	0.659	0.898	0.59	0.818
REACTOME_INTERLEUKIN_4_AND_INTERLEUKIN_13_SIGNALING	99	1.002	0.461	1	1.092	0.382	0.704	0.823	0.69	0.85
REACTOME_INTERLEUKIN_6_FAMILY_SIGNALING	19	1.423	0.078	1	1.378	0.131	0.581	1.135	0.319	0.843
REACTOME_INTERLEUKIN_7_SIGNALING	27	1.053	0.392	1	1.721	0.004	0.534	1.303	0.163	0.907
REACTOME_INTERLEUKIN_RECEPTOR_SHC_SIGNALING	23	0.599	0.866	1	0.953	0.541	0.796	0.767	0.722	0.883
REACTOME_INTRA_GOLGI_AND_RETROGRADE_GOLGI_TO_ER_TRAFFIC	187	-1.338	0.085	1	1.179	0.216	0.652	1.565	0.032	1
REACTOME_INTRA_GOLGI_TRAFFIC	42	-0.925	0.545	0.965	0.618	0.929	0.946	1.237	0.222	0.857
REACTOME_INTRACELLULAR_SIGNALING_BY_SECOND_MESSENGERS	269	1.211	0.158	1	1.048	0.359	0.728	-0.895	0.625	1
REACTOME_INTRAFLAGELLAR_TRANSPORT	51	-0.556	0.958	0.979	-0.732	0.775	1	-0.63	0.893	0.984
REACTOME_INTRINSIC_PATHWAY_FOR_APOPTOSIS	53	1.153	0.255	1	1.331	0.111	0.621	1.08	0.361	0.831
REACTOME_INTRINSIC_PATHWAY_OF_FIBRIN_CLOT_FORMATION	16	-0.977	0.48	0.933	-0.909	0.602	1	-0.883	0.629	1
REACTOME_INWARDLY_RECTIFYING_K_CHANNELS	18	-0.718	0.894	0.98	-0.783	0.852	1	-0.821	0.735	1
REACTOME_ION_CHANNEL_TRANSPORT	139	-0.993	0.434	0.941	-0.802	0.851	1	0.901	0.664	0.815
REACTOME_ION_HOMEOSTASIS	38	-1.13	0.297	1	-0.684	0.926	0.996	0.877	0.617	0.825
REACTOME_ION_TRANSPORT_BY_P_TYPE_ATPASES	42	0.78	0.788	1	-0.904	0.61	1	-0.894	0.629	1
REACTOME_IRE1ALPHA_ACTIVATES_CHAPERONES	46	-1.335	0.171	1	1.332	0.219	0.625	1.904	0.018	0.468
REACTOME_IRON_UPTAKE_AND_TRANSPORT	52	-1.61	0.022	0.996	-1.148	0.322	1	0.859	0.632	0.823
REACTOME_IRS_MEDIATED_SIGNALLING	29	-0.781	0.789	0.981	0.967	0.521	0.789	1.179	0.238	0.866
REACTOME_JNK_C_JUN_KINASES_PHOSPHORYLATION_AND_ACTIVATION_MEDIATED_BY_ACTIVATED_HUMAN_TAK1	22	0.724	0.818	1	-0.562	0.954	0.964	-0.964	0.497	1
REACTOME_KERATAN_SULFATE_BIOSYNTHESIS	23	-1.112	0.309	0.994	-0.875	0.692	1	-0.955	0.538	1
REACTOME_KERATAN_SULFATE_KERATIN_METABOLISM	29	-1.091	0.32	0.984	-0.891	0.648	1	-0.961	0.521	1
REACTOME_KERATINIZATION	84	-1.063	0.449	0.995	-1.208	0.314	1	-0.971	0.532	1
REACTOME_KINESINS	50	-1.134	0.328	1	1.066	0.391	0.721	1.237	0.218	0.862
REACTOME_KSRP_KHSRP_BINDS_AND_DESTABILIZES_MRNA	17	1.02	0.455	1	1.514	0.066	0.532	1.189	0.278	0.881
REACTOME_L1CAM_INTERACTIONS	98	-1.173	0.218	1	-0.955	0.521	1	0.928	0.577	0.806
REACTOME_LAGGING_STRAND_SYNTHESIS	20	0.669	0.803	1	1.237	0.269	0.649	1.046	0.451	0.827
REACTOME_LAMININ_INTERACTIONS	30	-0.846	0.646	0.979	0.654	0.879	0.937	0.783	0.716	0.871
REACTOME_LATE_ENDOSOMAL_MICROAUTOPHAGY	31	-1.24	0.227	1	-1.355	0.152	1	-0.944	0.539	1
REACTOME_LDL_CLEARANCE	18	-1.4	0.117	1	-0.723	0.764	1	1.182	0.316	0.873
REACTOME_LEISHMANIA_INFECTION	174	0.779	0.824	1	0.932	0.536	0.8	0.937	0.569	0.814
REACTOME_LISTERIA_MONOCYTOGENES_ENTRY_INTO_HOST_CELLS	19	-1.067	0.384	1	-1.125	0.337	1	-1.017	0.43	1
REACTOME_LYSOSOME_VESICLE_BIOGENESIS	31	-1.231	0.208	1	1.19	0.252	0.639	1.301	0.173	0.893
REACTOME_M_PHASE	385	0.818	0.623	1	1.413	0.198	0.541	1.364	0.184	0.966
REACTOME_MAP2K_AND_MAPK_ACTIVATION	39	-0.801	0.763	0.98	0.853	0.674	0.828	0.84	0.658	0.838
REACTOME_MAP3K8_TPL2_DEPENDENT_MAPK1_3_ACTIVATION	16	0.699	0.817	1	0.811	0.667	0.861	-0.744	0.73	1
REACTOME_MAPK_FAMILY_SIGNALING_CASCADES	279	0.85	0.745	1	0.902	0.661	0.807	-0.75	0.939	1
REACTOME_MAPK_TARGETS_NUCLEAR_EVENTS_MEDIATED_BY_MAP_KINASES	31	1.037	0.423	1	0.653	0.847	0.936	-0.758	0.715	1
REACTOME_MAPK6_MAPK4_SIGNALING	84	1.458	0.084	1	1.131	0.306	0.695	-0.654	0.925	0.989
REACTOME_MEIOSIS	94	0.846	0.606	1	1.317	0.259	0.63	1.18	0.355	0.871
REACTOME_MEIOTIC_RECOMBINATION	68	0.638	0.802	1	1.29	0.284	0.644	1.228	0.31	0.864
REACTOME_MEIOTIC_SYNAPSIS	64	0.86	0.623	1	1.217	0.344	0.641	1.015	0.517	0.831
REACTOME_MET_ACTIVATES_PTK2_SIGNALING	28	-0.669	0.868	0.977	-0.825	0.688	1	-0.789	0.716	1
REACTOME_MET_PROMOTES_CELL_MOTILITY	39	-0.685	0.823	0.98	-0.771	0.741	1	-0.809	0.679	1
REACTOME_METABOLIC_DISORDERS_OF_BIOLOGICAL_OXIDATION_ENZYMES	24	-0.769	0.838	0.973	0.709	0.902	0.916	0.77	0.851	0.884
REACTOME_METABOLISM_OF_AMINO_ACIDS_AND_DERIVATIVES	311	-0.679	0.945	0.974	0.835	0.7	0.839	0.928	0.577	0.807
REACTOME_METABOLISM_OF_CARBOHYDRATES	249	-1.285	0.105	1	-1.066	0.336	1	0.973	0.507	0.815
REACTOME_METABOLISM_OF_COFACTORS	18	0.526	0.965	1	0.867	0.634	0.824	0.664	0.892	0.948
REACTOME_METABOLISM_OF_FAT_SOLUBLE_VITAMINS	32	-0.956	0.527	0.943	0.752	0.81	0.902	1.003	0.443	0.827
REACTOME_METABOLISM_OF_FOLATE_AND_PTERINES	16	-0.771	0.79	0.976	1.041	0.409	0.734	1.122	0.308	0.845
REACTOME_METABOLISM_OF_NUCLEOTIDES	92	-1.176	0.205	1	1.522	0.022	0.54	1.519	0.024	0.885
REACTOME_METABOLISM_OF_POLYAMINES	55	1.126	0.3	1	1.405	0.124	0.553	0.893	0.562	0.815
REACTOME_METABOLISM_OF_PORPHYRINS	23	-1.473	0.054	0.956	-1.15	0.298	1	0.828	0.689	0.844
REACTOME_METABOLISM_OF_STEROID_HORMONES	24	0.855	0.713	1	0.933	0.563	0.799	1.039	0.372	0.826
REACTOME_METABOLISM_OF_STEROIDS	125	-0.761	0.866	0.97	-0.648	0.978	0.972	0.699	0.942	0.918
REACTOME_METABOLISM_OF_VITAMINS_AND_COFACTORS	161	-1.146	0.228	1	0.942	0.55	0.791	1.431	0.039	0.966
REACTOME_METABOLISM_OF_WATER_SOLUBLE_VITAMINS_AND_COFACTORS	112	-1.23	0.172	1	0.99	0.456	0.789	1.524	0.026	0.968
REACTOME_METAL_ION_SLC_TRANSPORTERS	21	-0.874	0.604	0.958	1.215	0.24	0.642	1.458	0.079	0.878
REACTOME_METALLOPROTEASE_DUBS	31	-0.498	0.916	0.985	1.102	0.414	0.695	1.066	0.444	0.827
REACTOME_MHC_CLASS_II_ANTIGEN_PRESENTATION	112	-0.864	0.662	0.967	1.253	0.167	0.656	1.329	0.125	0.928
REACTOME_MICRORNA_MIRNA_BIOGENESIS	22	0.614	0.936	1	0.74	0.727	0.905	0.715	0.803	0.911
REACTOME_MISCELLANEOUS_TRANSPORT_AND_BINDING_EVENTS	23	-0.614	0.953	0.979	-1.01	0.433	1	-0.957	0.526	1
REACTOME_MISMATCH_REPAIR	15	1.21	0.269	1	1.378	0.129	0.577	1.012	0.499	0.824
REACTOME_MITOCHONDRIAL_BIOGENESIS	93	1.118	0.312	1	-0.646	0.952	0.967	-0.624	0.955	0.981
REACTOME_MITOCHONDRIAL_CALCIUM_ION_TRANSPORT	22	-1.165	0.291	1	-1.155	0.318	1	-0.697	0.803	0.99
REACTOME_MITOCHONDRIAL_FATTY_ACID_BETA_OXIDATION	33	0.542	0.953	1	-0.844	0.626	1	-0.637	0.908	0.982
REACTOME_MITOCHONDRIAL_PROTEIN_IMPORT	59	-0.84	0.631	0.968	0.718	0.731	0.914	1.002	0.452	0.826
REACTOME_MITOCHONDRIAL_TRANSLATION	87	0.701	0.761	1	0.781	0.657	0.88	0.609	0.842	0.96
REACTOME_MITOCHONDRIAL_TRNA_AMINOACYLATION	20	0.889	0.577	1	1.213	0.264	0.636	-0.406	1	0.993
REACTOME_MITOPHAGY	27	-0.8	0.677	0.979	-0.986	0.47	1	-1.19	0.248	1
REACTOME_MITOTIC_G1_PHASE_AND_G1_S_TRANSITION	146	1.195	0.286	1	1.599	0.06	0.587	1.367	0.176	0.974
REACTOME_MITOTIC_G2_G2_M_PHASES	187	1.102	0.355	1	1.567	0.076	0.658	1.36	0.168	0.926
REACTOME_MITOTIC_METAPHASE_AND_ANAPHASE	220	0.773	0.696	1	1.522	0.116	0.547	1.527	0.098	1
REACTOME_MITOTIC_PROMETAPHASE	191	0.834	0.648	1	1.529	0.104	0.556	1.429	0.12	0.96
REACTOME_MITOTIC_PROPHASE	129	0.81	0.624	1	1.296	0.288	0.644	1.306	0.284	0.937
REACTOME_MITOTIC_SPINDLE_CHECKPOINT	107	0.787	0.667	1	1.601	0.059	0.616	1.569	0.042	1
REACTOME_MOLECULES_ASSOCIATED_WITH_ELASTIC_FIBRES	33	0.663	0.939	1	-1.092	0.352	1	-1.232	0.207	1
REACTOME_MRNA_CAPPING	25	1.047	0.419	1	1.697	0.024	0.417	1.611	0.052	1
REACTOME_MRNA_DECAY_BY_3_TO_5_EXORIBONUCLEASE	16	0.497	0.964	1	1.483	0.091	0.524	1.408	0.107	0.963
REACTOME_MRNA_DECAY_BY_5_TO_3_EXORIBONUCLEASE	15	0.862	0.612	1	1.24	0.256	0.645	0.802	0.677	0.862
REACTOME_MRNA_SPLICING	183	1.495	0.143	1	1.796	0.051	1	1.307	0.265	0.944
REACTOME_MRNA_SPLICING_MINOR_PATHWAY	51	0.467	0.988	0.995	1.243	0.267	0.649	1.363	0.188	0.955
REACTOME_MTOR_SIGNALLING	38	-1.26	0.203	1	-1.861	0.014	0.781	-0.788	0.736	1
REACTOME_MTORC1_MEDIATED_SIGNALLING	22	-1.311	0.162	1	-1.382	0.145	1	0.765	0.725	0.884
REACTOME_MUSCLE_CONTRACTION	126	-1.288	0.104	1	-0.91	0.622	1	1.097	0.283	0.848
REACTOME_MYD88_INDEPENDENT_TLR4_CASCADE_	96	0.671	0.791	1	0.997	0.484	0.783	0.815	0.628	0.852
REACTOME_MYOGENESIS	20	-0.681	0.863	0.98	0.912	0.566	0.805	0.997	0.47	0.823
REACTOME_N_GLYCAN_ANTENNAE_ELONGATION_IN_THE_MEDIAL_TRANS_GOLGI	21	-1.366	0.088	1	-0.989	0.47	1	1.143	0.271	0.85
REACTOME_N_GLYCAN_TRIMMING_IN_THE_ER_AND_CALNEXIN_CALRETICULIN_CYCLE	35	-1.524	0.065	1	0.865	0.617	0.826	1.53	0.018	1
REACTOME_NCAM_SIGNALING_FOR_NEURITE_OUT_GROWTH	49	-1.179	0.26	1	-0.82	0.703	1	0.909	0.574	0.811
REACTOME_NCAM1_INTERACTIONS	28	-0.906	0.592	0.971	0.65	0.938	0.938	0.868	0.64	0.822
REACTOME_NEDDYLATION	203	0.91	0.584	1	1.102	0.302	0.699	0.807	0.757	0.859
REACTOME_NEF_MEDIATES_DOWN_MODULATION_OF_CELL_SURFACE_RECEPTORS_BY_RECRUITING_THEM_TO_CLATHRIN_ADAPTERS	21	-0.655	0.86	0.975	0.925	0.564	0.804	0.817	0.645	0.854
REACTOME_NEGATIVE_EPIGENETIC_REGULATION_OF_RRNA_EXPRESSION	91	0.779	0.652	1	1.244	0.306	0.654	1.204	0.324	0.89
REACTOME_NEGATIVE_REGULATION_OF_FGFR1_SIGNALING	22	-1.434	0.111	1	0.461	0.974	0.986	1.489	0.105	0.817
REACTOME_NEGATIVE_REGULATION_OF_FGFR2_SIGNALING	21	-0.794	0.692	0.973	0.788	0.704	0.872	0.938	0.538	0.814
REACTOME_NEGATIVE_REGULATION_OF_FGFR3_SIGNALING	20	-0.641	0.897	0.978	-1.23	0.218	1	-1.729	0.018	0.608
REACTOME_NEGATIVE_REGULATION_OF_FGFR4_SIGNALING	19	-0.672	0.845	0.977	-0.891	0.556	1	-1.064	0.383	1
REACTOME_NEGATIVE_REGULATION_OF_MAPK_PATHWAY	42	1.289	0.227	1	1.137	0.349	0.686	-0.756	0.704	1
REACTOME_NEGATIVE_REGULATION_OF_MET_ACTIVITY	20	-1.328	0.183	1	-0.927	0.554	1	-0.728	0.775	0.997
REACTOME_NEGATIVE_REGULATION_OF_NOTCH4_SIGNALING	53	1.144	0.297	1	1.323	0.19	0.622	0.909	0.543	0.812
REACTOME_NEGATIVE_REGULATION_OF_THE_PI3K_AKT_NETWORK	89	0.86	0.715	1	1.021	0.408	0.751	0.832	0.783	0.844
REACTOME_NEGATIVE_REGULATORS_OF_DDX58_IFIH1_SIGNALING	34	-1.358	0.182	1	-0.632	0.791	0.963	1.05	0.425	0.83
REACTOME_NEPHRIN_FAMILY_INTERACTIONS	16	-0.706	0.847	0.972	-0.781	0.742	1	-0.962	0.509	1
REACTOME_NERVOUS_SYSTEM_DEVELOPMENT	499	-0.883	0.685	0.96	-1.003	0.455	1	-1.099	0.282	1
REACTOME_NETRIN_1_SIGNALING	42	-0.76	0.839	0.968	-1.353	0.059	1	-1.263	0.169	1
REACTOME_NEUREXINS_AND_NEUROLIGINS	39	0.939	0.512	1	0.777	0.818	0.882	-0.745	0.864	1
REACTOME_NEURONAL_SYSTEM	254	-0.837	0.808	0.969	0.897	0.666	0.808	0.95	0.521	0.807
REACTOME_NEUROTRANSMITTER_RECEPTORS_AND_POSTSYNAPTIC_SIGNAL_TRANSMISSION	136	1.15	0.208	1	0.984	0.471	0.792	0.92	0.626	0.808
REACTOME_NEUROTRANSMITTER_RELEASE_CYCLE	33	-0.906	0.592	0.967	0.944	0.535	0.789	0.86	0.695	0.825
REACTOME_NEUTROPHIL_DEGRANULATION	450	-0.88	0.583	0.963	0.906	0.566	0.804	1.242	0.275	0.869
REACTOME_NGF_STIMULATED_TRANSCRIPTION	34	1.521	0.06	1	1.326	0.18	0.622	0.704	0.817	0.915
REACTOME_NICOTINAMIDE_SALVAGING	17	-1.124	0.299	1	0.947	0.513	0.802	1.316	0.158	0.941
REACTOME_NICOTINATE_METABOLISM	27	-1.293	0.149	1	0.897	0.609	0.81	1.295	0.175	0.856
REACTOME_NITRIC_OXIDE_STIMULATES_GUANYLATE_CYCLASE	19	0.983	0.48	1	-0.861	0.703	1	-1.163	0.234	1
REACTOME_NOD1_2_SIGNALING_PATHWAY	36	0.929	0.567	1	1.442	0.104	0.549	1.156	0.296	0.86
REACTOME_NON_INTEGRIN_MEMBRANE_ECM_INTERACTIONS	54	-0.818	0.691	0.98	-0.558	0.975	0.964	0.718	0.834	0.911
REACTOME_NONHOMOLOGOUS_END_JOINING_NHEJ_	63	0.924	0.555	1	1.19	0.377	0.637	1.061	0.493	0.835
REACTOME_NONSENSE_MEDIATED_DECAY_NMD_	110	-1.368	0.243	1	-0.858	0.578	1	0.634	0.779	0.951
REACTOME_NOTCH_HLH_TRANSCRIPTION_PATHWAY	27	1.281	0.171	1	0.813	0.677	0.861	-0.851	0.652	1
REACTOME_NOTCH1_INTRACELLULAR_DOMAIN_REGULATES_TRANSCRIPTION	44	1.095	0.343	1	0.751	0.773	0.901	-1.171	0.278	1
REACTOME_NOTCH2_ACTIVATION_AND_TRANSMISSION_OF_SIGNAL_TO_THE_NUCLEUS	22	-1.221	0.208	1	-1.265	0.183	1	-1.152	0.3	1
REACTOME_NOTCH3_ACTIVATION_AND_TRANSMISSION_OF_SIGNAL_TO_THE_NUCLEUS	25	-0.832	0.67	0.972	-0.668	0.922	0.983	-1.051	0.389	1
REACTOME_NOTCH3_INTRACELLULAR_DOMAIN_REGULATES_TRANSCRIPTION	20	0.636	0.949	1	0.757	0.834	0.896	-0.763	0.809	1
REACTOME_NOTCH4_INTRACELLULAR_DOMAIN_REGULATES_TRANSCRIPTION	18	0.702	0.807	1	0.818	0.671	0.857	0.835	0.683	0.845
REACTOME_NR1H2_AND_NR1H3_MEDIATED_SIGNALING	38	0.876	0.614	1	-1.006	0.463	1	-1.234	0.251	1
REACTOME_NR1H3_NR1H2_REGULATE_GENE_EXPRESSION_LINKED_TO_CHOLESTEROL_TRANSPORT_AND_EFFLUX	32	1.08	0.394	1	-0.926	0.559	1	-1.31	0.212	1
REACTOME_NRAGE_SIGNALS_DEATH_THROUGH_JNK	54	-0.657	0.972	0.978	-1.029	0.404	1	-1.024	0.424	1
REACTOME_NRIF_SIGNALS_CELL_DEATH_FROM_THE_NUCLEUS	15	-1.648	0.018	1	-1.471	0.093	1	0.637	0.881	0.951
REACTOME_NS1_MEDIATED_EFFECTS_ON_HOST_PATHWAYS	41	0.772	0.727	1	1.094	0.359	0.706	1.358	0.152	0.914
REACTOME_NUCLEAR_ENVELOPE_BREAKDOWN	53	1	0.441	1	1.284	0.273	0.647	1.341	0.232	0.947
REACTOME_NUCLEAR_ENVELOPE_NE_REASSEMBLY	67	-0.784	0.707	0.982	1.311	0.233	0.637	1.517	0.091	0.872
REACTOME_NUCLEAR_EVENTS_KINASE_AND_TRANSCRIPTION_FACTOR_ACTIVATION_	56	1.522	0.07	1	1.235	0.256	0.648	0.619	0.895	0.954
REACTOME_NUCLEAR_IMPORT_OF_REV_PROTEIN	34	1.019	0.396	1	1.244	0.273	0.659	1.099	0.394	0.846
REACTOME_NUCLEAR_PORE_COMPLEX_NPC_DISASSEMBLY	36	1.225	0.288	1	1.293	0.247	0.647	1.188	0.355	0.869
REACTOME_NUCLEAR_RECEPTOR_TRANSCRIPTION_PATHWAY	42	1.419	0.067	1	-1.198	0.186	1	-1.53	0.02	1
REACTOME_NUCLEAR_SIGNALING_BY_ERBB4	28	-0.763	0.84	0.973	-1.013	0.435	1	-0.855	0.714	1
REACTOME_NUCLEOBASE_BIOSYNTHESIS	15	-0.771	0.742	0.974	1.148	0.339	0.683	0.971	0.529	0.812
REACTOME_NUCLEOBASE_CATABOLISM	31	-1.253	0.148	1	0.74	0.855	0.907	1.316	0.118	0.933
REACTOME_NUCLEOTIDE_BINDING_DOMAIN_LEUCINE_RICH_REPEAT_CONTAINING_RECEPTOR_NLR_SIGNALING_PATHWAYS	55	0.693	0.809	1	1.262	0.25	0.659	1.305	0.197	0.924
REACTOME_NUCLEOTIDE_EXCISION_REPAIR	99	1.272	0.218	1	1.514	0.131	0.541	1.09	0.367	0.837
REACTOME_NUCLEOTIDE_SALVAGE	22	-1.117	0.307	1	1.054	0.373	0.724	1.492	0.043	0.822
REACTOME_O_GLYCOSYLATION_OF_TSR_DOMAIN_CONTAINING_PROTEINS	30	-0.98	0.483	0.941	-1.014	0.433	1	-0.817	0.752	1
REACTOME_O_LINKED_GLYCOSYLATION	89	-1.116	0.282	0.99	-1.001	0.425	1	-0.832	0.792	1
REACTOME_O_LINKED_GLYCOSYLATION_OF_MUCINS	49	-1.137	0.286	1	-0.883	0.605	1	0.848	0.7	0.832
REACTOME_ONCOGENE_INDUCED_SENESCENCE	33	0.801	0.687	1	0.946	0.523	0.797	0.751	0.799	0.891
REACTOME_ONCOGENIC_MAPK_SIGNALING	78	0.841	0.69	1	0.636	0.941	0.941	-0.544	0.988	0.982
REACTOME_OPIOID_SIGNALLING	73	1.042	0.373	1	-0.906	0.645	1	-1.115	0.247	1
REACTOME_ORC1_REMOVAL_FROM_CHROMATIN	68	1.267	0.24	1	1.526	0.118	0.555	1.208	0.313	0.881
REACTOME_ORGANELLE_BIOGENESIS_AND_MAINTENANCE	280	0.817	0.69	1	0.877	0.602	0.822	0.798	0.744	0.862
REACTOME_OTHER_INTERLEUKIN_SIGNALING	21	-0.628	0.929	0.98	0.855	0.671	0.826	1.088	0.335	0.827
REACTOME_OTHER_SEMAPHORIN_INTERACTIONS	19	-0.992	0.479	0.938	-0.978	0.488	1	-1.025	0.403	1
REACTOME_OVARIAN_TUMOR_DOMAIN_PROTEASES	38	-0.937	0.533	0.951	-0.903	0.621	1	-0.737	0.825	1
REACTOME_OXIDATIVE_STRESS_INDUCED_SENESCENCE	109	0.928	0.543	1	1.283	0.27	0.646	1.008	0.485	0.827
REACTOME_P75_NTR_RECEPTOR_MEDIATED_SIGNALLING	90	-0.736	0.932	0.966	-1.128	0.257	1	-1.081	0.355	1
REACTOME_P75NTR_SIGNALS_VIA_NF_KB	15	-0.504	0.98	0.986	-0.494	0.971	0.977	-0.666	0.832	0.994
REACTOME_PARASITE_INFECTION	58	1.175	0.308	1	1.147	0.329	0.68	-0.612	0.881	0.972
REACTOME_PCNA_DEPENDENT_LONG_PATCH_BASE_EXCISION_REPAIR	21	0.774	0.694	1	1.423	0.126	0.544	1.296	0.223	0.866
REACTOME_PCP_CE_PATHWAY	86	-1.205	0.241	1	-0.97	0.508	1	-0.895	0.624	1
REACTOME_PD_1_SIGNALING	21	1.083	0.435	1	-0.566	0.914	0.968	-0.925	0.58	1
REACTOME_PEPTIDE_HORMONE_METABOLISM	56	-0.993	0.462	0.945	-0.8	0.809	1	0.993	0.465	0.823
REACTOME_PEPTIDE_LIGAND_BINDING_RECEPTORS	92	-0.812	0.762	0.978	0.936	0.578	0.796	1.021	0.415	0.831
REACTOME_PERK_REGULATES_GENE_EXPRESSION	31	0.864	0.631	1	1.447	0.114	0.558	1.25	0.208	0.869
REACTOME_PEROXISOMAL_LIPID_METABOLISM	26	0.726	0.865	1	-1.077	0.363	1	-0.946	0.541	1
REACTOME_PEROXISOMAL_PROTEIN_IMPORT	57	0.746	0.816	1	-0.921	0.569	1	-0.888	0.624	1
REACTOME_PHASE_0_RAPID_DEPOLARISATION	22	0.777	0.847	1	-0.7	0.943	0.995	0.777	0.826	0.875
REACTOME_PHASE_I_FUNCTIONALIZATION_OF_COMPOUNDS	72	0.92	0.593	1	-1.106	0.261	1	-1.183	0.156	1
REACTOME_PHASE_II_CONJUGATION_OF_COMPOUNDS	72	-0.979	0.499	0.935	0.656	0.98	0.936	0.933	0.564	0.813
REACTOME_PHOSPHOLIPID_METABOLISM	184	0.801	0.88	1	0.633	0.996	0.94	0.86	0.775	0.824
REACTOME_PHOSPHORYLATION_OF_THE_APC_C	19	0.669	0.83	1	1.565	0.035	0.631	1.523	0.056	0.948
REACTOME_PHOSPHORYLATION_SITE_MUTANTS_OF_CTNNB1_ARE_NOT_TARGETED_TO_THE_PROTEASOME_BY_THE_DESTRUCTION_COMPLEX	15	-0.768	0.775	0.972	0.974	0.448	0.791	1.192	0.225	0.882
REACTOME_PI_METABOLISM	77	0.857	0.661	1	-0.527	0.992	0.97	-0.847	0.716	1
REACTOME_PI3K_AKT_SIGNALING_IN_CANCER	82	0.99	0.453	1	0.899	0.653	0.811	0.714	0.979	0.909
REACTOME_PI3K_EVENTS_IN_ERBB2_SIGNALING	15	-0.739	0.828	0.967	-0.718	0.882	1	-0.583	0.962	0.97
REACTOME_PINK1_PRKN_MEDIATED_MITOPHAGY	20	-0.831	0.663	0.971	-0.813	0.697	1	-0.897	0.595	1
REACTOME_PIWI_INTERACTING_RNA_PIRNA_BIOGENESIS	21	-0.878	0.597	0.962	0.966	0.501	0.787	1.303	0.16	0.9
REACTOME_PKA_ACTIVATION_IN_GLUCAGON_SIGNALLING	15	0.505	0.992	1	-1.07	0.376	1	-1.02	0.458	1
REACTOME_PKA_MEDIATED_PHOSPHORYLATION_OF_CREB	18	0.89	0.619	1	-1.142	0.283	1	-1.214	0.232	1
REACTOME_PKMTS_METHYLATE_HISTONE_LYSINES	63	0.913	0.547	1	1.17	0.352	0.657	1.087	0.44	0.826
REACTOME_PLASMA_LIPOPROTEIN_ASSEMBLY_REMODELING_AND_CLEARANCE	54	-0.99	0.478	0.936	-1.032	0.387	1	-0.868	0.648	1
REACTOME_PLASMA_LIPOPROTEIN_CLEARANCE	30	-1.206	0.256	1	-0.846	0.648	1	0.958	0.52	0.81
REACTOME_PLASMA_LIPOPROTEIN_REMODELING	19	-1.037	0.393	0.966	0.778	0.839	0.883	1.051	0.383	0.832
REACTOME_PLATELET_ACTIVATION_SIGNALING_AND_AGGREGATION	220	-1.158	0.248	1	-0.934	0.568	1	0.802	0.815	0.859
REACTOME_PLATELET_AGGREGATION_PLUG_FORMATION_	32	-1.342	0.132	1	-0.748	0.837	1	0.956	0.52	0.807
REACTOME_PLATELET_CALCIUM_HOMEOSTASIS	20	-0.61	0.926	0.979	1.035	0.449	0.731	1.188	0.282	0.878
REACTOME_PLATELET_HOMEOSTASIS	68	-0.762	0.889	0.971	0.862	0.704	0.826	1.014	0.434	0.824
REACTOME_PLATELET_SENSITIZATION_BY_LDL	17	-1.47	0.111	0.941	1.711	0.008	0.47	1.918	0	0.813
REACTOME_POLO_LIKE_KINASE_MEDIATED_EVENTS	15	1.033	0.447	1	1.473	0.048	0.524	1.394	0.074	0.917
REACTOME_POLYMERASE_SWITCHING_ON_THE_C_STRAND_OF_THE_TELOMERE	25	1.059	0.434	1	1.197	0.307	0.649	0.97	0.509	0.809
REACTOME_POSITIVE_EPIGENETIC_REGULATION_OF_RRNA_EXPRESSION	89	0.702	0.719	1	1.109	0.424	0.696	1.057	0.479	0.831
REACTOME_POST_CHAPERONIN_TUBULIN_FOLDING_PATHWAY	17	-1.248	0.193	1	0.662	0.905	0.937	1.001	0.463	0.824
REACTOME_POST_TRANSLATIONAL_MODIFICATION_SYNTHESIS_OF_GPI_ANCHORED_PROTEINS	64	-1.023	0.38	0.952	-1.305	0.089	1	-1.049	0.352	1
REACTOME_POSTMITOTIC_NUCLEAR_PORE_COMPLEX_NPC_REFORMATION	27	1.255	0.225	1	1.332	0.201	0.627	1.152	0.316	0.86
REACTOME_POTASSIUM_CHANNELS	49	-0.851	0.706	0.987	0.873	0.732	0.823	1.015	0.416	0.83
REACTOME_POTENTIAL_THERAPEUTICS_FOR_SARS	36	-0.981	0.502	0.942	-0.654	0.861	0.976	0.659	0.854	0.946
REACTOME_PRC2_METHYLATES_HISTONES_AND_DNA	60	0.705	0.747	1	1.122	0.419	0.693	1.072	0.486	0.831
REACTOME_PRE_NOTCH_EXPRESSION_AND_PROCESSING	96	0.694	0.754	1	1.145	0.38	0.678	1.071	0.443	0.825
REACTOME_PRE_NOTCH_PROCESSING_IN_GOLGI	18	-0.845	0.693	0.972	0.537	0.959	0.972	0.833	0.702	0.844
REACTOME_PROCESSING_OF_CAPPED_INTRON_CONTAINING_PRE_MRNA	233	1.405	0.212	1	1.752	0.078	0.679	1.347	0.245	0.938
REACTOME_PROCESSING_OF_CAPPED_INTRONLESS_PRE_MRNA	28	1.353	0.176	1	1.437	0.151	0.541	0.814	0.61	0.853
REACTOME_PROCESSING_OF_DNA_DOUBLE_STRAND_BREAK_ENDS	91	0.787	0.661	1	1.423	0.155	0.553	1.305	0.255	0.917
REACTOME_PROCESSING_OF_INTRONLESS_PRE_MRNAS	19	1.196	0.266	1	1.299	0.229	0.644	0.643	0.868	0.953
REACTOME_PROCESSING_OF_SMDT1	16	-1.319	0.182	1	-1.348	0.188	1	-0.596	0.893	0.965
REACTOME_PROCESSIVE_SYNTHESIS_ON_THE_C_STRAND_OF_THE_TELOMERE	19	1.042	0.439	1	1.478	0.066	0.532	1.249	0.276	0.867
REACTOME_PROCESSIVE_SYNTHESIS_ON_THE_LAGGING_STRAND	15	0.663	0.828	1	1.252	0.262	0.653	1.11	0.378	0.842
REACTOME_PROGRAMMED_CELL_DEATH	176	0.806	0.808	1	0.998	0.458	0.785	0.987	0.476	0.825
REACTOME_PROTEIN_FOLDING	84	-1.204	0.164	1	0.77	0.861	0.888	0.917	0.584	0.809
REACTOME_PROTEIN_LOCALIZATION	150	-0.734	0.785	0.965	-0.638	0.911	0.964	-0.615	0.955	0.973
REACTOME_PROTEIN_METHYLATION	17	-1.126	0.31	1	-0.62	0.895	0.96	1.12	0.322	0.837
REACTOME_PROTEIN_PROTEIN_INTERACTIONS_AT_SYNAPSES	61	-1.019	0.443	0.948	-0.718	0.924	1	0.715	0.911	0.909
REACTOME_PROTEIN_UBIQUITINATION	78	-0.737	0.729	0.968	1.166	0.329	0.665	1.14	0.353	0.843
REACTOME_PTEN_REGULATION	131	1.62	0.036	1	1.438	0.114	0.544	0.746	0.79	0.894
REACTOME_PURINE_CATABOLISM	16	-0.66	0.938	0.979	0.733	0.848	0.91	0.973	0.489	0.813
REACTOME_PURINERGIC_SIGNALING_IN_LEISHMANIASIS_INFECTION	24	-0.545	0.9	0.98	1.194	0.33	0.648	1.329	0.205	0.937
REACTOME_PYRUVATE_METABOLISM	27	-1.746	0.006	1	-0.954	0.516	1	1.151	0.268	0.86
REACTOME_PYRUVATE_METABOLISM_AND_CITRIC_ACID_TCA_CYCLE	51	-1.419	0.067	1	-0.619	0.942	0.958	1.094	0.353	0.846
REACTOME_RAB_GEFS_EXCHANGE_GTP_FOR_GDP_ON_RABS	86	1.207	0.192	1	0.584	0.977	0.959	-0.841	0.701	1
REACTOME_RAB_GERANYLGERANYLATION	56	-0.972	0.514	0.935	-0.772	0.862	1	-0.695	0.941	0.989
REACTOME_RAB_REGULATION_OF_TRAFFICKING	116	1.417	0.034	1	0.712	0.886	0.918	-0.792	0.778	1
REACTOME_RAF_ACTIVATION	33	0.583	0.942	1	0.937	0.512	0.797	0.903	0.57	0.812
REACTOME_RAF_INDEPENDENT_MAPK1_3_ACTIVATION	22	1.293	0.22	1	1.232	0.278	0.645	0.635	0.847	0.952
REACTOME_RAP1_SIGNALLING	15	1.007	0.472	1	-0.985	0.504	1	-1.467	0.074	1
REACTOME_RAS_PROCESSING	24	-1.097	0.311	0.985	-1.344	0.099	1	-1.399	0.104	1
REACTOME_RECOGNITION_AND_ASSOCIATION_OF_DNA_GLYCOSYLASE_WITH_SITE_CONTAINING_AN_AFFECTED_PURINE	47	0.431	0.936	0.994	1.041	0.517	0.732	1.034	0.509	0.828
REACTOME_RECOGNITION_OF_DNA_DAMAGE_BY_PCNA_CONTAINING_REPLICATION_COMPLEX	30	-0.984	0.481	0.941	1.161	0.326	0.67	1.362	0.155	0.948
REACTOME_RECRUITMENT_OF_MITOTIC_CENTROSOME_PROTEINS_AND_COMPLEXES	79	1.163	0.295	1	1.384	0.145	0.575	0.884	0.596	0.818
REACTOME_RECRUITMENT_OF_NUMA_TO_MITOTIC_CENTROSOMES	86	0.796	0.713	1	1.258	0.231	0.654	1.043	0.413	0.823
REACTOME_RECYCLING_PATHWAY_OF_L1	40	0.509	0.992	1	0.888	0.616	0.814	0.878	0.633	0.824
REACTOME_REGULATION_OF_BETA_CELL_DEVELOPMENT	21	-1.049	0.416	0.984	0.725	0.747	0.914	1.055	0.415	0.827
REACTOME_REGULATION_OF_CHOLESTEROL_BIOSYNTHESIS_BY_SREBP_SREBF_	53	-0.919	0.516	0.968	0.513	0.948	0.978	0.89	0.539	0.819
REACTOME_REGULATION_OF_EXPRESSION_OF_SLITS_AND_ROBOS	159	-1.165	0.323	1	-0.789	0.626	1	-0.64	0.791	0.987
REACTOME_REGULATION_OF_FZD_BY_UBIQUITINATION	16	-1.118	0.356	1	-1.129	0.367	1	-0.839	0.688	1
REACTOME_REGULATION_OF_GLUCOKINASE_BY_GLUCOKINASE_REGULATORY_PROTEIN	31	-0.95	0.48	0.944	0.851	0.6	0.827	1.056	0.426	0.827
REACTOME_REGULATION_OF_HSF1_MEDIATED_HEAT_SHOCK_RESPONSE	77	1.693	0.039	0.996	1.754	0.032	0.776	1.279	0.178	0.858
REACTOME_REGULATION_OF_INSULIN_LIKE_GROWTH_FACTOR_IGF_TRANSPORT_AND_UPTAKE_BY_INSULIN_LIKE_GROWTH_FACTOR_BINDING_PROTEINS_IGFBPS_	95	-1.187	0.242	1	0.813	0.74	0.86	1.196	0.246	0.874
REACTOME_REGULATION_OF_INSULIN_SECRETION	57	-0.874	0.697	0.961	-1.124	0.23	1	-1.154	0.202	1
REACTOME_REGULATION_OF_KIT_SIGNALING	16	1.126	0.321	1	1.214	0.209	0.64	0.896	0.61	0.816
REACTOME_REGULATION_OF_LIPID_METABOLISM_BY_PPARALPHA	106	-0.863	0.673	0.966	-1.171	0.249	1	-1.057	0.378	1
REACTOME_REGULATION_OF_MECP2_EXPRESSION_AND_ACTIVITY	28	1.493	0.09	1	1.036	0.449	0.732	0.52	0.965	0.978
REACTOME_REGULATION_OF_MRNA_STABILITY_BY_PROTEINS_THAT_BIND_AU_RICH_ELEMENTS	84	1.262	0.213	1	1.562	0.086	0.63	1.048	0.376	0.827
REACTOME_REGULATION_OF_PLK1_ACTIVITY_AT_G2_M_TRANSITION	86	1.062	0.373	1	1.362	0.197	0.578	1.083	0.407	0.832
REACTOME_REGULATION_OF_PTEN_GENE_TRANSCRIPTION	56	1.387	0.11	1	1.54	0.086	0.59	1.059	0.387	0.832
REACTOME_REGULATION_OF_PTEN_STABILITY_AND_ACTIVITY	66	1.199	0.225	1	1.061	0.404	0.727	-0.524	0.973	0.973
REACTOME_REGULATION_OF_PYRUVATE_DEHYDROGENASE_PDH_COMPLEX	15	-0.995	0.439	0.959	-0.935	0.541	1	-0.712	0.868	0.997
REACTOME_REGULATION_OF_RAS_BY_GAPS	63	1.225	0.218	1	0.88	0.581	0.819	-0.936	0.509	1
REACTOME_REGULATION_OF_RUNX1_EXPRESSION_AND_ACTIVITY	17	1.201	0.262	1	0.917	0.545	0.799	0.696	0.808	0.92
REACTOME_REGULATION_OF_RUNX2_EXPRESSION_AND_ACTIVITY	68	-0.903	0.587	0.969	-0.737	0.804	1	0.82	0.731	0.851
REACTOME_REGULATION_OF_RUNX3_EXPRESSION_AND_ACTIVITY	54	1.156	0.284	1	1.178	0.282	0.65	0.517	0.952	0.978
REACTOME_REGULATION_OF_SIGNALING_BY_CBL	20	-0.661	0.81	0.981	0.886	0.595	0.815	0.974	0.519	0.815
REACTOME_REGULATION_OF_TLR_BY_ENDOGENOUS_LIGAND	16	-1.092	0.369	0.988	1.373	0.082	0.586	1.713	0.002	1
REACTOME_REGULATION_OF_TNFR1_SIGNALING	33	0.632	0.906	1	-0.705	0.821	1	-1.05	0.418	1
REACTOME_REGULATION_OF_TP53_ACTIVITY	150	1.224	0.201	1	1.147	0.318	0.681	1.093	0.376	0.843
REACTOME_REGULATION_OF_TP53_ACTIVITY_THROUGH_ACETYLATION	28	-0.875	0.617	0.965	0.856	0.638	0.826	0.957	0.499	0.807
REACTOME_REGULATION_OF_TP53_ACTIVITY_THROUGH_METHYLATION	19	0.971	0.47	1	0.519	0.973	0.979	-1.103	0.331	1
REACTOME_REGULATION_OF_TP53_ACTIVITY_THROUGH_PHOSPHORYLATION	86	1.311	0.173	1	1.506	0.096	0.517	1.305	0.205	0.908
REACTOME_REGULATION_OF_TP53_EXPRESSION_AND_DEGRADATION	37	0.992	0.44	1	1.09	0.328	0.703	1.1	0.321	0.846
REACTOME_REPRODUCTION	106	0.884	0.6	1	1.39	0.177	0.579	1.26	0.252	0.842
REACTOME_RESOLUTION_OF_ABASIC_SITES_AP_SITES_	38	0.758	0.717	1	1.386	0.154	0.576	1.239	0.261	0.866
REACTOME_RESOLUTION_OF_AP_SITES_VIA_THE_MULTIPLE_NUCLEOTIDE_PATCH_REPLACEMENT_PATHWAY	25	0.778	0.688	1	1.421	0.133	0.54	1.295	0.209	0.861
REACTOME_RESOLUTION_OF_D_LOOP_STRUCTURES	29	1.103	0.369	1	1.446	0.097	0.55	1.35	0.17	0.939
REACTOME_RESOLUTION_OF_D_LOOP_STRUCTURES_THROUGH_SYNTHESIS_DEPENDENT_STRAND_ANNEALING_SDSA_	23	0.769	0.727	1	1.381	0.166	0.578	1.401	0.143	0.925
REACTOME_RESOLUTION_OF_SISTER_CHROMATID_COHESION	116	0.804	0.667	1	1.497	0.094	0.517	1.488	0.079	0.805
REACTOME_RESPIRATORY_ELECTRON_TRANSPORT	94	-0.705	0.72	0.971	0.491	0.914	0.98	0.896	0.569	0.819
REACTOME_RESPIRATORY_ELECTRON_TRANSPORT_ATP_SYNTHESIS_BY_CHEMIOSMOTIC_COUPLING_AND_HEAT_PRODUCTION_BY_UNCOUPLING_PROTEINS_	117	0.579	0.85	1	0.761	0.686	0.898	0.849	0.606	0.833
REACTOME_RESPONSE_OF_EIF2AK1_HRI_TO_HEME_DEFICIENCY	15	0.668	0.872	1	0.82	0.688	0.855	0.841	0.67	0.838
REACTOME_RESPONSE_OF_EIF2AK4_GCN2_TO_AMINO_ACID_DEFICIENCY	96	-1.365	0.21	1	-0.999	0.45	1	0.478	0.925	0.982
REACTOME_RESPONSE_OF_MTB_TO_PHAGOCYTOSIS	23	0.743	0.742	1	0.672	0.819	0.931	0.631	0.881	0.949
REACTOME_RESPONSE_TO_ELEVATED_PLATELET_CYTOSOLIC_CA2_	114	-1.085	0.335	0.993	-0.934	0.537	1	-0.714	0.897	1
REACTOME_RET_SIGNALING	29	-1.351	0.112	1	-0.929	0.554	1	1.042	0.391	0.822
REACTOME_RETROGRADE_TRANSPORT_AT_THE_TRANS_GOLGI_NETWORK	47	-1.129	0.303	1	-1.474	0.083	1	-1.028	0.419	1
REACTOME_RHO_GTPASE_CYCLE	131	0.652	0.992	1	-1.119	0.245	1	-1.123	0.204	1
REACTOME_RHO_GTPASE_EFFECTORS	294	0.788	0.703	1	1.425	0.158	0.554	1.319	0.195	0.948
REACTOME_RHO_GTPASES_ACTIVATE_CIT	19	0.671	0.886	1	0.885	0.632	0.814	0.967	0.518	0.811
REACTOME_RHO_GTPASES_ACTIVATE_FORMINS	130	0.721	0.767	1	1.525	0.095	0.549	1.542	0.048	1
REACTOME_RHO_GTPASES_ACTIVATE_IQGAPS	25	-1.174	0.235	1	1.087	0.348	0.706	1.266	0.194	0.835
REACTOME_RHO_GTPASES_ACTIVATE_NADPH_OXIDASES	22	-0.518	0.97	0.983	0.643	0.879	0.936	0.763	0.76	0.884
REACTOME_RHO_GTPASES_ACTIVATE_PAKS	21	0.505	0.98	1	-0.7	0.84	0.999	-0.772	0.753	1
REACTOME_RHO_GTPASES_ACTIVATE_PKNS	78	0.715	0.699	1	1.092	0.429	0.708	0.98	0.52	0.818
REACTOME_RHO_GTPASES_ACTIVATE_ROCKS	19	0.692	0.877	1	1.066	0.38	0.719	0.727	0.825	0.905
REACTOME_RHO_GTPASES_ACTIVATE_WASPS_AND_WAVES	36	1.477	0.076	1	1.039	0.409	0.733	-0.827	0.69	1
REACTOME_RIP_MEDIATED_NFKB_ACTIVATION_VIA_ZBP1	17	1.329	0.166	1	0.599	0.905	0.957	-0.755	0.758	1
REACTOME_RIPK1_MEDIATED_REGULATED_NECROSIS	20	-0.875	0.59	0.963	-0.688	0.792	0.994	0.72	0.787	0.91
REACTOME_RMTS_METHYLATE_HISTONE_ARGININES	64	0.445	0.912	0.998	1.047	0.473	0.728	1.048	0.478	0.832
REACTOME_RNA_POLYMERASE_I_PROMOTER_ESCAPE	73	0.85	0.595	1	1.225	0.327	0.644	1.174	0.355	0.857
REACTOME_RNA_POLYMERASE_I_TRANSCRIPTION	91	0.822	0.618	1	1.19	0.361	0.642	1.106	0.441	0.839
REACTOME_RNA_POLYMERASE_I_TRANSCRIPTION_INITIATION	40	1.068	0.365	1	1.217	0.283	0.645	0.862	0.585	0.825
REACTOME_RNA_POLYMERASE_I_TRANSCRIPTION_TERMINATION	26	1.069	0.377	1	1.554	0.082	0.646	1.384	0.124	0.941
REACTOME_RNA_POLYMERASE_II_TRANSCRIBES_SNRNA_GENES	72	1.72	0.033	1	1.713	0.036	0.532	1.165	0.276	0.873
REACTOME_RNA_POLYMERASE_II_TRANSCRIPTION_TERMINATION	63	1.321	0.193	1	1.71	0.057	0.444	1.202	0.305	0.89
REACTOME_RNA_POLYMERASE_III_CHAIN_ELONGATION	17	-1.229	0.223	1	-0.45	0.988	0.987	1.097	0.364	0.845
REACTOME_RNA_POLYMERASE_III_TRANSCRIPTION	40	-0.766	0.729	0.971	0.649	0.869	0.936	0.983	0.487	0.819
REACTOME_RNA_POLYMERASE_III_TRANSCRIPTION_INITIATION_FROM_TYPE_1_PROMOTER	27	-1.003	0.435	0.944	0.4	0.994	0.992	0.782	0.693	0.872
REACTOME_RNA_POLYMERASE_III_TRANSCRIPTION_INITIATION_FROM_TYPE_3_PROMOTER	27	-0.843	0.639	0.972	0.945	0.536	0.796	1.341	0.142	0.955
REACTOME_RNA_POLYMERASE_III_TRANSCRIPTION_TERMINATION	22	-1.181	0.297	1	-0.756	0.767	1	0.926	0.562	0.803
REACTOME_ROLE_OF_LAT2_NTAL_LAB_ON_CALCIUM_MOBILIZATION	15	-0.551	0.923	0.979	-0.641	0.819	0.965	0.755	0.715	0.891
REACTOME_ROLE_OF_PHOSPHOLIPIDS_IN_PHAGOCYTOSIS	23	0.683	0.794	1	0.763	0.721	0.897	0.907	0.563	0.811
REACTOME_RORA_ACTIVATES_GENE_EXPRESSION	18	-1.203	0.271	1	-1.257	0.214	1	-0.903	0.556	1
REACTOME_ROS_AND_RNS_PRODUCTION_IN_PHAGOCYTES	32	-0.818	0.716	0.983	1.118	0.322	0.693	1.388	0.098	0.937
REACTOME_RRNA_MODIFICATION_IN_THE_NUCLEUS_AND_CYTOSOL	58	0.721	0.727	1	0.804	0.63	0.86	0.577	0.809	0.966
REACTOME_RRNA_PROCESSING	190	-0.754	0.645	0.972	0.577	0.78	0.96	0.632	0.767	0.95
REACTOME_RUNX1_INTERACTS_WITH_CO_FACTORS_WHOSE_PRECISE_EFFECT_ON_RUNX1_TARGETS_IS_NOT_KNOWN	35	1.262	0.193	1	1.13	0.332	0.695	-0.806	0.703	1
REACTOME_RUNX1_REGULATES_GENES_INVOLVED_IN_MEGAKARYOCYTE_DIFFERENTIATION_AND_PLATELET_FUNCTION	84	-0.581	0.854	0.974	1.003	0.488	0.779	1.044	0.464	0.825
REACTOME_RUNX1_REGULATES_TRANSCRIPTION_OF_GENES_INVOLVED_IN_DIFFERENTIATION_OF_HSCS	113	0.577	0.861	1	1.049	0.44	0.727	1.045	0.431	0.827
REACTOME_RUNX2_REGULATES_BONE_DEVELOPMENT	27	-0.663	0.882	0.981	-0.766	0.752	1	0.79	0.731	0.866
REACTOME_RUNX2_REGULATES_OSTEOBLAST_DIFFERENTIATION	20	-0.579	0.919	0.97	-1.151	0.332	1	-1.18	0.27	1
REACTOME_S_PHASE	157	1.041	0.42	1	1.606	0.078	0.612	1.368	0.188	0.982
REACTOME_SARS_COV_1_INFECTION	48	-1.106	0.349	0.999	-1.241	0.234	1	-0.767	0.75	1
REACTOME_SARS_COV_INFECTIONS	83	-1.184	0.289	1	-0.777	0.695	1	0.65	0.867	0.949
REACTOME_SCAVENGING_BY_CLASS_A_RECEPTORS	15	-1.04	0.438	0.975	-0.53	0.97	0.972	1.021	0.467	0.83
REACTOME_SCF_SKP2_MEDIATED_DEGRADATION_OF_P27_P21	59	0.747	0.793	1	1.28	0.222	0.641	1.429	0.11	0.944
REACTOME_SEALING_OF_THE_NUCLEAR_ENVELOPE_NE_BY_ESCRT_III	23	-1.386	0.069	1	-0.671	0.914	0.988	1.014	0.441	0.828
REACTOME_SELECTIVE_AUTOPHAGY	71	-1.254	0.142	1	0.912	0.614	0.804	1.082	0.325	0.827
REACTOME_SELENOAMINO_ACID_METABOLISM	109	-1.391	0.21	1	0.672	0.769	0.935	0.963	0.497	0.808
REACTOME_SEMA3A_PAK_DEPENDENT_AXON_REPULSION	16	-1.356	0.128	1	0.958	0.537	0.797	1.521	0.057	0.899
REACTOME_SEMA4D_IN_SEMAPHORIN_SIGNALING	24	0.621	0.92	1	0.665	0.834	0.936	0.523	0.968	0.978
REACTOME_SEMA4D_INDUCED_CELL_MIGRATION_AND_GROWTH_CONE_COLLAPSE	20	0.686	0.879	1	0.8	0.699	0.863	0.59	0.947	0.966
REACTOME_SEMAPHORIN_INTERACTIONS	62	-0.754	0.848	0.97	-0.832	0.722	1	-0.902	0.595	1
REACTOME_SENESCENCE_ASSOCIATED_SECRETORY_PHENOTYPE_SASP_	97	1.047	0.414	1	1.476	0.121	0.529	1.279	0.239	0.852
REACTOME_SEPARATION_OF_SISTER_CHROMATIDS	177	0.753	0.709	1	1.544	0.095	0.615	1.514	0.075	0.846
REACTOME_SHC1_EVENTS_IN_ERBB2_SIGNALING	21	0.71	0.843	1	0.72	0.843	0.915	-0.732	0.812	1
REACTOME_SIALIC_ACID_METABOLISM	26	-1.533	0.027	1	-0.852	0.657	1	1.076	0.353	0.827
REACTOME_SIGNAL_AMPLIFICATION	25	-0.851	0.699	0.98	-0.943	0.551	1	-0.875	0.68	1
REACTOME_SIGNAL_REGULATORY_PROTEIN_FAMILY_INTERACTIONS	15	-1.035	0.431	0.961	-0.668	0.888	0.98	0.979	0.481	0.813
REACTOME_SIGNAL_TRANSDUCTION_BY_L1	21	-1.067	0.406	1	-0.894	0.554	1	-0.924	0.581	1
REACTOME_SIGNALING_BY_BMP	21	0.706	0.847	1	-0.749	0.803	1	-0.891	0.584	1
REACTOME_SIGNALING_BY_BRAF_AND_RAF_FUSIONS	63	0.744	0.822	1	0.735	0.855	0.91	0.6	0.976	0.962
REACTOME_SIGNALING_BY_CYTOSOLIC_FGFR1_FUSION_MUTANTS	18	0.733	0.754	1	1.344	0.181	0.604	1.127	0.375	0.84
REACTOME_SIGNALING_BY_EGFR	49	0.543	0.966	1	0.727	0.776	0.913	-0.707	0.821	0.996
REACTOME_SIGNALING_BY_EGFR_IN_CANCER	25	-0.659	0.857	0.978	0.873	0.63	0.822	0.663	0.846	0.947
REACTOME_SIGNALING_BY_ERBB2	48	-0.843	0.638	0.969	-1.193	0.255	1	-1.114	0.335	1
REACTOME_SIGNALING_BY_ERBB2_ECD_MUTANTS	16	1.146	0.32	1	0.674	0.829	0.937	-1.113	0.354	1
REACTOME_SIGNALING_BY_ERBB2_IN_CANCER	25	-0.63	0.924	0.98	-0.701	0.888	1	-0.643	0.915	0.988
REACTOME_SIGNALING_BY_ERBB4	49	0.751	0.877	1	-0.832	0.727	1	-0.83	0.737	1
REACTOME_SIGNALING_BY_ERYTHROPOIETIN	24	-0.748	0.698	0.964	1.302	0.253	0.643	1.397	0.164	0.929
REACTOME_SIGNALING_BY_FGFR	68	-1.282	0.195	1	-0.886	0.592	1	0.991	0.459	0.822
REACTOME_SIGNALING_BY_FGFR_IN_DISEASE	48	-0.781	0.765	0.978	1.037	0.386	0.734	1.133	0.286	0.845
REACTOME_SIGNALING_BY_FGFR1	37	-1.099	0.366	0.987	-0.596	0.917	0.958	0.992	0.476	0.823
REACTOME_SIGNALING_BY_FGFR1_IN_DISEASE	30	-0.619	0.91	0.977	1.225	0.223	0.647	0.886	0.582	0.818
REACTOME_SIGNALING_BY_FGFR2	58	-1.006	0.421	0.951	-0.825	0.684	1	-1.122	0.316	1
REACTOME_SIGNALING_BY_FGFR2_IIIA_TM	17	0.581	0.927	1	-0.621	0.845	0.963	0.758	0.752	0.887
REACTOME_SIGNALING_BY_FGFR2_IN_DISEASE	29	0.657	0.848	1	0.796	0.725	0.867	0.935	0.549	0.811
REACTOME_SIGNALING_BY_FGFR3	31	1.046	0.391	1	-1.213	0.236	1	-1.91	0.002	0.434
REACTOME_SIGNALING_BY_FGFR4	29	1.127	0.295	1	-0.874	0.632	1	-1.552	0.051	1
REACTOME_SIGNALING_BY_GPCR	480	-1.076	0.291	0.993	-0.809	0.928	1	1.057	0.336	0.83
REACTOME_SIGNALING_BY_HEDGEHOG	138	-1.117	0.275	1	-0.924	0.576	1	0.87	0.64	0.822
REACTOME_SIGNALING_BY_HIPPO	20	0.638	0.825	1	-0.896	0.557	1	-1.272	0.248	1
REACTOME_SIGNALING_BY_INSULIN_RECEPTOR	54	-1.015	0.429	0.952	0.595	0.974	0.956	1.09	0.337	0.834
REACTOME_SIGNALING_BY_INTERLEUKINS	409	0.896	0.573	1	1.204	0.233	0.643	1.004	0.429	0.828
REACTOME_SIGNALING_BY_KIT_IN_DISEASE	18	0.843	0.644	1	1.192	0.274	0.643	0.932	0.534	0.811
REACTOME_SIGNALING_BY_MET	73	-0.791	0.68	0.975	-0.993	0.462	1	-0.957	0.465	1
REACTOME_SIGNALING_BY_MODERATE_KINASE_ACTIVITY_BRAF_MUTANTS	43	0.724	0.851	1	0.955	0.529	0.797	0.731	0.829	0.903
REACTOME_SIGNALING_BY_NOTCH	215	0.909	0.543	1	1.124	0.338	0.694	0.872	0.558	0.823
REACTOME_SIGNALING_BY_NOTCH1	69	0.904	0.604	1	-0.75	0.837	1	-1.172	0.253	1
REACTOME_SIGNALING_BY_NOTCH1_HD_DOMAIN_MUTANTS_IN_CANCER	15	-0.747	0.771	0.964	-0.714	0.824	1	-0.853	0.661	1
REACTOME_SIGNALING_BY_NOTCH1_PEST_DOMAIN_MUTANTS_IN_CANCER	54	-0.821	0.695	0.981	0.518	0.982	0.978	-0.649	0.9	0.987
REACTOME_SIGNALING_BY_NOTCH2	32	-1.29	0.141	1	-0.995	0.467	1	-0.817	0.711	1
REACTOME_SIGNALING_BY_NOTCH3	44	-0.845	0.712	0.975	0.758	0.833	0.896	-0.926	0.576	1
REACTOME_SIGNALING_BY_NOTCH4	79	0.794	0.694	1	1.129	0.331	0.695	0.794	0.725	0.863
REACTOME_SIGNALING_BY_NTRK2_TRKB_	21	1.654	0.033	1	0.487	0.973	0.98	-1.501	0.069	1
REACTOME_SIGNALING_BY_NTRK3_TRKC_	16	0.738	0.776	1	0.698	0.877	0.926	-0.555	0.973	0.98
REACTOME_SIGNALING_BY_NTRKS	119	1.549	0.026	1	1.185	0.238	0.641	-0.62	0.97	0.981
REACTOME_SIGNALING_BY_NUCLEAR_RECEPTORS	253	0.783	0.813	1	0.919	0.555	0.801	0.873	0.634	0.827
REACTOME_SIGNALING_BY_PDGF	54	-0.58	0.984	0.972	-1.046	0.368	1	-0.851	0.672	1
REACTOME_SIGNALING_BY_PDGFR_IN_DISEASE	19	1.251	0.21	1	1.536	0.059	0.582	1.023	0.455	0.835
REACTOME_SIGNALING_BY_PTK6	51	-0.851	0.662	0.983	0.892	0.59	0.811	0.652	0.917	0.951
REACTOME_SIGNALING_BY_RECEPTOR_TYROSINE_KINASES	440	0.802	0.819	1	-0.807	0.813	1	-0.867	0.702	1
REACTOME_SIGNALING_BY_RETINOIC_ACID	32	-0.94	0.523	0.947	-1.404	0.097	1	-1.267	0.185	1
REACTOME_SIGNALING_BY_RHO_GTPASES	415	0.82	0.721	1	1.251	0.211	0.652	1.092	0.369	0.838
REACTOME_SIGNALING_BY_ROBO_RECEPTORS	202	-0.886	0.58	0.972	-1	0.442	1	-1.338	0.148	1
REACTOME_SIGNALING_BY_SCF_KIT	40	0.489	0.998	1	1.086	0.379	0.702	1.06	0.372	0.833
REACTOME_SIGNALING_BY_TGF_BETA_RECEPTOR_COMPLEX	71	0.835	0.665	1	0.742	0.774	0.906	-1.003	0.45	1
REACTOME_SIGNALING_BY_TGFB_FAMILY_MEMBERS	91	0.674	0.916	1	0.7	0.863	0.925	-0.803	0.718	1
REACTOME_SIGNALING_BY_THE_B_CELL_RECEPTOR_BCR_	107	1.456	0.153	1	1.518	0.095	0.543	0.987	0.486	0.825
REACTOME_SIGNALING_BY_TYPE_1_INSULIN_LIKE_GROWTH_FACTOR_1_RECEPTOR_IGF1R_	33	-0.994	0.464	0.953	-0.763	0.83	1	1.078	0.371	0.829
REACTOME_SIGNALING_BY_VEGF	103	1.133	0.265	1	-0.673	0.946	0.989	-1.051	0.361	1
REACTOME_SIGNALING_BY_WNT	282	-0.957	0.502	0.946	-0.811	0.701	1	-0.858	0.671	1
REACTOME_SIGNALING_BY_WNT_IN_CANCER	32	-1.218	0.236	1	-0.565	0.936	0.966	1.114	0.355	0.846
REACTOME_SIGNALLING_TO_ERKS	32	1.118	0.322	1	1.06	0.402	0.726	0.54	0.971	0.979
REACTOME_SIGNALLING_TO_RAS	19	1.009	0.449	1	1.29	0.154	0.646	0.74	0.836	0.897
REACTOME_SIRT1_NEGATIVELY_REGULATES_RRNA_EXPRESSION	55	0.802	0.671	1	1.221	0.339	0.646	1.142	0.397	0.847
REACTOME_SLC_MEDIATED_TRANSMEMBRANE_TRANSPORT	177	-1.298	0.127	1	0.985	0.491	0.795	1.38	0.06	0.937
REACTOME_SLC_TRANSPORTER_DISORDERS	81	-1.488	0.037	0.969	1.039	0.392	0.734	1.538	0.022	1
REACTOME_SMAD2_SMAD3_SMAD4_HETEROTRIMER_REGULATES_TRANSCRIPTION	31	1.242	0.208	1	0.924	0.566	0.799	-1.067	0.355	1
REACTOME_SMOOTH_MUSCLE_CONTRACTION	32	-0.589	0.916	0.976	-0.63	0.892	0.958	0.739	0.771	0.898
REACTOME_SNRNP_ASSEMBLY	53	0.756	0.693	1	1.236	0.295	0.648	1.268	0.268	0.847
REACTOME_SPHINGOLIPID_DE_NOVO_BIOSYNTHESIS	43	0.508	0.972	1	-1.081	0.402	1	-1.208	0.265	1
REACTOME_SPHINGOLIPID_METABOLISM	82	-1.031	0.447	0.951	-1.283	0.207	1	-1.074	0.357	1
REACTOME_SPRY_REGULATION_OF_FGF_SIGNALING	16	-0.964	0.485	0.941	0.692	0.865	0.931	-0.868	0.631	1
REACTOME_SRP_DEPENDENT_COTRANSLATIONAL_PROTEIN_TARGETING_TO_MEMBRANE	106	-1.586	0.086	1	-0.842	0.598	1	0.884	0.59	0.817
REACTOME_STABILIZATION_OF_P53	54	1.418	0.128	1	1.369	0.178	0.585	0.641	0.832	0.953
REACTOME_STIMULI_SENSING_CHANNELS	79	-1.102	0.255	0.985	-0.782	0.884	1	0.928	0.595	0.809
REACTOME_STING_MEDIATED_INDUCTION_OF_HOST_IMMUNE_RESPONSES	15	1.578	0.021	0.968	1.19	0.302	0.643	-1.034	0.437	1
REACTOME_STRIATED_MUSCLE_CONTRACTION	22	-1.242	0.162	1	-0.921	0.563	1	0.928	0.595	0.804
REACTOME_SULFUR_AMINO_ACID_METABOLISM	21	-0.64	0.916	0.976	0.619	0.933	0.947	0.829	0.709	0.845
REACTOME_SUMOYLATION	178	1.694	0.01	1	1.469	0.1	0.53	0.728	0.775	0.906
REACTOME_SUMOYLATION_OF_CHROMATIN_ORGANIZATION_PROTEINS	67	1.052	0.46	1	1.111	0.4	0.695	0.768	0.682	0.885
REACTOME_SUMOYLATION_OF_DNA_DAMAGE_RESPONSE_AND_REPAIR_PROTEINS	75	2.044	0.006	0.256	1.692	0.051	0.419	1.033	0.431	0.826
REACTOME_SUMOYLATION_OF_DNA_REPLICATION_PROTEINS	46	1.419	0.179	1	1.475	0.136	0.524	1.178	0.349	0.858
REACTOME_SUMOYLATION_OF_INTRACELLULAR_RECEPTORS	27	1.141	0.287	1	-1.174	0.217	1	-1.338	0.118	1
REACTOME_SUMOYLATION_OF_RNA_BINDING_PROTEINS	45	1.632	0.065	1	1.539	0.107	0.581	0.894	0.543	0.815
REACTOME_SUMOYLATION_OF_SUMOYLATION_PROTEINS	35	1.26	0.207	1	1.296	0.233	0.648	0.956	0.481	0.803
REACTOME_SUMOYLATION_OF_TRANSCRIPTION_COFACTORS	41	1.697	0.031	1	1.454	0.105	0.557	-0.704	0.832	0.99
REACTOME_SUMOYLATION_OF_TRANSCRIPTION_FACTORS	18	1.54	0.044	1	1.084	0.391	0.702	-0.907	0.566	1
REACTOME_SUMOYLATION_OF_UBIQUITINYLATION_PROTEINS	39	1.43	0.126	1	1.351	0.195	0.603	0.984	0.446	0.82
REACTOME_SURFACTANT_METABOLISM	21	-1.035	0.413	0.966	0.863	0.672	0.826	1.061	0.394	0.837
REACTOME_SWITCHING_OF_ORIGINS_TO_A_POST_REPLICATIVE_STATE	87	1.083	0.406	1	1.639	0.072	0.549	1.457	0.143	0.864
REACTOME_SYNAPTIC_ADHESION_LIKE_MOLECULES	15	1.069	0.39	1	0.682	0.901	0.935	-0.674	0.899	0.993
REACTOME_SYNDECAN_INTERACTIONS	26	-0.824	0.684	0.978	-0.601	0.931	0.958	0.715	0.839	0.912
REACTOME_SYNTHESIS_OF_ACTIVE_UBIQUITIN_ROLES_OF_E1_AND_E2_ENZYMES	30	-0.925	0.546	0.962	1.496	0.091	0.513	1.513	0.074	0.83
REACTOME_SYNTHESIS_OF_BILE_ACIDS_AND_BILE_SALTS	26	-0.781	0.818	0.975	-1.226	0.199	1	-1.174	0.246	1
REACTOME_SYNTHESIS_OF_BILE_ACIDS_AND_BILE_SALTS_VIA_7ALPHA_HYDROXYCHOLESTEROL	17	-0.956	0.538	0.939	-0.915	0.561	1	-0.673	0.933	0.99
REACTOME_SYNTHESIS_OF_GLYCOSYLPHOSPHATIDYLINOSITOL_GPI_	16	-1.333	0.119	1	-0.667	0.886	0.977	1.267	0.157	0.838
REACTOME_SYNTHESIS_OF_IP3_AND_IP4_IN_THE_CYTOSOL	24	-1.25	0.161	1	-1.236	0.168	1	-0.974	0.477	1
REACTOME_SYNTHESIS_OF_LEUKOTRIENES_LT_AND_EOXINS_EX_	16	-0.908	0.599	0.97	-0.956	0.517	1	-1.08	0.34	1
REACTOME_SYNTHESIS_OF_PA	30	-1.494	0.033	1	-0.678	0.916	0.991	1.162	0.237	0.865
REACTOME_SYNTHESIS_OF_PC	25	-1.247	0.176	1	0.659	0.941	0.937	1.31	0.123	0.947
REACTOME_SYNTHESIS_OF_PIPS_AT_THE_EARLY_ENDOSOME_MEMBRANE	15	0.864	0.626	1	-0.613	0.924	0.959	-1.263	0.213	1
REACTOME_SYNTHESIS_OF_PIPS_AT_THE_GOLGI_MEMBRANE	15	0.693	0.763	1	0.911	0.545	0.802	-0.665	0.847	0.99
REACTOME_SYNTHESIS_OF_PIPS_AT_THE_PLASMA_MEMBRANE	48	0.896	0.594	1	-0.713	0.856	0.998	-1.013	0.436	1
REACTOME_SYNTHESIS_OF_SUBSTRATES_IN_N_GLYCAN_BIOSYTHESIS	56	-1.145	0.241	1	0.68	0.924	0.933	0.913	0.583	0.809
REACTOME_SYNTHESIS_OF_VERY_LONG_CHAIN_FATTY_ACYL_COAS	18	-1.21	0.228	1	0.925	0.55	0.806	1.425	0.117	0.952
REACTOME_TAK1_ACTIVATES_NFKB_BY_PHOSPHORYLATION_AND_ACTIVATION_OF_IKKS_COMPLEX	32	0.643	0.878	1	1.036	0.436	0.734	0.866	0.608	0.823
REACTOME_TBC_RABGAPS	40	1.215	0.217	1	0.829	0.665	0.843	-0.686	0.871	0.988
REACTOME_TCF_DEPENDENT_SIGNALING_IN_RESPONSE_TO_WNT	199	-1.027	0.409	0.952	0.748	0.733	0.902	0.869	0.638	0.822
REACTOME_TCR_SIGNALING	112	1.187	0.32	1	0.691	0.76	0.93	-0.902	0.546	1
REACTOME_TELOMERE_C_STRAND_LAGGING_STRAND_SYNTHESIS	33	0.977	0.509	1	1.264	0.256	0.658	1.017	0.485	0.831
REACTOME_TELOMERE_EXTENSION_BY_TELOMERASE	21	1.081	0.37	1	1.549	0.066	0.639	1.201	0.294	0.888
REACTOME_TELOMERE_MAINTENANCE	100	0.834	0.628	1	1.282	0.271	0.64	1.121	0.41	0.841
REACTOME_TERMINATION_OF_O_GLYCAN_BIOSYNTHESIS	21	-1.003	0.449	0.947	-1.161	0.283	1	-0.939	0.568	1
REACTOME_TERMINATION_OF_TRANSLESION_DNA_SYNTHESIS	31	-0.778	0.747	0.976	1.158	0.293	0.669	1.297	0.189	0.877
REACTOME_TGF_BETA_RECEPTOR_SIGNALING_ACTIVATES_SMADS	32	-0.81	0.654	0.98	-1.1	0.35	1	-0.931	0.537	1
REACTOME_TGF_BETA_RECEPTOR_SIGNALING_IN_EMT_EPITHELIAL_TO_MESENCHYMAL_TRANSITION_	15	-1.147	0.328	1	-1.248	0.251	1	-1.102	0.359	1
REACTOME_THE_CITRIC_ACID_TCA_CYCLE_AND_RESPIRATORY_ELECTRON_TRANSPORT	164	-0.692	0.767	0.977	0.712	0.734	0.915	0.971	0.508	0.813
REACTOME_THE_NLRP3_INFLAMMASOME	15	0.541	0.919	1	1.212	0.291	0.633	1.33	0.203	0.941
REACTOME_THE_PHOTOTRANSDUCTION_CASCADE	20	-0.93	0.546	0.958	-1.387	0.076	1	-1.392	0.079	1
REACTOME_THE_ROLE_OF_GTSE1_IN_G2_M_PROGRESSION_AFTER_G2_CHECKPOINT	69	0.854	0.659	1	1.245	0.231	0.661	1.089	0.387	0.833
REACTOME_THE_ROLE_OF_NEF_IN_HIV_1_REPLICATION_AND_DISEASE_PATHOGENESIS	28	0.611	0.855	1	0.788	0.698	0.874	0.823	0.625	0.851
REACTOME_THROMBIN_SIGNALLING_THROUGH_PROTEINASE_ACTIVATED_RECEPTORS_PARS_	24	0.695	0.908	1	-1.162	0.221	1	-1.199	0.209	1
REACTOME_THROMBOXANE_SIGNALLING_THROUGH_TP_RECEPTOR	17	0.701	0.918	1	-1.188	0.205	1	-1.166	0.238	1
REACTOME_TICAM1_RIP1_MEDIATED_IKK_COMPLEX_RECRUITMENT	19	0.673	0.868	1	0.458	0.99	0.985	-0.568	0.952	0.976
REACTOME_TIE2_SIGNALING	15	0.869	0.612	1	-1.051	0.419	1	-1.599	0.023	1
REACTOME_TIGHT_JUNCTION_INTERACTIONS	21	0.671	0.866	1	-1.137	0.348	1	-1.125	0.32	1
REACTOME_TNF_RECEPTOR_SUPERFAMILY_TNFSF_MEMBERS_MEDIATING_NON_CANONICAL_NF_KB_PATHWAY	17	0.864	0.653	1	0.938	0.56	0.796	0.651	0.883	0.95
REACTOME_TNF_SIGNALING	43	-0.526	0.975	0.982	-1.01	0.456	1	-1.473	0.075	1
REACTOME_TNFR1_INDUCED_NFKAPPAB_SIGNALING_PATHWAY	30	-0.591	0.893	0.979	0.722	0.785	0.914	-0.662	0.827	0.989
REACTOME_TNFR2_NON_CANONICAL_NF_KB_PATHWAY	95	0.884	0.609	1	1.009	0.446	0.774	0.749	0.798	0.892
REACTOME_TNFS_BIND_THEIR_PHYSIOLOGICAL_RECEPTORS	26	0.935	0.58	1	1.067	0.368	0.721	0.909	0.583	0.814
REACTOME_TOLL_LIKE_RECEPTOR_10_TLR10_CASCADE	84	0.878	0.612	1	0.92	0.538	0.8	0.571	0.929	0.967
REACTOME_TOLL_LIKE_RECEPTOR_4_TLR4_CASCADE	125	0.543	0.95	1	1.225	0.259	0.648	1.19	0.288	0.883
REACTOME_TOLL_LIKE_RECEPTOR_9_TLR9_CASCADE	93	0.564	0.916	1	0.847	0.628	0.83	0.707	0.749	0.914
REACTOME_TOLL_LIKE_RECEPTOR_CASCADES	148	-0.571	0.952	0.972	1.261	0.209	0.655	1.297	0.169	0.884
REACTOME_TOLL_LIKE_RECEPTOR_TLR1_TLR2_CASCADE	96	-0.537	0.97	0.979	1.087	0.392	0.703	1.013	0.436	0.824
REACTOME_TP53_REGULATES_METABOLIC_GENES	80	0.907	0.541	1	-0.751	0.747	1	-1.011	0.445	1
REACTOME_TP53_REGULATES_TRANSCRIPTION_OF_ADDITIONAL_CELL_CYCLE_GENES_WHOSE_EXACT_ROLE_IN_THE_P53_PATHWAY_REMAIN_UNCERTAIN	21	1.403	0.107	1	1.789	0.004	0.815	0.963	0.484	0.81
REACTOME_TP53_REGULATES_TRANSCRIPTION_OF_CELL_CYCLE_GENES	49	1.137	0.329	1	1.584	0.052	0.613	1.496	0.059	0.837
REACTOME_TP53_REGULATES_TRANSCRIPTION_OF_CELL_DEATH_GENES	42	1.34	0.096	1	1.345	0.092	0.605	1.142	0.272	0.842
REACTOME_TP53_REGULATES_TRANSCRIPTION_OF_DNA_REPAIR_GENES	57	1.847	0.018	0.945	2.006	0.01	0.349	1.521	0.108	0.926
REACTOME_TP53_REGULATES_TRANSCRIPTION_OF_GENES_INVOLVED_IN_CYTOCHROME_C_RELEASE	18	1.269	0.123	1	1.327	0.077	0.624	1.274	0.158	0.849
REACTOME_TP53_REGULATES_TRANSCRIPTION_OF_GENES_INVOLVED_IN_G2_CELL_CYCLE_ARREST	18	0.751	0.708	1	0.961	0.522	0.797	1.112	0.36	0.846
REACTOME_TRAF6_MEDIATED_INDUCTION_OF_TAK1_COMPLEX_WITHIN_TLR4_COMPLEX	15	-0.831	0.644	0.968	0.958	0.517	0.798	0.916	0.578	0.809
REACTOME_TRAF6_MEDIATED_IRF7_ACTIVATION	15	-0.716	0.755	0.98	0.673	0.778	0.936	0.865	0.609	0.823
REACTOME_TRAF6_MEDIATED_NF_KB_ACTIVATION	24	0.516	0.946	1	0.976	0.506	0.791	0.946	0.512	0.811
REACTOME_TRAFFICKING_OF_AMPA_RECEPTORS	21	1.472	0.048	1	1.058	0.39	0.721	-0.954	0.509	1
REACTOME_TRANS_GOLGI_NETWORK_VESICLE_BUDDING	67	-0.917	0.558	0.964	0.81	0.693	0.859	0.904	0.553	0.813
REACTOME_TRANSCRIPTION_COUPLED_NUCLEOTIDE_EXCISION_REPAIR_TC_NER_	68	0.795	0.672	1	1.403	0.171	0.554	1.268	0.248	0.841
REACTOME_TRANSCRIPTION_OF_E2F_TARGETS_UNDER_NEGATIVE_CONTROL_BY_DREAM_COMPLEX	18	0.871	0.641	1	1.364	0.157	0.589	1.241	0.251	0.864
REACTOME_TRANSCRIPTION_OF_E2F_TARGETS_UNDER_NEGATIVE_CONTROL_BY_P107_RBL1_AND_P130_RBL2_IN_COMPLEX_WITH_HDAC1	15	1.146	0.327	1	1.362	0.138	0.582	1.201	0.294	0.884
REACTOME_TRANSCRIPTION_OF_THE_HIV_GENOME	62	1.671	0.055	1	1.671	0.065	0.48	1.214	0.246	0.873
REACTOME_TRANSCRIPTIONAL_ACTIVATION_OF_MITOCHONDRIAL_BIOGENESIS	55	-0.732	0.836	0.966	-1.03	0.414	1	-0.68	0.905	0.991
REACTOME_TRANSCRIPTIONAL_ACTIVITY_OF_SMAD2_SMAD3_SMAD4_HETEROTRIMER	43	1.217	0.244	1	1.007	0.437	0.772	-0.876	0.582	1
REACTOME_TRANSCRIPTIONAL_REGULATION_BY_E2F6	32	0.813	0.671	1	1.433	0.12	0.548	1.463	0.083	0.884
REACTOME_TRANSCRIPTIONAL_REGULATION_BY_MECP2	47	1.199	0.24	1	1.279	0.172	0.639	0.938	0.544	0.815
REACTOME_TRANSCRIPTIONAL_REGULATION_BY_RUNX1	216	0.87	0.617	1	1.217	0.279	0.642	0.983	0.488	0.82
REACTOME_TRANSCRIPTIONAL_REGULATION_BY_RUNX2	109	-0.681	0.906	0.978	0.657	0.934	0.937	0.886	0.648	0.819
REACTOME_TRANSCRIPTIONAL_REGULATION_BY_RUNX3	95	0.87	0.684	1	-0.645	0.925	0.965	-0.691	0.912	0.985
REACTOME_TRANSCRIPTIONAL_REGULATION_BY_SMALL_RNAS	93	0.809	0.64	1	1.232	0.337	0.648	1.144	0.394	0.856
REACTOME_TRANSCRIPTIONAL_REGULATION_BY_THE_AP_2_TFAP2_FAMILY_OF_TRANSCRIPTION_FACTORS	29	1.064	0.405	1	-0.531	0.975	0.975	-1.222	0.23	1
REACTOME_TRANSCRIPTIONAL_REGULATION_BY_TP53	340	1.575	0.024	0.935	1.535	0.073	0.576	1.225	0.229	0.865
REACTOME_TRANSCRIPTIONAL_REGULATION_BY_VENTX	37	1.254	0.216	1	1.73	0.019	0.585	1.539	0.048	1
REACTOME_TRANSCRIPTIONAL_REGULATION_OF_GRANULOPOIESIS	76	0.587	0.853	1	1.154	0.389	0.673	1.196	0.34	0.883
REACTOME_TRANSCRIPTIONAL_REGULATION_OF_PLURIPOTENT_STEM_CELLS	18	0.944	0.559	1	-1.309	0.111	1	-1.255	0.163	1
REACTOME_TRANSCRIPTIONAL_REGULATION_OF_WHITE_ADIPOCYTE_DIFFERENTIATION	78	1.145	0.258	1	0.996	0.456	0.785	-0.994	0.453	1
REACTOME_TRANSFERRIN_ENDOCYTOSIS_AND_RECYCLING	27	-1.374	0.101	1	-0.988	0.476	1	0.741	0.823	0.898
REACTOME_TRANSLATION	277	-0.916	0.535	0.964	0.508	0.849	0.979	0.813	0.601	0.853
REACTOME_TRANSLATION_OF_STRUCTURAL_PROTEINS	28	-1.107	0.342	1	-0.862	0.624	1	0.816	0.692	0.852
REACTOME_TRANSLESION_SYNTHESIS_BY_POLH	19	0.821	0.635	1	0.824	0.629	0.85	0.861	0.596	0.825
REACTOME_TRANSLESION_SYNTHESIS_BY_POLK	17	0.888	0.566	1	1.059	0.42	0.724	0.816	0.655	0.854
REACTOME_TRANSLESION_SYNTHESIS_BY_Y_FAMILY_DNA_POLYMERASES_BYPASSES_LESIONS_ON_DNA_TEMPLATE	38	0.713	0.797	1	1.114	0.343	0.697	1.283	0.2	0.857
REACTOME_TRANSLOCATION_OF_SLC2A4_GLUT4_TO_THE_PLASMA_MEMBRANE	64	0.877	0.619	1	0.989	0.484	0.79	0.763	0.808	0.885
REACTOME_TRANSMISSION_ACROSS_CHEMICAL_SYNAPSES	177	1.017	0.413	1	0.969	0.498	0.794	0.941	0.571	0.814
REACTOME_TRANSPORT_OF_BILE_SALTS_AND_ORGANIC_ACIDS_METAL_IONS_AND_AMINE_COMPOUNDS	56	-1.49	0.021	0.995	0.841	0.721	0.836	1.558	0.008	1
REACTOME_TRANSPORT_OF_INORGANIC_CATIONS_ANIONS_AND_AMINO_ACIDS_OLIGOPEPTIDES	77	-1.046	0.4	0.987	1.09	0.369	0.705	1.423	0.075	0.945
REACTOME_TRANSPORT_OF_MATURE_MRNAS_DERIVED_FROM_INTRONLESS_TRANSCRIPTS	43	1.006	0.419	1	1.204	0.308	0.638	1.008	0.461	0.825
REACTOME_TRANSPORT_OF_MATURE_TRANSCRIPT_TO_CYTOPLASM	79	1.142	0.345	1	1.544	0.108	0.629	1.305	0.247	0.932
REACTOME_TRANSPORT_OF_THE_SLBP_DEPENDANT_MATURE_MRNA	36	1.048	0.369	1	1.231	0.29	0.644	1.092	0.389	0.84
REACTOME_TRANSPORT_OF_VITAMINS_NUCLEOSIDES_AND_RELATED_MOLECULES	34	-1.063	0.381	1	-1.124	0.312	1	0.876	0.661	0.824
REACTOME_TRANSPORT_TO_THE_GOLGI_AND_SUBSEQUENT_MODIFICATION	164	-1.555	0.026	1	-0.748	0.849	1	1.214	0.212	0.877
REACTOME_TRIGLYCERIDE_CATABOLISM	17	1.035	0.422	1	1.074	0.339	0.71	-0.603	0.97	0.975
REACTOME_TRIGLYCERIDE_METABOLISM	26	1.062	0.377	1	0.968	0.544	0.791	-0.831	0.742	1
REACTOME_TRISTETRAPROLIN_TTP_ZFP36_BINDS_AND_DESTABILIZES_MRNA	17	1.094	0.386	1	1.543	0.061	0.603	1.34	0.135	0.918
REACTOME_TRNA_AMINOACYLATION	41	0.885	0.606	1	1.548	0.117	0.625	0.955	0.506	0.803
REACTOME_TRNA_MODIFICATION_IN_THE_NUCLEUS_AND_CYTOSOL	41	-0.591	0.929	0.977	0.98	0.466	0.79	0.98	0.514	0.814
REACTOME_TRNA_PROCESSING	103	0.785	0.665	1	0.925	0.55	0.802	0.799	0.682	0.861
REACTOME_TRNA_PROCESSING_IN_THE_NUCLEUS	56	1.195	0.291	1	0.975	0.474	0.79	0.662	0.763	0.946
REACTOME_TRP_CHANNELS	20	-0.813	0.778	0.983	-1.252	0.142	1	-1.137	0.246	1
REACTOME_UB_SPECIFIC_PROCESSING_PROTEASES	187	0.912	0.55	1	1.128	0.359	0.691	0.859	0.564	0.823
REACTOME_UCH_PROTEINASES	92	1.157	0.324	1	1.233	0.272	0.648	0.834	0.586	0.845
REACTOME_UNFOLDED_PROTEIN_RESPONSE_UPR_	86	-0.797	0.688	0.978	1.741	0.031	0.661	1.852	0.008	0.536
REACTOME_UPTAKE_AND_ACTIONS_OF_BACTERIAL_TOXINS	24	0.793	0.792	1	1.158	0.263	0.67	0.968	0.522	0.812
REACTOME_VASOPRESSIN_REGULATES_RENAL_WATER_HOMEOSTASIS_VIA_AQUAPORINS	31	0.742	0.882	1	-1.002	0.432	1	-1.019	0.39	1
REACTOME_VEGFR2_MEDIATED_CELL_PROLIFERATION	19	1.071	0.403	1	1.123	0.376	0.693	0.712	0.759	0.909
REACTOME_VEGFR2_MEDIATED_VASCULAR_PERMEABILITY	27	-1.123	0.305	1	-0.992	0.472	1	-0.532	0.974	0.98
REACTOME_VIRAL_MESSENGER_RNA_SYNTHESIS	43	0.901	0.521	1	1.214	0.313	0.639	1.056	0.407	0.828
REACTOME_VISUAL_PHOTOTRANSDUCTION	60	-1.125	0.243	1	-0.916	0.617	1	0.887	0.685	0.82
REACTOME_VITAMIN_B5_PANTOTHENATE_METABOLISM	17	0.908	0.569	1	1.918	0	0.431	1.662	0.013	1
REACTOME_VOLTAGE_GATED_POTASSIUM_CHANNELS	21	-0.803	0.778	0.982	0.968	0.504	0.795	1.018	0.434	0.832
REACTOME_VXPX_CARGO_TARGETING_TO_CILIUM	19	-0.71	0.779	0.981	1.616	0.035	0.591	1.553	0.068	1
REACTOME_WNT_LIGAND_BIOGENESIS_AND_TRAFFICKING	16	0.643	0.903	1	-1.595	0.01	1	-1.5	0.042	1
REACTOME_ZBP1_DAI_MEDIATED_INDUCTION_OF_TYPE_I_IFNS	21	1.709	0.008	1	0.921	0.55	0.801	-0.82	0.675	1

## Sheet: PID
PID - INTENTION-TO-TREAT
	Net-En_vs_COC			CCVR_vs_COC			CCVR_vs_Net-En
NAME	NES	Nom.p.val	FDR.q.val	NES	Nom.p.val	FDR.q.val	NES	Nom.p.val	FDR.q.val
PID_A6B1_A6B4_INTEGRIN_PATHWAY	0.66	0.81	0.959	0.658	0.829	0.931	-0.676	0.803	1
PID_AJDISS_2PATHWAY	1.247	0.191	1	1.152	0.274	0.791	0.716	0.833	0.977
PID_ALK1_PATHWAY	-0.674	0.878	0.976	-1.107	0.333	1	-1.25	0.199	1
PID_ALPHA_SYNUCLEIN_PATHWAY	-0.922	0.579	1	1.025	0.414	0.862	1.243	0.14	0.989
PID_AMB2_NEUTROPHILS_PATHWAY	0.804	0.756	0.962	0.774	0.815	0.9	0.741	0.83	1
PID_ANGIOPOIETIN_RECEPTOR_PATHWAY	1.118	0.299	0.955	0.574	0.961	0.943	-0.779	0.76	1
PID_ANTHRAX_PATHWAY	0.922	0.536	0.851	0.854	0.653	0.905	-0.822	0.7	1
PID_AP1_PATHWAY	1.095	0.366	0.837	1.351	0.132	0.716	1.014	0.448	1
PID_AR_NONGENOMIC_PATHWAY	1.126	0.293	0.978	-0.898	0.622	1	-0.936	0.56	1
PID_AR_PATHWAY	1.533	0.052	1	1.325	0.163	0.651	0.916	0.543	1
PID_AR_TF_PATHWAY	1.016	0.411	0.786	-1.051	0.397	1	-1.23	0.211	1
PID_ARF_3PATHWAY	0.898	0.577	0.879	0.838	0.665	0.883	0.677	0.904	0.968
PID_ARF6_DOWNSTREAM_PATHWAY	0.485	0.979	1	1.249	0.234	0.752	0.807	0.678	1
PID_ARF6_PATHWAY	-0.606	0.975	0.99	-1.163	0.284	1	-1.241	0.193	1
PID_ARF6_TRAFFICKING_PATHWAY	-0.804	0.765	1	1.273	0.137	0.759	1.31	0.099	0.826
PID_ATF2_PATHWAY	1.289	0.113	1	1.117	0.356	0.849	0.727	0.851	0.97
PID_ATM_PATHWAY	1.459	0.121	1	1.679	0.017	0.309	1.382	0.195	0.939
PID_ATR_PATHWAY	1.227	0.279	1	1.419	0.133	0.587	1.317	0.224	0.845
PID_AURORA_A_PATHWAY	1.099	0.363	0.862	1.686	0.019	0.383	1.548	0.069	0.588
PID_AURORA_B_PATHWAY	0.925	0.576	0.855	1.375	0.161	0.704	1.342	0.164	0.906
PID_AVB3_INTEGRIN_PATHWAY	-0.88	0.616	1	0.712	0.868	0.915	0.89	0.604	1
PID_AVB3_OPN_PATHWAY	1.43	0.136	1	0.777	0.721	0.915	-0.694	0.779	1
PID_BARD1_PATHWAY	1.254	0.258	1	1.482	0.089	0.415	1.32	0.233	0.887
PID_BCR_5PATHWAY	1.266	0.268	1	1.617	0.036	0.332	1.11	0.395	1
PID_BETA_CATENIN_DEG_PATHWAY	-1.55	0.051	0.918	-1.251	0.221	1	1.354	0.152	0.919
PID_BETA_CATENIN_NUC_PATHWAY	-1.082	0.332	1	-1.53	0.014	1	-1.179	0.231	1
PID_BMP_PATHWAY	0.77	0.8	0.952	-0.864	0.639	1	-1.168	0.259	1
PID_CASPASE_PATHWAY	1.381	0.1	1	1.585	0.05	0.278	0.809	0.695	1
PID_CD40_PATHWAY	1.598	0.021	0.957	0.975	0.499	0.851	-1.02	0.44	1
PID_CD8_TCR_DOWNSTREAM_PATHWAY	0.764	0.721	0.943	0.89	0.594	0.879	0.626	0.828	0.945
PID_CD8_TCR_PATHWAY	0.871	0.646	0.881	0.672	0.75	0.923	-0.65	0.766	1
PID_CDC42_PATHWAY	0.623	0.917	0.989	1.108	0.355	0.855	0.87	0.604	1
PID_CDC42_REG_PATHWAY	0.959	0.526	0.839	0.838	0.69	0.873	-0.7	0.859	1
PID_CERAMIDE_PATHWAY	0.902	0.581	0.882	1.006	0.444	0.834	-0.625	0.923	1
PID_CIRCADIAN_PATHWAY	-0.962	0.508	1	-0.745	0.72	0.937	0.821	0.66	1
PID_CMYB_PATHWAY	-1.026	0.432	1	1.592	0.01	0.288	1.637	0.008	0.817
PID_CXCR3_PATHWAY	-0.948	0.546	1	-0.782	0.744	0.957	0.641	0.894	0.969
PID_CXCR4_PATHWAY	0.789	0.688	0.948	0.8	0.708	0.903	0.736	0.766	0.978
PID_DELTA_NP63_PATHWAY	1.051	0.391	0.811	0.963	0.482	0.841	-0.782	0.792	1
PID_E2F_PATHWAY	1.465	0.08	1	1.572	0.04	0.284	1.333	0.185	0.887
PID_ECADHERIN_KERATINOCYTE_PATHWAY	1.085	0.39	0.831	-0.905	0.535	1	-1.297	0.215	1
PID_ECADHERIN_NASCENT_AJ_PATHWAY	0.952	0.493	0.812	0.587	0.914	0.941	-0.909	0.567	1
PID_ECADHERIN_STABILIZATION_PATHWAY	0.473	0.96	1	-1.027	0.462	1	-1.041	0.445	1
PID_ENDOTHELIN_PATHWAY	0.759	0.882	0.915	-1.09	0.287	1	-1.064	0.333	1
PID_EPHA_FWDPATHWAY	0.73	0.91	0.925	-0.996	0.46	1	-0.975	0.5	1
PID_EPHA2_FWD_PATHWAY	0.686	0.774	0.953	-0.571	0.894	1	-0.666	0.832	1
PID_EPHB_FWD_PATHWAY	0.981	0.497	0.816	-0.853	0.601	1	-1.13	0.357	1
PID_EPHRINB_REV_PATHWAY	1.15	0.288	1	1.078	0.338	0.879	0.673	0.945	0.953
PID_EPO_PATHWAY	-0.694	0.783	1	0.923	0.561	0.866	1.147	0.324	1
PID_ER_NONGENOMIC_PATHWAY	0.999	0.455	0.789	-1.108	0.318	1	-1.153	0.273	1
PID_ERA_GENOMIC_PATHWAY	-1.02	0.432	1	1.664	0.017	0.288	1.478	0.069	0.83
PID_ERBB1_DOWNSTREAM_PATHWAY	1.116	0.348	0.938	1.086	0.376	0.876	0.544	0.939	0.986
PID_ERBB1_INTERNALIZATION_PATHWAY	1.364	0.095	1	0.99	0.466	0.83	-0.976	0.475	1
PID_ERBB1_RECEPTOR_PROXIMAL_PATHWAY	1.3	0.184	1	0.647	0.867	0.918	-0.816	0.661	1
PID_ERBB2_ERBB3_PATHWAY	1.301	0.19	1	1.357	0.154	0.732	1.216	0.24	1
PID_ERBB4_PATHWAY	-0.905	0.596	1	1.007	0.46	0.845	0.863	0.653	1
PID_FAK_PATHWAY	0.696	0.801	0.949	-1.025	0.449	1	-1.125	0.354	1
PID_FANCONI_PATHWAY	0.895	0.594	0.854	1.35	0.198	0.683	1.189	0.305	1
PID_FAS_PATHWAY	0.672	0.892	0.962	0.745	0.811	0.92	0.789	0.768	1
PID_FCER1_PATHWAY	0.461	0.961	0.995	0.913	0.561	0.864	0.753	0.704	1
PID_FGF_PATHWAY	-0.704	0.87	1	0.808	0.732	0.9	0.764	0.789	1
PID_FOXM1_PATHWAY	1.2	0.261	0.998	1.64	0.026	0.304	1.647	0.015	1
PID_FOXO_PATHWAY	-0.521	0.968	0.987	0.732	0.781	0.912	0.631	0.897	0.949
PID_FRA_PATHWAY	1.049	0.413	0.801	1.06	0.418	0.89	0.776	0.733	1
PID_GLYPICAN_1PATHWAY	0.758	0.853	0.908	0.852	0.684	0.887	0.659	0.951	0.959
PID_GMCSF_PATHWAY	0.759	0.702	0.924	1.342	0.214	0.681	1.089	0.45	1
PID_HDAC_CLASSI_PATHWAY	-0.897	0.59	1	-0.925	0.548	1	-0.734	0.816	1
PID_HDAC_CLASSII_PATHWAY	-0.883	0.607	1	-0.977	0.47	1	-0.801	0.715	1
PID_HDAC_CLASSIII_PATHWAY	-0.76	0.771	1	0.716	0.869	0.927	-0.781	0.769	1
PID_HEDGEHOG_2PATHWAY	-1.475	0.043	1	-0.635	0.967	0.985	1.011	0.436	1
PID_HEDGEHOG_GLI_PATHWAY	-1.344	0.122	1	-1.125	0.269	1	0.93	0.552	1
PID_HES_HEY_PATHWAY	-1.05	0.4	1	1.229	0.21	0.721	1.152	0.267	1
PID_HIF1_TFPATHWAY	-1.322	0.155	1	-1.137	0.311	1	0.64	0.912	0.95
PID_HIF1A_PATHWAY	0.538	0.966	1	0.933	0.53	0.882	0.901	0.592	1
PID_HIF2PATHWAY	-1.178	0.287	1	0.647	0.831	0.926	0.882	0.612	1
PID_HIV_NEF_PATHWAY	1.177	0.3	1	1.107	0.371	0.84	0.701	0.814	0.966
PID_HNF3A_PATHWAY	-0.954	0.54	1	1.161	0.283	0.827	1.381	0.1	0.864
PID_HNF3B_PATHWAY	-0.773	0.755	1	1.897	0.004	0.086	1.557	0.042	0.664
PID_IFNG_PATHWAY	1.107	0.392	0.919	1.175	0.375	0.83	0.919	0.565	1
PID_IGF1_PATHWAY	-0.557	0.96	0.988	0.557	0.931	0.946	0.741	0.78	0.994
PID_IL1_PATHWAY	0.739	0.733	0.929	1.283	0.257	0.757	1.156	0.357	1
PID_IL12_2PATHWAY	0.553	0.934	1	0.843	0.667	0.895	0.741	0.751	1
PID_IL12_STAT4_PATHWAY	0.791	0.708	0.953	0.753	0.766	0.925	-0.552	0.931	1
PID_IL2_1PATHWAY	1.1	0.397	0.897	1.33	0.195	0.664	0.848	0.639	1
PID_IL2_PI3K_PATHWAY	1.041	0.416	0.806	0.86	0.634	0.905	-0.478	0.976	0.995
PID_IL2_STAT5_PATHWAY	0.954	0.553	0.829	1.024	0.455	0.849	-0.547	0.92	1
PID_IL23_PATHWAY	1.1	0.391	0.878	1.166	0.318	0.834	0.868	0.655	1
PID_IL27_PATHWAY	0.953	0.54	0.819	1.055	0.42	0.867	0.734	0.78	0.97
PID_IL3_PATHWAY	0.618	0.871	0.985	1.002	0.485	0.83	0.845	0.652	1
PID_IL4_2PATHWAY	-0.808	0.706	1	1.244	0.199	0.743	1.08	0.388	1
PID_IL6_7_PATHWAY	1.012	0.474	0.784	1.721	0.016	0.405	1.455	0.11	0.845
PID_IL8_CXCR1_PATHWAY	0.509	0.94	1	0.625	0.875	0.934	0.713	0.772	0.97
PID_IL8_CXCR2_PATHWAY	0.435	0.963	0.992	0.841	0.637	0.887	0.852	0.618	1
PID_ILK_PATHWAY	-0.665	0.848	0.966	1.256	0.198	0.756	1.307	0.202	0.795
PID_INSULIN_GLUCOSE_PATHWAY	1.248	0.233	1	-0.816	0.702	1	-1.27	0.227	1
PID_INSULIN_PATHWAY	-0.786	0.772	1	-0.648	0.914	0.99	0.799	0.757	1
PID_INTEGRIN_A4B1_PATHWAY	1.22	0.227	1	-0.72	0.853	0.935	-1.309	0.139	1
PID_INTEGRIN_A9B1_PATHWAY	1.284	0.157	1	0.783	0.734	0.913	-0.895	0.618	1
PID_INTEGRIN_CS_PATHWAY	-1.07	0.357	1	-0.926	0.55	1	0.926	0.582	1
PID_INTEGRIN1_PATHWAY	-0.891	0.596	1	0.833	0.663	0.872	0.877	0.618	1
PID_INTEGRIN2_PATHWAY	-0.719	0.877	1	-0.765	0.813	0.943	0.828	0.733	1
PID_INTEGRIN3_PATHWAY	-0.889	0.633	1	1.058	0.363	0.879	1.01	0.416	1
PID_INTEGRIN5_PATHWAY	1.103	0.353	0.91	-0.821	0.68	1	-1.181	0.281	1
PID_KIT_PATHWAY	-0.571	0.98	0.998	1.021	0.438	0.841	1.2	0.238	1
PID_LIS1_PATHWAY	0.784	0.774	0.947	0.796	0.746	0.901	0.673	0.896	0.963
PID_LKB1_PATHWAY	-0.994	0.476	1	-1.281	0.162	1	0.494	0.998	0.988
PID_LYMPH_ANGIOGENESIS_PATHWAY	-1.092	0.355	1	-0.552	0.965	0.982	0.904	0.602	1
PID_LYSOPHOSPHOLIPID_PATHWAY	0.888	0.581	0.858	-0.742	0.84	0.922	-0.959	0.49	1
PID_MAPK_TRK_PATHWAY	1.058	0.431	0.84	1.16	0.302	0.807	0.774	0.732	1
PID_MET_PATHWAY	-0.825	0.673	1	-0.798	0.662	0.973	-0.577	0.931	1
PID_MTOR_4PATHWAY	-0.788	0.703	1	-0.88	0.569	1	-0.518	0.975	1
PID_MYC_ACTIV_PATHWAY	0.736	0.833	0.926	1.603	0.042	0.326	1.622	0.034	0.624
PID_MYC_PATHWAY	0.962	0.502	0.844	0.826	0.643	0.875	1.006	0.446	1
PID_MYC_REPRESS_PATHWAY	0.895	0.589	0.874	0.698	0.835	0.916	0.888	0.624	1
PID_NCADHERIN_PATHWAY	-1.36	0.117	1	0.587	0.925	0.949	1.452	0.072	0.764
PID_NECTIN_PATHWAY	0.761	0.753	0.939	-0.913	0.53	1	-1.019	0.483	1
PID_NEPHRIN_NEPH1_PATHWAY	1.053	0.379	0.821	-1.313	0.144	1	-1.446	0.051	1
PID_NETRIN_PATHWAY	1.026	0.404	0.803	-1.063	0.369	1	-1.427	0.064	1
PID_NFAT_3PATHWAY	1.025	0.421	0.792	0.62	0.909	0.93	-1.03	0.43	1
PID_NFAT_TFPATHWAY	1.277	0.211	1	1.052	0.413	0.858	-0.751	0.735	1
PID_NFKAPPAB_ATYPICAL_PATHWAY	1.134	0.357	0.979	0.933	0.528	0.87	-0.517	0.917	0.995
PID_NFKAPPAB_CANONICAL_PATHWAY	1.029	0.484	0.808	1.153	0.358	0.808	0.764	0.702	1
PID_NOTCH_PATHWAY	1.055	0.382	0.83	-0.82	0.712	1	-1.056	0.376	1
PID_P38_ALPHA_BETA_DOWNSTREAM_PATHWAY	1.107	0.352	0.942	1.139	0.313	0.806	0.856	0.602	1
PID_P38_ALPHA_BETA_PATHWAY	0.852	0.665	0.91	1.18	0.287	0.838	0.772	0.782	1
PID_P38_MK2_PATHWAY	0.512	0.974	1	0.914	0.555	0.874	0.78	0.759	1
PID_P38_MKK3_6PATHWAY	-0.653	0.872	0.96	-0.566	0.938	0.991	0.57	0.972	0.979
PID_P53_DOWNSTREAM_PATHWAY	1.038	0.396	0.8	0.853	0.633	0.896	-0.744	0.804	1
PID_P53_REGULATION_PATHWAY	0.957	0.469	0.833	1.05	0.406	0.847	0.913	0.532	1
PID_P73PATHWAY	1.275	0.181	1	1.232	0.222	0.733	1.125	0.306	1
PID_P75_NTR_PATHWAY	1.173	0.225	1	-1.072	0.357	1	-1.22	0.192	1
PID_PDGFRA_PATHWAY	1.143	0.318	1	-0.463	0.992	0.985	-0.885	0.604	1
PID_PDGFRB_PATHWAY	0.699	0.811	0.954	0.744	0.776	0.912	-0.472	0.979	0.983
PID_PI3K_PLC_TRK_PATHWAY	1.257	0.195	1	0.972	0.5	0.833	-0.778	0.736	1
PID_PI3KCI_AKT_PATHWAY	1.023	0.417	0.783	-0.78	0.705	0.938	-0.914	0.558	1
PID_PI3KCI_PATHWAY	0.461	0.943	1	0.653	0.814	0.928	0.532	0.918	0.982
PID_PLK1_PATHWAY	0.766	0.706	0.949	1.486	0.09	0.431	1.607	0.034	0.538
PID_PRL_SIGNALING_EVENTS_PATHWAY	1.201	0.262	1	1.503	0.091	0.412	1.104	0.356	1
PID_PS1_PATHWAY	0.76	0.845	0.932	0.692	0.908	0.916	-0.766	0.829	1
PID_PTP1B_PATHWAY	-0.734	0.864	1	1.018	0.428	0.834	1.027	0.435	1
PID_RAC1_PATHWAY	0.583	0.951	1	0.992	0.471	0.838	0.704	0.834	0.972
PID_RAC1_REG_PATHWAY	-0.716	0.84	1	0.933	0.558	0.858	0.751	0.804	1
PID_RAS_PATHWAY	-0.791	0.776	1	0.749	0.851	0.923	0.852	0.712	1
PID_RB_1PATHWAY	1.272	0.174	1	1.599	0.041	0.301	1.39	0.102	0.992
PID_REELIN_PATHWAY	1.002	0.45	0.794	-0.799	0.732	0.996	-0.644	0.9	1
PID_REG_GR_PATHWAY	1.627	0.019	1	1.272	0.21	0.734	-0.559	0.951	1
PID_RET_PATHWAY	-1.193	0.251	1	-0.617	0.876	0.985	1.037	0.415	1
PID_RETINOIC_ACID_PATHWAY	1.135	0.313	1	-0.803	0.685	1	-1.285	0.182	1
PID_RHOA_PATHWAY	0.895	0.576	0.863	1.569	0.019	0.268	1.212	0.225	1
PID_RHOA_REG_PATHWAY	1.099	0.319	0.844	-0.981	0.472	1	-1.346	0.105	1
PID_RXR_VDR_PATHWAY	1.205	0.272	1	-0.945	0.536	1	-1.301	0.186	1
PID_S1P_META_PATHWAY	-1.225	0.165	1	-1.131	0.28	1	-0.884	0.645	1
PID_S1P_S1P1_PATHWAY	0.809	0.722	0.963	1.037	0.402	0.848	0.848	0.675	1
PID_S1P_S1P2_PATHWAY	1.063	0.36	0.841	-1.115	0.302	1	-1.016	0.449	1
PID_S1P_S1P3_PATHWAY	-0.852	0.671	1	-1.184	0.208	1	-1.017	0.437	1
PID_SHP2_PATHWAY	1.286	0.138	1	1.236	0.167	0.743	-0.837	0.709	1
PID_SMAD2_3NUCLEAR_PATHWAY	1.231	0.224	1	0.865	0.622	0.906	-0.85	0.633	1
PID_SMAD2_3PATHWAY	0.666	0.933	0.961	-0.935	0.532	1	-1.084	0.316	1
PID_SYNDECAN_1_PATHWAY	-1.141	0.305	1	-0.757	0.788	0.937	0.826	0.693	1
PID_SYNDECAN_2_PATHWAY	0.816	0.694	0.959	1.046	0.416	0.84	0.801	0.692	1
PID_SYNDECAN_4_PATHWAY	1.119	0.309	0.976	0.714	0.871	0.921	-0.948	0.533	1
PID_TAP63_PATHWAY	1.167	0.321	1	-0.796	0.723	0.954	-1.063	0.384	1
PID_TCPTP_PATHWAY	0.799	0.737	0.959	1.067	0.385	0.892	0.693	0.85	0.967
PID_TCR_CALCIUM_PATHWAY	1.071	0.41	0.852	0.973	0.495	0.844	-0.766	0.754	1
PID_TCR_PATHWAY	1.065	0.468	0.853	0.737	0.709	0.914	-0.602	0.802	1
PID_TELOMERASE_PATHWAY	1.609	0.032	1	1.333	0.133	0.68	-0.676	0.893	1
PID_TGFBR_PATHWAY	-0.674	0.862	0.997	-0.658	0.856	0.999	-0.589	0.94	1
PID_THROMBIN_PAR1_PATHWAY	0.77	0.793	0.961	-1.273	0.177	1	-1.351	0.116	1
PID_TNF_PATHWAY	0.798	0.677	0.951	0.868	0.605	0.911	0.64	0.825	0.96
PID_TOLL_ENDOGENOUS_PATHWAY	-0.454	0.992	0.99	0.937	0.539	0.886	0.965	0.53	1
PID_TRAIL_PATHWAY	0.708	0.79	0.95	0.68	0.791	0.922	0.454	0.978	0.988
PID_TRKR_PATHWAY	1.092	0.329	0.828	0.908	0.57	0.852	-0.996	0.445	1
PID_TXA2PATHWAY	1.159	0.286	1	0.711	0.845	0.907	-1.061	0.407	1
PID_UPA_UPAR_PATHWAY	0.822	0.678	0.957	0.913	0.596	0.853	0.678	0.872	0.976
PID_VEGFR1_2_PATHWAY	-0.816	0.688	1	0.776	0.768	0.907	0.736	0.789	0.989
PID_VEGFR1_PATHWAY	-0.68	0.83	1	-0.489	0.979	0.995	-0.87	0.616	1
PID_WNT_CANONICAL_PATHWAY	-1.662	0.008	0.69	-1.193	0.27	1	1.045	0.398	1
PID_WNT_NONCANONICAL_PATHWAY	-1.285	0.167	1	-1.139	0.329	1	0.844	0.622	1
PID_WNT_SIGNALING_PATHWAY	-1.337	0.13	1	-1.201	0.265	1	0.984	0.498	1

## Sheet: GO_BP
GO Biological Processes - INTENTION-TO-TREAT
		Net-En_vs_COC			CCVR_vs_COC			CCVR_vs_Net-En
NAME	SIZE	NES	Nom.p.val	FDR.q.val	NES	Nom.p.val	FDR.q.val	NES	Nom.p.val	FDR.q.val
GO_2_OXOGLUTARATE_METABOLIC_PROCESS	16	-0.684	0.827	0.988	1.183	0.293	0.781	1.143	0.356	0.834
GO_3_PHOSPHOADENOSINE_5_PHOSPHOSULFATE_METABOLIC_PROCESS	19	-0.967	0.487	0.946	0.984	0.49	0.834	1.161	0.249	0.837
GO_3_UTR_MEDIATED_MRNA_STABILIZATION	16	1.093	0.349	1	0.908	0.558	0.856	-0.886	0.594	0.984
GO_ACETYL_COA_BIOSYNTHETIC_PROCESS	21	-1.294	0.192	1	0.586	0.922	0.984	1.112	0.359	0.838
GO_ACETYL_COA_BIOSYNTHETIC_PROCESS_FROM_PYRUVATE	15	-0.913	0.572	0.949	0.651	0.881	0.97	0.822	0.667	0.878
GO_ACETYL_COA_METABOLIC_PROCESS	33	-0.756	0.804	0.97	0.751	0.81	0.925	0.807	0.699	0.889
GO_ACID_SECRETION	27	-1.133	0.268	0.957	0.91	0.594	0.855	1.297	0.088	0.794
GO_ACIDIC_AMINO_ACID_TRANSPORT	44	-0.94	0.559	0.944	-0.895	0.623	0.965	-0.787	0.825	0.95
GO_ACROSOME_REACTION	23	-1.29	0.134	1	-1.228	0.17	1	-0.817	0.776	0.942
GO_ACTIN_CYTOSKELETON_REORGANIZATION	97	-1.031	0.393	0.942	0.765	0.839	0.92	0.93	0.575	0.85
GO_ACTIN_FILAMENT_BASED_MOVEMENT	104	-1.332	0.062	1	-0.943	0.542	1	0.934	0.572	0.848
GO_ACTIN_FILAMENT_BASED_TRANSPORT	19	1.518	0.058	0.875	1.424	0.08	0.552	1.017	0.443	0.819
GO_ACTIN_FILAMENT_BUNDLE_ORGANIZATION	139	-0.741	0.886	0.971	-0.921	0.571	0.988	-1.178	0.235	1
GO_ACTIN_FILAMENT_DEPOLYMERIZATION	51	-1.176	0.237	0.974	-1.201	0.192	1	-1.269	0.141	1
GO_ACTIN_FILAMENT_ORGANIZATION	374	-0.909	0.643	0.95	0.791	0.874	0.9	-0.791	0.887	0.948
GO_ACTIN_FILAMENT_SEVERING	15	1.646	0.016	0.901	0.705	0.828	0.947	-1.13	0.348	1
GO_ACTIN_MEDIATED_CELL_CONTRACTION	76	-1.41	0.042	1	-1.205	0.16	1	0.888	0.669	0.856
GO_ACTIN_NUCLEATION	44	1.31	0.127	1	0.863	0.689	0.86	-0.887	0.62	0.985
GO_ACTIN_POLYMERIZATION_OR_DEPOLYMERIZATION	195	-0.957	0.515	0.94	-0.741	0.945	0.949	-0.742	0.961	0.956
GO_ACTION_POTENTIAL	85	-1.042	0.368	0.942	-0.873	0.716	0.958	1.099	0.303	0.847
GO_ACTIVATED_T_CELL_PROLIFERATION	38	0.96	0.518	1	-0.854	0.669	0.958	-1.233	0.192	1
GO_ACTIVATION_OF_ADENYLATE_CYCLASE_ACTIVITY	24	-0.698	0.953	0.984	-0.984	0.472	1	0.734	0.881	0.926
GO_ACTIVATION_OF_CYSTEINE_TYPE_ENDOPEPTIDASE_ACTIVITY_INVOLVED_IN_APOPTOTIC_PROCESS	78	1.298	0.115	1	1.141	0.266	0.805	0.734	0.863	0.926
GO_ACTIVATION_OF_GTPASE_ACTIVITY	91	0.654	0.985	1	-0.924	0.574	0.991	-1.172	0.204	1
GO_ACTIVATION_OF_IMMUNE_RESPONSE	397	0.895	0.588	1	1.009	0.499	0.828	0.753	0.761	0.916
GO_ACTIVATION_OF_INNATE_IMMUNE_RESPONSE	132	-0.716	0.767	0.982	1.028	0.436	0.818	1.176	0.302	0.835
GO_ACTIVATION_OF_JUN_KINASE_ACTIVITY	38	0.672	0.937	1	-1.359	0.089	1	-0.874	0.665	0.968
GO_ACTIVATION_OF_MAPK_ACTIVITY	138	0.753	0.952	1	0.836	0.787	0.883	0.835	0.811	0.867
GO_ACTIVATION_OF_MAPKK_ACTIVITY	44	1.059	0.378	1	-0.682	0.871	0.967	-0.731	0.799	0.961
GO_ACTIVATION_OF_NF_KAPPAB_INDUCING_KINASE_ACTIVITY	17	0.881	0.616	1	0.649	0.893	0.971	-0.989	0.49	1
GO_ACTIVATION_OF_PHOSPHOLIPASE_C_ACTIVITY	24	-1.009	0.438	0.948	-0.802	0.776	0.95	0.915	0.612	0.845
GO_ACTIVATION_OF_PROTEIN_KINASE_A_ACTIVITY	15	0.532	0.979	0.998	-1.055	0.392	1	-1.039	0.394	1
GO_ACTIVATION_OF_PROTEIN_KINASE_ACTIVITY	287	0.751	0.966	1	0.875	0.712	0.858	0.837	0.826	0.867
GO_ACTIVATION_OF_PROTEIN_KINASE_B_ACTIVITY	26	-1.218	0.178	1	-1.38	0.097	1	-1.089	0.329	1
GO_ACTIVIN_RECEPTOR_SIGNALING_PATHWAY	28	0.641	0.948	1	-0.652	0.928	0.97	-0.981	0.487	1
GO_ACTOMYOSIN_STRUCTURE_ORGANIZATION	163	-0.809	0.836	0.948	-0.807	0.863	0.948	-0.791	0.858	0.949
GO_ACUTE_INFLAMMATORY_RESPONSE	85	0.693	0.902	1	1.276	0.16	0.718	1.12	0.326	0.835
GO_ACUTE_INFLAMMATORY_RESPONSE_TO_ANTIGENIC_STIMULUS	20	0.554	0.988	1	0.886	0.615	0.853	0.817	0.708	0.881
GO_ACUTE_PHASE_RESPONSE	32	-0.635	0.906	0.994	1.307	0.149	0.694	1.296	0.163	0.791
GO_ACYLGLYCEROL_HOMEOSTASIS	19	0.762	0.842	1	-0.896	0.633	0.968	-0.947	0.545	1
GO_ADAPTIVE_IMMUNE_RESPONSE	370	0.869	0.618	1	0.987	0.508	0.835	0.719	0.793	0.938
GO_ADAPTIVE_IMMUNE_RESPONSE_BASED_ON_SOMATIC_RECOMBINATION_OF_IMMUNE_RECEPTORS_BUILT_FROM_IMMUNOGLOBULIN_SUPERFAMILY_DOMAINS	240	0.975	0.5	1	1.132	0.334	0.811	0.771	0.747	0.909
GO_ADAPTIVE_THERMOGENESIS	126	0.945	0.564	1	0.872	0.744	0.856	-0.785	0.895	0.947
GO_ADENYLATE_CYCLASE_ACTIVATING_G_PROTEIN_COUPLED_RECEPTOR_SIGNALING_PATHWAY	80	-1.317	0.078	1	0.778	0.917	0.912	1.302	0.101	0.795
GO_ADENYLATE_CYCLASE_INHIBITING_G_PROTEIN_COUPLED_RECEPTOR_SIGNALING_PATHWAY	48	-1.219	0.128	1	1.057	0.332	0.814	1.36	0.041	0.794
GO_ADHERENS_JUNCTION_ORGANIZATION	55	0.784	0.769	1	-0.796	0.739	0.947	-0.924	0.546	1
GO_ADIPOSE_TISSUE_DEVELOPMENT	38	-0.863	0.65	0.95	0.887	0.594	0.853	1.254	0.18	0.798
GO_ADRENAL_GLAND_DEVELOPMENT	17	-0.711	0.844	0.985	-1.245	0.204	1	-1.168	0.282	1
GO_ADRENERGIC_RECEPTOR_SIGNALING_PATHWAY	17	-1.319	0.151	1	-0.975	0.473	1	0.998	0.471	0.84
GO_ADULT_BEHAVIOR	89	0.767	0.866	1	-1.186	0.161	1	-0.897	0.666	0.989
GO_ADULT_LOCOMOTORY_BEHAVIOR	52	-1.134	0.274	0.956	-1.471	0.026	1	-1.2	0.202	1
GO_AEROBIC_ELECTRON_TRANSPORT_CHAIN	18	0.876	0.592	1	-0.55	0.951	0.987	-0.559	0.94	0.997
GO_AEROBIC_RESPIRATION	80	-0.711	0.768	0.984	0.864	0.592	0.86	1.085	0.378	0.849
GO_AGING	255	1.111	0.238	1	1.205	0.147	0.791	0.954	0.52	0.845
GO_ALCOHOL_BIOSYNTHETIC_PROCESS	131	-0.775	0.919	0.959	0.85	0.697	0.874	0.974	0.502	0.842
GO_ALCOHOL_CATABOLIC_PROCESS	43	-0.783	0.877	0.958	0.873	0.7	0.857	0.765	0.873	0.911
GO_ALCOHOL_METABOLIC_PROCESS	308	-1.092	0.256	0.965	-0.95	0.552	1	-0.861	0.752	0.95
GO_ALDITOL_METABOLIC_PROCESS	19	-0.88	0.618	0.947	0.941	0.524	0.84	0.924	0.553	0.849
GO_ALPHA_AMINO_ACID_BIOSYNTHETIC_PROCESS	55	-0.683	0.872	0.988	0.993	0.46	0.836	1.094	0.346	0.847
GO_ALPHA_AMINO_ACID_CATABOLIC_PROCESS	80	0.783	0.856	1	1.129	0.269	0.807	1.155	0.238	0.842
GO_ALPHA_AMINO_ACID_METABOLIC_PROCESS	159	-0.694	0.956	0.986	1.249	0.127	0.736	1.252	0.163	0.793
GO_ALPHA_BETA_T_CELL_ACTIVATION	137	0.972	0.495	1	1.059	0.442	0.815	0.655	0.872	0.966
GO_ALPHA_BETA_T_CELL_ACTIVATION_INVOLVED_IN_IMMUNE_RESPONSE	61	1.212	0.27	1	1.094	0.386	0.814	0.528	0.972	0.993
GO_ALPHA_BETA_T_CELL_DIFFERENTIATION	100	1.122	0.371	1	1.126	0.347	0.809	0.675	0.836	0.958
GO_ALPHA_BETA_T_CELL_PROLIFERATION	36	0.679	0.912	1	0.9	0.604	0.857	0.746	0.845	0.919
GO_ALTERNATIVE_MRNA_SPLICING_VIA_SPLICEOSOME	72	-1.683	0.03	0.678	1.191	0.263	0.78	1.309	0.182	0.791
GO_AMEBOIDAL_TYPE_CELL_MIGRATION	347	-0.703	0.982	0.983	-0.963	0.491	1	-0.961	0.517	1
GO_AMELOGENESIS	19	-0.914	0.563	0.949	0.897	0.608	0.856	1.132	0.299	0.839
GO_AMINE_BIOSYNTHETIC_PROCESS	15	0.802	0.743	1	1.05	0.4	0.812	0.844	0.66	0.862
GO_AMINE_CATABOLIC_PROCESS	19	1.346	0.099	1	1.198	0.234	0.784	-0.764	0.831	0.948
GO_AMINE_METABOLIC_PROCESS	113	0.917	0.58	1	1.035	0.401	0.816	0.894	0.644	0.855
GO_AMINE_TRANSPORT	55	-1.339	0.045	1	-1.02	0.386	1	0.887	0.701	0.853
GO_AMINO_ACID_ACTIVATION	46	0.782	0.666	1	1.564	0.086	0.43	0.973	0.474	0.842
GO_AMINO_ACID_IMPORT	34	-1.38	0.106	1	0.832	0.71	0.888	1.372	0.092	0.803
GO_AMINO_ACID_TRANSMEMBRANE_TRANSPORT	58	-1.198	0.224	0.984	0.873	0.607	0.857	1.252	0.183	0.791
GO_AMINO_ACID_TRANSPORT	99	-1.141	0.262	0.957	0.898	0.649	0.856	1.083	0.33	0.847
GO_AMINO_SUGAR_METABOLIC_PROCESS	38	-0.84	0.68	0.946	1.085	0.346	0.818	1.3	0.132	0.797
GO_AMINOGLYCAN_BIOSYNTHETIC_PROCESS	91	-1.109	0.288	0.971	-1.009	0.447	1	-0.875	0.672	0.971
GO_AMINOGLYCAN_CATABOLIC_PROCESS	52	-0.905	0.617	0.945	0.85	0.726	0.874	0.916	0.601	0.846
GO_AMINOGLYCAN_METABOLIC_PROCESS	135	-1.125	0.264	0.958	-0.934	0.547	0.992	0.872	0.702	0.854
GO_AMMONIUM_ION_METABOLIC_PROCESS	16	1.087	0.342	1	0.608	0.973	0.983	-0.878	0.676	0.973
GO_AMYLOID_BETA_CLEARANCE	32	-0.603	0.927	0.993	0.57	0.949	0.985	0.744	0.753	0.92
GO_AMYLOID_BETA_FORMATION	37	1.188	0.261	1	-0.822	0.701	0.954	-1.062	0.368	1
GO_AMYLOID_BETA_METABOLIC_PROCESS	46	0.783	0.766	1	-0.628	0.939	0.973	-0.818	0.691	0.944
GO_AMYLOID_FIBRIL_FORMATION	15	1.045	0.388	1	0.524	0.99	0.992	0.834	0.68	0.865
GO_AMYLOID_PRECURSOR_PROTEIN_CATABOLIC_PROCESS	44	0.982	0.459	1	-0.753	0.776	0.945	-0.935	0.53	1
GO_AMYLOID_PRECURSOR_PROTEIN_METABOLIC_PROCESS	59	0.862	0.689	1	-0.972	0.494	1	-1.067	0.363	1
GO_ANAPHASE_PROMOTING_COMPLEX_DEPENDENT_CATABOLIC_PROCESS	76	0.696	0.772	1	1.498	0.102	0.494	1.7	0.029	1
GO_ANATOMICAL_STRUCTURE_HOMEOSTASIS	395	-0.927	0.611	0.943	1.079	0.291	0.81	1.149	0.18	0.836
GO_ANATOMICAL_STRUCTURE_MATURATION	179	-1.374	0.034	1	0.869	0.752	0.857	1.266	0.091	0.783
GO_ANDROGEN_METABOLIC_PROCESS	22	-1.143	0.256	0.954	-1.339	0.103	1	-1.032	0.416	1
GO_ANDROGEN_RECEPTOR_SIGNALING_PATHWAY	36	-1.169	0.324	0.98	1.09	0.386	0.816	1.65	0.036	1
GO_ANGIOGENESIS_INVOLVED_IN_WOUND_HEALING	24	-0.818	0.731	0.943	0.902	0.625	0.858	0.919	0.573	0.847
GO_ANIMAL_ORGAN_FORMATION	48	-1.098	0.351	0.968	-0.994	0.481	1	0.816	0.732	0.881
GO_ANIMAL_ORGAN_MATURATION	22	-0.875	0.658	0.947	-1.028	0.396	1	-0.88	0.62	0.981
GO_ANIMAL_ORGAN_REGENERATION	66	-0.98	0.478	0.946	0.99	0.463	0.834	-0.907	0.64	1
GO_ANION_HOMEOSTASIS	45	0.873	0.655	1	1.029	0.422	0.819	0.894	0.654	0.855
GO_ANION_TRANSMEMBRANE_TRANSPORT	226	-1.19	0.177	0.983	0.978	0.474	0.84	1.282	0.077	0.792
GO_ANION_TRANSPORT	474	-1.186	0.152	0.978	0.969	0.515	0.838	1.205	0.131	0.829
GO_ANOIKIS	33	1.107	0.324	1	0.882	0.63	0.856	-0.593	0.98	0.993
GO_ANTERIOR_POSTERIOR_AXIS_SPECIFICATION	31	0.912	0.612	1	0.763	0.834	0.92	-0.86	0.708	0.945
GO_ANTERIOR_POSTERIOR_PATTERN_SPECIFICATION	136	-0.908	0.604	0.95	-0.88	0.65	0.964	0.848	0.726	0.867
GO_ANTEROGRADE_AXONAL_TRANSPORT	41	1.315	0.109	1	1.264	0.156	0.724	1.074	0.347	0.848
GO_ANTIBACTERIAL_HUMORAL_RESPONSE	40	-1.297	0.101	1	1.193	0.203	0.785	1.499	0.031	0.883
GO_ANTIGEN_PROCESSING_AND_PRESENTATION	215	0.803	0.712	1	1.101	0.358	0.819	1.037	0.425	0.829
GO_ANTIGEN_PROCESSING_AND_PRESENTATION_OF_ENDOGENOUS_ANTIGEN	23	1.298	0.196	1	-0.999	0.475	1	-1.373	0.13	1
GO_ANTIGEN_PROCESSING_AND_PRESENTATION_OF_ENDOGENOUS_PEPTIDE_ANTIGEN	16	0.703	0.816	1	-0.733	0.785	0.951	-0.919	0.573	1
GO_ANTIGEN_PROCESSING_AND_PRESENTATION_OF_EXOGENOUS_PEPTIDE_ANTIGEN_VIA_MHC_CLASS_I	74	0.548	0.898	0.998	1.365	0.172	0.612	1.058	0.406	0.843
GO_ANTIGEN_PROCESSING_AND_PRESENTATION_OF_PEPTIDE_ANTIGEN	181	-0.775	0.78	0.959	1.253	0.188	0.735	1.361	0.112	0.8
GO_ANTIGEN_PROCESSING_AND_PRESENTATION_OF_PEPTIDE_ANTIGEN_VIA_MHC_CLASS_I	93	-0.579	0.924	0.996	1.059	0.393	0.813	0.968	0.479	0.843
GO_ANTIGEN_PROCESSING_AND_PRESENTATION_OF_PEPTIDE_OR_POLYSACCHARIDE_ANTIGEN_VIA_MHC_CLASS_II	97	-0.88	0.653	0.946	1.416	0.064	0.564	1.448	0.063	0.802
GO_ANTIGEN_RECEPTOR_MEDIATED_SIGNALING_PATHWAY	226	1.237	0.276	1	1.041	0.449	0.813	-0.558	0.881	0.997
GO_ANTIMICROBIAL_HUMORAL_IMMUNE_RESPONSE_MEDIATED_BY_ANTIMICROBIAL_PEPTIDE	53	-1.356	0.068	1	1.12	0.288	0.809	1.553	0.03	1
GO_ANTIMICROBIAL_HUMORAL_RESPONSE	90	-1.41	0.044	1	1.172	0.252	0.776	1.55	0.014	1
GO_AORTA_DEVELOPMENT	49	-1.064	0.37	0.948	-0.667	0.931	0.969	1.056	0.385	0.842
GO_AORTA_MORPHOGENESIS	25	-0.984	0.467	0.942	-1.048	0.421	1	-1.02	0.431	1
GO_AORTIC_VALVE_DEVELOPMENT	26	-1.144	0.284	0.959	0.627	0.961	0.979	0.955	0.51	0.844
GO_APICAL_JUNCTION_ASSEMBLY	71	-0.756	0.805	0.97	-0.947	0.512	1	-0.76	0.778	0.944
GO_APOPTOTIC_CELL_CLEARANCE	43	-0.817	0.729	0.943	0.663	0.939	0.967	-0.711	0.895	0.968
GO_APOPTOTIC_DNA_FRAGMENTATION	20	1.498	0.052	0.875	1.088	0.342	0.819	-0.869	0.645	0.963
GO_APOPTOTIC_MITOCHONDRIAL_CHANGES	110	0.927	0.621	1	1.002	0.447	0.829	1.038	0.373	0.83
GO_APOPTOTIC_PROCESS_INVOLVED_IN_DEVELOPMENT	28	-1.174	0.214	0.972	0.852	0.667	0.872	1.068	0.344	0.851
GO_APOPTOTIC_PROCESS_INVOLVED_IN_MORPHOGENESIS	21	-1.154	0.261	0.959	0.843	0.692	0.88	1.083	0.347	0.847
GO_APPENDAGE_DEVELOPMENT	141	-0.872	0.648	0.948	-1.392	0.065	1	-1.26	0.165	1
GO_APPENDAGE_MORPHOGENESIS	118	-0.856	0.686	0.948	-1.448	0.042	1	-1.298	0.137	1
GO_ARACHIDONIC_ACID_METABOLIC_PROCESS	44	-0.885	0.65	0.949	-1.021	0.397	1	-0.946	0.563	1
GO_ARACHIDONIC_ACID_SECRETION	18	-1.063	0.337	0.949	-0.934	0.563	0.993	0.757	0.85	0.914
GO_ARF_PROTEIN_SIGNAL_TRANSDUCTION	17	1.394	0.136	1	0.772	0.739	0.917	-1.086	0.387	1
GO_ARGININE_METABOLIC_PROCESS	16	0.839	0.756	1	1.103	0.307	0.818	0.769	0.822	0.91
GO_AROMATIC_AMINO_ACID_FAMILY_CATABOLIC_PROCESS	23	0.837	0.714	1	1.567	0.018	0.427	1.508	0.018	0.982
GO_AROMATIC_AMINO_ACID_FAMILY_METABOLIC_PROCESS	30	0.757	0.839	1	1.657	0.01	0.456	1.595	0.004	1
GO_ARP2_3_COMPLEX_MEDIATED_ACTIN_NUCLEATION	35	1.367	0.109	1	1.069	0.361	0.814	-0.74	0.807	0.955
GO_ARTERY_DEVELOPMENT	77	-0.949	0.505	0.941	-0.887	0.641	0.963	-0.913	0.588	1
GO_ARTERY_MORPHOGENESIS	51	-0.924	0.584	0.947	-1.103	0.31	1	-1.095	0.314	1
GO_ASPARTATE_FAMILY_AMINO_ACID_BIOSYNTHETIC_PROCESS	18	0.7	0.833	1	0.623	0.871	0.98	1.084	0.391	0.848
GO_ASPARTATE_FAMILY_AMINO_ACID_CATABOLIC_PROCESS	19	-1.3	0.146	1	-0.733	0.803	0.951	1.043	0.443	0.836
GO_ASPARTATE_FAMILY_AMINO_ACID_METABOLIC_PROCESS	43	-0.941	0.532	0.944	0.656	0.903	0.969	1.003	0.463	0.831
GO_ASSOCIATIVE_LEARNING	52	0.807	0.796	1	0.902	0.62	0.857	0.945	0.539	0.849
GO_ASTROCYTE_ACTIVATION	20	0.93	0.532	1	1.097	0.376	0.818	0.952	0.541	0.847
GO_ASTROCYTE_DEVELOPMENT	34	1.091	0.357	1	1.047	0.403	0.813	0.909	0.58	0.85
GO_ASTROCYTE_DIFFERENTIATION	62	0.878	0.646	1	1.075	0.331	0.816	0.869	0.687	0.853
GO_ASYMMETRIC_CELL_DIVISION	16	-1.009	0.448	0.947	1.409	0.057	0.571	1.293	0.134	0.791
GO_ATP_BIOSYNTHETIC_PROCESS	47	0.898	0.589	1	0.957	0.516	0.837	0.802	0.704	0.891
GO_ATP_DEPENDENT_CHROMATIN_REMODELING	79	-0.634	0.885	0.994	1.422	0.126	0.551	1.397	0.147	0.828
GO_ATP_METABOLIC_PROCESS	272	-1.1	0.339	0.969	0.645	0.94	0.972	1.003	0.429	0.831
GO_ATP_SYNTHESIS_COUPLED_ELECTRON_TRANSPORT	88	0.51	0.912	0.998	0.474	0.91	0.997	0.49	0.936	0.995
GO_ATP_SYNTHESIS_COUPLED_PROTON_TRANSPORT	24	1.128	0.353	1	1.143	0.326	0.805	0.739	0.751	0.922
GO_ATP_TRANSPORT	21	-0.881	0.633	0.948	-0.77	0.782	0.938	-0.795	0.761	0.952
GO_ATRIOVENTRICULAR_VALVE_DEVELOPMENT	19	0.635	0.943	0.999	1.187	0.263	0.778	1.28	0.177	0.785
GO_ATTACHMENT_OF_MITOTIC_SPINDLE_MICROTUBULES_TO_KINETOCHORE	15	1.255	0.247	1	1.61	0.002	0.432	1.515	0.036	0.978
GO_ATTACHMENT_OF_SPINDLE_MICROTUBULES_TO_KINETOCHORE	33	0.99	0.495	1	1.608	0.016	0.411	1.682	0.004	1
GO_AUDITORY_RECEPTOR_CELL_DEVELOPMENT	16	-0.822	0.735	0.949	-1.142	0.273	1	-1.13	0.299	1
GO_AUTONOMIC_NERVOUS_SYSTEM_DEVELOPMENT	28	-0.682	0.975	0.987	0.783	0.826	0.909	0.849	0.716	0.866
GO_AUTOPHAGOSOME_MATURATION	34	0.971	0.485	1	1.025	0.444	0.817	0.52	0.937	0.994
GO_AUTOPHAGOSOME_ORGANIZATION	89	-0.877	0.606	0.947	0.812	0.655	0.892	0.887	0.584	0.854
GO_AUTOPHAGY_OF_MITOCHONDRION	76	-1.185	0.286	0.977	-0.865	0.596	0.958	0.548	0.943	0.991
GO_AXIS_ELONGATION	23	0.649	0.877	1	-1.118	0.361	1	-1.199	0.287	1
GO_AXIS_SPECIFICATION	57	0.803	0.792	1	0.748	0.878	0.927	0.907	0.62	0.849
GO_AXO_DENDRITIC_TRANSPORT	63	1.161	0.217	1	1.271	0.123	0.714	1.203	0.174	0.828
GO_AXON_DEVELOPMENT	423	-0.967	0.52	0.946	-1.178	0.141	1	-1.086	0.3	1
GO_AXON_EXTENSION	103	-1.06	0.36	0.947	-1.287	0.124	1	-1.195	0.181	1
GO_AXONAL_FASCICULATION	21	-0.717	0.881	0.981	-1.637	0	1	-1.545	0.014	1
GO_AXONAL_TRANSPORT	52	1.154	0.254	1	1.528	0.032	0.447	1.425	0.041	0.79
GO_AXONEMAL_DYNEIN_COMPLEX_ASSEMBLY	30	-0.88	0.648	0.947	-0.633	0.862	0.975	0.685	0.809	0.953
GO_AXONEME_ASSEMBLY	60	-0.862	0.638	0.95	-0.604	0.861	0.979	0.693	0.808	0.949
GO_B_CELL_ACTIVATION	218	1.225	0.282	1	1.426	0.11	0.554	0.932	0.555	0.849
GO_B_CELL_ACTIVATION_INVOLVED_IN_IMMUNE_RESPONSE	74	1.179	0.277	1	1.414	0.114	0.567	0.987	0.475	0.84
GO_B_CELL_APOPTOTIC_PROCESS	24	1.56	0.053	0.84	1.374	0.129	0.603	0.866	0.628	0.854
GO_B_CELL_DIFFERENTIATION	108	1.397	0.136	1	1.428	0.1	0.551	0.873	0.592	0.856
GO_B_CELL_HOMEOSTASIS	27	1.18	0.3	1	1.279	0.192	0.717	0.714	0.779	0.94
GO_B_CELL_MEDIATED_IMMUNITY	109	1.046	0.404	1	1.25	0.197	0.735	0.865	0.633	0.854
GO_B_CELL_PROLIFERATION	74	1.222	0.287	1	1.292	0.196	0.7	0.892	0.6	0.854
GO_B_CELL_RECEPTOR_SIGNALING_PATHWAY	58	1.314	0.215	1	1.315	0.189	0.689	0.798	0.68	0.893
GO_BARBED_END_ACTIN_FILAMENT_CAPPING	24	1.382	0.102	1	-0.462	0.998	0.998	-1.287	0.169	1
GO_BASE_CONVERSION_OR_SUBSTITUTION_EDITING	15	1.408	0.101	1	0.734	0.82	0.931	-0.921	0.55	1
GO_BASE_EXCISION_REPAIR	39	-0.636	0.887	0.995	1.273	0.206	0.718	1.386	0.146	0.812
GO_BASEMENT_MEMBRANE_ORGANIZATION	27	-0.843	0.65	0.947	-0.649	0.939	0.97	0.754	0.804	0.916
GO_BEHAVIOR	405	0.82	0.898	1	-0.973	0.49	1	-0.924	0.634	1
GO_BENZENE_CONTAINING_COMPOUND_METABOLIC_PROCESS	22	1.264	0.127	1	1.302	0.111	0.695	1.008	0.436	0.828
GO_BETA_CATENIN_DESTRUCTION_COMPLEX_DISASSEMBLY	17	-1.632	0.013	0.782	0.471	0.988	0.996	1.519	0.053	1
GO_BETA_CATENIN_TCF_COMPLEX_ASSEMBLY	29	-1.201	0.283	0.98	-1.515	0.077	1	-0.998	0.457	1
GO_BICARBONATE_TRANSPORT	33	-1.388	0.061	1	-0.821	0.756	0.954	1.261	0.189	0.786
GO_BILE_ACID_AND_BILE_SALT_TRANSPORT	22	0.901	0.589	1	1.134	0.28	0.811	1.078	0.347	0.85
GO_BILE_ACID_BIOSYNTHETIC_PROCESS	24	-0.83	0.723	0.947	-1.108	0.32	1	-0.989	0.48	1
GO_BILE_ACID_METABOLIC_PROCESS	34	-0.693	0.928	0.987	-0.994	0.475	1	-0.894	0.633	0.991
GO_BINDING_OF_SPERM_TO_ZONA_PELLUCIDA	25	-1.154	0.268	0.962	0.797	0.773	0.899	1.498	0.03	0.866
GO_BIOMINERALIZATION	121	-1.054	0.356	0.946	-0.849	0.749	0.959	0.956	0.513	0.844
GO_BLASTOCYST_DEVELOPMENT	87	-1.616	0.014	0.775	-0.832	0.755	0.959	1.289	0.115	0.791
GO_BLASTOCYST_FORMATION	33	-1.522	0.04	0.861	-0.93	0.59	0.991	0.901	0.631	0.853
GO_BLASTOCYST_GROWTH	18	-1.099	0.401	0.968	0.952	0.517	0.834	0.919	0.583	0.846
GO_BLASTODERM_SEGMENTATION	15	0.845	0.709	1	-1.106	0.328	1	-1.3	0.131	1
GO_BLOOD_VESSEL_ENDOTHELIAL_CELL_MIGRATION	103	0.979	0.455	1	-0.756	0.799	0.943	-0.999	0.442	1
GO_BLOOD_VESSEL_ENDOTHELIAL_CELL_PROLIFERATION_INVOLVED_IN_SPROUTING_ANGIOGENESIS	20	0.972	0.504	1	-0.991	0.496	1	-1.12	0.294	1
GO_BLOOD_VESSEL_REMODELING	30	0.904	0.59	1	-0.902	0.568	0.979	-1.199	0.222	1
GO_BODY_FLUID_SECRETION	68	-1.266	0.084	1	0.921	0.621	0.849	1.222	0.128	0.816
GO_BODY_MORPHOGENESIS	44	-1.246	0.162	1	-1.202	0.225	1	-0.846	0.7	0.94
GO_BONE_CELL_DEVELOPMENT	32	-0.708	0.83	0.986	1.081	0.368	0.811	1.246	0.211	0.796
GO_BONE_DEVELOPMENT	170	-0.936	0.56	0.943	-0.996	0.445	1	-0.845	0.749	0.939
GO_BONE_GROWTH	26	-1.194	0.195	0.983	-1.305	0.13	1	-1.051	0.389	1
GO_BONE_MATURATION	18	-0.91	0.581	0.95	-1.009	0.438	1	-0.868	0.657	0.961
GO_BONE_MINERALIZATION	93	-1.092	0.303	0.963	-1.03	0.376	1	-0.864	0.717	0.952
GO_BONE_MORPHOGENESIS	75	-0.902	0.619	0.94	-1.124	0.285	1	-1.057	0.391	1
GO_BONE_REMODELING	74	-0.811	0.76	0.948	1.015	0.446	0.824	0.881	0.665	0.854
GO_BONE_RESORPTION	54	0.716	0.877	1	1.284	0.147	0.707	1.092	0.33	0.85
GO_BRAIN_MORPHOGENESIS	25	-0.967	0.497	0.945	-0.838	0.707	0.959	0.665	0.914	0.962
GO_BRANCH_ELONGATION_OF_AN_EPITHELIUM	15	-0.875	0.658	0.947	-1.063	0.454	1	-0.892	0.61	0.991
GO_BRANCHED_CHAIN_AMINO_ACID_METABOLIC_PROCESS	23	0.66	0.849	1	0.717	0.768	0.939	0.791	0.691	0.897
GO_BRANCHING_INVOLVED_IN_BLOOD_VESSEL_MORPHOGENESIS	28	0.923	0.544	1	1.248	0.124	0.735	1.132	0.287	0.837
GO_BRANCHING_INVOLVED_IN_MAMMARY_GLAND_DUCT_MORPHOGENESIS	22	-0.965	0.507	0.941	-1.229	0.269	1	-0.907	0.603	1
GO_BRANCHING_INVOLVED_IN_SALIVARY_GLAND_MORPHOGENESIS	21	-0.757	0.843	0.97	0.819	0.724	0.893	-0.862	0.654	0.951
GO_BRANCHING_MORPHOGENESIS_OF_AN_EPITHELIAL_TUBE	120	-0.764	0.855	0.968	-0.925	0.531	0.991	-0.944	0.536	1
GO_BROWN_FAT_CELL_DIFFERENTIATION	40	1.196	0.226	1	0.782	0.791	0.909	-1.062	0.373	1
GO_C21_STEROID_HORMONE_BIOSYNTHETIC_PROCESS	20	1.069	0.35	1	0.833	0.755	0.887	-0.971	0.507	1
GO_C21_STEROID_HORMONE_METABOLIC_PROCESS	28	0.798	0.822	1	0.752	0.9	0.925	-0.765	0.898	0.947
GO_C4_DICARBOXYLATE_TRANSPORT	17	-0.819	0.689	0.947	0.963	0.505	0.841	1.039	0.405	0.831
GO_CALCINEURIN_MEDIATED_SIGNALING	40	0.956	0.554	1	-0.89	0.679	0.964	-1.238	0.159	1
GO_CALCIUM_DEPENDENT_CELL_CELL_ADHESION_VIA_PLASMA_MEMBRANE_CELL_ADHESION_MOLECULES	34	-0.634	0.96	0.994	-0.904	0.611	0.979	-0.749	0.838	0.95
GO_CALCIUM_ION_IMPORT	58	0.806	0.803	1	-0.879	0.68	0.963	-0.783	0.884	0.949
GO_CALCIUM_ION_REGULATED_EXOCYTOSIS	47	0.967	0.462	1	0.947	0.561	0.836	0.946	0.548	0.849
GO_CALCIUM_ION_REGULATED_EXOCYTOSIS_OF_NEUROTRANSMITTER	15	-1.545	0.011	0.89	-0.772	0.761	0.938	1.216	0.212	0.813
GO_CALCIUM_ION_TRANSMEMBRANE_IMPORT_INTO_CYTOSOL	104	-0.847	0.746	0.95	-0.812	0.822	0.95	-0.768	0.89	0.948
GO_CALCIUM_ION_TRANSMEMBRANE_TRANSPORT	222	-0.929	0.589	0.944	-0.893	0.664	0.963	0.873	0.725	0.855
GO_CALCIUM_MEDIATED_SIGNALING	171	0.88	0.683	1	0.887	0.674	0.852	0.783	0.831	0.901
GO_CALCIUM_MEDIATED_SIGNALING_USING_INTRACELLULAR_CALCIUM_SOURCE	17	-1.236	0.206	1	0.93	0.541	0.843	1.262	0.175	0.785
GO_CAMERA_TYPE_EYE_DEVELOPMENT	238	0.783	0.853	1	-0.955	0.536	1	-1.049	0.381	1
GO_CAMERA_TYPE_EYE_MORPHOGENESIS	93	0.75	0.855	1	-0.67	0.961	0.97	0.8	0.777	0.891
GO_CAMERA_TYPE_EYE_PHOTORECEPTOR_CELL_DIFFERENTIATION	19	1.066	0.373	1	1.175	0.244	0.777	0.884	0.646	0.854
GO_CAMP_METABOLIC_PROCESS	18	0.788	0.788	1	0.901	0.605	0.857	0.757	0.83	0.915
GO_CANONICAL_WNT_SIGNALING_PATHWAY	281	-0.972	0.526	0.948	-1.215	0.162	1	-1.204	0.178	1
GO_CARBOHYDRATE_BIOSYNTHETIC_PROCESS	168	-1.118	0.229	0.954	-1.131	0.26	1	-0.882	0.696	0.98
GO_CARBOHYDRATE_CATABOLIC_PROCESS	171	-1.124	0.252	0.956	0.952	0.529	0.835	1.064	0.342	0.845
GO_CARBOHYDRATE_DERIVATIVE_CATABOLIC_PROCESS	158	-0.759	0.947	0.968	-0.785	0.901	0.94	0.835	0.794	0.867
GO_CARBOHYDRATE_DERIVATIVE_TRANSPORT	75	-1.151	0.26	0.953	-1.226	0.185	1	-0.741	0.885	0.956
GO_CARBOHYDRATE_HOMEOSTASIS	183	-1.262	0.096	1	0.772	0.918	0.917	1.095	0.284	0.848
GO_CARBOHYDRATE_PHOSPHORYLATION	23	-1.346	0.106	1	0.718	0.898	0.939	1.282	0.17	0.79
GO_CARBOHYDRATE_TRANSMEMBRANE_TRANSPORT	86	1.184	0.18	1	0.928	0.565	0.844	-0.739	0.934	0.955
GO_CARBOHYDRATE_TRANSPORT	111	1.096	0.308	1	-0.832	0.726	0.959	-0.846	0.738	0.939
GO_CARDIAC_ATRIUM_DEVELOPMENT	21	1.036	0.416	1	-1.021	0.446	1	-1.15	0.308	1
GO_CARDIAC_ATRIUM_MORPHOGENESIS	18	1.181	0.254	1	-0.902	0.595	0.979	-1.119	0.349	1
GO_CARDIAC_CELL_DEVELOPMENT	57	0.848	0.705	1	-1.105	0.267	1	-1.037	0.399	1
GO_CARDIAC_CHAMBER_DEVELOPMENT	133	-1.02	0.452	0.942	-1.065	0.37	1	-0.938	0.55	1
GO_CARDIAC_CHAMBER_MORPHOGENESIS	97	-0.825	0.749	0.949	-1.068	0.382	1	-0.996	0.443	1
GO_CARDIAC_CONDUCTION	87	-1.529	0.014	0.852	-1.191	0.155	1	1.049	0.375	0.835
GO_CARDIAC_EPITHELIAL_TO_MESENCHYMAL_TRANSITION	24	-1.365	0.117	1	1.271	0.184	0.714	1.483	0.043	0.856
GO_CARDIAC_MUSCLE_CELL_ACTION_POTENTIAL	46	-1.226	0.179	1	-1.212	0.188	1	-0.845	0.708	0.938
GO_CARDIAC_MUSCLE_CELL_ACTION_POTENTIAL_INVOLVED_IN_CONTRACTION	33	-1.293	0.126	1	-1.263	0.15	1	-0.717	0.905	0.965
GO_CARDIAC_MUSCLE_CELL_CONTRACTION	45	-1.276	0.136	1	-1.198	0.188	1	0.807	0.755	0.889
GO_CARDIAC_MUSCLE_CELL_DIFFERENTIATION	82	0.975	0.495	1	-0.989	0.482	1	-1.132	0.234	1
GO_CARDIAC_MUSCLE_CELL_MEMBRANE_REPOLARIZATION	22	-1.159	0.241	0.969	-0.948	0.52	1	0.869	0.66	0.853
GO_CARDIAC_MUSCLE_CELL_PROLIFERATION	42	-1.039	0.375	0.942	-0.716	0.93	0.957	-0.758	0.87	0.946
GO_CARDIAC_MUSCLE_CONTRACTION	88	-1.286	0.094	1	-1.152	0.211	1	0.975	0.496	0.842
GO_CARDIAC_MUSCLE_TISSUE_DEVELOPMENT	153	-0.894	0.681	0.945	-1.119	0.237	1	-1.148	0.224	1
GO_CARDIAC_MUSCLE_TISSUE_MORPHOGENESIS	41	-1.006	0.46	0.948	-0.94	0.564	1	-0.78	0.893	0.945
GO_CARDIAC_SEPTUM_DEVELOPMENT	94	-1.065	0.395	0.951	-1.202	0.254	1	-1.147	0.253	1
GO_CARDIAC_SEPTUM_MORPHOGENESIS	61	-0.827	0.707	0.948	-1.163	0.296	1	-1.226	0.217	1
GO_CARDIAC_VENTRICLE_DEVELOPMENT	97	-1.214	0.175	0.993	-0.98	0.484	1	0.9	0.624	0.853
GO_CARDIAC_VENTRICLE_MORPHOGENESIS	49	-1.114	0.278	0.958	-0.874	0.656	0.959	0.76	0.911	0.913
GO_CARDIOCYTE_DIFFERENTIATION	105	0.847	0.761	1	-0.99	0.478	1	-1.137	0.235	1
GO_CARDIOLIPIN_METABOLIC_PROCESS	16	-0.87	0.631	0.947	0.87	0.639	0.858	0.971	0.517	0.843
GO_CARTILAGE_DEVELOPMENT	150	-0.745	0.942	0.974	-0.999	0.432	1	-0.987	0.49	1
GO_CARTILAGE_DEVELOPMENT_INVOLVED_IN_ENDOCHONDRAL_BONE_MORPHOGENESIS	23	-1.082	0.343	0.953	-1.132	0.288	1	-0.943	0.537	1
GO_CATECHOLAMINE_METABOLIC_PROCESS	37	-0.912	0.606	0.949	0.889	0.631	0.85	0.922	0.585	0.848
GO_CATECHOLAMINE_SECRETION	29	-1.304	0.079	1	-1.016	0.411	1	0.803	0.839	0.892
GO_CD4_POSITIVE_ALPHA_BETA_T_CELL_ACTIVATION	92	1.172	0.3	1	1.199	0.282	0.786	0.717	0.824	0.941
GO_CD4_POSITIVE_ALPHA_BETA_T_CELL_CYTOKINE_PRODUCTION	20	0.571	0.972	1	0.901	0.594	0.857	0.924	0.575	0.849
GO_CD4_POSITIVE_ALPHA_BETA_T_CELL_DIFFERENTIATION	74	1.259	0.24	1	1.245	0.236	0.732	0.746	0.755	0.919
GO_CD4_POSITIVE_OR_CD8_POSITIVE_ALPHA_BETA_T_CELL_LINEAGE_COMMITMENT	22	1.133	0.349	1	0.813	0.699	0.893	-0.562	0.947	0.997
GO_CD40_SIGNALING_PATHWAY	15	1.178	0.299	1	0.87	0.601	0.859	-0.933	0.563	1
GO_CD8_POSITIVE_ALPHA_BETA_T_CELL_ACTIVATION	25	0.816	0.691	1	0.905	0.616	0.856	0.645	0.893	0.969
GO_CELL_ADHESION_MEDIATED_BY_INTEGRIN	66	-0.891	0.622	0.947	0.803	0.815	0.898	0.965	0.504	0.84
GO_CELL_AGGREGATION	17	-1.279	0.126	1	-0.794	0.821	0.941	1.129	0.278	0.834
GO_CELL_AGING	93	1.215	0.192	1	1.421	0.073	0.551	1.216	0.201	0.815
GO_CELL_CELL_ADHESION_MEDIATED_BY_CADHERIN	27	-0.822	0.771	0.949	1.053	0.36	0.815	1.024	0.421	0.823
GO_CELL_CELL_ADHESION_MEDIATED_BY_INTEGRIN	16	0.547	0.966	0.998	-0.81	0.74	0.949	-0.753	0.83	0.947
GO_CELL_CELL_ADHESION_VIA_PLASMA_MEMBRANE_ADHESION_MOLECULES	214	-0.743	0.922	0.972	-0.865	0.7	0.958	-0.874	0.658	0.969
GO_CELL_CELL_JUNCTION_ASSEMBLY	117	-0.943	0.533	0.944	-0.986	0.458	1	0.74	0.866	0.922
GO_CELL_CELL_JUNCTION_ORGANIZATION	174	-0.741	0.846	0.973	-1.021	0.435	1	-0.86	0.644	0.948
GO_CELL_CELL_RECOGNITION	54	-0.957	0.536	0.939	0.896	0.649	0.854	1.328	0.066	0.796
GO_CELL_CELL_SIGNALING_BY_WNT	437	-1.059	0.348	0.946	-1.118	0.285	1	-1.066	0.328	1
GO_CELL_CELL_SIGNALING_INVOLVED_IN_CARDIAC_CONDUCTION	17	-1.042	0.374	0.944	-0.998	0.458	1	0.682	0.905	0.955
GO_CELL_CHEMOTAXIS	243	0.88	0.619	1	0.953	0.519	0.835	0.778	0.793	0.904
GO_CELL_COMMUNICATION_BY_ELECTRICAL_COUPLING	23	-1.44	0.085	0.999	-1.362	0.117	1	-0.641	0.925	0.986
GO_CELL_COMMUNICATION_BY_ELECTRICAL_COUPLING_INVOLVED_IN_CARDIAC_CONDUCTION	18	-1.251	0.216	1	-1.358	0.116	1	-0.826	0.695	0.941
GO_CELL_COMMUNICATION_INVOLVED_IN_CARDIAC_CONDUCTION	35	-1.066	0.385	0.952	-1.236	0.164	1	-0.839	0.706	0.939
GO_CELL_CYCLE_ARREST	204	1.282	0.119	1	1.407	0.052	0.571	1.313	0.075	0.794
GO_CELL_CYCLE_CHECKPOINT	206	1.168	0.312	1	1.686	0.027	0.463	1.471	0.09	0.799
GO_CELL_CYCLE_DNA_REPLICATION	63	0.907	0.567	1	1.473	0.093	0.508	1.376	0.156	0.81
GO_CELL_CYCLE_G1_S_PHASE_TRANSITION	255	1.06	0.355	1	1.564	0.035	0.434	1.451	0.066	0.792
GO_CELL_CYCLE_G2_M_PHASE_TRANSITION	258	1.228	0.217	1	1.554	0.051	0.427	1.369	0.154	0.802
GO_CELL_DEATH_IN_RESPONSE_TO_HYDROGEN_PEROXIDE	24	-0.809	0.709	0.948	0.978	0.49	0.839	0.948	0.528	0.849
GO_CELL_DEATH_IN_RESPONSE_TO_OXIDATIVE_STRESS	78	0.761	0.813	1	0.967	0.504	0.838	0.872	0.637	0.854
GO_CELL_DIFFERENTIATION_IN_HINDBRAIN	15	-1.093	0.35	0.966	-1.519	0.033	1	-0.774	0.764	0.945
GO_CELL_DIFFERENTIATION_IN_SPINAL_CORD	29	-1.416	0.054	1	-1.596	0.015	1	-0.988	0.473	1
GO_CELL_DIFFERENTIATION_INVOLVED_IN_EMBRYONIC_PLACENTA_DEVELOPMENT	24	0.929	0.568	1	1.158	0.252	0.794	0.908	0.614	0.85
GO_CELL_DIFFERENTIATION_INVOLVED_IN_KIDNEY_DEVELOPMENT	42	-0.664	0.901	0.988	-0.723	0.88	0.951	-0.81	0.748	0.944
GO_CELL_DIFFERENTIATION_INVOLVED_IN_METANEPHROS_DEVELOPMENT	17	-0.974	0.525	0.949	-0.98	0.516	1	-0.815	0.723	0.942
GO_CELL_FATE_COMMITMENT	174	-0.98	0.476	0.946	-1.156	0.201	1	-1.064	0.358	1
GO_CELL_FATE_COMMITMENT_INVOLVED_IN_FORMATION_OF_PRIMARY_GERM_LAYER	28	-1.254	0.166	1	-1.105	0.326	1	0.891	0.631	0.854
GO_CELL_FATE_DETERMINATION	28	0.726	0.903	1	-0.782	0.805	0.94	-0.868	0.671	0.958
GO_CELL_FATE_SPECIFICATION	58	-1.39	0.05	1	-1.189	0.228	1	-0.888	0.654	0.986
GO_CELL_GROWTH	399	-0.903	0.68	0.943	-1.013	0.402	1	-0.987	0.455	1
GO_CELL_JUNCTION_ASSEMBLY	349	-0.981	0.491	0.945	-0.962	0.508	1	0.77	0.858	0.909
GO_CELL_JUNCTION_DISASSEMBLY	19	0.884	0.611	1	-1.104	0.342	1	-1.471	0.058	1
GO_CELL_JUNCTION_MAINTENANCE	28	0.952	0.519	1	-0.829	0.742	0.952	-1.067	0.351	1
GO_CELL_KILLING	135	-0.633	0.944	0.994	0.776	0.763	0.913	0.945	0.527	0.85
GO_CELL_MATRIX_ADHESION	201	0.868	0.674	1	-1.199	0.177	1	-1.234	0.167	1
GO_CELL_MATURATION	133	-1.42	0.03	1	1.096	0.262	0.816	1.444	0.01	0.809
GO_CELL_MIGRATION_INVOLVED_IN_SPROUTING_ANGIOGENESIS	47	1.111	0.312	1	0.947	0.515	0.838	-0.934	0.542	1
GO_CELL_MORPHOGENESIS_INVOLVED_IN_NEURON_DIFFERENTIATION	486	-0.918	0.604	0.95	-1.094	0.277	1	-1.058	0.368	1
GO_CELL_PROLIFERATION_IN_FOREBRAIN	17	-1.538	0.026	0.864	-1.489	0.044	1	0.93	0.592	0.85
GO_CELL_PROLIFERATION_INVOLVED_IN_KIDNEY_DEVELOPMENT	18	1.313	0.114	1	-1.071	0.348	1	-1.4	0.049	1
GO_CELL_RECOGNITION	113	-0.983	0.477	0.944	-0.866	0.746	0.959	0.984	0.478	0.838
GO_CELL_REDOX_HOMEOSTASIS	56	-1.068	0.391	0.953	1.46	0.098	0.502	1.61	0.028	1
GO_CELL_SUBSTRATE_ADHESION	314	0.802	0.828	1	-1.178	0.202	1	-1.198	0.179	1
GO_CELL_SUBSTRATE_JUNCTION_ORGANIZATION	98	0.956	0.522	1	-1.032	0.434	1	-1.304	0.161	1
GO_CELL_SURFACE_RECEPTOR_SIGNALING_PATHWAY_INVOLVED_IN_HEART_DEVELOPMENT	25	-1.045	0.407	0.946	0.786	0.795	0.906	1.184	0.23	0.83
GO_CELL_VOLUME_HOMEOSTASIS	22	-0.819	0.697	0.947	0.661	0.891	0.968	0.815	0.716	0.881
GO_CELLULAR_ALDEHYDE_METABOLIC_PROCESS	51	0.7	0.958	1	-0.92	0.585	0.986	-0.943	0.559	1
GO_CELLULAR_AMINO_ACID_BIOSYNTHETIC_PROCESS	67	-0.854	0.688	0.951	0.911	0.596	0.853	1.097	0.314	0.846
GO_CELLULAR_AMINO_ACID_CATABOLIC_PROCESS	98	0.789	0.857	1	1.146	0.233	0.805	1.163	0.223	0.837
GO_CELLULAR_AMINO_ACID_METABOLIC_PROCESS	277	0.7	0.946	1	1.275	0.126	0.72	1.163	0.235	0.836
GO_CELLULAR_BIOGENIC_AMINE_METABOLIC_PROCESS	43	1.242	0.144	1	1.223	0.149	0.77	-0.844	0.758	0.937
GO_CELLULAR_CARBOHYDRATE_BIOSYNTHETIC_PROCESS	67	-0.86	0.674	0.947	-1.16	0.255	1	-1.238	0.167	1
GO_CELLULAR_CARBOHYDRATE_CATABOLIC_PROCESS	38	0.828	0.678	1	0.993	0.481	0.837	-0.687	0.899	0.976
GO_CELLULAR_CARBOHYDRATE_METABOLIC_PROCESS	237	-1.234	0.089	1	-0.93	0.587	0.99	0.9	0.658	0.853
GO_CELLULAR_COMPONENT_ASSEMBLY_INVOLVED_IN_MORPHOGENESIS	81	-1.091	0.283	0.959	0.953	0.524	0.834	1.123	0.248	0.837
GO_CELLULAR_COMPONENT_DISASSEMBLY_INVOLVED_IN_EXECUTION_PHASE_OF_APOPTOSIS	31	1.313	0.095	1	1.434	0.043	0.555	0.934	0.553	0.849
GO_CELLULAR_COMPONENT_MAINTENANCE	51	0.886	0.619	1	-0.905	0.599	0.978	-1.116	0.306	1
GO_CELLULAR_DEFENSE_RESPONSE	47	-0.642	0.879	0.993	0.913	0.584	0.852	1.168	0.296	0.839
GO_CELLULAR_EXTRAVASATION	61	-0.839	0.7	0.945	-0.808	0.733	0.951	-0.842	0.688	0.936
GO_CELLULAR_GLUCAN_METABOLIC_PROCESS	59	1.003	0.477	1	-0.954	0.515	1	-0.899	0.648	0.997
GO_CELLULAR_GLUCOSE_HOMEOSTASIS	118	-1.266	0.157	1	0.964	0.492	0.841	1.384	0.062	0.816
GO_CELLULAR_HORMONE_METABOLIC_PROCESS	91	0.807	0.876	1	-0.964	0.511	1	-1.041	0.366	1
GO_CELLULAR_ION_HOMEOSTASIS	493	-1.087	0.309	0.951	-0.855	0.797	0.957	0.99	0.466	0.841
GO_CELLULAR_IRON_ION_HOMEOSTASIS	57	-1.613	0.016	0.774	0.759	0.834	0.923	1.488	0.035	0.874
GO_CELLULAR_KETONE_METABOLIC_PROCESS	206	0.925	0.592	1	0.956	0.538	0.835	-0.884	0.677	0.982
GO_CELLULAR_LIPID_CATABOLIC_PROCESS	194	0.73	0.97	1	-0.905	0.648	0.979	-0.929	0.611	1
GO_CELLULAR_METABOLIC_COMPOUND_SALVAGE	31	-0.948	0.518	0.942	1.072	0.34	0.817	1.057	0.364	0.841
GO_CELLULAR_MODIFIED_AMINO_ACID_BIOSYNTHETIC_PROCESS	45	0.86	0.665	1	-1.047	0.382	1	-1.061	0.342	1
GO_CELLULAR_MODIFIED_AMINO_ACID_CATABOLIC_PROCESS	17	-0.903	0.603	0.943	-1.066	0.359	1	-0.927	0.575	1
GO_CELLULAR_MODIFIED_AMINO_ACID_METABOLIC_PROCESS	152	-0.821	0.867	0.948	-0.817	0.857	0.953	0.881	0.708	0.855
GO_CELLULAR_MONOVALENT_INORGANIC_CATION_HOMEOSTASIS	92	-1.06	0.357	0.946	-0.815	0.804	0.951	1.027	0.4	0.826
GO_CELLULAR_OXIDANT_DETOXIFICATION	84	-1.709	0	0.684	-0.965	0.511	1	1.282	0.159	0.788
GO_CELLULAR_PIGMENTATION	47	-0.981	0.485	0.946	-0.816	0.741	0.951	-0.649	0.951	0.987
GO_CELLULAR_POLYSACCHARIDE_CATABOLIC_PROCESS	21	0.916	0.531	1	1.063	0.422	0.817	0.698	0.853	0.949
GO_CELLULAR_PROCESS_INVOLVED_IN_REPRODUCTION_IN_MULTICELLULAR_ORGANISM	242	-1.264	0.114	1	0.972	0.495	0.842	1.352	0.066	0.783
GO_CELLULAR_PROTEIN_COMPLEX_DISASSEMBLY	200	-0.838	0.741	0.946	0.763	0.844	0.92	0.877	0.652	0.855
GO_CELLULAR_PROTEIN_CONTAINING_COMPLEX_LOCALIZATION	24	0.699	0.863	1	0.826	0.709	0.888	0.582	0.966	0.986
GO_CELLULAR_RESPIRATION	169	0.562	0.957	1	1.001	0.455	0.83	1.156	0.312	0.841
GO_CELLULAR_RESPONSE_TO_ABIOTIC_STIMULUS	273	1.025	0.364	1	1.184	0.126	0.783	1.218	0.118	0.817
GO_CELLULAR_RESPONSE_TO_ACID_CHEMICAL	67	-0.835	0.685	0.947	-1.118	0.3	1	-0.936	0.524	1
GO_CELLULAR_RESPONSE_TO_ALCOHOL	76	0.907	0.621	1	0.783	0.883	0.909	-0.776	0.847	0.945
GO_CELLULAR_RESPONSE_TO_ALKALOID	25	-1.207	0.183	0.999	0.893	0.646	0.85	1.175	0.216	0.835
GO_CELLULAR_RESPONSE_TO_AMYLOID_BETA	36	-0.651	0.953	0.994	-1.296	0.133	1	-1.267	0.158	1
GO_CELLULAR_RESPONSE_TO_ARSENIC_CONTAINING_SUBSTANCE	20	-0.556	0.925	0.997	-0.779	0.695	0.939	0.41	0.99	0.998
GO_CELLULAR_RESPONSE_TO_BIOTIC_STIMULUS	208	0.64	0.884	1	1.107	0.36	0.816	1.066	0.387	0.847
GO_CELLULAR_RESPONSE_TO_CADMIUM_ION	32	-1.058	0.406	0.946	-1.353	0.161	1	-0.851	0.634	0.942
GO_CELLULAR_RESPONSE_TO_CALCIUM_ION	58	-0.824	0.788	0.949	1.176	0.196	0.778	1.26	0.108	0.784
GO_CELLULAR_RESPONSE_TO_CAMP	42	-1.141	0.246	0.957	0.651	0.958	0.971	1.144	0.26	0.832
GO_CELLULAR_RESPONSE_TO_CARBOHYDRATE_STIMULUS	115	-1.093	0.305	0.967	1.187	0.225	0.777	1.441	0.041	0.779
GO_CELLULAR_RESPONSE_TO_CHEMICAL_STRESS	316	-0.818	0.831	0.945	0.934	0.594	0.844	0.881	0.655	0.855
GO_CELLULAR_RESPONSE_TO_CHOLESTEROL	17	-0.629	0.978	0.993	-0.818	0.772	0.953	0.794	0.803	0.896
GO_CELLULAR_RESPONSE_TO_COPPER_ION	19	-1.369	0.158	1	-1.543	0.05	1	-0.763	0.74	0.946
GO_CELLULAR_RESPONSE_TO_CORTICOSTEROID_STIMULUS	49	-1.192	0.171	0.978	-1	0.469	1	0.922	0.599	0.848
GO_CELLULAR_RESPONSE_TO_DEXAMETHASONE_STIMULUS	25	-1.172	0.235	0.974	-1.615	0.008	1	-1.128	0.263	1
GO_CELLULAR_RESPONSE_TO_DRUG	57	0.964	0.511	1	1.466	0.036	0.505	1.333	0.087	0.788
GO_CELLULAR_RESPONSE_TO_DSRNA	21	-1.179	0.27	0.964	-0.86	0.641	0.957	0.836	0.668	0.867
GO_CELLULAR_RESPONSE_TO_ESTRADIOL_STIMULUS	29	-1.218	0.18	1	1.043	0.387	0.81	1.207	0.189	0.823
GO_CELLULAR_RESPONSE_TO_EXOGENOUS_DSRNA	16	-1.214	0.221	0.997	-0.789	0.745	0.942	0.858	0.655	0.857
GO_CELLULAR_RESPONSE_TO_EXTERNAL_STIMULUS	284	-0.755	0.951	0.969	-0.785	0.881	0.941	0.744	0.917	0.921
GO_CELLULAR_RESPONSE_TO_EXTRACELLULAR_STIMULUS	218	0.834	0.761	1	-0.896	0.683	0.968	-0.831	0.766	0.939
GO_CELLULAR_RESPONSE_TO_FATTY_ACID	47	0.888	0.62	1	1.187	0.197	0.776	1.017	0.419	0.82
GO_CELLULAR_RESPONSE_TO_FLUID_SHEAR_STRESS	18	-1.081	0.393	0.953	0.948	0.533	0.837	1.287	0.192	0.792
GO_CELLULAR_RESPONSE_TO_GAMMA_RADIATION	29	0.737	0.814	1	1.471	0.082	0.506	1.474	0.059	0.829
GO_CELLULAR_RESPONSE_TO_GLUCAGON_STIMULUS	18	-0.732	0.86	0.978	-1.125	0.281	1	-1.035	0.394	1
GO_CELLULAR_RESPONSE_TO_GLUCOSE_STARVATION	44	0.817	0.731	1	-0.853	0.687	0.958	-0.539	0.994	0.996
GO_CELLULAR_RESPONSE_TO_GONADOTROPIN_STIMULUS	15	1.329	0.122	1	1.206	0.223	0.79	0.625	0.956	0.974
GO_CELLULAR_RESPONSE_TO_GROWTH_HORMONE_STIMULUS	19	-0.52	0.982	0.996	1.079	0.355	0.811	1.057	0.395	0.842
GO_CELLULAR_RESPONSE_TO_HEAT	116	0.927	0.561	1	1.589	0.031	0.409	1.42	0.092	0.791
GO_CELLULAR_RESPONSE_TO_HORMONE_STIMULUS	495	-0.918	0.604	0.95	0.919	0.66	0.849	0.981	0.464	0.839
GO_CELLULAR_RESPONSE_TO_HYDROGEN_PEROXIDE	83	0.89	0.618	1	1.028	0.428	0.818	-0.829	0.709	0.938
GO_CELLULAR_RESPONSE_TO_INORGANIC_SUBSTANCE	171	-0.907	0.629	0.948	1.083	0.283	0.813	0.983	0.452	0.839
GO_CELLULAR_RESPONSE_TO_INSULIN_STIMULUS	184	-0.849	0.748	0.949	0.99	0.46	0.833	1.15	0.229	0.84
GO_CELLULAR_RESPONSE_TO_INTERFERON_BETA	17	-0.381	1	1	0.853	0.673	0.873	0.874	0.626	0.855
GO_CELLULAR_RESPONSE_TO_IONIZING_RADIATION	66	1.013	0.43	1	1.638	0.029	0.504	1.361	0.091	0.803
GO_CELLULAR_RESPONSE_TO_KETONE	80	-0.862	0.749	0.95	-1.248	0.081	1	-1.049	0.359	1
GO_CELLULAR_RESPONSE_TO_LEPTIN_STIMULUS	16	1.138	0.305	1	1.277	0.175	0.72	1.116	0.337	0.835
GO_CELLULAR_RESPONSE_TO_LIGHT_STIMULUS	96	1.499	0.022	0.895	1.579	0.016	0.404	1.253	0.124	0.794
GO_CELLULAR_RESPONSE_TO_LIPID	481	-0.853	0.739	0.948	0.919	0.586	0.848	0.963	0.522	0.837
GO_CELLULAR_RESPONSE_TO_LIPOPROTEIN_PARTICLE_STIMULUS	28	0.931	0.551	1	-0.57	0.965	0.986	-0.74	0.808	0.954
GO_CELLULAR_RESPONSE_TO_LOW_DENSITY_LIPOPROTEIN_PARTICLE_STIMULUS	17	-0.673	0.849	0.988	0.466	0.994	0.996	0.635	0.906	0.973
GO_CELLULAR_RESPONSE_TO_MECHANICAL_STIMULUS	72	-0.773	0.786	0.96	0.832	0.694	0.888	1.078	0.365	0.85
GO_CELLULAR_RESPONSE_TO_MOLECULE_OF_BACTERIAL_ORIGIN	185	-0.637	0.894	0.995	1.058	0.409	0.812	1.04	0.419	0.832
GO_CELLULAR_RESPONSE_TO_NUTRIENT	38	-0.786	0.84	0.957	0.884	0.674	0.855	-0.823	0.758	0.938
GO_CELLULAR_RESPONSE_TO_ORGANIC_CYCLIC_COMPOUND	452	-1.154	0.16	0.965	-0.831	0.9	0.956	0.978	0.485	0.841
GO_CELLULAR_RESPONSE_TO_OSMOTIC_STRESS	38	-0.783	0.833	0.958	-1.097	0.323	1	-1.105	0.298	1
GO_CELLULAR_RESPONSE_TO_OXYGEN_LEVELS	193	-1.176	0.186	0.973	-0.782	0.889	0.941	0.847	0.785	0.866
GO_CELLULAR_RESPONSE_TO_OXYGEN_RADICAL	24	-1.033	0.426	0.942	0.933	0.571	0.843	0.995	0.469	0.842
GO_CELLULAR_RESPONSE_TO_PEPTIDE	313	0.78	0.901	0.997	1.109	0.262	0.815	1.029	0.393	0.828
GO_CELLULAR_RESPONSE_TO_PEPTIDE_HORMONE_STIMULUS	255	0.913	0.625	1	1.321	0.073	0.679	1.147	0.212	0.835
GO_CELLULAR_RESPONSE_TO_PH	15	-0.803	0.748	0.949	-0.966	0.486	1	-0.866	0.668	0.955
GO_CELLULAR_RESPONSE_TO_PROSTAGLANDIN_STIMULUS	19	-1.107	0.338	0.971	-0.838	0.712	0.959	0.893	0.62	0.855
GO_CELLULAR_RESPONSE_TO_RADIATION	153	1.389	0.043	1	1.707	0.002	0.528	1.39	0.057	0.81
GO_CELLULAR_RESPONSE_TO_REACTIVE_NITROGEN_SPECIES	15	1.747	0.021	0.512	1.622	0.029	0.479	1.062	0.4	0.843
GO_CELLULAR_RESPONSE_TO_REACTIVE_OXYGEN_SPECIES	144	0.936	0.561	1	1.099	0.31	0.819	0.748	0.877	0.918
GO_CELLULAR_RESPONSE_TO_RETINOIC_ACID	51	-0.904	0.613	0.946	-1.563	0.004	1	-1.446	0.033	1
GO_CELLULAR_RESPONSE_TO_STARVATION	141	-0.901	0.678	0.94	-1.035	0.436	1	-0.772	0.865	0.946
GO_CELLULAR_RESPONSE_TO_STEROID_HORMONE_STIMULUS	167	-1.124	0.249	0.957	-1.223	0.133	1	-1.133	0.243	1
GO_CELLULAR_RESPONSE_TO_STEROL	21	-0.532	0.998	0.995	-0.829	0.773	0.952	-0.814	0.796	0.941
GO_CELLULAR_RESPONSE_TO_STEROL_DEPLETION	15	-0.68	0.812	0.987	-1.107	0.363	1	-1.225	0.255	1
GO_CELLULAR_RESPONSE_TO_THYROID_HORMONE_STIMULUS	16	-0.867	0.627	0.948	-0.706	0.866	0.96	-0.523	0.984	0.997
GO_CELLULAR_RESPONSE_TO_TOPOLOGICALLY_INCORRECT_PROTEIN	154	-1.104	0.338	0.967	1.475	0.088	0.506	1.7	0.022	1
GO_CELLULAR_RESPONSE_TO_TOXIC_SUBSTANCE	99	-1.693	0	0.671	-0.986	0.476	1	1.254	0.183	0.797
GO_CELLULAR_RESPONSE_TO_UV	73	1.964	0	0.24	1.907	0.004	0.763	1.369	0.076	0.799
GO_CELLULAR_RESPONSE_TO_VASCULAR_ENDOTHELIAL_GROWTH_FACTOR_STIMULUS	53	1.067	0.349	1	0.802	0.774	0.896	-0.846	0.717	0.94
GO_CELLULAR_RESPONSE_TO_VIRUS	56	0.906	0.595	1	1.25	0.193	0.735	1.298	0.13	0.794
GO_CELLULAR_RESPONSE_TO_VITAMIN	27	-0.778	0.809	0.958	0.802	0.803	0.897	-0.795	0.788	0.956
GO_CELLULAR_RESPONSE_TO_VITAMIN_D	18	0.797	0.789	1	1.055	0.389	0.813	0.909	0.599	0.85
GO_CELLULAR_RESPONSE_TO_ZINC_ION	15	-1.332	0.19	1	-1.273	0.228	1	-0.791	0.709	0.949
GO_CELLULAR_SENESCENCE	61	1.332	0.089	1	1.462	0.065	0.51	1.098	0.29	0.846
GO_CELLULAR_TRANSITION_METAL_ION_HOMEOSTASIS	90	-1.669	0.002	0.736	-1.088	0.329	1	1.26	0.145	0.784
GO_CENTRAL_NERVOUS_SYSTEM_NEURON_AXONOGENESIS	34	-1.443	0.073	0.994	0.894	0.601	0.852	1.365	0.095	0.805
GO_CENTRAL_NERVOUS_SYSTEM_NEURON_DEVELOPMENT	64	-1.284	0.106	1	0.846	0.718	0.877	1.182	0.216	0.828
GO_CENTRAL_NERVOUS_SYSTEM_NEURON_DIFFERENTIATION	130	-1.251	0.139	1	-1.228	0.138	1	0.866	0.72	0.854
GO_CENTRAL_NERVOUS_SYSTEM_PROJECTION_NEURON_AXONOGENESIS	25	-1.378	0.086	1	0.934	0.54	0.843	1.271	0.17	0.786
GO_CENTRIOLE_ASSEMBLY	37	1.549	0.07	0.848	1.362	0.15	0.615	1.018	0.45	0.822
GO_CENTROMERE_COMPLEX_ASSEMBLY	53	-0.621	0.9	0.991	1.374	0.154	0.602	1.407	0.117	0.799
GO_CENTROSOME_DUPLICATION	63	1.474	0.067	0.929	1.656	0.033	0.451	1.337	0.163	0.791
GO_CERAMIDE_BIOSYNTHETIC_PROCESS	58	-1.398	0.055	1	-1.158	0.249	1	0.829	0.76	0.871
GO_CERAMIDE_CATABOLIC_PROCESS	17	1.651	0.014	0.898	0.842	0.664	0.88	-1.434	0.086	1
GO_CERAMIDE_METABOLIC_PROCESS	87	-1.015	0.417	0.944	-1.054	0.374	1	-0.817	0.77	0.943
GO_CEREBELLAR_CORTEX_DEVELOPMENT	40	-1.35	0.066	1	-1.029	0.384	1	0.897	0.606	0.855
GO_CEREBELLAR_CORTEX_FORMATION	18	-0.704	0.839	0.983	-1.182	0.274	1	-1.033	0.389	1
GO_CEREBELLAR_CORTEX_MORPHOGENESIS	26	-1.018	0.424	0.943	-1.013	0.445	1	0.787	0.777	0.898
GO_CEREBELLAR_PURKINJE_CELL_LAYER_DEVELOPMENT	24	-0.931	0.554	0.944	-0.886	0.631	0.963	-0.606	0.941	0.992
GO_CEREBRAL_CORTEX_CELL_MIGRATION	31	-1.055	0.367	0.946	-1.38	0.096	1	-0.859	0.678	0.943
GO_CEREBRAL_CORTEX_DEVELOPMENT	92	0.908	0.595	1	-0.836	0.753	0.958	-0.843	0.739	0.936
GO_CEREBRAL_CORTEX_RADIALLY_ORIENTED_CELL_MIGRATION	24	-1.07	0.376	0.951	-1.023	0.431	1	0.638	0.959	0.971
GO_CGMP_MEDIATED_SIGNALING	19	-0.853	0.707	0.948	0.651	0.97	0.97	0.864	0.663	0.853
GO_CHAPERONE_COFACTOR_DEPENDENT_PROTEIN_REFOLDING	29	1.25	0.204	1	1.557	0.048	0.428	1.205	0.244	0.828
GO_CHAPERONE_MEDIATED_AUTOPHAGY	15	-1.581	0.043	0.847	-1.429	0.078	1	-1.116	0.325	1
GO_CHAPERONE_MEDIATED_PROTEIN_COMPLEX_ASSEMBLY	19	-0.529	0.972	0.995	-1.067	0.384	1	-1.253	0.195	1
GO_CHAPERONE_MEDIATED_PROTEIN_FOLDING	53	1.065	0.363	1	1.628	0.027	0.475	1.46	0.085	0.782
GO_CHEMICAL_SYNAPTIC_TRANSMISSION_POSTSYNAPTIC	71	-1.237	0.127	1	0.812	0.828	0.892	1.18	0.21	0.832
GO_CHEMOKINE_BIOSYNTHETIC_PROCESS	15	1.029	0.421	1	1.082	0.385	0.813	0.767	0.77	0.91
GO_CHEMOKINE_PRODUCTION	75	0.792	0.747	1	1.076	0.4	0.816	0.956	0.553	0.843
GO_CHLORIDE_TRANSPORT	76	-1.004	0.452	0.948	0.96	0.508	0.836	1.061	0.346	0.842
GO_CHOLESTEROL_EFFLUX	36	-1.251	0.169	1	0.782	0.791	0.909	1.13	0.289	0.834
GO_CHOLESTEROL_STORAGE	18	-1.058	0.378	0.944	0.876	0.609	0.857	1.08	0.38	0.849
GO_CHONDROCYTE_DEVELOPMENT	24	-1.187	0.205	0.979	-1.152	0.242	1	0.82	0.802	0.878
GO_CHONDROCYTE_DIFFERENTIATION	86	-0.846	0.704	0.948	-0.959	0.493	1	-0.92	0.59	1
GO_CHONDROITIN_SULFATE_BIOSYNTHETIC_PROCESS	20	-1.169	0.261	0.977	-1.057	0.384	1	0.691	0.878	0.95
GO_CHONDROITIN_SULFATE_PROTEOGLYCAN_BIOSYNTHETIC_PROCESS	23	-1.253	0.201	1	-1.082	0.361	1	0.654	0.913	0.966
GO_CHONDROITIN_SULFATE_PROTEOGLYCAN_METABOLIC_PROCESS	33	-1.377	0.08	1	-1.143	0.277	1	0.719	0.838	0.938
GO_CHROMATIN_ASSEMBLY_OR_DISASSEMBLY	181	0.646	0.867	1	1.49	0.104	0.502	1.447	0.131	0.802
GO_CHROMATIN_DISASSEMBLY	18	-1.087	0.387	0.952	0.632	0.877	0.978	1.427	0.124	0.797
GO_CHROMATIN_ORGANIZATION_INVOLVED_IN_REGULATION_OF_TRANSCRIPTION	125	0.939	0.522	1	1.382	0.191	0.602	1.288	0.266	0.792
GO_CHROMATIN_REMODELING	190	0.937	0.53	1	1.58	0.037	0.405	1.427	0.132	0.795
GO_CHROMATIN_REMODELING_AT_CENTROMERE	44	-0.683	0.839	0.987	1.311	0.193	0.687	1.356	0.14	0.784
GO_CHROMATIN_SILENCING	56	0.762	0.68	1	1.241	0.293	0.738	1.34	0.207	0.801
GO_CHROMOSOME_CONDENSATION	39	-0.69	0.826	0.987	1.52	0.052	0.468	1.535	0.063	1
GO_CHROMOSOME_LOCALIZATION	69	1.018	0.421	1	1.632	0.04	0.493	1.49	0.109	0.881
GO_CHROMOSOME_ORGANIZATION_INVOLVED_IN_MEIOTIC_CELL_CYCLE	43	-0.59	0.964	0.994	1.289	0.232	0.702	1.334	0.179	0.789
GO_CHROMOSOME_SEGREGATION	281	0.826	0.629	1	1.532	0.063	0.443	1.492	0.107	0.875
GO_CHROMOSOME_SEPARATION	82	1.133	0.347	1	1.695	0.015	0.512	1.507	0.08	0.939
GO_CHRONIC_INFLAMMATORY_RESPONSE	16	1.106	0.342	1	0.914	0.566	0.851	-0.603	0.957	0.992
GO_CILIARY_BASAL_BODY_PLASMA_MEMBRANE_DOCKING	94	0.643	0.88	1	1.325	0.177	0.67	1.326	0.157	0.796
GO_CILIUM_MOVEMENT	109	-0.832	0.662	0.948	0.602	0.877	0.982	0.97	0.508	0.843
GO_CILIUM_OR_FLAGELLUM_DEPENDENT_CELL_MOTILITY	82	-0.686	0.837	0.986	0.878	0.601	0.859	1.09	0.397	0.846
GO_CILIUM_ORGANIZATION	362	-0.888	0.599	0.949	-0.549	0.97	0.987	0.78	0.698	0.903
GO_CIRCADIAN_REGULATION_OF_GENE_EXPRESSION	59	0.687	0.848	1	-1.361	0.127	1	-1.52	0.048	1
GO_CIRCADIAN_RHYTHM	168	0.789	0.855	1	0.874	0.673	0.858	-0.832	0.764	0.94
GO_CIRCADIAN_SLEEP_WAKE_CYCLE	16	-1.272	0.144	1	-1.28	0.123	1	0.862	0.714	0.855
GO_CIRCULATORY_SYSTEM_PROCESS	379	-1.289	0.063	1	-1.02	0.387	1	1.007	0.426	0.828
GO_CLATHRIN_COAT_ASSEMBLY	15	-1.202	0.275	0.981	-0.682	0.842	0.969	0.781	0.748	0.902
GO_CLATHRIN_DEPENDENT_ENDOCYTOSIS	43	-1.164	0.271	0.982	-1.045	0.42	1	0.678	0.865	0.956
GO_CLEAVAGE_INVOLVED_IN_RRNA_PROCESSING	28	0.639	0.847	0.999	0.798	0.636	0.9	0.859	0.589	0.857
GO_COAGULATION	284	-1.163	0.189	0.983	-0.862	0.731	0.955	0.839	0.77	0.865
GO_COBALAMIN_METABOLIC_PROCESS	19	-1.551	0.03	0.862	-1.197	0.233	1	1.042	0.417	0.832
GO_COCHLEA_DEVELOPMENT	40	-0.856	0.709	0.948	-0.95	0.56	1	-0.991	0.477	1
GO_COCHLEA_MORPHOGENESIS	20	-1.111	0.316	0.967	-1.229	0.154	1	-1.004	0.434	1
GO_COGNITION	207	1.127	0.244	1	0.945	0.573	0.837	-0.928	0.582	1
GO_COLLAGEN_BIOSYNTHETIC_PROCESS	38	0.707	0.905	1	-1.073	0.361	1	-1.119	0.301	1
GO_COLLAGEN_CATABOLIC_PROCESS	38	-0.823	0.69	0.949	0.88	0.635	0.858	0.962	0.519	0.838
GO_COLLAGEN_FIBRIL_ORGANIZATION	45	-1.046	0.403	0.948	-0.57	0.987	0.986	0.808	0.73	0.887
GO_COLLAGEN_METABOLIC_PROCESS	89	-0.796	0.791	0.951	-0.809	0.772	0.95	-0.779	0.813	0.943
GO_COLLATERAL_SPROUTING	21	-0.935	0.538	0.94	-0.693	0.863	0.967	0.712	0.862	0.941
GO_COLUMNAR_CUBOIDAL_EPITHELIAL_CELL_DEVELOPMENT	50	1.006	0.452	1	-1.038	0.414	1	-1.255	0.168	1
GO_COLUMNAR_CUBOIDAL_EPITHELIAL_CELL_DIFFERENTIATION	83	0.918	0.577	1	-0.876	0.652	0.963	-1.132	0.286	1
GO_COMPLEMENT_ACTIVATION	48	0.795	0.752	1	0.874	0.629	0.858	0.762	0.842	0.913
GO_CONNECTIVE_TISSUE_DEVELOPMENT	204	0.691	0.991	1	-0.924	0.584	0.989	-0.958	0.519	1
GO_COPII_COATED_VESICLE_BUDDING	67	-0.707	0.872	0.983	1.257	0.191	0.733	1.361	0.149	0.795
GO_COPII_COATED_VESICLE_CARGO_LOADING	15	0.688	0.915	1	0.726	0.844	0.935	0.665	0.928	0.962
GO_COPPER_ION_HOMEOSTASIS	15	-1.154	0.265	0.961	-0.858	0.631	0.956	0.694	0.871	0.95
GO_COPPER_ION_TRANSPORT	17	-1.21	0.233	0.996	0.665	0.913	0.967	1.236	0.184	0.801
GO_CORNIFICATION	83	-1.02	0.5	0.942	-1.233	0.29	1	-0.955	0.56	1
GO_CORONARY_VASCULATURE_DEVELOPMENT	39	-0.958	0.529	0.94	-0.745	0.844	0.946	-0.872	0.673	0.968
GO_CORPUS_CALLOSUM_DEVELOPMENT	18	-0.963	0.513	0.939	-1.107	0.353	1	-0.865	0.635	0.953
GO_CORTICAL_ACTIN_CYTOSKELETON_ORGANIZATION	37	1.083	0.325	1	1.599	0.026	0.423	1.498	0.071	0.879
GO_CORTICAL_CYTOSKELETON_ORGANIZATION	56	-0.95	0.53	0.941	1.369	0.112	0.605	1.463	0.042	0.791
GO_COTRANSLATIONAL_PROTEIN_TARGETING_TO_MEMBRANE	95	-1.572	0.04	0.81	-1.236	0.287	1	0.673	0.752	0.959
GO_COVALENT_CHROMATIN_MODIFICATION	429	1.292	0.124	1	1.208	0.235	0.789	0.741	0.876	0.922
GO_CRANIAL_NERVE_DEVELOPMENT	37	-0.819	0.766	0.947	0.745	0.876	0.928	0.774	0.843	0.908
GO_CRANIAL_NERVE_MORPHOGENESIS	22	-0.772	0.845	0.961	1.109	0.324	0.816	1.082	0.332	0.848
GO_CRANIAL_SKELETAL_SYSTEM_DEVELOPMENT	53	1.363	0.074	1	0.924	0.603	0.846	-1.066	0.363	1
GO_CRISTAE_FORMATION	35	0.981	0.505	1	0.765	0.687	0.92	-0.719	0.738	0.966
GO_CYCLIC_NUCLEOTIDE_BIOSYNTHETIC_PROCESS	16	-0.619	0.983	0.99	-0.955	0.535	1	-0.929	0.578	1
GO_CYCLIC_NUCLEOTIDE_MEDIATED_SIGNALING	130	-1.222	0.132	1	0.724	0.986	0.937	1.19	0.172	0.829
GO_CYCLIC_NUCLEOTIDE_METABOLIC_PROCESS	31	0.668	0.966	1	-1.171	0.207	1	-1.113	0.287	1
GO_CYTOCHROME_COMPLEX_ASSEMBLY	33	0.661	0.838	1	0.895	0.585	0.852	0.891	0.588	0.855
GO_CYTOKINE_METABOLIC_PROCESS	62	-0.693	0.906	0.987	1.008	0.466	0.827	0.994	0.469	0.84
GO_CYTOKINE_PRODUCTION_INVOLVED_IN_IMMUNE_RESPONSE	98	-0.937	0.565	0.941	0.988	0.501	0.835	1.079	0.365	0.849
GO_CYTOKINE_PRODUCTION_INVOLVED_IN_INFLAMMATORY_RESPONSE	46	1.428	0.115	0.992	1.256	0.221	0.733	0.74	0.747	0.922
GO_CYTOKINE_SECRETION	98	-0.62	0.903	0.991	1.295	0.183	0.696	1.289	0.172	0.791
GO_CYTOKINESIS	147	0.879	0.638	1	1.375	0.106	0.604	1.272	0.166	0.786
GO_CYTOKINETIC_PROCESS	37	1.011	0.436	1	1.329	0.165	0.661	1.014	0.433	0.82
GO_CYTOLYSIS	17	-1.09	0.381	0.957	0.688	0.833	0.953	0.917	0.591	0.846
GO_CYTOPLASMIC_MICROTUBULE_ORGANIZATION	58	-0.739	0.864	0.972	1.155	0.255	0.792	1.22	0.167	0.817
GO_CYTOPLASMIC_PATTERN_RECOGNITION_RECEPTOR_SIGNALING_PATHWAY	67	-1.024	0.444	0.938	0.867	0.599	0.855	1.167	0.273	0.837
GO_CYTOPLASMIC_PATTERN_RECOGNITION_RECEPTOR_SIGNALING_PATHWAY_IN_RESPONSE_TO_VIRUS	31	-0.979	0.476	0.945	-0.887	0.587	0.964	1.126	0.323	0.835
GO_CYTOPLASMIC_SEQUESTERING_OF_PROTEIN	22	0.928	0.549	1	-0.565	0.946	0.985	-0.845	0.647	0.938
GO_CYTOPLASMIC_SEQUESTERING_OF_TRANSCRIPTION_FACTOR	16	0.955	0.513	1	-0.58	0.896	0.984	-1.026	0.446	1
GO_CYTOPLASMIC_TRANSLATION	94	-1.595	0.069	0.765	-0.9	0.57	0.979	0.916	0.531	0.846
GO_CYTOPLASMIC_TRANSLATIONAL_INITIATION	34	-1.293	0.179	1	0.916	0.57	0.852	1.34	0.147	0.794
GO_CYTOSKELETON_DEPENDENT_CYTOKINESIS	91	0.937	0.532	1	1.576	0.028	0.407	1.325	0.127	0.794
GO_CYTOSKELETON_DEPENDENT_INTRACELLULAR_TRANSPORT	183	0.746	0.858	1	1.023	0.382	0.819	1.027	0.414	0.827
GO_CYTOSOLIC_CALCIUM_ION_TRANSPORT	133	-0.886	0.665	0.952	-0.916	0.61	0.988	-0.725	0.937	0.962
GO_CYTOSOLIC_TRANSPORT	151	0.641	0.933	1	0.626	0.928	0.979	0.615	0.938	0.978
GO_DE_NOVO_PROTEIN_FOLDING	37	1.045	0.397	1	1.548	0.051	0.431	1.442	0.102	0.788
GO_DECIDUALIZATION	23	-1.375	0.062	1	0.889	0.612	0.851	1.359	0.085	0.79
GO_DEFENSE_RESPONSE_TO_BACTERIUM	177	-0.964	0.512	0.942	1.202	0.207	0.788	1.375	0.08	0.81
GO_DEFENSE_RESPONSE_TO_FUNGUS	25	-1.406	0.069	0.995	1.006	0.46	0.827	1.472	0.043	0.807
GO_DEFENSE_RESPONSE_TO_GRAM_NEGATIVE_BACTERIUM	50	-1.027	0.423	0.938	1.305	0.117	0.692	1.381	0.089	0.809
GO_DEFENSE_RESPONSE_TO_GRAM_POSITIVE_BACTERIUM	67	-1.239	0.177	1	1.204	0.213	0.79	1.422	0.063	0.791
GO_DEFENSE_RESPONSE_TO_VIRUS	224	-0.791	0.694	0.955	0.947	0.534	0.836	1.208	0.254	0.823
GO_DEFINITIVE_HEMOPOIESIS	20	-1.5	0.054	0.873	-1.074	0.378	1	0.945	0.543	0.848
GO_DEMETHYLATION	57	1.175	0.24	1	0.789	0.757	0.901	-0.882	0.6	0.98
GO_DENDRITE_DEVELOPMENT	208	-0.779	0.885	0.958	-0.959	0.531	1	-0.825	0.786	0.939
GO_DENDRITE_EXTENSION	24	-1.075	0.33	0.949	1.031	0.426	0.818	1.246	0.154	0.795
GO_DENDRITE_MORPHOGENESIS	121	-0.728	0.9	0.979	-1.061	0.374	1	-0.852	0.675	0.943
GO_DENDRITIC_CELL_CHEMOTAXIS	22	-0.54	0.964	0.996	0.9	0.584	0.858	0.877	0.612	0.855
GO_DENDRITIC_CELL_DIFFERENTIATION	40	0.828	0.656	1	0.894	0.603	0.852	0.686	0.841	0.953
GO_DENDRITIC_CELL_MIGRATION	27	-0.497	0.976	0.998	0.944	0.528	0.838	0.92	0.563	0.849
GO_DENDRITIC_SPINE_DEVELOPMENT	91	-0.915	0.612	0.95	-1.095	0.305	1	-0.641	0.996	0.986
GO_DENDRITIC_SPINE_MAINTENANCE	16	0.639	0.888	1	-0.927	0.543	0.99	-1.04	0.408	1
GO_DENDRITIC_SPINE_MORPHOGENESIS	53	-1.045	0.401	0.947	-1.236	0.167	1	-0.535	0.996	0.997
GO_DEOXYRIBONUCLEOSIDE_TRIPHOSPHATE_METABOLIC_PROCESS	17	0.968	0.49	1	1.528	0.073	0.45	1.236	0.253	0.804
GO_DEOXYRIBONUCLEOTIDE_BIOSYNTHETIC_PROCESS	15	-0.835	0.679	0.947	1.274	0.222	0.721	1.542	0.036	1
GO_DEOXYRIBONUCLEOTIDE_METABOLIC_PROCESS	34	0.732	0.835	1	1.202	0.239	0.787	1.222	0.259	0.817
GO_DEOXYRIBOSE_PHOSPHATE_CATABOLIC_PROCESS	20	0.722	0.86	1	0.996	0.456	0.835	0.764	0.762	0.913
GO_DEPHOSPHORYLATION	420	-1.247	0.067	1	1.131	0.179	0.811	1.337	0.035	0.794
GO_DETECTION_OF_ABIOTIC_STIMULUS	78	-0.812	0.849	0.947	0.862	0.726	0.86	0.84	0.773	0.866
GO_DETECTION_OF_BIOTIC_STIMULUS	34	-0.788	0.755	0.956	1.011	0.476	0.825	1.146	0.297	0.836
GO_DETECTION_OF_CHEMICAL_STIMULUS_INVOLVED_IN_SENSORY_PERCEPTION_OF_TASTE	18	0.643	0.984	1	1.353	0.118	0.616	1.192	0.24	0.83
GO_DETECTION_OF_EXTERNAL_BIOTIC_STIMULUS	23	-1.077	0.385	0.95	1.086	0.393	0.818	1.39	0.112	0.813
GO_DETECTION_OF_LIGHT_STIMULUS	38	-1.093	0.287	0.966	-0.814	0.807	0.95	0.905	0.661	0.851
GO_DETECTION_OF_MECHANICAL_STIMULUS	27	0.811	0.774	1	1.057	0.327	0.814	0.893	0.62	0.854
GO_DETECTION_OF_MECHANICAL_STIMULUS_INVOLVED_IN_SENSORY_PERCEPTION	19	0.958	0.532	1	0.868	0.667	0.857	-0.904	0.593	0.997
GO_DETECTION_OF_OTHER_ORGANISM	18	-1.019	0.477	0.94	1.1	0.389	0.819	1.454	0.086	0.8
GO_DETECTION_OF_STIMULUS	180	-0.996	0.469	0.944	1.148	0.193	0.803	1.188	0.183	0.83
GO_DETECTION_OF_STIMULUS_INVOLVED_IN_SENSORY_PERCEPTION	57	-0.904	0.631	0.945	1.009	0.427	0.827	1.121	0.274	0.836
GO_DETECTION_OF_STIMULUS_INVOLVED_IN_SENSORY_PERCEPTION_OF_PAIN	18	1.152	0.249	1	-0.815	0.767	0.95	-1.1	0.322	1
GO_DETECTION_OF_TEMPERATURE_STIMULUS	16	1.157	0.258	1	-0.985	0.498	1	-1.023	0.448	1
GO_DETECTION_OF_VISIBLE_LIGHT	31	-1.067	0.344	0.953	-0.807	0.851	0.948	0.854	0.755	0.862
GO_DETOXIFICATION	113	-1.838	0	0.529	-1.14	0.229	1	1.327	0.088	0.795
GO_DEVELOPMENT_OF_PRIMARY_FEMALE_SEXUAL_CHARACTERISTICS	78	-1.336	0.095	1	0.761	0.864	0.921	1.228	0.182	0.807
GO_DEVELOPMENT_OF_PRIMARY_SEXUAL_CHARACTERISTICS	173	-1.244	0.109	1	-0.899	0.682	0.98	0.999	0.434	0.838
GO_DEVELOPMENTAL_CELL_GROWTH	179	-1.038	0.379	0.94	-1.179	0.202	1	-1.136	0.235	1
GO_DEVELOPMENTAL_GROWTH_INVOLVED_IN_MORPHOGENESIS	189	-0.967	0.533	0.942	-1.121	0.271	1	-1.068	0.351	1
GO_DEVELOPMENTAL_INDUCTION	22	-1.106	0.354	0.967	-0.988	0.505	1	0.916	0.576	0.846
GO_DEVELOPMENTAL_MATURATION	217	-1.374	0.037	1	0.769	0.953	0.919	1.2	0.159	0.832
GO_DEVELOPMENTAL_PIGMENTATION	35	-0.9	0.611	0.94	-0.632	0.97	0.975	0.813	0.759	0.882
GO_DIACYLGLYCEROL_METABOLIC_PROCESS	22	-0.899	0.633	0.94	-0.782	0.823	0.94	0.875	0.658	0.855
GO_DICARBOXYLIC_ACID_METABOLIC_PROCESS	80	-0.886	0.632	0.951	1.117	0.288	0.81	1.242	0.18	0.799
GO_DICARBOXYLIC_ACID_TRANSPORT	63	-0.971	0.475	0.945	0.945	0.537	0.838	0.971	0.5	0.843
GO_DIENCEPHALON_DEVELOPMENT	41	-0.81	0.801	0.949	-1.138	0.255	1	-1.236	0.175	1
GO_DIGESTION	78	-1.039	0.34	0.943	0.795	0.832	0.899	1.015	0.435	0.82
GO_DIGESTIVE_SYSTEM_DEVELOPMENT	101	0.804	0.808	1	-0.84	0.713	0.96	-1.025	0.444	1
GO_DIGESTIVE_SYSTEM_PROCESS	65	-0.903	0.619	0.943	0.83	0.773	0.887	0.95	0.547	0.845
GO_DIGESTIVE_TRACT_MORPHOGENESIS	35	-0.723	0.873	0.979	-1.095	0.3	1	-1.094	0.341	1
GO_DIOL_BIOSYNTHETIC_PROCESS	20	1.164	0.241	1	-0.875	0.622	0.961	-1.51	0.023	1
GO_DIOL_METABOLIC_PROCESS	26	0.815	0.729	1	-1.02	0.452	1	-1.324	0.13	1
GO_DIVALENT_INORGANIC_CATION_HOMEOSTASIS	359	-0.962	0.526	0.938	-0.834	0.826	0.957	0.927	0.593	0.849
GO_DIVALENT_INORGANIC_CATION_TRANSPORT	349	-0.908	0.674	0.949	0.894	0.69	0.851	1.038	0.345	0.829
GO_DNA_BIOSYNTHETIC_PROCESS	175	0.988	0.446	1	1.319	0.113	0.678	1.053	0.383	0.841
GO_DNA_CATABOLIC_PROCESS	34	1.233	0.194	1	1.123	0.296	0.812	0.789	0.754	0.898
GO_DNA_CATABOLIC_PROCESS_ENDONUCLEOLYTIC	27	1.371	0.105	1	1.071	0.35	0.815	-0.698	0.88	0.971
GO_DNA_CONFORMATION_CHANGE	293	0.903	0.546	1	1.554	0.059	0.432	1.395	0.196	0.809
GO_DNA_DAMAGE_RESPONSE_DETECTION_OF_DNA_DAMAGE	37	-1.088	0.375	0.953	1.238	0.228	0.747	1.383	0.128	0.803
GO_DNA_DAMAGE_RESPONSE_SIGNAL_TRANSDUCTION_BY_P53_CLASS_MEDIATOR	103	1.539	0.019	0.852	1.694	0.012	0.484	1.356	0.111	0.782
GO_DNA_DAMAGE_RESPONSE_SIGNAL_TRANSDUCTION_RESULTING_IN_TRANSCRIPTION	18	0.755	0.784	1	1.111	0.337	0.812	1.139	0.299	0.837
GO_DNA_DEALKYLATION	30	1.417	0.092	1	0.933	0.539	0.844	-0.983	0.489	1
GO_DNA_DEMETHYLATION	24	1.449	0.085	0.935	1.092	0.363	0.815	-0.769	0.755	0.947
GO_DNA_DEPENDENT_DNA_REPLICATION	145	0.986	0.476	1	1.604	0.033	0.418	1.361	0.197	0.797
GO_DNA_DEPENDENT_DNA_REPLICATION_MAINTENANCE_OF_FIDELITY	41	0.974	0.515	1	1.495	0.092	0.5	1.284	0.22	0.79
GO_DNA_DOUBLE_STRAND_BREAK_PROCESSING	21	-0.707	0.768	0.984	0.977	0.519	0.838	1.431	0.109	0.797
GO_DNA_GEOMETRIC_CHANGE	102	1.375	0.178	1	1.63	0.049	0.478	1.295	0.253	0.792
GO_DNA_INTEGRITY_CHECKPOINT	153	1.243	0.234	1	1.657	0.029	0.464	1.441	0.108	0.783
GO_DNA_LIGATION	17	1.278	0.192	1	0.956	0.505	0.834	0.848	0.609	0.867
GO_DNA_METHYLATION	53	0.916	0.586	1	1.011	0.417	0.826	0.873	0.65	0.855
GO_DNA_METHYLATION_DEPENDENT_HETEROCHROMATIN_ASSEMBLY	18	1.503	0.064	0.934	1.258	0.261	0.731	0.8	0.698	0.891
GO_DNA_METHYLATION_OR_DEMETHYLATION	75	1.247	0.166	1	1.143	0.264	0.808	0.641	0.971	0.971
GO_DNA_MODIFICATION	95	1.202	0.209	1	1.206	0.2	0.789	0.828	0.708	0.871
GO_DNA_PACKAGING	192	0.765	0.7	1	1.506	0.084	0.485	1.433	0.141	0.794
GO_DNA_RECOMBINATION	243	1.161	0.297	1	1.523	0.051	0.462	1.288	0.211	0.792
GO_DNA_REPAIR	497	1.228	0.247	1	1.472	0.101	0.507	1.163	0.339	0.835
GO_DNA_REPLICATION	256	1.06	0.396	1	1.618	0.04	0.451	1.417	0.138	0.788
GO_DNA_REPLICATION_CHECKPOINT	16	1.083	0.401	1	1.402	0.101	0.57	1.237	0.263	0.802
GO_DNA_REPLICATION_DEPENDENT_NUCLEOSOME_ORGANIZATION	26	0.892	0.589	1	0.995	0.536	0.834	0.955	0.561	0.844
GO_DNA_REPLICATION_INDEPENDENT_NUCLEOSOME_ORGANIZATION	50	-0.695	0.831	0.987	1.294	0.217	0.698	1.365	0.15	0.802
GO_DNA_REPLICATION_INITIATION	36	0.928	0.539	1	1.482	0.098	0.491	1.297	0.227	0.791
GO_DNA_STRAND_ELONGATION	24	0.692	0.776	1	1.39	0.169	0.589	1.374	0.169	0.807
GO_DNA_STRAND_ELONGATION_INVOLVED_IN_DNA_REPLICATION	18	-0.675	0.853	0.987	1.34	0.179	0.639	1.276	0.237	0.789
GO_DNA_SYNTHESIS_INVOLVED_IN_DNA_REPAIR	48	-0.693	0.828	0.987	1.346	0.173	0.628	1.443	0.108	0.789
GO_DNA_TEMPLATED_TRANSCRIPTION_ELONGATION	102	1.258	0.236	1	1.377	0.162	0.606	0.919	0.51	0.845
GO_DNA_TEMPLATED_TRANSCRIPTION_INITIATION	212	1.434	0.016	0.993	0.884	0.702	0.855	-1.096	0.275	1
GO_DNA_TEMPLATED_TRANSCRIPTION_TERMINATION	70	0.997	0.451	1	1.516	0.1	0.471	1.452	0.129	0.793
GO_DNA_UNWINDING_INVOLVED_IN_DNA_REPLICATION	15	1.499	0.09	0.902	1.36	0.191	0.613	0.922	0.57	0.848
GO_DOPAMINE_METABOLIC_PROCESS	28	-0.96	0.519	0.94	0.763	0.872	0.92	0.825	0.731	0.875
GO_DOPAMINE_RECEPTOR_SIGNALING_PATHWAY	31	-0.876	0.665	0.948	-1.329	0.106	1	-1.291	0.127	1
GO_DOPAMINE_TRANSPORT	28	-1.292	0.102	1	-1.007	0.436	1	0.851	0.758	0.864
GO_DOPAMINERGIC_NEURON_DIFFERENTIATION	19	0.736	0.852	1	0.873	0.664	0.857	0.761	0.787	0.913
GO_DORSAL_VENTRAL_NEURAL_TUBE_PATTERNING	21	-1.044	0.424	0.943	-1.384	0.103	1	-1.046	0.427	1
GO_DORSAL_VENTRAL_PATTERN_FORMATION	54	-0.818	0.755	0.945	-1.071	0.343	1	-0.997	0.468	1
GO_DOSAGE_COMPENSATION	17	0.914	0.567	1	1.353	0.127	0.62	1.036	0.395	0.829
GO_DOUBLE_STRAND_BREAK_REPAIR	229	1.155	0.329	1	1.609	0.038	0.424	1.259	0.257	0.786
GO_DRUG_CATABOLIC_PROCESS	15	1.061	0.398	1	-0.974	0.518	1	-1.236	0.191	1
GO_DRUG_METABOLIC_PROCESS	28	0.83	0.742	1	-1.123	0.283	1	-1.293	0.104	1
GO_EAR_DEVELOPMENT	162	-0.824	0.752	0.949	-1.056	0.355	1	-1.091	0.344	1
GO_EAR_MORPHOGENESIS	88	-0.83	0.727	0.947	-1.123	0.31	1	-1.175	0.248	1
GO_EATING_BEHAVIOR	16	-1.216	0.16	1	-0.851	0.743	0.959	1.078	0.34	0.849
GO_ECTODERM_DEVELOPMENT	17	-0.867	0.641	0.947	-1.155	0.343	1	-0.888	0.638	0.987
GO_ELECTRON_TRANSPORT_CHAIN	160	-0.68	0.929	0.987	0.815	0.71	0.893	1.051	0.386	0.841
GO_EMBRYO_IMPLANTATION	46	-0.998	0.445	0.947	0.974	0.505	0.84	1.186	0.258	0.83
GO_EMBRYONIC_APPENDAGE_MORPHOGENESIS	101	-0.806	0.751	0.947	-1.454	0.033	1	-1.328	0.107	1
GO_EMBRYONIC_AXIS_SPECIFICATION	26	0.925	0.572	1	-0.796	0.788	0.947	-0.898	0.602	0.991
GO_EMBRYONIC_CAMERA_TYPE_EYE_DEVELOPMENT	31	-0.999	0.467	0.946	-1.007	0.487	1	0.888	0.627	0.855
GO_EMBRYONIC_CAMERA_TYPE_EYE_MORPHOGENESIS	21	-1.088	0.383	0.953	-0.875	0.644	0.96	1.059	0.416	0.842
GO_EMBRYONIC_CRANIAL_SKELETON_MORPHOGENESIS	37	1.37	0.064	1	0.797	0.794	0.899	-1.26	0.154	1
GO_EMBRYONIC_DIGESTIVE_TRACT_DEVELOPMENT	25	-0.873	0.644	0.947	0.853	0.685	0.873	0.92	0.577	0.849
GO_EMBRYONIC_DIGIT_MORPHOGENESIS	54	-0.721	0.847	0.981	-1.003	0.459	1	-0.916	0.556	1
GO_EMBRYONIC_EYE_MORPHOGENESIS	28	-0.876	0.644	0.949	-1.223	0.227	1	-1.068	0.385	1
GO_EMBRYONIC_FORELIMB_MORPHOGENESIS	23	0.765	0.846	1	-1.514	0.018	1	-1.489	0.028	1
GO_EMBRYONIC_HEART_TUBE_DEVELOPMENT	59	-1.029	0.434	0.937	-1.192	0.215	1	-1.164	0.266	1
GO_EMBRYONIC_HEART_TUBE_MORPHOGENESIS	53	-1.005	0.463	0.949	-1.147	0.253	1	-1.176	0.247	1
GO_EMBRYONIC_HEMOPOIESIS	20	-1.084	0.361	0.953	-0.953	0.505	1	0.686	0.876	0.953
GO_EMBRYONIC_HINDLIMB_MORPHOGENESIS	21	0.862	0.684	1	-1.365	0.074	1	-1.33	0.103	1
GO_EMBRYONIC_MORPHOGENESIS	454	-0.753	0.897	0.971	-1.021	0.439	1	-1.03	0.396	1
GO_EMBRYONIC_ORGAN_DEVELOPMENT	332	-0.786	0.858	0.957	-1.001	0.477	1	-0.956	0.513	1
GO_EMBRYONIC_ORGAN_MORPHOGENESIS	214	-0.751	0.888	0.972	-1.067	0.362	1	-1.07	0.347	1
GO_EMBRYONIC_PATTERN_SPECIFICATION	49	0.769	0.848	1	-0.936	0.577	0.998	-1.086	0.352	1
GO_EMBRYONIC_PLACENTA_DEVELOPMENT	72	0.824	0.713	1	-0.842	0.691	0.961	-0.901	0.594	0.997
GO_EMBRYONIC_PLACENTA_MORPHOGENESIS	21	-0.881	0.588	0.949	-0.972	0.516	1	-0.998	0.469	1
GO_EMBRYONIC_SKELETAL_SYSTEM_DEVELOPMENT	88	0.775	0.812	1	-0.906	0.61	0.981	-1.05	0.387	1
GO_EMBRYONIC_SKELETAL_SYSTEM_MORPHOGENESIS	66	0.823	0.76	1	-0.826	0.73	0.956	-0.961	0.521	1
GO_ENDOCARDIAL_CUSHION_DEVELOPMENT	34	-0.802	0.758	0.95	0.819	0.73	0.892	1.025	0.4	0.822
GO_ENDOCARDIAL_CUSHION_FORMATION	18	-1.265	0.179	1	0.765	0.763	0.919	1.193	0.239	0.835
GO_ENDOCARDIAL_CUSHION_MORPHOGENESIS	27	-0.992	0.495	0.945	0.815	0.748	0.893	1.151	0.255	0.842
GO_ENDOCHONDRAL_BONE_MORPHOGENESIS	47	-0.966	0.51	0.942	-1.081	0.309	1	-1.039	0.385	1
GO_ENDOCRINE_HORMONE_SECRETION	27	-0.778	0.834	0.957	1.084	0.33	0.817	1.149	0.251	0.835
GO_ENDOCRINE_PANCREAS_DEVELOPMENT	30	1.225	0.174	1	1.012	0.43	0.824	-0.847	0.683	0.941
GO_ENDOCRINE_PROCESS	53	-0.764	0.891	0.966	0.956	0.526	0.834	1.041	0.383	0.832
GO_ENDOCRINE_SYSTEM_DEVELOPMENT	83	0.795	0.83	1	-0.96	0.514	1	-1.038	0.378	1
GO_ENDOCYTIC_RECYCLING	48	0.88	0.579	1	-0.813	0.688	0.951	-0.767	0.704	0.949
GO_ENDOCYTOSIS	487	-0.845	0.804	0.946	-0.897	0.655	0.969	-0.793	0.884	0.947
GO_ENDODERM_DEVELOPMENT	62	-0.746	0.841	0.974	0.73	0.838	0.933	0.713	0.878	0.941
GO_ENDODERM_FORMATION	45	0.628	0.965	0.999	0.935	0.541	0.843	0.988	0.474	0.84
GO_ENDODERMAL_CELL_DIFFERENTIATION	39	-0.843	0.666	0.946	0.728	0.823	0.936	1.083	0.367	0.849
GO_ENDOMEMBRANE_SYSTEM_ORGANIZATION	401	-0.993	0.447	0.944	-1.145	0.234	1	-1.117	0.23	1
GO_ENDONUCLEOLYTIC_CLEAVAGE_INVOLVED_IN_RRNA_PROCESSING	16	-0.558	0.913	0.997	0.583	0.888	0.985	0.728	0.736	0.932
GO_ENDOPLASMIC_RETICULUM_CALCIUM_ION_HOMEOSTASIS	24	1.149	0.271	1	0.932	0.534	0.843	0.514	0.977	0.994
GO_ENDOPLASMIC_RETICULUM_MANNOSE_TRIMMING	16	-1.284	0.168	1	0.874	0.559	0.858	1.553	0.033	1
GO_ENDOPLASMIC_RETICULUM_ORGANIZATION	60	-1.253	0.202	1	-1.263	0.144	1	-0.935	0.527	1
GO_ENDOPLASMIC_RETICULUM_TO_CYTOSOL_TRANSPORT	28	-1.641	0.04	0.828	-0.97	0.487	1	1.433	0.091	0.796
GO_ENDOPLASMIC_RETICULUM_TO_GOLGI_VESICLE_MEDIATED_TRANSPORT	183	-1.433	0.059	1	-0.595	0.968	0.982	1.244	0.193	0.797
GO_ENDOPLASMIC_RETICULUM_TUBULAR_NETWORK_ORGANIZATION	16	0.635	0.851	1	-1.721	0.016	1	-1.357	0.163	1
GO_ENDOPLASMIC_RETICULUM_UNFOLDED_PROTEIN_RESPONSE	114	-1.431	0.105	1	1.348	0.152	0.624	1.781	0.016	1
GO_ENDOSOMAL_TRANSPORT	226	1.04	0.375	1	-0.785	0.736	0.941	-1.053	0.385	1
GO_ENDOSOME_ORGANIZATION	73	0.784	0.753	1	-1.477	0.078	1	-1.712	0.017	1
GO_ENDOSOME_TO_LYSOSOME_TRANSPORT	49	-1.145	0.316	0.958	-1.285	0.212	1	-1.03	0.41	1
GO_ENDOTHELIAL_CELL_APOPTOTIC_PROCESS	48	0.896	0.654	1	0.97	0.491	0.839	-0.9	0.624	0.996
GO_ENDOTHELIAL_CELL_CHEMOTAXIS	23	1.209	0.189	1	1.072	0.351	0.816	-0.691	0.892	0.975
GO_ENDOTHELIAL_CELL_DEVELOPMENT	60	-0.909	0.605	0.95	-0.793	0.789	0.942	0.948	0.53	0.849
GO_ENDOTHELIAL_CELL_MIGRATION	186	0.857	0.686	1	-0.859	0.671	0.957	-1.012	0.429	1
GO_ENDOTHELIAL_CELL_PROLIFERATION	123	0.995	0.442	1	0.874	0.655	0.859	-0.86	0.681	0.949
GO_ENDOTHELIUM_DEVELOPMENT	106	-0.894	0.619	0.945	0.814	0.752	0.893	0.989	0.461	0.84
GO_ENERGY_DERIVATION_BY_OXIDATION_OF_ORGANIC_COMPOUNDS	240	0.979	0.502	1	1.192	0.162	0.784	0.918	0.626	0.845
GO_ENERGY_HOMEOSTASIS	33	-1.086	0.325	0.952	-0.779	0.837	0.94	0.737	0.88	0.924
GO_ENERGY_RESERVE_METABOLIC_PROCESS	67	1.147	0.203	1	0.905	0.64	0.856	-0.925	0.588	1
GO_ENSHEATHMENT_OF_NEURONS	116	0.936	0.588	1	-1.153	0.196	1	-1.15	0.196	1
GO_ENTEROENDOCRINE_CELL_DIFFERENTIATION	18	1.593	0.021	0.79	-0.815	0.709	0.951	-1.451	0.081	1
GO_ENTRAINMENT_OF_CIRCADIAN_CLOCK	27	-0.59	0.952	0.994	-1.576	0.04	1	-1.551	0.034	1
GO_ENTRY_INTO_HOST	132	0.853	0.655	1	-0.822	0.683	0.955	-0.995	0.46	1
GO_ENTRY_OF_BACTERIUM_INTO_HOST_CELL	15	-0.943	0.564	0.944	0.485	0.972	0.996	0.605	0.894	0.981
GO_EPHRIN_RECEPTOR_SIGNALING_PATHWAY	78	0.933	0.567	1	-1.022	0.416	1	-1.3	0.113	1
GO_EPIBOLY	31	-0.477	0.996	0.998	0.746	0.77	0.928	0.825	0.687	0.875
GO_EPIDERMAL_CELL_DIFFERENTIATION	207	-0.881	0.597	0.948	-1.257	0.244	1	-1.078	0.405	1
GO_EPIDERMAL_GROWTH_FACTOR_RECEPTOR_SIGNALING_PATHWAY	113	-0.699	0.851	0.984	-0.791	0.706	0.942	-0.801	0.708	0.949
GO_EPIDERMIS_DEVELOPMENT	304	-0.809	0.695	0.947	-1.241	0.244	1	-1.129	0.35	1
GO_EPIDERMIS_MORPHOGENESIS	26	0.755	0.883	1	-0.982	0.486	1	-0.993	0.455	1
GO_EPITHELIAL_CELL_APOPTOTIC_PROCESS	91	0.812	0.86	1	0.823	0.795	0.892	-0.821	0.812	0.942
GO_EPITHELIAL_CELL_CELL_ADHESION	16	-0.634	0.948	0.994	-0.781	0.797	0.939	-0.815	0.757	0.944
GO_EPITHELIAL_CELL_DEVELOPMENT	186	-0.743	0.904	0.972	-1.147	0.248	1	-1.097	0.316	1
GO_EPITHELIAL_CELL_DIFFERENTIATION_INVOLVED_IN_KIDNEY_DEVELOPMENT	34	-0.759	0.775	0.969	0.74	0.816	0.93	0.848	0.665	0.866
GO_EPITHELIAL_CELL_MORPHOGENESIS	34	-1.09	0.349	0.959	-0.939	0.537	0.998	0.931	0.564	0.848
GO_EPITHELIAL_CELL_PROLIFERATION	333	0.908	0.645	1	-0.919	0.606	0.985	-1.117	0.269	1
GO_EPITHELIAL_STRUCTURE_MAINTENANCE	22	-0.867	0.638	0.949	0.941	0.561	0.841	0.943	0.515	0.849
GO_EPITHELIAL_TO_MESENCHYMAL_TRANSITION	118	-0.933	0.577	0.942	0.836	0.758	0.885	0.975	0.481	0.842
GO_EPITHELIAL_TUBE_BRANCHING_INVOLVED_IN_LUNG_MORPHOGENESIS	24	0.872	0.641	1	-0.873	0.649	0.958	-1.043	0.399	1
GO_EPITHELIAL_TUBE_FORMATION	109	-0.784	0.79	0.958	-1.17	0.288	1	-1.117	0.333	1
GO_EPITHELIAL_TUBE_MORPHOGENESIS	264	-0.804	0.793	0.947	-0.898	0.625	0.97	-0.983	0.478	1
GO_ER_NUCLEUS_SIGNALING_PATHWAY	50	0.75	0.746	1	0.615	0.848	0.982	-0.443	0.974	0.999
GO_ERAD_PATHWAY	95	-1.457	0.066	0.934	-0.871	0.676	0.96	1.135	0.315	0.838
GO_ERBB_SIGNALING_PATHWAY	132	-0.741	0.785	0.972	-0.919	0.573	0.987	-0.872	0.614	0.967
GO_ERBB2_SIGNALING_PATHWAY	30	-0.702	0.839	0.984	-0.999	0.476	1	-0.932	0.556	1
GO_ERK1_AND_ERK2_CASCADE	235	0.826	0.774	1	0.847	0.74	0.877	0.9	0.614	0.853
GO_ERROR_FREE_TRANSLESION_SYNTHESIS	22	0.737	0.731	1	0.992	0.508	0.836	1.01	0.464	0.827
GO_ERROR_PRONE_TRANSLESION_SYNTHESIS	21	-0.847	0.641	0.95	0.701	0.788	0.948	0.91	0.53	0.849
GO_ERYTHROCYTE_DEVELOPMENT	32	-1.652	0.004	0.809	-1.332	0.188	1	0.78	0.727	0.903
GO_ERYTHROCYTE_HOMEOSTASIS	122	-1.806	0	0.438	-1.364	0.136	1	-0.717	0.812	0.965
GO_ESTABLISHMENT_OF_CELL_POLARITY	132	0.967	0.515	1	0.92	0.641	0.849	-0.878	0.691	0.971
GO_ESTABLISHMENT_OF_ENDOTHELIAL_BARRIER	45	-0.905	0.61	0.946	-0.814	0.725	0.951	0.787	0.79	0.899
GO_ESTABLISHMENT_OF_EPITHELIAL_CELL_POLARITY	28	1.321	0.184	1	-0.962	0.51	1	-1.413	0.105	1
GO_ESTABLISHMENT_OF_MITOCHONDRION_LOCALIZATION	22	-0.911	0.575	0.949	1.411	0.096	0.57	1.503	0.047	0.908
GO_ESTABLISHMENT_OF_MITOTIC_SPINDLE_LOCALIZATION	33	-0.707	0.849	0.985	1.254	0.222	0.735	1.22	0.247	0.816
GO_ESTABLISHMENT_OF_ORGANELLE_LOCALIZATION	383	1.002	0.443	1	1.617	0.008	0.439	1.485	0.027	0.857
GO_ESTABLISHMENT_OF_PIGMENT_GRANULE_LOCALIZATION	21	0.817	0.712	1	0.603	0.946	0.982	-0.563	0.968	0.997
GO_ESTABLISHMENT_OF_PLANAR_POLARITY_OF_EMBRYONIC_EPITHELIUM	15	-0.748	0.799	0.975	-1.313	0.138	1	-1.129	0.358	1
GO_ESTABLISHMENT_OF_PROTEIN_LOCALIZATION_TO_CHROMOSOME	26	1.478	0.112	0.919	1.376	0.192	0.602	0.838	0.628	0.866
GO_ESTABLISHMENT_OF_PROTEIN_LOCALIZATION_TO_ENDOPLASMIC_RETICULUM	109	-1.742	0.015	0.599	-1.206	0.329	1	0.932	0.526	0.848
GO_ESTABLISHMENT_OF_PROTEIN_LOCALIZATION_TO_MEMBRANE	300	-1.457	0.035	0.939	-0.996	0.45	1	1.03	0.398	0.829
GO_ESTABLISHMENT_OF_PROTEIN_LOCALIZATION_TO_MITOCHONDRIAL_MEMBRANE	48	0.646	0.959	1	1.054	0.395	0.812	1.079	0.331	0.85
GO_ESTABLISHMENT_OF_PROTEIN_LOCALIZATION_TO_PLASMA_MEMBRANE	56	-0.714	0.89	0.982	0.901	0.61	0.858	0.937	0.535	0.845
GO_ESTABLISHMENT_OF_PROTEIN_LOCALIZATION_TO_POSTSYNAPTIC_MEMBRANE	16	0.715	0.869	1	0.863	0.656	0.86	0.813	0.729	0.883
GO_ESTABLISHMENT_OF_PROTEIN_LOCALIZATION_TO_TELOMERE	17	1.399	0.134	1	1.484	0.081	0.492	0.992	0.479	0.839
GO_ESTABLISHMENT_OF_PROTEIN_LOCALIZATION_TO_VACUOLE	44	0.693	0.839	1	0.657	0.872	0.969	-0.763	0.754	0.947
GO_ESTABLISHMENT_OF_RNA_LOCALIZATION	185	0.948	0.504	1	1.425	0.165	0.553	1.073	0.389	0.85
GO_ESTABLISHMENT_OF_SPINDLE_ORIENTATION	32	1.02	0.438	1	1.407	0.133	0.572	1.125	0.335	0.835
GO_ESTABLISHMENT_OF_TISSUE_POLARITY	113	-0.875	0.641	0.948	-0.843	0.713	0.963	-0.889	0.603	0.988
GO_ESTABLISHMENT_OR_MAINTENANCE_OF_BIPOLAR_CELL_POLARITY	38	0.929	0.563	1	-0.981	0.518	1	-1.189	0.252	1
GO_ESTABLISHMENT_OR_MAINTENANCE_OF_CELL_POLARITY	198	-0.747	0.936	0.974	0.856	0.772	0.869	-0.837	0.786	0.939
GO_ESTABLISHMENT_OR_MAINTENANCE_OF_MONOPOLAR_CELL_POLARITY	21	1.146	0.287	1	-0.899	0.619	0.977	-1.233	0.203	1
GO_ESTROGEN_METABOLIC_PROCESS	21	-1.399	0.061	1	-0.839	0.754	0.959	1.126	0.291	0.836
GO_ETHANOL_METABOLIC_PROCESS	16	0.916	0.596	1	0.914	0.593	0.851	-0.916	0.581	1
GO_ETHER_METABOLIC_PROCESS	23	-1.152	0.291	0.953	-1.495	0.047	1	-1.173	0.261	1
GO_EXCITATORY_SYNAPSE_ASSEMBLY	18	-0.898	0.611	0.94	-0.844	0.736	0.963	0.731	0.858	0.93
GO_EXCRETION	36	-1.189	0.235	0.981	1.017	0.422	0.821	1.13	0.267	0.835
GO_EXECUTION_PHASE_OF_APOPTOSIS	66	1.27	0.132	1	1.132	0.257	0.812	-0.873	0.663	0.969
GO_EXIT_FROM_MITOSIS	25	0.941	0.504	1	1.5	0.078	0.5	1.247	0.218	0.798
GO_EXOCRINE_SYSTEM_DEVELOPMENT	42	-0.703	0.873	0.983	-0.669	0.901	0.97	-0.913	0.564	1
GO_EXOCYTIC_PROCESS	67	-1.007	0.467	0.949	0.733	0.874	0.932	1.098	0.285	0.846
GO_EXPLORATION_BEHAVIOR	19	-0.646	0.952	0.994	0.96	0.512	0.835	1.061	0.358	0.841
GO_EXPORT_ACROSS_PLASMA_MEMBRANE	36	-1.51	0.039	0.884	-1.492	0.028	1	-0.846	0.701	0.938
GO_EXTRACELLULAR_MATRIX_ASSEMBLY	39	-0.99	0.456	0.942	0.814	0.754	0.893	0.787	0.788	0.898
GO_EXTRACELLULAR_MATRIX_DISASSEMBLY	69	0.916	0.561	1	1.081	0.339	0.812	0.865	0.653	0.853
GO_EXTRACELLULAR_STRUCTURE_ORGANIZATION	331	-0.831	0.744	0.946	-0.749	0.921	0.947	0.782	0.825	0.902
GO_EXTRACELLULAR_TRANSPORT	27	-0.972	0.541	0.947	0.529	0.92	0.991	1.057	0.455	0.841
GO_EXTRACELLULAR_VESICLE_BIOGENESIS	22	-1.175	0.26	0.972	-1.185	0.241	1	-1.006	0.474	1
GO_EXTRINSIC_APOPTOTIC_SIGNALING_PATHWAY	204	0.997	0.451	1	0.983	0.462	0.835	0.942	0.549	0.85
GO_EXTRINSIC_APOPTOTIC_SIGNALING_PATHWAY_VIA_DEATH_DOMAIN_RECEPTORS	80	1.037	0.409	1	1.098	0.316	0.818	0.905	0.592	0.85
GO_EYE_MORPHOGENESIS	113	0.776	0.836	1	-0.898	0.631	0.97	-0.984	0.466	1
GO_EYE_PHOTORECEPTOR_CELL_DEVELOPMENT	21	1.172	0.235	1	1.004	0.456	0.826	0.65	0.973	0.967
GO_EYE_PHOTORECEPTOR_CELL_DIFFERENTIATION	30	1.04	0.391	1	1.137	0.254	0.81	0.872	0.649	0.854
GO_FACE_DEVELOPMENT	46	-1.157	0.223	0.969	-1.373	0.09	1	-1.073	0.349	1
GO_FAT_CELL_DIFFERENTIATION	187	1.23	0.118	1	1.044	0.372	0.812	-0.897	0.638	0.988
GO_FAT_SOLUBLE_VITAMIN_METABOLIC_PROCESS	31	-0.823	0.81	0.949	0.841	0.719	0.88	-0.793	0.851	0.951
GO_FATTY_ACID_BETA_OXIDATION	68	0.611	0.984	0.999	-0.81	0.737	0.95	-0.849	0.702	0.941
GO_FATTY_ACID_BETA_OXIDATION_USING_ACYL_COA_OXIDASE	15	0.734	0.828	1	-0.942	0.512	1	-0.899	0.626	0.996
GO_FATTY_ACID_BIOSYNTHETIC_PROCESS	126	-1.01	0.421	0.949	-0.819	0.875	0.955	0.898	0.661	0.855
GO_FATTY_ACID_CATABOLIC_PROCESS	102	-0.622	0.994	0.992	-1.194	0.18	1	-1.124	0.26	1
GO_FATTY_ACID_DERIVATIVE_BIOSYNTHETIC_PROCESS	73	-1.03	0.416	0.941	-0.993	0.45	1	-0.878	0.674	0.972
GO_FATTY_ACID_DERIVATIVE_METABOLIC_PROCESS	127	-1.038	0.391	0.938	-0.907	0.63	0.983	0.844	0.745	0.862
GO_FATTY_ACID_DERIVATIVE_TRANSPORT	33	-0.909	0.602	0.95	0.899	0.618	0.857	0.95	0.549	0.846
GO_FATTY_ACID_METABOLIC_PROCESS	312	-1.022	0.4	0.94	-0.907	0.679	0.986	0.847	0.785	0.866
GO_FATTY_ACID_TRANSMEMBRANE_TRANSPORT	20	-0.706	0.881	0.983	-0.751	0.81	0.946	-0.933	0.542	1
GO_FATTY_ACID_TRANSPORT	76	-1.052	0.365	0.948	0.964	0.528	0.841	1.089	0.308	0.845
GO_FATTY_ACYL_COA_BIOSYNTHETIC_PROCESS	25	-1.288	0.163	1	0.575	0.919	0.984	1.192	0.275	0.831
GO_FATTY_ACYL_COA_METABOLIC_PROCESS	33	-1.428	0.09	0.999	-0.581	0.972	0.985	1.314	0.132	0.796
GO_FC_EPSILON_RECEPTOR_SIGNALING_PATHWAY	106	1.376	0.158	1	0.962	0.503	0.837	-0.548	0.931	0.996
GO_FC_RECEPTOR_MEDIATED_STIMULATORY_SIGNALING_PATHWAY	81	0.903	0.569	1	1.131	0.392	0.812	0.664	0.779	0.962
GO_FC_RECEPTOR_SIGNALING_PATHWAY	172	1.034	0.434	1	1.01	0.498	0.826	0.571	0.878	0.987
GO_FEAR_RESPONSE	24	-1.35	0.088	1	-1.32	0.108	1	0.787	0.818	0.899
GO_FEEDING_BEHAVIOR	44	-1.206	0.141	0.993	0.96	0.55	0.836	1.21	0.152	0.82
GO_FEMALE_GAMETE_GENERATION	100	-1.216	0.146	1	1.091	0.292	0.815	1.392	0.033	0.814
GO_FEMALE_MEIOTIC_NUCLEAR_DIVISION	24	-0.847	0.646	0.95	1.44	0.09	0.541	1.508	0.055	0.963
GO_FEMALE_SEX_DIFFERENTIATION	89	-1.25	0.136	1	-0.899	0.676	0.976	1.02	0.41	0.823
GO_FERTILIZATION	112	-1.1	0.267	0.968	-0.796	0.912	0.946	1.171	0.171	0.837
GO_FIBRINOLYSIS	20	0.729	0.87	1	0.802	0.776	0.896	-0.79	0.754	0.948
GO_FIBROBLAST_APOPTOTIC_PROCESS	19	1.397	0.117	1	0.697	0.839	0.949	-1.2	0.251	1
GO_FIBROBLAST_GROWTH_FACTOR_RECEPTOR_SIGNALING_PATHWAY	81	-0.827	0.694	0.949	-0.909	0.61	0.989	-0.936	0.543	1
GO_FIBROBLAST_MIGRATION	42	-1.009	0.448	0.948	0.949	0.528	0.836	1.114	0.319	0.837
GO_FIBROBLAST_PROLIFERATION	71	1.409	0.066	1	-1.12	0.248	1	-1.521	0.021	1
GO_FILOPODIUM_ASSEMBLY	56	-1.082	0.345	0.954	0.96	0.508	0.836	1.356	0.061	0.78
GO_FLUID_TRANSPORT	18	0.988	0.482	1	-0.787	0.783	0.94	-0.818	0.726	0.943
GO_FOAM_CELL_DIFFERENTIATION	29	-1.001	0.446	0.95	-0.86	0.663	0.958	-0.781	0.773	0.948
GO_FOCAL_ADHESION_ASSEMBLY	79	1.166	0.229	1	-1.13	0.298	1	-1.585	0.028	1
GO_FOLIC_ACID_CONTAINING_COMPOUND_METABOLIC_PROCESS	25	-0.972	0.494	0.948	1.084	0.37	0.814	1.227	0.215	0.81
GO_FOLIC_ACID_METABOLIC_PROCESS	18	-0.95	0.525	0.941	1.035	0.425	0.816	1.188	0.241	0.83
GO_FOREBRAIN_CELL_MIGRATION	42	-0.949	0.552	0.941	-1.325	0.121	1	-1.103	0.284	1
GO_FOREBRAIN_DEVELOPMENT	283	0.863	0.748	1	-0.939	0.596	1	-0.941	0.58	1
GO_FOREBRAIN_GENERATION_OF_NEURONS	37	-1.458	0.033	0.955	-1.292	0.093	1	0.877	0.681	0.854
GO_FOREBRAIN_NEURON_DEVELOPMENT	18	-1.198	0.217	0.989	-1.211	0.212	1	-1.023	0.437	1
GO_FOREBRAIN_NEURON_DIFFERENTIATION	30	-1.329	0.102	1	-1.264	0.147	1	-0.86	0.677	0.947
GO_FORELIMB_MORPHOGENESIS	28	0.822	0.747	1	-1.552	0.008	1	-1.473	0.024	1
GO_FORMATION_OF_CYTOPLASMIC_TRANSLATION_INITIATION_COMPLEX	16	-1.163	0.321	0.976	0.847	0.645	0.877	1.192	0.262	0.832
GO_FORMATION_OF_PRIMARY_GERM_LAYER	100	-0.85	0.699	0.947	-0.758	0.834	0.945	0.832	0.72	0.868
GO_FUCOSYLATION	15	1.266	0.182	1	0.755	0.8	0.924	-0.982	0.478	1
GO_G_PROTEIN_COUPLED_RECEPTOR_SIGNALING_PATHWAY_COUPLED_TO_CYCLIC_NUCLEOTIDE_SECOND_MESSENGER	136	-1.212	0.165	0.992	0.926	0.602	0.846	1.316	0.065	0.803
GO_G0_TO_G1_TRANSITION	40	0.948	0.526	1	1.538	0.057	0.431	1.505	0.059	0.938
GO_G2_DNA_DAMAGE_CHECKPOINT	34	1.035	0.433	1	1.548	0.05	0.429	1.502	0.066	0.901
GO_GAMETE_GENERATION	472	-1.13	0.234	0.954	1.034	0.367	0.816	1.308	0.071	0.794
GO_GAMMA_DELTA_T_CELL_ACTIVATION	19	0.916	0.568	1	0.766	0.783	0.92	0.762	0.759	0.912
GO_GANGLIOSIDE_METABOLIC_PROCESS	17	-1.558	0.024	0.843	-0.863	0.652	0.955	1.215	0.211	0.817
GO_GASTRULATION	145	-0.828	0.758	0.949	-0.785	0.779	0.94	0.785	0.781	0.899
GO_GASTRULATION_WITH_MOUTH_FORMING_SECOND	20	-1.075	0.398	0.947	0.56	0.924	0.986	1.028	0.439	0.828
GO_GENE_SILENCING	224	1	0.452	1	1.247	0.261	0.732	1.033	0.429	0.827
GO_GENERATION_OF_PRECURSOR_METABOLITES_AND_ENERGY	458	0.863	0.713	1	1.003	0.45	0.828	0.989	0.462	0.839
GO_GENETIC_IMPRINTING	21	-1.581	0.051	0.829	-0.882	0.618	0.965	1.473	0.087	0.809
GO_GENITALIA_DEVELOPMENT	34	1.242	0.164	1	-1.201	0.221	1	-1.466	0.039	1
GO_GERM_CELL_DEVELOPMENT	176	-1.073	0.346	0.95	0.991	0.45	0.835	1.244	0.131	0.795
GO_GERMINAL_CENTER_FORMATION	15	1.192	0.291	1	1.575	0.006	0.408	1.12	0.36	0.835
GO_GLAND_DEVELOPMENT	357	-0.931	0.564	0.944	-0.868	0.688	0.961	0.907	0.636	0.85
GO_GLAND_MORPHOGENESIS	106	0.759	0.86	1	-1.064	0.373	1	-1.207	0.221	1
GO_GLANDULAR_EPITHELIAL_CELL_DEVELOPMENT	20	1.466	0.051	0.911	-1.201	0.234	1	-1.649	0.015	1
GO_GLANDULAR_EPITHELIAL_CELL_DIFFERENTIATION	35	1.131	0.297	1	-0.883	0.612	0.964	-1.265	0.169	1
GO_GLIAL_CELL_ACTIVATION	46	0.64	0.904	1	0.816	0.679	0.895	0.903	0.577	0.852
GO_GLIAL_CELL_APOPTOTIC_PROCESS	15	-0.687	0.822	0.988	-0.921	0.55	0.99	-1.009	0.461	1
GO_GLIAL_CELL_DEVELOPMENT	90	1.033	0.389	1	0.805	0.783	0.897	-0.798	0.877	0.95
GO_GLIAL_CELL_DIFFERENTIATION	170	0.978	0.492	1	0.953	0.564	0.835	0.853	0.8	0.863
GO_GLIAL_CELL_MIGRATION	47	-1.202	0.172	0.983	-1.495	0.036	1	-1.348	0.078	1
GO_GLIAL_CELL_PROLIFERATION	38	1.469	0.056	0.926	1.269	0.167	0.718	0.838	0.696	0.865
GO_GLIOGENESIS	232	0.911	0.64	1	0.916	0.606	0.851	0.858	0.774	0.857
GO_GLOBAL_GENOME_NUCLEOTIDE_EXCISION_REPAIR	21	1.118	0.321	1	1.428	0.107	0.556	1.097	0.351	0.846
GO_GLOMERULAR_EPITHELIUM_DEVELOPMENT	17	-0.621	0.923	0.992	0.955	0.516	0.836	1.064	0.425	0.845
GO_GLOMERULUS_DEVELOPMENT	51	0.751	0.886	1	-0.916	0.601	0.989	-1.034	0.393	1
GO_GLUCOCORTICOID_METABOLIC_PROCESS	17	-0.53	0.992	0.996	-0.831	0.74	0.958	0.77	0.832	0.909
GO_GLUCOSAMINE_CONTAINING_COMPOUND_METABOLIC_PROCESS	24	-0.882	0.644	0.949	1.173	0.262	0.776	1.273	0.148	0.791
GO_GLUCOSE_6_PHOSPHATE_METABOLIC_PROCESS	21	-1.115	0.319	0.957	0.863	0.621	0.86	1.35	0.16	0.785
GO_GLUCOSE_CATABOLIC_PROCESS	30	-0.936	0.54	0.942	0.978	0.481	0.841	0.914	0.54	0.846
GO_GLUCOSE_IMPORT	54	1.446	0.047	0.947	0.744	0.824	0.928	-0.999	0.446	1
GO_GLUCOSE_METABOLIC_PROCESS	174	-1.045	0.339	0.946	0.898	0.637	0.855	1.015	0.434	0.82
GO_GLUTAMATE_METABOLIC_PROCESS	23	0.585	0.965	1	1.467	0.043	0.506	1.377	0.091	0.813
GO_GLUTAMATE_RECEPTOR_SIGNALING_PATHWAY	53	-0.907	0.632	0.949	-0.748	0.921	0.947	0.836	0.751	0.866
GO_GLUTAMATE_SECRETION	25	-1.095	0.286	0.969	-0.934	0.579	0.991	-0.824	0.766	0.939
GO_GLUTAMINE_FAMILY_AMINO_ACID_CATABOLIC_PROCESS	20	-0.911	0.575	0.949	1.123	0.302	0.811	1.193	0.224	0.835
GO_GLUTAMINE_FAMILY_AMINO_ACID_METABOLIC_PROCESS	58	-0.727	0.891	0.979	1.506	0.018	0.488	1.387	0.067	0.814
GO_GLUTAMINE_METABOLIC_PROCESS	19	0.917	0.57	1	0.888	0.63	0.85	-0.685	0.855	0.976
GO_GLUTATHIONE_DERIVATIVE_METABOLIC_PROCESS	20	-0.78	0.786	0.957	-0.707	0.863	0.961	-0.663	0.899	0.981
GO_GLUTATHIONE_METABOLIC_PROCESS	42	-0.691	0.927	0.987	-0.769	0.856	0.939	0.692	0.909	0.95
GO_GLYCEROL_ETHER_METABOLIC_PROCESS	18	-0.888	0.602	0.95	-1.143	0.286	1	-0.932	0.56	1
GO_GLYCEROLIPID_BIOSYNTHETIC_PROCESS	228	-0.926	0.609	0.944	-0.682	0.996	0.968	0.954	0.555	0.844
GO_GLYCEROLIPID_CATABOLIC_PROCESS	55	-0.801	0.83	0.949	1.136	0.258	0.813	1.184	0.156	0.83
GO_GLYCEROLIPID_METABOLIC_PROCESS	350	-1.096	0.23	0.97	0.867	0.755	0.856	1.211	0.122	0.821
GO_GLYCEROPHOSPHOLIPID_CATABOLIC_PROCESS	26	-0.807	0.776	0.948	-0.686	0.95	0.967	0.831	0.744	0.868
GO_GLYCEROPHOSPHOLIPID_METABOLIC_PROCESS	292	-0.983	0.49	0.944	0.736	0.977	0.931	0.992	0.474	0.841
GO_GLYCOGEN_BIOSYNTHETIC_PROCESS	38	0.805	0.747	1	-1.413	0.055	1	-1.468	0.039	1
GO_GLYCOLIPID_BIOSYNTHETIC_PROCESS	56	-1.267	0.12	1	-1.01	0.418	1	0.918	0.622	0.845
GO_GLYCOLYTIC_PROCESS_THROUGH_FRUCTOSE_6_PHOSPHATE	25	-1.434	0.095	1	-1.125	0.311	1	0.791	0.706	0.898
GO_GLYCOPROTEIN_BIOSYNTHETIC_PROCESS	282	-1.255	0.133	1	-0.936	0.555	0.997	0.885	0.667	0.853
GO_GLYCOPROTEIN_CATABOLIC_PROCESS	20	0.758	0.799	1	-1.239	0.2	1	-1.404	0.07	1
GO_GLYCOPROTEIN_METABOLIC_PROCESS	340	-1.217	0.157	1	-0.934	0.556	0.995	0.84	0.767	0.866
GO_GLYCOSIDE_METABOLIC_PROCESS	17	-0.62	0.908	0.99	0.801	0.68	0.897	0.864	0.646	0.853
GO_GLYCOSPHINGOLIPID_BIOSYNTHETIC_PROCESS	20	-1.313	0.104	1	-0.688	0.932	0.968	1.184	0.211	0.829
GO_GLYCOSPHINGOLIPID_METABOLIC_PROCESS	55	-1.275	0.146	1	-0.947	0.491	1	0.944	0.536	0.848
GO_GLYCOSYL_COMPOUND_BIOSYNTHETIC_PROCESS	40	-0.898	0.617	0.94	1.221	0.216	0.771	1.39	0.093	0.804
GO_GLYCOSYL_COMPOUND_CATABOLIC_PROCESS	35	0.879	0.613	1	1.015	0.434	0.824	1.011	0.402	0.824
GO_GLYCOSYL_COMPOUND_METABOLIC_PROCESS	116	-0.953	0.559	0.939	1.156	0.219	0.793	1.325	0.07	0.794
GO_GLYCOSYLATION	224	-1.185	0.207	0.968	-0.728	0.883	0.951	1.006	0.436	0.828
GO_GLYCOSYLCERAMIDE_METABOLIC_PROCESS	16	0.866	0.647	1	0.863	0.684	0.86	0.882	0.628	0.853
GO_GOLGI_ORGANIZATION	131	-1.234	0.13	1	-1.076	0.348	1	-0.799	0.845	0.952
GO_GOLGI_TO_ENDOSOME_TRANSPORT	17	0.57	0.923	1	0.613	0.898	0.982	0.764	0.754	0.912
GO_GOLGI_TO_PLASMA_MEMBRANE_PROTEIN_TRANSPORT	37	-0.907	0.59	0.949	-0.708	0.864	0.96	0.617	0.898	0.978
GO_GOLGI_TO_PLASMA_MEMBRANE_TRANSPORT	56	-0.6	0.945	0.994	-0.583	0.957	0.985	-0.53	0.98	0.996
GO_GOLGI_TO_VACUOLE_TRANSPORT	16	-0.932	0.53	0.943	0.754	0.785	0.924	0.748	0.785	0.918
GO_GOLGI_VESICLE_BUDDING	75	-0.595	0.944	0.994	1.096	0.363	0.815	1.169	0.274	0.838
GO_GOLGI_VESICLE_TRANSPORT	338	-1.411	0.043	1	0.868	0.696	0.857	1.369	0.07	0.801
GO_GPI_ANCHOR_METABOLIC_PROCESS	30	-1.412	0.093	1	-0.89	0.603	0.965	0.917	0.578	0.846
GO_GRANULOCYTE_CHEMOTAXIS	103	0.746	0.793	1	0.92	0.563	0.849	0.84	0.654	0.866
GO_GRANULOCYTE_DIFFERENTIATION	30	-1.347	0.15	1	-0.695	0.834	0.966	1.065	0.379	0.846
GO_GRANULOCYTE_MIGRATION	121	0.755	0.774	1	0.986	0.484	0.834	0.912	0.573	0.848
GO_GROWTH_PLATE_CARTILAGE_DEVELOPMENT	15	-0.986	0.481	0.943	-1.056	0.407	1	-0.811	0.709	0.944
GO_GTP_METABOLIC_PROCESS	23	-1.694	0.015	0.702	0.788	0.73	0.903	1.394	0.1	0.811
GO_GUANOSINE_CONTAINING_COMPOUND_METABOLIC_PROCESS	37	-1.54	0.037	0.878	-0.675	0.932	0.968	1.272	0.155	0.787
GO_HAIR_CELL_DIFFERENTIATION	30	-0.806	0.775	0.947	-1.31	0.137	1	-1.168	0.262	1
GO_HEAD_MORPHOGENESIS	34	-1.393	0.084	1	-1.176	0.245	1	0.847	0.712	0.866
GO_HEART_DEVELOPMENT	439	-1.032	0.376	0.943	-0.975	0.504	1	-0.911	0.62	1
GO_HEART_FORMATION	24	-1.379	0.073	1	-0.856	0.671	0.957	1.056	0.409	0.842
GO_HEART_GROWTH	70	-0.963	0.507	0.94	0.785	0.887	0.907	-0.878	0.711	0.97
GO_HEART_MORPHOGENESIS	193	-1.106	0.291	0.966	-0.997	0.455	1	-0.876	0.684	0.971
GO_HEART_PROCESS	182	-1.43	0.019	1	-1.161	0.173	1	0.998	0.448	0.839
GO_HEART_TRABECULA_MORPHOGENESIS	26	0.627	0.957	0.998	-0.905	0.583	0.981	-1.006	0.445	1
GO_HEART_VALVE_DEVELOPMENT	52	-1.126	0.263	0.959	0.923	0.577	0.846	1.253	0.167	0.796
GO_HEAT_GENERATION	15	0.539	0.98	0.999	1.121	0.324	0.811	1.118	0.348	0.833
GO_HEMATOPOIETIC_PROGENITOR_CELL_DIFFERENTIATION	156	1.135	0.21	1	1.081	0.299	0.812	-0.808	0.88	0.946
GO_HEMATOPOIETIC_STEM_CELL_DIFFERENTIATION	80	1.409	0.097	1	1.142	0.248	0.805	-0.93	0.581	1
GO_HEMATOPOIETIC_STEM_CELL_PROLIFERATION	21	-0.565	0.971	0.998	-0.777	0.742	0.939	0.871	0.638	0.853
GO_HEME_METABOLIC_PROCESS	28	-1.84	0.002	0.62	-1.674	0.027	1	0.829	0.64	0.87
GO_HEPARAN_SULFATE_PROTEOGLYCAN_BIOSYNTHETIC_PROCESS	20	-0.971	0.492	0.946	-1.466	0.063	1	-1.15	0.283	1
GO_HEPARAN_SULFATE_PROTEOGLYCAN_METABOLIC_PROCESS	25	0.802	0.757	1	-1.238	0.224	1	-1.092	0.361	1
GO_HEPATICOBILIARY_SYSTEM_DEVELOPMENT	121	-1.066	0.37	0.951	0.897	0.689	0.855	1.157	0.223	0.841
GO_HETEROCHROMATIN_ORGANIZATION	70	1.041	0.421	1	1.505	0.085	0.484	1.38	0.181	0.807
GO_HETEROPHILIC_CELL_CELL_ADHESION_VIA_PLASMA_MEMBRANE_CELL_ADHESION_MOLECULES	35	-1.054	0.371	0.945	-1.16	0.228	1	-0.959	0.505	1
GO_HETEROTYPIC_CELL_CELL_ADHESION	54	-0.882	0.638	0.949	-0.942	0.562	1	-0.851	0.744	0.943
GO_HEXOSE_CATABOLIC_PROCESS	48	-0.707	0.924	0.985	0.859	0.709	0.866	0.917	0.546	0.846
GO_HINDBRAIN_DEVELOPMENT	116	-1.008	0.412	0.947	-1.098	0.293	1	-0.786	0.871	0.95
GO_HINDBRAIN_MORPHOGENESIS	33	-0.875	0.655	0.948	-0.99	0.476	1	-0.712	0.909	0.968
GO_HINDLIMB_MORPHOGENESIS	25	0.795	0.788	1	-1.456	0.035	1	-1.319	0.102	1
GO_HIPPO_SIGNALING	40	-0.553	0.957	0.995	-0.97	0.499	1	-1.077	0.401	1
GO_HIPPOCAMPUS_DEVELOPMENT	57	1.195	0.194	1	1.56	0.023	0.434	1.529	0.006	1
GO_HISTONE_DEACETYLATION	73	1.202	0.228	1	0.914	0.583	0.852	-0.686	0.892	0.976
GO_HISTONE_DEUBIQUITINATION	22	-0.699	0.827	0.984	0.922	0.543	0.848	0.989	0.467	0.84
GO_HISTONE_EXCHANGE	52	-0.687	0.825	0.988	1.362	0.152	0.616	1.396	0.142	0.817
GO_HISTONE_H2A_ACETYLATION	16	0.859	0.631	1	0.54	0.979	0.99	-0.641	0.889	0.985
GO_HISTONE_H2A_MONOUBIQUITINATION	15	-1.215	0.257	0.999	-0.671	0.842	0.971	0.496	0.982	0.995
GO_HISTONE_H2A_UBIQUITINATION	24	-1.205	0.277	0.992	-0.718	0.759	0.954	0.922	0.56	0.849
GO_HISTONE_H3_ACETYLATION	57	1.117	0.337	1	1.283	0.153	0.709	0.851	0.654	0.865
GO_HISTONE_H3_DEACETYLATION	20	1.808	0.01	0.516	1.247	0.235	0.732	-0.644	0.879	0.988
GO_HISTONE_H3_K27_METHYLATION	19	1.254	0.224	1	0.713	0.799	0.942	-0.793	0.694	0.95
GO_HISTONE_H3_K4_METHYLATION	51	1.213	0.254	1	-0.803	0.702	0.95	-1.225	0.255	1
GO_HISTONE_H3_K4_TRIMETHYLATION	19	1.625	0.022	0.779	1.485	0.065	0.494	0.831	0.656	0.868
GO_HISTONE_H3_K9_METHYLATION	34	1.274	0.189	1	1.489	0.048	0.497	1.133	0.306	0.839
GO_HISTONE_H3_K9_MODIFICATION	44	1.119	0.293	1	1.5	0.038	0.497	1.008	0.457	0.827
GO_HISTONE_H4_ACETYLATION	66	0.553	0.99	1	-0.78	0.717	0.94	-0.795	0.709	0.954
GO_HISTONE_H4_K16_ACETYLATION	20	-0.76	0.746	0.969	-0.726	0.795	0.95	0.652	0.886	0.966
GO_HISTONE_H4_K5_ACETYLATION	16	-0.737	0.833	0.975	-1.486	0.091	1	-1.407	0.092	1
GO_HISTONE_METHYLATION	123	1.378	0.126	1	0.892	0.585	0.85	-0.584	0.954	0.994
GO_HISTONE_MONOUBIQUITINATION	27	-0.63	0.879	0.994	0.634	0.886	0.977	0.518	0.976	0.994
GO_HISTONE_MRNA_METABOLIC_PROCESS	25	0.903	0.549	1	1.397	0.161	0.581	1.307	0.224	0.792
GO_HISTONE_PHOSPHORYLATION	37	1.297	0.157	1	1.808	0.002	0.657	1.481	0.061	0.842
GO_HISTONE_UBIQUITINATION	45	0.977	0.467	1	1.075	0.379	0.815	0.539	0.979	0.992
GO_HOMEOSTASIS_OF_NUMBER_OF_CELLS	237	-1.284	0.143	1	-0.884	0.635	0.963	0.779	0.814	0.903
GO_HOMEOSTASIS_OF_NUMBER_OF_CELLS_WITHIN_A_TISSUE	25	-1.254	0.153	1	-1.177	0.237	1	-1.131	0.287	1
GO_HOMOLOGOUS_CHROMOSOME_PAIRING_AT_MEIOSIS	24	-0.858	0.655	0.95	0.965	0.525	0.841	1.218	0.254	0.818
GO_HOMOLOGOUS_CHROMOSOME_SEGREGATION	34	-0.809	0.729	0.948	1.075	0.409	0.816	1.321	0.154	0.799
GO_HOMOLOGOUS_RECOMBINATION	37	0.855	0.635	1	1.247	0.236	0.734	1.208	0.267	0.823
GO_HOMOPHILIC_CELL_ADHESION_VIA_PLASMA_MEMBRANE_ADHESION_MOLECULES	134	0.781	0.785	1	-0.787	0.809	0.94	-0.864	0.675	0.952
GO_HOMOTYPIC_CELL_CELL_ADHESION	78	-1.246	0.118	1	-0.917	0.627	0.989	-0.812	0.866	0.944
GO_HORMONE_BIOSYNTHETIC_PROCESS	49	-0.804	0.842	0.947	-0.864	0.719	0.957	-0.866	0.68	0.957
GO_HORMONE_MEDIATED_SIGNALING_PATHWAY	147	-1.228	0.12	1	-1.363	0.053	1	-1.137	0.237	1
GO_HORMONE_METABOLIC_PROCESS	156	-0.776	0.941	0.959	-0.82	0.819	0.955	-0.879	0.686	0.975
GO_HORMONE_TRANSPORT	228	-0.915	0.617	0.951	1.131	0.245	0.809	1.06	0.331	0.842
GO_HUMORAL_IMMUNE_RESPONSE	185	-0.939	0.546	0.942	1.212	0.17	0.779	1.338	0.074	0.795
GO_HUMORAL_IMMUNE_RESPONSE_MEDIATED_BY_CIRCULATING_IMMUNOGLOBULIN	40	0.975	0.489	1	1.119	0.329	0.808	0.76	0.809	0.913
GO_HYALURONAN_CATABOLIC_PROCESS	15	-0.733	0.865	0.978	1.093	0.362	0.816	1.15	0.281	0.841
GO_HYALURONAN_METABOLIC_PROCESS	32	-0.63	0.992	0.994	1.065	0.331	0.817	0.872	0.678	0.854
GO_HYDROGEN_PEROXIDE_CATABOLIC_PROCESS	24	-1.824	0	0.522	-1.212	0.277	1	1.435	0.08	0.796
GO_HYDROGEN_PEROXIDE_METABOLIC_PROCESS	45	-1.811	0.002	0.464	-1.24	0.199	1	1.178	0.25	0.834
GO_HYPEROSMOTIC_RESPONSE	22	-1.122	0.347	0.955	-1.309	0.147	1	-0.936	0.554	1
GO_I_KAPPAB_KINASE_NF_KAPPAB_SIGNALING	265	-0.731	0.89	0.978	0.872	0.63	0.856	0.876	0.635	0.855
GO_I_KAPPAB_PHOSPHORYLATION	18	-0.748	0.761	0.974	-1.231	0.25	1	-0.914	0.576	1
GO_ICOSANOID_BIOSYNTHETIC_PROCESS	40	-0.658	0.945	0.991	-1.022	0.428	1	-1.056	0.404	1
GO_ICOSANOID_METABOLIC_PROCESS	87	-0.873	0.709	0.947	-0.903	0.62	0.979	-0.847	0.726	0.94
GO_IMMUNE_RESPONSE_REGULATING_SIGNALING_PATHWAY	369	0.95	0.529	1	0.974	0.539	0.84	0.697	0.805	0.949
GO_IMMUNE_RESPONSE_TO_TUMOR_CELL	18	-1.05	0.422	0.948	-0.544	0.961	0.988	0.649	0.897	0.967
GO_IMMUNOGLOBULIN_PRODUCTION	102	1.13	0.328	1	1.404	0.127	0.575	1.071	0.405	0.847
GO_IMMUNOGLOBULIN_PRODUCTION_INVOLVED_IN_IMMUNOGLOBULIN_MEDIATED_IMMUNE_RESPONSE	56	1.02	0.443	1	1.297	0.182	0.697	0.954	0.523	0.844
GO_IMMUNOGLOBULIN_SECRETION	19	1.081	0.424	1	1.13	0.347	0.809	0.901	0.609	0.853
GO_IMPORT_ACROSS_PLASMA_MEMBRANE	115	-1.077	0.315	0.95	0.925	0.53	0.846	1.094	0.314	0.848
GO_IMPORT_INTO_CELL	168	-1.109	0.262	0.971	-0.803	0.867	0.95	1.009	0.425	0.828
GO_IMPORT_INTO_NUCLEUS	152	1.258	0.138	1	1.229	0.121	0.76	0.945	0.534	0.848
GO_IN_UTERO_EMBRYONIC_DEVELOPMENT	324	-1.096	0.276	0.97	-0.919	0.601	0.987	0.998	0.444	0.839
GO_INACTIVATION_OF_MAPK_ACTIVITY	21	1.087	0.366	1	1.113	0.329	0.813	-1.02	0.433	1
GO_INCLUSION_BODY_ASSEMBLY	22	1.054	0.393	1	1.026	0.421	0.819	0.691	0.822	0.949
GO_INDOLE_CONTAINING_COMPOUND_METABOLIC_PROCESS	15	1.519	0.033	0.884	1.519	0.038	0.465	1.052	0.388	0.841
GO_INFLAMMATORY_CELL_APOPTOTIC_PROCESS	20	1.022	0.452	1	1.319	0.169	0.679	0.938	0.554	0.845
GO_INFLAMMATORY_RESPONSE_TO_ANTIGENIC_STIMULUS	47	-0.706	0.85	0.983	0.962	0.529	0.841	0.94	0.558	0.847
GO_INNATE_IMMUNE_RESPONSE_ACTIVATING_SIGNAL_TRANSDUCTION	106	-0.677	0.874	0.986	1.003	0.451	0.827	1.136	0.314	0.838
GO_INNATE_IMMUNE_RESPONSE_IN_MUCOSA	17	-1.229	0.204	1	1.289	0.182	0.702	1.541	0.014	1
GO_INNER_EAR_AUDITORY_RECEPTOR_CELL_DIFFERENTIATION	27	-0.805	0.779	0.947	-1.251	0.175	1	-1.168	0.26	1
GO_INNER_EAR_MORPHOGENESIS	72	-0.852	0.686	0.947	-1.125	0.308	1	-1.14	0.289	1
GO_INNER_EAR_RECEPTOR_CELL_DEVELOPMENT	33	-1.163	0.26	0.981	-1.024	0.408	1	0.928	0.571	0.85
GO_INNER_EAR_RECEPTOR_CELL_STEREOCILIUM_ORGANIZATION	22	-1.055	0.373	0.945	0.734	0.863	0.931	1.072	0.369	0.845
GO_INNER_MITOCHONDRIAL_MEMBRANE_ORGANIZATION	51	0.517	0.961	0.998	0.837	0.632	0.883	0.484	0.964	0.995
GO_INNERVATION	19	1.348	0.116	1	-1.079	0.352	1	-1.372	0.089	1
GO_INORGANIC_ANION_TRANSMEMBRANE_TRANSPORT	84	-1.097	0.292	0.97	1.001	0.472	0.829	1.155	0.217	0.841
GO_INORGANIC_ANION_TRANSPORT	123	-1.205	0.117	0.99	1.053	0.377	0.814	1.312	0.057	0.795
GO_INORGANIC_ION_IMPORT_ACROSS_PLASMA_MEMBRANE	63	-0.884	0.66	0.948	-0.885	0.679	0.963	-0.788	0.85	0.951
GO_INOSITOL_LIPID_MEDIATED_SIGNALING	166	-0.908	0.678	0.95	0.88	0.74	0.858	0.934	0.618	0.848
GO_INOSITOL_PHOSPHATE_BIOSYNTHETIC_PROCESS	20	-1.231	0.158	1	1.063	0.377	0.815	1.609	0.016	1
GO_INOSITOL_PHOSPHATE_CATABOLIC_PROCESS	17	-0.595	0.917	0.995	0.601	0.936	0.981	0.574	0.951	0.987
GO_INOSITOL_PHOSPHATE_MEDIATED_SIGNALING	50	0.989	0.471	1	-1.05	0.353	1	-1.267	0.097	1
GO_INOSITOL_PHOSPHATE_METABOLIC_PROCESS	58	-1.28	0.117	1	-0.777	0.906	0.939	1.082	0.305	0.847
GO_INSULIN_LIKE_GROWTH_FACTOR_RECEPTOR_SIGNALING_PATHWAY	25	-0.975	0.503	0.949	-1.359	0.105	1	-1.141	0.335	1
GO_INSULIN_RECEPTOR_SIGNALING_PATHWAY	115	-0.885	0.663	0.95	1.173	0.256	0.775	1.518	0.026	1
GO_INSULIN_SECRETION	161	-0.895	0.669	0.943	1.033	0.375	0.816	1.039	0.384	0.831
GO_INSULIN_SECRETION_INVOLVED_IN_CELLULAR_RESPONSE_TO_GLUCOSE_STIMULUS	55	-1.023	0.409	0.939	0.996	0.441	0.836	1.266	0.122	0.778
GO_INTEGRIN_ACTIVATION	24	-0.928	0.572	0.942	-0.769	0.862	0.938	-0.884	0.628	0.983
GO_INTEGRIN_MEDIATED_SIGNALING_PATHWAY	99	-0.798	0.785	0.952	-0.936	0.556	1	-0.72	0.936	0.966
GO_INTERACTION_WITH_HOST	193	0.713	0.896	1	-0.788	0.767	0.941	-0.833	0.701	0.941
GO_INTERACTION_WITH_SYMBIONT	69	-0.84	0.753	0.946	1.214	0.174	0.777	1.273	0.119	0.789
GO_INTERFERON_ALPHA_PRODUCTION	25	-0.539	0.957	0.996	0.651	0.85	0.971	0.771	0.736	0.909
GO_INTERFERON_BETA_PRODUCTION	48	-0.945	0.516	0.945	-0.701	0.817	0.963	0.95	0.532	0.846
GO_INTERFERON_GAMMA_MEDIATED_SIGNALING_PATHWAY	82	0.882	0.566	1	0.884	0.592	0.855	0.721	0.738	0.936
GO_INTERFERON_GAMMA_PRODUCTION	103	0.765	0.763	1	0.794	0.733	0.9	0.669	0.915	0.96
GO_INTERLEUKIN_1_BETA_PRODUCTION	81	0.644	0.876	1	1.004	0.477	0.827	0.926	0.571	0.849
GO_INTERLEUKIN_1_MEDIATED_SIGNALING_PATHWAY	97	1.186	0.282	1	1.428	0.121	0.552	0.896	0.552	0.856
GO_INTERLEUKIN_1_PRODUCTION	91	-0.626	0.901	0.993	0.99	0.482	0.832	0.951	0.538	0.848
GO_INTERLEUKIN_10_PRODUCTION	52	0.747	0.763	1	0.809	0.689	0.894	-0.704	0.803	0.967
GO_INTERLEUKIN_12_PRODUCTION	55	0.811	0.701	1	1.037	0.45	0.815	0.852	0.64	0.865
GO_INTERLEUKIN_13_PRODUCTION	15	0.618	0.961	1	0.747	0.813	0.928	0.708	0.903	0.942
GO_INTERLEUKIN_17_PRODUCTION	32	1.063	0.406	1	1.058	0.407	0.813	0.803	0.718	0.891
GO_INTERLEUKIN_2_PRODUCTION	52	0.857	0.633	1	1.195	0.301	0.785	0.951	0.517	0.848
GO_INTERLEUKIN_4_PRODUCTION	31	0.938	0.539	1	-0.599	0.907	0.98	-0.859	0.641	0.944
GO_INTERLEUKIN_6_MEDIATED_SIGNALING_PATHWAY	20	1.071	0.403	1	1.177	0.316	0.782	0.845	0.655	0.864
GO_INTERLEUKIN_6_PRODUCTION	124	0.622	0.931	0.998	0.94	0.538	0.84	0.947	0.536	0.848
GO_INTERLEUKIN_7_MEDIATED_SIGNALING_PATHWAY	24	1.129	0.327	1	1.774	0	0.734	1.396	0.126	0.822
GO_INTERLEUKIN_8_PRODUCTION	72	0.596	0.922	1	1.137	0.358	0.811	1.09	0.413	0.845
GO_INTERMEDIATE_FILAMENT_BASED_PROCESS	37	-0.743	0.809	0.972	0.806	0.705	0.896	0.913	0.605	0.846
GO_INTERMEDIATE_FILAMENT_ORGANIZATION	17	-0.652	0.926	0.995	0.75	0.81	0.926	0.846	0.668	0.866
GO_INTERMEMBRANE_LIPID_TRANSFER	35	1.154	0.257	1	0.966	0.49	0.838	0.923	0.554	0.848
GO_INTERSTRAND_CROSS_LINK_REPAIR	47	1.212	0.259	1	1.359	0.191	0.616	0.983	0.494	0.839
GO_INTESTINAL_ABSORPTION	29	-0.801	0.778	0.95	-0.667	0.921	0.969	0.758	0.827	0.914
GO_INTESTINAL_EPITHELIAL_CELL_DIFFERENTIATION	17	1.247	0.199	1	0.722	0.814	0.936	-0.92	0.596	1
GO_INTRA_GOLGI_VESICLE_MEDIATED_TRANSPORT	29	-1.101	0.355	0.971	-1.258	0.226	1	0.443	0.988	0.998
GO_INTRA_S_DNA_DAMAGE_CHECKPOINT	15	1.011	0.46	1	1.393	0.113	0.585	1.076	0.409	0.85
GO_INTRACELLULAR_ESTROGEN_RECEPTOR_SIGNALING_PATHWAY	48	0.989	0.472	1	-1.15	0.28	1	-1.349	0.122	1
GO_INTRACELLULAR_LIPID_TRANSPORT	38	0.895	0.614	1	0.721	0.885	0.936	0.744	0.844	0.92
GO_INTRACELLULAR_RECEPTOR_SIGNALING_PATHWAY	230	1.112	0.265	1	-0.847	0.725	0.96	-1.068	0.331	1
GO_INTRACELLULAR_STEROID_HORMONE_RECEPTOR_SIGNALING_PATHWAY	97	0.818	0.702	1	0.968	0.48	0.838	1.07	0.371	0.846
GO_INTRACELLULAR_STEROL_TRANSPORT	22	-1.107	0.318	0.969	0.677	0.896	0.961	1.105	0.331	0.841
GO_INTRACILIARY_TRANSPORT	53	0.549	0.928	0.999	-0.714	0.729	0.957	-0.69	0.786	0.976
GO_INTRACILIARY_TRANSPORT_INVOLVED_IN_CILIUM_ASSEMBLY	40	0.558	0.866	1	-0.744	0.726	0.946	-0.859	0.585	0.944
GO_INTRASPECIES_INTERACTION_BETWEEN_ORGANISMS	32	-1.385	0.092	1	0.697	0.921	0.949	1.099	0.329	0.846
GO_INTRINSIC_APOPTOTIC_SIGNALING_PATHWAY	261	1.063	0.339	1	1.244	0.165	0.734	0.957	0.523	0.843
GO_INTRINSIC_APOPTOTIC_SIGNALING_PATHWAY_BY_P53_CLASS_MEDIATOR	71	1.272	0.103	1	0.782	0.802	0.909	-0.967	0.494	1
GO_INTRINSIC_APOPTOTIC_SIGNALING_PATHWAY_IN_RESPONSE_TO_DNA_DAMAGE	96	1.452	0.046	0.931	1.267	0.156	0.722	0.85	0.708	0.865
GO_INTRINSIC_APOPTOTIC_SIGNALING_PATHWAY_IN_RESPONSE_TO_DNA_DAMAGE_BY_P53_CLASS_MEDIATOR	43	1.399	0.112	1	0.775	0.735	0.914	-1.055	0.39	1
GO_INTRINSIC_APOPTOTIC_SIGNALING_PATHWAY_IN_RESPONSE_TO_ENDOPLASMIC_RETICULUM_STRESS	59	0.831	0.674	1	1.06	0.405	0.815	0.812	0.685	0.883
GO_INTRINSIC_APOPTOTIC_SIGNALING_PATHWAY_IN_RESPONSE_TO_OXIDATIVE_STRESS	41	0.74	0.803	1	0.787	0.795	0.905	0.693	0.846	0.949
GO_IRE1_MEDIATED_UNFOLDED_PROTEIN_RESPONSE	62	-1.187	0.297	0.981	1.547	0.1	0.423	1.732	0.046	0.841
GO_IRON_ION_HOMEOSTASIS	74	-1.629	0.012	0.755	-0.798	0.764	0.949	1.504	0.028	0.914
GO_IRON_ION_TRANSMEMBRANE_TRANSPORT	16	-1.579	0.021	0.829	1.292	0.152	0.699	1.754	0	1
GO_IRON_ION_TRANSPORT	65	-1.304	0.118	1	0.739	0.837	0.929	1.395	0.069	0.812
GO_IRON_SULFUR_CLUSTER_ASSEMBLY	21	0.926	0.576	1	0.851	0.623	0.874	-0.566	0.948	0.997
GO_ISOPRENOID_BIOSYNTHETIC_PROCESS	23	-0.863	0.655	0.951	0.703	0.875	0.947	-0.633	0.94	0.986
GO_ISOPRENOID_METABOLIC_PROCESS	97	-0.827	0.78	0.947	-0.803	0.843	0.951	-0.825	0.789	0.94
GO_JNK_CASCADE	194	-0.801	0.857	0.95	-1.147	0.206	1	-0.948	0.556	1
GO_KERATAN_SULFATE_BIOSYNTHETIC_PROCESS	23	-1.124	0.282	0.955	-0.861	0.671	0.957	-0.965	0.52	1
GO_KERATAN_SULFATE_METABOLIC_PROCESS	28	-1.106	0.306	0.964	-0.894	0.615	0.965	-0.976	0.502	1
GO_KERATINIZATION	94	-1.047	0.444	0.949	-1.268	0.244	1	-1	0.507	1
GO_KERATINOCYTE_DIFFERENTIATION	165	-0.861	0.635	0.948	-1.233	0.281	1	-1.059	0.446	1
GO_KERATINOCYTE_MIGRATION	17	-0.725	0.804	0.98	0.605	0.909	0.983	0.663	0.87	0.963
GO_KERATINOCYTE_PROLIFERATION	40	0.665	0.87	1	-0.68	0.839	0.967	-0.866	0.635	0.958
GO_KETONE_BIOSYNTHETIC_PROCESS	38	0.68	0.954	1	-0.929	0.589	0.989	-1.138	0.243	1
GO_KIDNEY_EPITHELIUM_DEVELOPMENT	105	-0.832	0.724	0.948	-1.05	0.404	1	-1.028	0.423	1
GO_KIDNEY_MESENCHYME_DEVELOPMENT	17	0.837	0.689	1	-0.861	0.662	0.958	-1.106	0.343	1
GO_KIDNEY_MORPHOGENESIS	70	-0.768	0.856	0.965	-1.164	0.245	1	-1.116	0.299	1
GO_KILLING_OF_CELLS_OF_OTHER_ORGANISM	39	-1.34	0.094	1	1.103	0.351	0.818	1.456	0.045	0.794
GO_KINETOCHORE_ASSEMBLY	16	0.656	0.871	1	1.46	0.074	0.502	1.481	0.071	0.838
GO_KINETOCHORE_ORGANIZATION	21	0.865	0.602	1	1.512	0.038	0.477	1.414	0.108	0.794
GO_L_ALPHA_AMINO_ACID_TRANSMEMBRANE_TRANSPORT	42	-1.479	0.055	0.917	0.877	0.609	0.858	1.43	0.066	0.794
GO_L_AMINO_ACID_TRANSPORT	49	-1.432	0.061	1	0.959	0.513	0.834	1.48	0.037	0.836
GO_L_GLUTAMATE_TRANSMEMBRANE_TRANSPORT	15	0.951	0.523	1	-0.729	0.771	0.953	-0.557	0.956	0.996
GO_LABYRINTHINE_LAYER_BLOOD_VESSEL_DEVELOPMENT	17	-0.945	0.556	0.944	-1.016	0.46	1	-0.761	0.757	0.945
GO_LABYRINTHINE_LAYER_DEVELOPMENT	39	-0.7	0.82	0.985	-1.092	0.375	1	-1.138	0.318	1
GO_LABYRINTHINE_LAYER_MORPHOGENESIS	18	-0.855	0.62	0.949	-0.953	0.524	1	-0.965	0.502	1
GO_LACTATION	40	-1.906	0	0.384	1.188	0.216	0.78	1.676	0.006	1
GO_LAMELLIPODIUM_ASSEMBLY	61	-1.026	0.42	0.939	-1.402	0.082	1	-1.237	0.168	1
GO_LAMELLIPODIUM_MORPHOGENESIS	15	1.098	0.357	1	0.503	0.966	0.994	-0.915	0.572	1
GO_LAMELLIPODIUM_ORGANIZATION	77	-0.853	0.669	0.949	-1.336	0.13	1	-1.286	0.119	1
GO_LATE_ENDOSOME_TO_VACUOLE_TRANSPORT	21	-0.7	0.813	0.984	-1.005	0.42	1	-0.689	0.81	0.975
GO_LATE_ENDOSOME_TO_VACUOLE_TRANSPORT_VIA_MULTIVESICULAR_BODY_SORTING_PATHWAY	15	-1.121	0.34	0.954	-1.242	0.225	1	-0.667	0.858	0.98
GO_LEARNING	97	0.884	0.676	1	0.807	0.806	0.896	0.873	0.679	0.856
GO_LEFT_RIGHT_PATTERN_FORMATION	20	-1.003	0.476	0.949	1.008	0.463	0.825	1.075	0.389	0.851
GO_LENS_DEVELOPMENT_IN_CAMERA_TYPE_EYE	57	0.672	0.929	1	-1.721	0.002	1	-1.673	0.008	1
GO_LENS_FIBER_CELL_DIFFERENTIATION	27	-0.993	0.449	0.945	-1.737	0.008	1	-1.472	0.039	1
GO_LENS_MORPHOGENESIS_IN_CAMERA_TYPE_EYE	15	0.649	0.872	1	-1.304	0.203	1	-1.262	0.213	1
GO_LEUKOCYTE_ACTIVATION_INVOLVED_IN_INFLAMMATORY_RESPONSE	40	-0.709	0.825	0.986	0.769	0.73	0.918	0.959	0.515	0.84
GO_LEUKOCYTE_ADHESION_TO_VASCULAR_ENDOTHELIAL_CELL	38	0.737	0.821	1	0.805	0.734	0.897	0.846	0.686	0.865
GO_LEUKOCYTE_APOPTOTIC_PROCESS	99	1.13	0.308	1	1.099	0.338	0.82	0.737	0.825	0.924
GO_LEUKOCYTE_CELL_CELL_ADHESION	322	0.992	0.468	1	0.947	0.544	0.837	-0.689	0.901	0.975
GO_LEUKOCYTE_CHEMOTAXIS	183	0.823	0.675	1	0.942	0.538	0.84	0.809	0.712	0.886
GO_LEUKOCYTE_DIFFERENTIATION	469	0.916	0.556	1	1.199	0.25	0.785	0.988	0.482	0.841
GO_LEUKOCYTE_HOMEOSTASIS	81	0.985	0.477	1	1.188	0.265	0.781	0.88	0.604	0.854
GO_LEUKOCYTE_MEDIATED_CYTOTOXICITY	99	1.005	0.466	1	0.701	0.831	0.948	-0.693	0.874	0.976
GO_LEUKOCYTE_MIGRATION	377	0.706	0.923	1	-0.74	0.872	0.949	-0.786	0.765	0.951
GO_LEUKOCYTE_PROLIFERATION	264	0.995	0.47	1	1.112	0.333	0.813	0.839	0.684	0.865
GO_LEUKOCYTE_TETHERING_OR_ROLLING	25	0.679	0.878	1	0.625	0.928	0.979	-0.83	0.694	0.939
GO_LEUKOTRIENE_METABOLIC_PROCESS	22	-0.94	0.535	0.942	-1.16	0.272	1	-1.202	0.212	1
GO_LIMBIC_SYSTEM_DEVELOPMENT	73	1.082	0.322	1	1.201	0.185	0.789	1.177	0.173	0.836
GO_LINOLEIC_ACID_METABOLIC_PROCESS	16	-1.261	0.168	1	-0.938	0.525	0.999	0.942	0.516	0.849
GO_LIPID_CATABOLIC_PROCESS	267	-0.791	0.921	0.954	-0.878	0.713	0.962	-0.88	0.747	0.979
GO_LIPID_DROPLET_ORGANIZATION	24	0.864	0.652	1	-0.937	0.556	1	-0.837	0.693	0.939
GO_LIPID_EXPORT_FROM_CELL	26	-0.728	0.823	0.979	1.28	0.151	0.715	1.315	0.132	0.799
GO_LIPID_HOMEOSTASIS	109	-0.971	0.485	0.946	0.895	0.663	0.852	0.926	0.616	0.849
GO_LIPID_IMPORT_INTO_CELL	16	-0.744	0.818	0.972	0.948	0.519	0.837	0.87	0.642	0.853
GO_LIPID_LOCALIZATION	326	-1.134	0.212	0.959	0.989	0.489	0.833	1.191	0.167	0.829
GO_LIPID_MODIFICATION	221	0.847	0.883	1	-0.925	0.626	0.99	-0.932	0.623	1
GO_LIPID_OXIDATION	101	0.792	0.884	1	-1.119	0.242	1	-1.063	0.327	1
GO_LIPID_PHOSPHORYLATION	56	-0.7	0.909	0.985	0.85	0.654	0.874	1.004	0.443	0.831
GO_LIPID_STORAGE	71	-0.72	0.863	0.981	1.018	0.458	0.82	0.943	0.556	0.849
GO_LIPID_TRANSLOCATION	38	1.083	0.356	1	-0.816	0.763	0.95	-1.013	0.415	1
GO_LIPOPOLYSACCHARIDE_MEDIATED_SIGNALING_PATHWAY	54	0.489	0.957	0.998	1.174	0.324	0.777	1.026	0.46	0.824
GO_LIPOPROTEIN_BIOSYNTHETIC_PROCESS	87	-1.489	0.027	0.903	-1.216	0.196	1	0.79	0.834	0.898
GO_LIPOPROTEIN_METABOLIC_PROCESS	116	-1.535	0.012	0.86	-1.122	0.29	1	0.983	0.488	0.839
GO_LIPOSACCHARIDE_METABOLIC_PROCESS	96	-1.247	0.136	1	-1.056	0.363	1	0.879	0.716	0.853
GO_LIVER_MORPHOGENESIS	16	1.212	0.248	1	1.208	0.248	0.79	0.995	0.482	0.842
GO_LIVER_REGENERATION	30	-1.026	0.423	0.938	-0.816	0.804	0.951	0.939	0.571	0.845
GO_LOCALIZATION_WITHIN_MEMBRANE	76	1.135	0.254	1	-0.867	0.695	0.958	-0.978	0.51	1
GO_LOCOMOTORY_BEHAVIOR	136	-1.247	0.112	1	-1.062	0.341	1	0.987	0.483	0.841
GO_LONG_CHAIN_FATTY_ACID_BIOSYNTHETIC_PROCESS	23	-0.81	0.778	0.949	-0.806	0.797	0.948	-0.887	0.651	0.985
GO_LONG_CHAIN_FATTY_ACID_METABOLIC_PROCESS	89	-0.92	0.624	0.95	-0.816	0.818	0.952	0.836	0.765	0.867
GO_LONG_CHAIN_FATTY_ACID_TRANSPORT	55	-1.078	0.308	0.955	0.829	0.762	0.887	1.012	0.421	0.824
GO_LONG_CHAIN_FATTY_ACYL_COA_METABOLIC_PROCESS	20	-1.257	0.196	1	0.893	0.601	0.851	1.534	0.037	1
GO_LONG_TERM_MEMORY	24	0.667	0.944	1	-0.865	0.676	0.959	1.026	0.389	0.824
GO_LONG_TERM_SYNAPTIC_DEPRESSION	21	0.8	0.791	1	0.713	0.892	0.942	-0.782	0.813	0.948
GO_LONG_TERM_SYNAPTIC_POTENTIATION	61	1.039	0.372	1	0.957	0.522	0.836	-0.734	0.904	0.959
GO_LOW_DENSITY_LIPOPROTEIN_PARTICLE_CLEARANCE	28	-1.69	0.017	0.659	-0.808	0.71	0.95	1.405	0.108	0.804
GO_LOW_DENSITY_LIPOPROTEIN_RECEPTOR_PARTICLE_METABOLIC_PROCESS	21	-0.819	0.676	0.948	-0.73	0.77	0.952	0.846	0.617	0.866
GO_LUNG_ALVEOLUS_DEVELOPMENT	37	-0.923	0.579	0.946	-1.086	0.365	1	-0.932	0.569	1
GO_LUNG_CELL_DIFFERENTIATION	19	1.09	0.377	1	0.744	0.767	0.928	-0.691	0.83	0.976
GO_LUNG_EPITHELIUM_DEVELOPMENT	32	0.945	0.537	1	-0.655	0.925	0.972	-0.879	0.615	0.976
GO_LUNG_MORPHOGENESIS	43	0.893	0.602	1	-0.85	0.661	0.959	-1.022	0.44	1
GO_LYMPH_NODE_DEVELOPMENT	16	0.921	0.565	1	0.809	0.734	0.895	-0.486	0.994	0.998
GO_LYMPH_VESSEL_DEVELOPMENT	24	0.729	0.894	1	-1.195	0.23	1	-1.336	0.091	1
GO_LYMPH_VESSEL_MORPHOGENESIS	18	0.758	0.867	1	-0.898	0.598	0.972	-1.102	0.335	1
GO_LYMPHOCYTE_ACTIVATION_INVOLVED_IN_IMMUNE_RESPONSE	160	1.021	0.461	1	1.231	0.261	0.759	0.904	0.567	0.852
GO_LYMPHOCYTE_APOPTOTIC_PROCESS	65	1.019	0.422	1	0.987	0.485	0.834	0.73	0.863	0.93
GO_LYMPHOCYTE_CHEMOTAXIS	41	1.016	0.442	1	-0.914	0.579	0.984	-1.244	0.15	1
GO_LYMPHOCYTE_COSTIMULATION	51	0.856	0.64	1	0.58	0.948	0.984	-0.635	0.895	0.987
GO_LYMPHOCYTE_DIFFERENTIATION	326	1.064	0.394	1	1.184	0.282	0.781	0.853	0.652	0.864
GO_LYMPHOCYTE_HOMEOSTASIS	58	0.89	0.614	1	1.175	0.284	0.776	0.833	0.665	0.867
GO_LYMPHOCYTE_MEDIATED_IMMUNITY	233	0.959	0.507	1	0.993	0.501	0.837	0.719	0.849	0.938
GO_LYMPHOCYTE_MIGRATION	89	1.096	0.33	1	-0.982	0.486	1	-1.315	0.098	1
GO_LYMPHOID_PROGENITOR_CELL_DIFFERENTIATION	18	1.131	0.29	1	0.918	0.568	0.851	-0.891	0.594	0.99
GO_LYSOSOMAL_TRANSPORT	97	-1.122	0.288	0.956	-1.057	0.395	1	-0.739	0.794	0.955
GO_LYSOSOME_LOCALIZATION	67	0.67	0.854	1	1.194	0.251	0.786	1.174	0.289	0.834
GO_LYTIC_VACUOLE_ORGANIZATION	58	-1.218	0.23	1	0.602	0.929	0.981	1.122	0.325	0.836
GO_MACROAUTOPHAGY	284	-0.742	0.797	0.973	-0.892	0.555	0.963	-0.644	0.915	0.987
GO_MACROMOLECULE_DEACYLATION	100	-0.94	0.542	0.943	-0.76	0.849	0.945	-0.71	0.909	0.968
GO_MACROPHAGE_ACTIVATION	85	-0.606	0.956	0.993	0.894	0.589	0.851	0.865	0.605	0.854
GO_MACROPHAGE_CHEMOTAXIS	31	0.943	0.506	1	0.682	0.926	0.957	-0.904	0.575	0.997
GO_MACROPHAGE_CYTOKINE_PRODUCTION	16	-1.559	0.016	0.85	-0.768	0.838	0.938	1.111	0.304	0.841
GO_MACROPHAGE_DIFFERENTIATION	41	-0.846	0.663	0.949	0.756	0.801	0.923	0.845	0.664	0.864
GO_MACROPHAGE_MIGRATION	44	0.714	0.934	1	-0.835	0.729	0.958	-1.017	0.419	1
GO_MAGNESIUM_ION_TRANSPORT	17	0.699	0.827	1	-0.881	0.597	0.965	-0.971	0.517	1
GO_MAINTENANCE_OF_BLOOD_BRAIN_BARRIER	32	0.642	0.957	1	-0.706	0.859	0.96	-0.708	0.904	0.968
GO_MAINTENANCE_OF_CELL_NUMBER	138	0.792	0.819	1	-1.106	0.292	1	-1.303	0.068	1
GO_MAINTENANCE_OF_CELL_POLARITY	16	-1.331	0.153	1	-0.838	0.653	0.958	0.976	0.478	0.842
GO_MAINTENANCE_OF_GASTROINTESTINAL_EPITHELIUM	16	-0.992	0.456	0.943	0.942	0.561	0.84	0.981	0.509	0.839
GO_MAINTENANCE_OF_LOCATION	263	-0.93	0.587	0.944	0.937	0.554	0.843	0.928	0.563	0.851
GO_MAINTENANCE_OF_LOCATION_IN_CELL	171	-0.938	0.568	0.94	-0.824	0.801	0.955	0.821	0.781	0.878
GO_MAINTENANCE_OF_PROTEIN_LOCALIZATION_IN_ORGANELLE	38	-1.175	0.226	0.97	-1.031	0.407	1	0.764	0.793	0.912
GO_MAINTENANCE_OF_PROTEIN_LOCATION	79	-1.042	0.366	0.943	-0.779	0.814	0.939	0.962	0.511	0.838
GO_MAINTENANCE_OF_PROTEIN_LOCATION_IN_CELL	55	-0.965	0.505	0.942	-0.894	0.621	0.966	0.894	0.599	0.856
GO_MAINTENANCE_OF_PROTEIN_LOCATION_IN_NUCLEUS	21	1.347	0.118	1	0.603	0.972	0.983	-1.006	0.432	1
GO_MALE_GAMETE_GENERATION	363	-1.09	0.309	0.956	1.092	0.287	0.817	1.359	0.062	0.792
GO_MALE_GENITALIA_DEVELOPMENT	16	1.063	0.356	1	-1.129	0.29	1	-1.25	0.177	1
GO_MALE_MEIOSIS_I	16	-1.31	0.135	1	0.907	0.563	0.858	1.434	0.058	0.798
GO_MALE_MEIOTIC_NUCLEAR_DIVISION	29	-1.176	0.236	0.974	0.988	0.48	0.835	1.507	0.023	0.959
GO_MALE_SEX_DIFFERENTIATION	127	-0.823	0.818	0.95	-1.096	0.284	1	-1.086	0.313	1
GO_MAMMARY_GLAND_ALVEOLUS_DEVELOPMENT	17	0.765	0.813	1	1.3	0.132	0.693	1.12	0.298	0.836
GO_MAMMARY_GLAND_DEVELOPMENT	119	-0.973	0.489	0.949	-0.843	0.702	0.961	0.945	0.564	0.847
GO_MAMMARY_GLAND_DUCT_MORPHOGENESIS	28	-0.904	0.572	0.944	-1.216	0.25	1	-0.991	0.495	1
GO_MAMMARY_GLAND_EPITHELIAL_CELL_DIFFERENTIATION	16	1.068	0.36	1	0.697	0.851	0.949	-0.937	0.569	1
GO_MAMMARY_GLAND_EPITHELIAL_CELL_PROLIFERATION	27	1.498	0.058	0.887	1.09	0.384	0.815	0.753	0.79	0.916
GO_MAMMARY_GLAND_EPITHELIUM_DEVELOPMENT	63	0.69	0.895	1	-0.825	0.689	0.956	-0.894	0.607	0.99
GO_MAMMARY_GLAND_MORPHOGENESIS	40	-0.843	0.723	0.947	-1.412	0.053	1	-1.216	0.229	1
GO_MANNOSYLATION	36	-1.032	0.442	0.942	-0.678	0.865	0.968	0.656	0.876	0.966
GO_MAST_CELL_ACTIVATION	52	0.728	0.782	1	1.344	0.162	0.632	1.3	0.195	0.793
GO_MAST_CELL_MEDIATED_IMMUNITY	41	0.635	0.862	1	1.273	0.204	0.716	1.458	0.082	0.786
GO_MATERNAL_PLACENTA_DEVELOPMENT	33	-1.508	0.025	0.864	0.689	0.921	0.953	1.219	0.2	0.818
GO_MATERNAL_PROCESS_INVOLVED_IN_FEMALE_PREGNANCY	58	-1.532	0.015	0.866	-0.977	0.513	1	1.181	0.211	0.83
GO_MATING	27	1.018	0.407	1	1.45	0.035	0.517	1.357	0.066	0.787
GO_MATING_BEHAVIOR	15	1.285	0.16	1	1.426	0.083	0.553	1.109	0.366	0.84
GO_MATURATION_OF_5_8S_RRNA	36	-0.665	0.796	0.988	0.835	0.617	0.884	0.933	0.543	0.848
GO_MATURATION_OF_5_8S_RRNA_FROM_TRICISTRONIC_RRNA_TRANSCRIPT_SSU_RRNA_5_8S_RRNA_LSU_RRNA	25	-0.689	0.764	0.987	0.576	0.853	0.985	0.898	0.551	0.856
GO_MATURATION_OF_LSU_RRNA	27	-0.644	0.802	0.992	0.818	0.606	0.893	0.803	0.63	0.891
GO_MATURATION_OF_SSU_RRNA	48	-0.625	0.83	0.993	0.534	0.9	0.991	0.591	0.829	0.985
GO_MATURATION_OF_SSU_RRNA_FROM_TRICISTRONIC_RRNA_TRANSCRIPT_SSU_RRNA_5_8S_RRNA_LSU_RRNA	36	0.565	0.904	1	0.699	0.756	0.948	0.793	0.635	0.896
GO_MATURE_B_CELL_DIFFERENTIATION	26	1.34	0.171	1	1.351	0.167	0.62	0.891	0.621	0.854
GO_MATURE_B_CELL_DIFFERENTIATION_INVOLVED_IN_IMMUNE_RESPONSE	20	1.333	0.171	1	1.381	0.126	0.602	0.913	0.589	0.846
GO_MECHANORECEPTOR_DIFFERENTIATION	48	-1.084	0.336	0.953	-0.995	0.458	1	-0.859	0.699	0.943
GO_MEGAKARYOCYTE_DEVELOPMENT	15	-1.055	0.431	0.946	-0.83	0.682	0.953	0.417	0.998	0.999
GO_MEGAKARYOCYTE_DIFFERENTIATION	89	-1.134	0.349	0.954	0.757	0.762	0.923	0.992	0.492	0.84
GO_MEIOSIS_I_CELL_CYCLE_PROCESS	78	-0.832	0.712	0.949	1.29	0.172	0.699	1.46	0.08	0.796
GO_MEIOTIC_CELL_CYCLE	174	-0.874	0.645	0.946	1.489	0.043	0.496	1.596	0.011	1
GO_MEIOTIC_CELL_CYCLE_PROCESS	130	-0.946	0.553	0.945	1.34	0.139	0.638	1.532	0.029	1
GO_MEIOTIC_CHROMOSOME_SEGREGATION	59	0.742	0.782	1	1.423	0.09	0.552	1.467	0.103	0.799
GO_MEIOTIC_CHROMOSOME_SEPARATION	17	1.087	0.366	1	1.584	0.011	0.408	1.404	0.082	0.806
GO_MELANOCYTE_DIFFERENTIATION	20	-0.731	0.865	0.978	0.567	0.985	0.985	0.814	0.737	0.882
GO_MEMBRANE_BIOGENESIS	36	-0.768	0.829	0.965	-0.687	0.927	0.967	-0.718	0.879	0.965
GO_MEMBRANE_DEPOLARIZATION	60	0.815	0.814	1	-0.794	0.847	0.941	-0.877	0.702	0.97
GO_MEMBRANE_DEPOLARIZATION_DURING_ACTION_POTENTIAL	24	0.75	0.879	1	-1.03	0.42	1	-0.941	0.534	1
GO_MEMBRANE_DISASSEMBLY	16	0.856	0.641	1	1.281	0.221	0.713	1.337	0.192	0.792
GO_MEMBRANE_DOCKING	170	0.889	0.623	1	1.161	0.224	0.793	1.033	0.395	0.826
GO_MEMBRANE_FUSION	133	-0.825	0.739	0.949	1.191	0.21	0.781	1.246	0.145	0.797
GO_MEMBRANE_INVAGINATION	66	0.989	0.458	1	0.877	0.656	0.858	0.753	0.822	0.915
GO_MEMBRANE_LIPID_BIOSYNTHETIC_PROCESS	130	-1.186	0.171	0.98	-1.051	0.349	1	-0.833	0.79	0.94
GO_MEMBRANE_LIPID_CATABOLIC_PROCESS	30	1.098	0.343	1	-1.095	0.375	1	-1.424	0.07	1
GO_MEMBRANE_LIPID_METABOLIC_PROCESS	185	-1.163	0.22	0.979	-1.06	0.362	1	0.821	0.771	0.878
GO_MEMBRANE_PROTEIN_ECTODOMAIN_PROTEOLYSIS	40	-0.796	0.742	0.951	-0.881	0.606	0.967	-0.7	0.897	0.97
GO_MEMBRANE_PROTEIN_INTRACELLULAR_DOMAIN_PROTEOLYSIS	18	-1.363	0.147	1	-0.893	0.556	0.965	-0.651	0.857	0.987
GO_MEMBRANE_PROTEIN_PROTEOLYSIS	58	-1.07	0.359	0.951	-0.804	0.721	0.949	0.781	0.783	0.902
GO_MEMBRANE_RAFT_ORGANIZATION	21	-1.159	0.262	0.971	-0.935	0.537	0.996	0.65	0.935	0.967
GO_MEMBRANE_REPOLARIZATION	29	-1.156	0.252	0.966	-1.078	0.332	1	-0.767	0.869	0.948
GO_MEMBRANE_REPOLARIZATION_DURING_ACTION_POTENTIAL	16	-1.323	0.128	1	-1.101	0.366	1	-0.705	0.899	0.967
GO_MEMORY	83	0.932	0.609	1	0.956	0.538	0.835	0.976	0.509	0.841
GO_MESENCHYMAL_CELL_DIFFERENTIATION	177	-0.846	0.742	0.946	-0.851	0.719	0.959	-0.916	0.584	1
GO_MESENCHYMAL_CELL_PROLIFERATION	37	-0.914	0.579	0.949	-0.827	0.685	0.954	-0.779	0.792	0.943
GO_MESENCHYME_DEVELOPMENT	213	-0.796	0.823	0.95	-0.841	0.727	0.961	-0.898	0.626	0.993
GO_MESENCHYME_MORPHOGENESIS	38	-0.941	0.555	0.943	0.757	0.838	0.923	1.043	0.399	0.835
GO_MESODERM_DEVELOPMENT	96	-0.917	0.602	0.948	-1.062	0.362	1	-0.975	0.48	1
GO_MESODERM_MORPHOGENESIS	58	-0.976	0.49	0.947	-0.956	0.541	1	0.906	0.642	0.85
GO_MESODERMAL_CELL_DIFFERENTIATION	28	-1.141	0.282	0.959	-0.794	0.774	0.941	1.035	0.424	0.829
GO_MESONEPHRIC_TUBULE_MORPHOGENESIS	46	-0.86	0.662	0.948	-1.143	0.282	1	-1.103	0.337	1
GO_MESONEPHROS_DEVELOPMENT	77	-0.854	0.69	0.95	-1.112	0.314	1	-1.05	0.387	1
GO_METAL_ION_HOMEOSTASIS	476	-1.099	0.279	0.968	-0.868	0.761	0.96	0.995	0.446	0.843
GO_METANEPHRIC_EPITHELIUM_DEVELOPMENT	20	-1.196	0.205	0.985	-1.066	0.382	1	-0.772	0.796	0.946
GO_METANEPHRIC_NEPHRON_DEVELOPMENT	26	0.929	0.567	1	0.765	0.795	0.92	-0.88	0.623	0.98
GO_METANEPHRIC_NEPHRON_EPITHELIUM_DEVELOPMENT	17	-1.182	0.245	0.965	-0.966	0.528	1	0.708	0.853	0.942
GO_METANEPHRIC_NEPHRON_MORPHOGENESIS	18	-0.646	0.918	0.993	-0.879	0.648	0.964	-0.936	0.565	1
GO_METANEPHROS_DEVELOPMENT	67	-0.805	0.741	0.947	-0.837	0.698	0.959	-0.839	0.707	0.939
GO_METANEPHROS_MORPHOGENESIS	23	-0.821	0.731	0.948	-0.946	0.556	1	-0.844	0.692	0.936
GO_METAPHASE_ANAPHASE_TRANSITION_OF_CELL_CYCLE	56	0.951	0.515	1	1.684	0.01	0.435	1.461	0.076	0.795
GO_METAPHASE_PLATE_CONGRESSION	58	1.019	0.429	1	1.611	0.045	0.442	1.443	0.12	0.794
GO_METENCEPHALON_DEVELOPMENT	85	-1.315	0.075	1	-1.368	0.04	1	0.767	0.871	0.91
GO_METHYLATION	309	0.957	0.504	1	0.931	0.558	0.843	0.795	0.754	0.896
GO_MICROTUBULE_ANCHORING	24	-1.046	0.399	0.947	1.086	0.351	0.817	1.141	0.312	0.835
GO_MICROTUBULE_BASED_MOVEMENT	308	-0.872	0.62	0.947	0.761	0.742	0.921	1.002	0.464	0.832
GO_MICROTUBULE_BASED_TRANSPORT	176	-0.781	0.753	0.957	0.83	0.667	0.887	0.897	0.588	0.855
GO_MICROTUBULE_BUNDLE_FORMATION	88	-0.827	0.684	0.947	-0.582	0.888	0.985	0.716	0.778	0.94
GO_MICROTUBULE_CYTOSKELETON_ORGANIZATION_INVOLVED_IN_MITOSIS	138	1.045	0.4	1	1.635	0.038	0.506	1.484	0.092	0.853
GO_MICROTUBULE_DEPOLYMERIZATION	39	-1.321	0.127	1	1.313	0.098	0.687	1.589	0.012	1
GO_MICROTUBULE_NUCLEATION	26	1.626	0.033	0.803	1.542	0.066	0.425	1.013	0.424	0.821
GO_MICROTUBULE_ORGANIZING_CENTER_LOCALIZATION	31	-0.902	0.578	0.94	1.085	0.353	0.819	1.219	0.245	0.816
GO_MICROTUBULE_ORGANIZING_CENTER_ORGANIZATION	126	1.025	0.438	1	1.491	0.085	0.504	1.27	0.199	0.786
GO_MICROTUBULE_POLYMERIZATION	69	-0.617	0.947	0.989	0.975	0.5	0.839	0.992	0.466	0.84
GO_MICROTUBULE_POLYMERIZATION_OR_DEPOLYMERIZATION	103	-0.934	0.54	0.942	1.211	0.161	0.782	1.349	0.112	0.788
GO_MICROVILLUS_ASSEMBLY	17	-1.529	0.044	0.863	-0.748	0.802	0.946	0.895	0.623	0.857
GO_MICROVILLUS_ORGANIZATION	24	-1.092	0.338	0.965	-0.609	0.962	0.98	-0.709	0.877	0.968
GO_MIDBODY_ABSCISSION	15	1.089	0.365	1	1.134	0.313	0.812	0.756	0.735	0.916
GO_MIDBRAIN_DEVELOPMENT	67	0.854	0.706	1	0.97	0.511	0.839	-0.877	0.634	0.97
GO_MIDDLE_EAR_MORPHOGENESIS	17	-0.907	0.602	0.949	-0.967	0.534	1	-0.941	0.567	1
GO_MIRNA_METABOLIC_PROCESS	26	0.894	0.595	1	1.461	0.093	0.508	1.425	0.094	0.793
GO_MISMATCH_REPAIR	27	0.737	0.76	1	1.17	0.338	0.774	1.136	0.372	0.838
GO_MITOCHONDRIAL_CALCIUM_ION_HOMEOSTASIS	24	-1.018	0.434	0.944	-1.157	0.277	1	-0.723	0.859	0.963
GO_MITOCHONDRIAL_CALCIUM_ION_TRANSMEMBRANE_TRANSPORT	24	-1.602	0.039	0.771	-1.329	0.159	1	0.767	0.715	0.91
GO_MITOCHONDRIAL_CYTOCHROME_C_OXIDASE_ASSEMBLY	18	-0.646	0.884	0.995	0.704	0.833	0.947	0.764	0.755	0.912
GO_MITOCHONDRIAL_DEPOLARIZATION	21	-0.89	0.603	0.945	1.044	0.38	0.811	1.204	0.201	0.828
GO_MITOCHONDRIAL_ELECTRON_TRANSPORT_NADH_TO_UBIQUINONE	50	-0.67	0.76	0.988	-0.565	0.844	0.986	-0.507	0.902	0.997
GO_MITOCHONDRIAL_FISSION	39	0.697	0.923	1	1.221	0.187	0.771	1.318	0.117	0.8
GO_MITOCHONDRIAL_FUSION	26	1.027	0.434	1	0.816	0.751	0.895	-0.686	0.862	0.976
GO_MITOCHONDRIAL_GENE_EXPRESSION	154	0.837	0.629	1	0.839	0.602	0.88	0.492	0.938	0.995
GO_MITOCHONDRIAL_GENOME_MAINTENANCE	23	1.134	0.262	1	1.223	0.202	0.771	0.818	0.735	0.879
GO_MITOCHONDRIAL_MEMBRANE_ORGANIZATION	133	-0.681	0.968	0.987	0.829	0.752	0.887	0.723	0.893	0.935
GO_MITOCHONDRIAL_OUTER_MEMBRANE_PERMEABILIZATION	54	-0.69	0.955	0.987	0.8	0.801	0.897	0.862	0.678	0.855
GO_MITOCHONDRIAL_RESPIRATORY_CHAIN_COMPLEX_ASSEMBLY	93	-0.631	0.86	0.995	0.724	0.723	0.937	0.896	0.563	0.856
GO_MITOCHONDRIAL_RNA_METABOLIC_PROCESS	43	1.141	0.325	1	0.618	0.822	0.981	-0.606	0.863	0.992
GO_MITOCHONDRIAL_RNA_PROCESSING	16	1.027	0.444	1	0.533	0.909	0.991	-0.63	0.85	0.986
GO_MITOCHONDRIAL_TRANSCRIPTION	15	1.103	0.379	1	0.702	0.829	0.949	-0.554	0.939	0.996
GO_MITOCHONDRIAL_TRANSLATION	125	0.749	0.715	1	0.878	0.564	0.859	0.56	0.853	0.989
GO_MITOCHONDRIAL_TRANSLATIONAL_TERMINATION	82	0.632	0.832	0.999	0.799	0.609	0.899	0.601	0.839	0.981
GO_MITOCHONDRIAL_TRANSMEMBRANE_TRANSPORT	89	-1.131	0.33	0.956	-0.468	0.998	0.998	1.073	0.366	0.848
GO_MITOCHONDRIAL_TRANSPORT	245	-1.31	0.09	1	-0.707	0.962	0.961	1.065	0.354	0.846
GO_MITOCHONDRION_LOCALIZATION	38	-0.841	0.688	0.946	1.37	0.098	0.604	1.52	0.032	1
GO_MITOCHONDRION_MORPHOGENESIS	23	0.644	0.908	1	1.594	0.033	0.42	1.672	0.021	1
GO_MITOPHAGY	25	0.555	0.958	1	-0.847	0.655	0.959	-0.951	0.517	1
GO_MITOTIC_CELL_CYCLE_CHECKPOINT	160	1.366	0.139	1	1.752	0.013	0.596	1.453	0.106	0.793
GO_MITOTIC_CHROMOSOME_CONDENSATION	16	-0.555	0.925	0.996	1.193	0.339	0.786	1.188	0.335	0.83
GO_MITOTIC_CYTOKINESIS	69	-0.751	0.838	0.973	1.581	0.054	0.407	1.472	0.092	0.802
GO_MITOTIC_CYTOKINETIC_PROCESS	21	0.981	0.489	1	1.125	0.331	0.81	0.657	0.874	0.966
GO_MITOTIC_DNA_INTEGRITY_CHECKPOINT	105	1.556	0.039	0.838	1.675	0.024	0.431	1.305	0.162	0.798
GO_MITOTIC_DNA_REPLICATION	15	-0.898	0.591	0.941	1.411	0.117	0.57	1.374	0.132	0.805
GO_MITOTIC_G1_S_TRANSITION_CHECKPOINT	62	1.622	0.021	0.749	1.479	0.078	0.496	1.033	0.42	0.826
GO_MITOTIC_G2_DNA_DAMAGE_CHECKPOINT	23	1.427	0.095	0.99	1.546	0.033	0.424	1.23	0.224	0.809
GO_MITOTIC_G2_M_TRANSITION_CHECKPOINT	30	1.461	0.079	0.913	1.611	0.029	0.439	1.266	0.233	0.782
GO_MITOTIC_METAPHASE_PLATE_CONGRESSION	46	0.884	0.582	1	1.59	0.059	0.416	1.482	0.08	0.854
GO_MITOTIC_NUCLEAR_DIVISION	257	0.917	0.525	1	1.668	0.025	0.447	1.488	0.086	0.867
GO_MITOTIC_RECOMBINATION	17	0.665	0.809	1	1.267	0.242	0.721	1.217	0.287	0.815
GO_MITOTIC_SISTER_CHROMATID_COHESION	25	0.688	0.793	1	1.588	0.036	0.407	1.546	0.071	1
GO_MITOTIC_SISTER_CHROMATID_SEGREGATION	153	0.784	0.663	1	1.582	0.047	0.407	1.479	0.105	0.838
GO_MITOTIC_SPINDLE_ASSEMBLY	62	1.349	0.169	1	1.731	0.014	0.573	1.429	0.151	0.791
GO_MITOTIC_SPINDLE_ORGANIZATION	114	1.12	0.338	1	1.702	0.021	0.513	1.521	0.086	1
GO_MODIFICATION_OF_POSTSYNAPTIC_STRUCTURE	16	0.824	0.699	1	-0.953	0.551	1	-1.102	0.372	1
GO_MODIFICATION_OF_SYNAPTIC_STRUCTURE	21	1.003	0.461	1	-0.97	0.505	1	-1.344	0.131	1
GO_MODIFIED_AMINO_ACID_TRANSPORT	24	-1.344	0.087	1	1.083	0.339	0.813	1.681	0.002	1
GO_MODULATION_BY_HOST_OF_SYMBIONT_PROCESS	52	0.7	0.923	1	1.094	0.334	0.814	1.139	0.269	0.836
GO_MODULATION_BY_HOST_OF_VIRAL_GENOME_REPLICATION	16	-0.718	0.846	0.98	0.818	0.71	0.893	1.191	0.247	0.829
GO_MODULATION_BY_HOST_OF_VIRAL_PROCESS	26	-0.566	0.978	0.998	1.176	0.25	0.777	1.392	0.095	0.811
GO_MODULATION_BY_SYMBIONT_OF_ENTRY_INTO_HOST	38	-1.073	0.38	0.95	-0.662	0.867	0.969	0.871	0.641	0.853
GO_MODULATION_BY_SYMBIONT_OF_HOST_CELLULAR_PROCESS	25	-1.376	0.113	1	-0.881	0.622	0.964	1.165	0.267	0.837
GO_MODULATION_BY_SYMBIONT_OF_HOST_PROCESS	34	-1.16	0.264	0.974	-1.178	0.258	1	0.601	0.961	0.981
GO_MODULATION_BY_VIRUS_OF_HOST_CELLULAR_PROCESS	19	-1.319	0.15	1	-0.821	0.692	0.954	1.17	0.265	0.839
GO_MODULATION_BY_VIRUS_OF_HOST_PROCESS	28	-0.986	0.483	0.944	-1.262	0.181	1	-0.599	0.942	0.992
GO_MODULATION_OF_EXCITATORY_POSTSYNAPTIC_POTENTIAL	33	-1.157	0.257	0.968	0.676	0.942	0.962	1.106	0.341	0.845
GO_MODULATION_OF_PROCESS_OF_OTHER_ORGANISM	92	-1.09	0.292	0.958	0.684	0.963	0.956	1.034	0.399	0.828
GO_MOLTING_CYCLE	92	0.767	0.794	1	-0.864	0.681	0.957	-1.046	0.392	1
GO_MONOAMINE_TRANSPORT	48	-1.226	0.117	1	-0.728	0.967	0.952	0.95	0.536	0.846
GO_MONOCARBOXYLIC_ACID_BIOSYNTHETIC_PROCESS	177	-1.041	0.371	0.943	-0.976	0.493	1	0.795	0.939	0.895
GO_MONOCARBOXYLIC_ACID_CATABOLIC_PROCESS	117	-0.954	0.539	0.941	-1.069	0.342	1	-0.855	0.689	0.942
GO_MONOCARBOXYLIC_ACID_TRANSPORT	129	-0.954	0.54	0.941	1.085	0.322	0.819	1.072	0.335	0.848
GO_MONOCYTE_CHEMOTAXIS	44	1.136	0.282	1	0.855	0.658	0.87	-0.732	0.814	0.96
GO_MONONUCLEAR_CELL_DIFFERENTIATION	34	1.12	0.301	1	-0.683	0.903	0.969	-0.988	0.474	1
GO_MONONUCLEAR_CELL_MIGRATION	69	1.016	0.438	1	0.868	0.664	0.857	-0.708	0.857	0.967
GO_MONOSACCHARIDE_BIOSYNTHETIC_PROCESS	79	-1.053	0.371	0.944	0.87	0.654	0.858	1.025	0.413	0.821
GO_MONOSACCHARIDE_CATABOLIC_PROCESS	56	0.737	0.895	1	1.098	0.306	0.82	1.13	0.261	0.835
GO_MONOSACCHARIDE_METABOLIC_PROCESS	237	-1.063	0.326	0.947	0.893	0.647	0.851	1.111	0.261	0.84
GO_MONOVALENT_INORGANIC_ANION_HOMEOSTASIS	19	-0.661	0.926	0.99	-1.015	0.43	1	-0.749	0.862	0.95
GO_MONOVALENT_INORGANIC_CATION_HOMEOSTASIS	119	-1.144	0.239	0.955	-0.907	0.637	0.984	0.961	0.518	0.838
GO_MONOVALENT_INORGANIC_CATION_TRANSPORT	355	-1.103	0.246	0.969	0.892	0.682	0.85	1.1	0.263	0.847
GO_MORPHOGENESIS_OF_A_BRANCHING_STRUCTURE	158	-0.784	0.828	0.957	-0.831	0.708	0.957	-0.87	0.667	0.964
GO_MORPHOGENESIS_OF_A_POLARIZED_EPITHELIUM	132	-0.745	0.836	0.974	-0.757	0.811	0.945	-0.878	0.6	0.974
GO_MORPHOGENESIS_OF_AN_ENDOTHELIUM	16	0.639	0.931	1	-0.756	0.773	0.944	-0.78	0.743	0.945
GO_MORPHOGENESIS_OF_AN_EPITHELIAL_FOLD	19	0.961	0.51	1	-1.188	0.252	1	-1.416	0.071	1
GO_MORPHOGENESIS_OF_AN_EPITHELIAL_SHEET	52	0.721	0.816	1	-0.791	0.747	0.942	-0.962	0.512	1
GO_MORPHOGENESIS_OF_AN_EPITHELIUM	464	-0.745	0.91	0.973	-0.909	0.621	0.988	-0.99	0.449	1
GO_MORPHOGENESIS_OF_EMBRYONIC_EPITHELIUM	126	0.592	0.982	1	-1.125	0.32	1	-1.168	0.272	1
GO_MOTILE_CILIUM_ASSEMBLY	19	-0.748	0.77	0.975	-0.76	0.733	0.945	0.509	0.963	0.994
GO_MOTOR_NEURON_AXON_GUIDANCE	25	0.901	0.625	1	-1.258	0.119	1	-1.349	0.081	1
GO_MOVEMENT_IN_HOST_ENVIRONMENT	153	0.816	0.719	1	-0.799	0.713	0.95	-0.984	0.471	1
GO_MRNA_3_END_PROCESSING	96	1.593	0.089	0.81	1.74	0.046	0.587	1.137	0.335	0.836
GO_MRNA_CIS_SPLICING_VIA_SPLICEOSOME	30	1.629	0.04	0.812	1.712	0.033	0.571	1.275	0.212	0.79
GO_MRNA_CLEAVAGE	20	1.138	0.346	1	0.842	0.62	0.88	-0.749	0.743	0.949
GO_MRNA_EXPORT_FROM_NUCLEUS	105	0.944	0.527	1	1.867	0.029	0.462	1.495	0.16	0.862
GO_MRNA_METHYLATION	16	0.887	0.567	1	0.577	0.909	0.985	-1.039	0.428	1
GO_MRNA_MODIFICATION	21	0.732	0.731	1	0.566	0.903	0.985	-0.708	0.769	0.968
GO_MRNA_PROCESSING	461	1.319	0.192	1	1.608	0.083	0.415	1.157	0.339	0.842
GO_MRNA_SPLICE_SITE_SELECTION	27	1.208	0.266	1	1.261	0.24	0.726	-0.8	0.643	0.95
GO_MRNA_TRANSCRIPTION	16	0.811	0.657	1	0.936	0.565	0.843	0.606	0.875	0.981
GO_MRNA_TRANSPORT	139	1.043	0.412	1	1.774	0.031	0.663	1.287	0.234	0.791
GO_MUCOPOLYSACCHARIDE_METABOLIC_PROCESS	91	-1.1	0.298	0.97	-0.921	0.593	0.99	0.89	0.661	0.854
GO_MULTI_MULTICELLULAR_ORGANISM_PROCESS	168	-1.118	0.235	0.954	0.874	0.711	0.857	1.12	0.25	0.834
GO_MULTI_ORGANISM_CELLULAR_PROCESS	17	-1.544	0.034	0.882	-0.931	0.541	0.989	0.813	0.741	0.882
GO_MULTI_ORGANISM_LOCALIZATION	65	-0.997	0.452	0.948	0.6	0.938	0.981	-0.719	0.827	0.965
GO_MULTICELLULAR_ORGANISM_AGING	27	1.096	0.329	1	1.065	0.364	0.819	0.793	0.83	0.896
GO_MULTICELLULAR_ORGANISM_GROWTH	119	-0.986	0.451	0.943	-1.451	0.029	1	-1.24	0.131	1
GO_MULTICELLULAR_ORGANISMAL_HOMEOSTASIS	423	-0.901	0.679	0.939	-0.883	0.704	0.963	-0.848	0.802	0.942
GO_MULTICELLULAR_ORGANISMAL_MOVEMENT	37	-1.016	0.432	0.944	0.797	0.788	0.899	1.072	0.355	0.845
GO_MULTICELLULAR_ORGANISMAL_RESPONSE_TO_STRESS	50	-0.924	0.578	0.946	0.816	0.802	0.895	1.065	0.368	0.846
GO_MULTICELLULAR_ORGANISMAL_SIGNALING	119	-1.255	0.116	1	-0.942	0.56	1	1.139	0.243	0.835
GO_MULTIVESICULAR_BODY_ORGANIZATION	29	0.559	0.94	1	-0.915	0.517	0.985	-1.23	0.281	1
GO_MULTIVESICULAR_BODY_SORTING_PATHWAY	38	0.578	0.904	1	-1.136	0.343	1	-1.173	0.328	1
GO_MUSCLE_ADAPTATION	75	1.163	0.238	1	-0.806	0.783	0.948	-1.127	0.271	1
GO_MUSCLE_CELL_APOPTOTIC_PROCESS	56	-0.821	0.774	0.948	-0.89	0.649	0.966	-1.075	0.353	1
GO_MUSCLE_CELL_CELLULAR_HOMEOSTASIS	18	-1.172	0.258	0.973	1.001	0.464	0.829	1.478	0.057	0.826
GO_MUSCLE_CELL_DEVELOPMENT	129	-0.993	0.469	0.944	-1.086	0.277	1	-0.923	0.591	1
GO_MUSCLE_CELL_DIFFERENTIATION	280	0.914	0.624	1	-1.038	0.34	1	-1.059	0.331	1
GO_MUSCLE_CELL_MIGRATION	72	0.79	0.784	1	-1.257	0.165	1	-1.301	0.131	1
GO_MUSCLE_CELL_PROLIFERATION	163	0.848	0.745	1	-1.054	0.345	1	-1.127	0.228	1
GO_MUSCLE_CONTRACTION	230	-1.21	0.125	0.997	-0.969	0.499	1	1.084	0.3	0.849
GO_MUSCLE_FIBER_DEVELOPMENT	43	-1.008	0.444	0.948	-0.961	0.528	1	0.941	0.545	0.848
GO_MUSCLE_FILAMENT_SLIDING	22	-1.27	0.128	1	-0.918	0.582	0.987	0.941	0.568	0.849
GO_MUSCLE_HYPERTROPHY	65	1.216	0.178	1	-0.935	0.579	0.995	-1.344	0.086	1
GO_MUSCLE_ORGAN_DEVELOPMENT	291	-0.951	0.558	0.941	-0.935	0.574	0.996	0.868	0.763	0.852
GO_MUSCLE_ORGAN_MORPHOGENESIS	52	-1.047	0.348	0.948	-1.07	0.325	1	-0.868	0.752	0.959
GO_MUSCLE_STRUCTURE_DEVELOPMENT	498	-0.846	0.822	0.945	-0.97	0.487	1	-0.96	0.556	1
GO_MUSCLE_SYSTEM_PROCESS	298	-1.086	0.25	0.952	-0.968	0.511	1	0.987	0.47	0.84
GO_MUSCLE_TISSUE_DEVELOPMENT	292	-0.972	0.498	0.947	-1.073	0.292	1	-0.997	0.475	1
GO_MYD88_DEPENDENT_TOLL_LIKE_RECEPTOR_SIGNALING_PATHWAY	34	-0.808	0.697	0.948	1.098	0.426	0.817	1.261	0.292	0.786
GO_MYD88_INDEPENDENT_TOLL_LIKE_RECEPTOR_SIGNALING_PATHWAY	33	-0.537	0.937	0.996	1.074	0.412	0.817	1.086	0.399	0.848
GO_MYELIN_ASSEMBLY	18	-0.904	0.595	0.946	-0.659	0.913	0.97	0.736	0.826	0.925
GO_MYELIN_MAINTENANCE	16	0.469	0.994	0.997	-0.957	0.517	1	-1.054	0.375	1
GO_MYELOID_CELL_APOPTOTIC_PROCESS	27	1.023	0.442	1	1.176	0.293	0.778	0.926	0.584	0.849
GO_MYELOID_CELL_DEVELOPMENT	66	-1.623	0.008	0.775	-1.014	0.454	1	1.137	0.344	0.835
GO_MYELOID_CELL_DIFFERENTIATION	384	-1.153	0.265	0.957	0.9	0.62	0.857	1.099	0.336	0.846
GO_MYELOID_CELL_HOMEOSTASIS	147	-1.577	0.01	0.792	-1.137	0.29	1	0.741	0.833	0.922
GO_MYELOID_DENDRITIC_CELL_ACTIVATION	26	0.629	0.863	0.999	0.886	0.622	0.853	0.965	0.505	0.84
GO_MYELOID_DENDRITIC_CELL_DIFFERENTIATION	16	1.189	0.295	1	1.143	0.357	0.806	1.06	0.418	0.841
GO_MYELOID_LEUKOCYTE_CYTOKINE_PRODUCTION	29	-1.236	0.194	1	0.982	0.477	0.837	1.276	0.171	0.789
GO_MYELOID_LEUKOCYTE_DIFFERENTIATION	180	-0.67	0.918	0.988	1.052	0.412	0.813	1.05	0.41	0.837
GO_MYELOID_LEUKOCYTE_MIGRATION	176	0.781	0.778	1	1.051	0.419	0.812	0.966	0.504	0.839
GO_MYOBLAST_DIFFERENTIATION	64	1.156	0.182	1	-1.165	0.199	1	-1.559	0.004	1
GO_MYOBLAST_FUSION	31	1.59	0.015	0.785	-0.914	0.568	0.984	-1.293	0.114	1
GO_MYOFIBRIL_ASSEMBLY	46	-1.125	0.272	0.957	-0.866	0.73	0.959	1.022	0.409	0.823
GO_MYOTUBE_CELL_DEVELOPMENT	25	0.945	0.556	1	-0.96	0.533	1	-1.049	0.398	1
GO_MYOTUBE_DIFFERENTIATION	79	1.067	0.321	1	-1.125	0.21	1	-1.266	0.091	1
GO_N_ACETYLGLUCOSAMINE_METABOLIC_PROCESS	18	-1.089	0.366	0.954	0.755	0.796	0.923	1.036	0.426	0.829
GO_N_GLYCAN_PROCESSING	16	-1.03	0.43	0.94	-0.652	0.833	0.971	0.998	0.483	0.838
GO_N_TERMINAL_PROTEIN_AMINO_ACID_ACETYLATION	15	-0.807	0.681	0.948	-1.632	0.042	1	-1.515	0.062	1
GO_N_TERMINAL_PROTEIN_AMINO_ACID_MODIFICATION	23	-0.814	0.706	0.946	-1.601	0.029	1	-1.476	0.077	1
GO_NAD_BIOSYNTHETIC_PROCESS	23	0.827	0.711	1	0.925	0.547	0.846	0.933	0.566	0.849
GO_NAD_METABOLIC_PROCESS	42	-0.984	0.459	0.943	0.969	0.487	0.838	1.05	0.397	0.838
GO_NADH_DEHYDROGENASE_COMPLEX_ASSEMBLY	62	-0.494	0.921	0.998	0.598	0.82	0.981	0.559	0.854	0.989
GO_NADH_METABOLIC_PROCESS	35	-0.874	0.618	0.946	-0.91	0.586	0.989	0.632	0.94	0.973
GO_NADP_METABOLIC_PROCESS	31	-0.783	0.795	0.957	0.806	0.762	0.897	-0.547	0.99	0.996
GO_NADPH_REGENERATION	16	0.901	0.566	1	1.144	0.294	0.808	0.582	0.94	0.987
GO_NATURAL_KILLER_CELL_ACTIVATION	61	0.95	0.517	1	0.565	0.975	0.985	-0.803	0.753	0.948
GO_NATURAL_KILLER_CELL_DIFFERENTIATION	20	-0.98	0.464	0.946	-0.727	0.833	0.951	-0.82	0.728	0.944
GO_NATURAL_KILLER_CELL_MEDIATED_IMMUNITY	61	0.679	0.875	1	0.734	0.784	0.931	0.789	0.737	0.898
GO_NCRNA_3_END_PROCESSING	38	0.759	0.694	1	1.274	0.257	0.719	1.199	0.316	0.827
GO_NCRNA_CATABOLIC_PROCESS	36	-0.885	0.622	0.949	1.314	0.192	0.685	1.447	0.088	0.799
GO_NCRNA_EXPORT_FROM_NUCLEUS	38	1.031	0.389	1	1.191	0.325	0.783	1.067	0.382	0.849
GO_NCRNA_METABOLIC_PROCESS	444	0.635	0.855	1	1.097	0.376	0.817	1.008	0.44	0.828
GO_NCRNA_PROCESSING	365	0.736	0.727	1	1.045	0.433	0.813	0.887	0.543	0.853
GO_NCRNA_TRANSCRIPTION	103	1.556	0.078	0.853	1.61	0.062	0.435	1.16	0.29	0.837
GO_NECROTIC_CELL_DEATH	46	-0.547	0.968	0.994	0.656	0.887	0.969	0.873	0.628	0.856
GO_NEGATIVE_CHEMOTAXIS	41	-1.083	0.351	0.951	-1.227	0.18	1	-1.021	0.443	1
GO_NEGATIVE_REGULATION_OF_ACTIN_FILAMENT_BUNDLE_ASSEMBLY	25	-0.845	0.702	0.946	-0.965	0.504	1	-0.928	0.566	1
GO_NEGATIVE_REGULATION_OF_ACTIN_FILAMENT_DEPOLYMERIZATION	39	-1.385	0.096	1	-1.168	0.242	1	-0.857	0.689	0.943
GO_NEGATIVE_REGULATION_OF_ACTIN_FILAMENT_POLYMERIZATION	53	-1.441	0.077	1	-1.395	0.073	1	-0.608	0.985	0.993
GO_NEGATIVE_REGULATION_OF_ADAPTIVE_IMMUNE_RESPONSE	44	0.773	0.774	1	-0.711	0.906	0.959	-0.993	0.468	1
GO_NEGATIVE_REGULATION_OF_ALPHA_BETA_T_CELL_ACTIVATION	37	-0.648	0.962	0.996	1.038	0.412	0.813	0.915	0.573	0.845
GO_NEGATIVE_REGULATION_OF_ALPHA_BETA_T_CELL_DIFFERENTIATION	24	0.647	0.929	1	0.991	0.494	0.834	0.834	0.696	0.866
GO_NEGATIVE_REGULATION_OF_AMINE_TRANSPORT	17	-1.476	0.023	0.926	-0.788	0.809	0.939	1.338	0.103	0.797
GO_NEGATIVE_REGULATION_OF_AMYLOID_PRECURSOR_PROTEIN_CATABOLIC_PROCESS	16	1.632	0.021	0.856	-0.705	0.851	0.96	-1.214	0.211	1
GO_NEGATIVE_REGULATION_OF_ANIMAL_ORGAN_MORPHOGENESIS	27	1.049	0.383	1	-0.796	0.821	0.945	-1.04	0.388	1
GO_NEGATIVE_REGULATION_OF_ANION_TRANSMEMBRANE_TRANSPORT	15	-0.556	0.962	0.997	-0.818	0.721	0.953	-0.827	0.697	0.939
GO_NEGATIVE_REGULATION_OF_ANION_TRANSPORT	24	-0.84	0.767	0.945	-1.123	0.262	1	-1.057	0.35	1
GO_NEGATIVE_REGULATION_OF_ANOIKIS	17	0.795	0.743	1	-0.857	0.653	0.958	-0.87	0.63	0.964
GO_NEGATIVE_REGULATION_OF_ANTIGEN_RECEPTOR_MEDIATED_SIGNALING_PATHWAY	28	1.044	0.443	1	0.665	0.846	0.967	-0.802	0.715	0.95
GO_NEGATIVE_REGULATION_OF_APOPTOTIC_SIGNALING_PATHWAY	196	-0.828	0.792	0.949	1.048	0.372	0.811	0.965	0.507	0.84
GO_NEGATIVE_REGULATION_OF_ATP_METABOLIC_PROCESS	25	-1.472	0.055	0.933	-1.048	0.388	1	0.901	0.613	0.852
GO_NEGATIVE_REGULATION_OF_ATPASE_ACTIVITY	16	-1.031	0.379	0.942	1.095	0.319	0.814	1.242	0.178	0.798
GO_NEGATIVE_REGULATION_OF_AUTOPHAGY	75	-0.959	0.519	0.939	-1.312	0.104	1	-0.996	0.465	1
GO_NEGATIVE_REGULATION_OF_AXON_EXTENSION	34	0.783	0.797	1	-1.48	0.04	1	-1.423	0.042	1
GO_NEGATIVE_REGULATION_OF_AXON_GUIDANCE	24	-0.943	0.562	0.943	-1.522	0.028	1	-1.397	0.072	1
GO_NEGATIVE_REGULATION_OF_AXONOGENESIS	57	0.662	0.979	1	-1.424	0.054	1	-1.507	0.016	1
GO_NEGATIVE_REGULATION_OF_B_CELL_ACTIVATION	31	1.276	0.202	1	1.461	0.042	0.506	0.785	0.736	0.899
GO_NEGATIVE_REGULATION_OF_B_CELL_PROLIFERATION	17	1.192	0.302	1	1.034	0.481	0.817	0.683	0.83	0.955
GO_NEGATIVE_REGULATION_OF_BINDING	142	-1.415	0.015	1	-0.864	0.757	0.956	1.354	0.043	0.784
GO_NEGATIVE_REGULATION_OF_BIOMINERALIZATION	20	-1.331	0.123	1	0.652	0.95	0.971	1.045	0.416	0.836
GO_NEGATIVE_REGULATION_OF_BLOOD_CIRCULATION	24	-1.025	0.421	0.938	-1.462	0.042	1	-1.244	0.165	1
GO_NEGATIVE_REGULATION_OF_BLOOD_PRESSURE	28	0.753	0.875	1	-1.266	0.128	1	-1.211	0.194	1
GO_NEGATIVE_REGULATION_OF_BLOOD_VESSEL_DIAMETER	51	-0.932	0.579	0.942	1.007	0.453	0.826	1.153	0.233	0.841
GO_NEGATIVE_REGULATION_OF_BLOOD_VESSEL_ENDOTHELIAL_CELL_MIGRATION	29	0.883	0.617	1	-0.563	0.978	0.986	-0.945	0.548	1
GO_NEGATIVE_REGULATION_OF_BMP_SIGNALING_PATHWAY	32	-0.533	0.993	0.996	-0.63	0.971	0.975	-0.808	0.736	0.947
GO_NEGATIVE_REGULATION_OF_CALCIUM_ION_TRANSMEMBRANE_TRANSPORT	25	0.798	0.735	1	0.732	0.815	0.932	0.837	0.683	0.867
GO_NEGATIVE_REGULATION_OF_CALCIUM_ION_TRANSPORT	41	-0.943	0.567	0.945	0.753	0.809	0.924	1.119	0.306	0.833
GO_NEGATIVE_REGULATION_OF_CALCIUM_MEDIATED_SIGNALING	25	0.787	0.761	1	1.07	0.376	0.815	0.777	0.793	0.905
GO_NEGATIVE_REGULATION_OF_CAMP_MEDIATED_SIGNALING	18	-1.284	0.155	1	0.598	0.963	0.981	1.303	0.14	0.8
GO_NEGATIVE_REGULATION_OF_CANONICAL_WNT_SIGNALING_PATHWAY	153	-0.867	0.659	0.947	-0.98	0.529	1	-1.217	0.174	1
GO_NEGATIVE_REGULATION_OF_CARBOHYDRATE_METABOLIC_PROCESS	41	-1.458	0.035	0.97	-1.095	0.303	1	-0.786	0.774	0.95
GO_NEGATIVE_REGULATION_OF_CARDIAC_MUSCLE_TISSUE_DEVELOPMENT	27	-1.09	0.325	0.955	-1.151	0.267	1	-1.064	0.373	1
GO_NEGATIVE_REGULATION_OF_CARDIAC_MUSCLE_TISSUE_GROWTH	20	0.563	0.976	1	-0.957	0.513	1	-1.16	0.263	1
GO_NEGATIVE_REGULATION_OF_CARDIOCYTE_DIFFERENTIATION	17	-1.313	0.142	1	-1.094	0.351	1	-0.903	0.596	0.997
GO_NEGATIVE_REGULATION_OF_CARTILAGE_DEVELOPMENT	20	1.093	0.32	1	-0.753	0.815	0.944	-1.289	0.145	1
GO_NEGATIVE_REGULATION_OF_CATABOLIC_PROCESS	273	-0.849	0.795	0.949	0.954	0.529	0.835	0.798	0.818	0.893
GO_NEGATIVE_REGULATION_OF_CATION_CHANNEL_ACTIVITY	27	-0.965	0.508	0.941	0.745	0.856	0.928	0.904	0.596	0.851
GO_NEGATIVE_REGULATION_OF_CD4_POSITIVE_ALPHA_BETA_T_CELL_ACTIVATION	29	0.788	0.741	1	0.942	0.542	0.84	0.576	0.975	0.987
GO_NEGATIVE_REGULATION_OF_CD4_POSITIVE_ALPHA_BETA_T_CELL_DIFFERENTIATION	20	0.811	0.697	1	0.775	0.745	0.914	-0.599	0.926	0.992
GO_NEGATIVE_REGULATION_OF_CELL_ACTIVATION	182	1.031	0.402	1	1.028	0.422	0.818	0.792	0.773	0.896
GO_NEGATIVE_REGULATION_OF_CELL_ADHESION	252	1.016	0.406	1	0.961	0.503	0.837	-0.838	0.798	0.937
GO_NEGATIVE_REGULATION_OF_CELL_AGING	20	0.689	0.878	1	1.595	0.027	0.421	1.567	0.023	1
GO_NEGATIVE_REGULATION_OF_CELL_CELL_ADHESION	162	0.88	0.635	1	1.054	0.371	0.812	0.741	0.898	0.922
GO_NEGATIVE_REGULATION_OF_CELL_CYCLE_ARREST	16	0.536	0.983	0.999	1.273	0.19	0.716	1.253	0.17	0.795
GO_NEGATIVE_REGULATION_OF_CELL_CYCLE_G1_S_PHASE_TRANSITION	103	1.175	0.229	1	1.05	0.394	0.813	0.832	0.766	0.869
GO_NEGATIVE_REGULATION_OF_CELL_CYCLE_G2_M_PHASE_TRANSITION	99	1.004	0.435	1	1.382	0.145	0.604	1.517	0.086	0.992
GO_NEGATIVE_REGULATION_OF_CELL_CYCLE_PHASE_TRANSITION	231	1.133	0.306	1	1.512	0.063	0.48	1.473	0.061	0.817
GO_NEGATIVE_REGULATION_OF_CELL_CYCLE_PROCESS	305	1.042	0.394	1	1.492	0.07	0.508	1.46	0.07	0.786
GO_NEGATIVE_REGULATION_OF_CELL_DEVELOPMENT	253	0.809	0.824	1	-1.113	0.259	1	-1.251	0.104	1
GO_NEGATIVE_REGULATION_OF_CELL_DIVISION	15	1.276	0.177	1	1.23	0.223	0.758	1.08	0.402	0.849
GO_NEGATIVE_REGULATION_OF_CELL_GROWTH	158	0.761	0.931	1	-1.188	0.145	1	-1.158	0.198	1
GO_NEGATIVE_REGULATION_OF_CELL_JUNCTION_ASSEMBLY	31	0.786	0.797	1	-0.84	0.713	0.961	-0.851	0.7	0.942
GO_NEGATIVE_REGULATION_OF_CELL_KILLING	22	-0.42	0.988	1	1.195	0.298	0.786	1.324	0.179	0.792
GO_NEGATIVE_REGULATION_OF_CELL_MATRIX_ADHESION	35	1.423	0.063	0.991	0.835	0.697	0.884	-1.246	0.184	1
GO_NEGATIVE_REGULATION_OF_CELL_MORPHOGENESIS_INVOLVED_IN_DIFFERENTIATION	82	-0.645	0.994	0.993	-1.346	0.07	1	-1.419	0.028	1
GO_NEGATIVE_REGULATION_OF_CELL_PROJECTION_ORGANIZATION	154	-0.613	1	0.99	-1.277	0.096	1	-1.406	0.03	1
GO_NEGATIVE_REGULATION_OF_CELL_SUBSTRATE_ADHESION	58	1.101	0.299	1	-0.81	0.805	0.949	-1.18	0.216	1
GO_NEGATIVE_REGULATION_OF_CELL_SUBSTRATE_JUNCTION_ORGANIZATION	18	1.079	0.38	1	-1.125	0.293	1	-1.4	0.095	1
GO_NEGATIVE_REGULATION_OF_CELLULAR_AMIDE_METABOLIC_PROCESS	139	1.166	0.208	1	-0.878	0.695	0.963	-1.118	0.241	1
GO_NEGATIVE_REGULATION_OF_CELLULAR_CATABOLIC_PROCESS	223	-0.939	0.584	0.94	-1.072	0.331	1	-0.778	0.887	0.943
GO_NEGATIVE_REGULATION_OF_CELLULAR_COMPONENT_MOVEMENT	265	-0.828	0.834	0.949	-1.149	0.213	1	-1.186	0.148	1
GO_NEGATIVE_REGULATION_OF_CELLULAR_PROTEIN_CATABOLIC_PROCESS	77	-1.182	0.2	0.969	-1.009	0.416	1	-0.757	0.846	0.947
GO_NEGATIVE_REGULATION_OF_CELLULAR_PROTEIN_LOCALIZATION	102	-1.029	0.398	0.94	-0.871	0.701	0.959	1.044	0.38	0.835
GO_NEGATIVE_REGULATION_OF_CELLULAR_RESPONSE_TO_GROWTH_FACTOR_STIMULUS	120	-0.773	0.845	0.961	-0.824	0.75	0.956	-0.896	0.66	0.988
GO_NEGATIVE_REGULATION_OF_CELLULAR_RESPONSE_TO_INSULIN_STIMULUS	27	1.374	0.098	1	1.472	0.065	0.506	1.403	0.082	0.808
GO_NEGATIVE_REGULATION_OF_CELLULAR_RESPONSE_TO_TRANSFORMING_GROWTH_FACTOR_BETA_STIMULUS	67	-0.907	0.574	0.948	0.595	0.964	0.982	0.864	0.639	0.853
GO_NEGATIVE_REGULATION_OF_CELLULAR_SENESCENCE	16	0.725	0.833	1	1.53	0.033	0.446	1.499	0.043	0.892
GO_NEGATIVE_REGULATION_OF_CHEMOKINE_PRODUCTION	17	0.886	0.609	1	0.904	0.621	0.858	0.851	0.673	0.865
GO_NEGATIVE_REGULATION_OF_CHEMOTAXIS	46	-0.768	0.92	0.965	-1.094	0.282	1	-1.073	0.332	1
GO_NEGATIVE_REGULATION_OF_CHONDROCYTE_DIFFERENTIATION	15	0.862	0.663	1	-0.806	0.721	0.947	-1.106	0.325	1
GO_NEGATIVE_REGULATION_OF_CHROMATIN_ORGANIZATION	54	0.939	0.546	1	1.321	0.15	0.678	0.977	0.498	0.842
GO_NEGATIVE_REGULATION_OF_CHROMOSOME_ORGANIZATION	130	0.9	0.575	1	1.622	0.037	0.472	1.498	0.098	0.874
GO_NEGATIVE_REGULATION_OF_CHROMOSOME_SEGREGATION	42	0.861	0.603	1	1.543	0.047	0.425	1.542	0.051	1
GO_NEGATIVE_REGULATION_OF_COAGULATION	44	0.945	0.54	1	-0.735	0.892	0.951	-0.891	0.608	0.991
GO_NEGATIVE_REGULATION_OF_COLD_INDUCED_THERMOGENESIS	39	-1.132	0.264	0.958	-1.229	0.173	1	0.853	0.733	0.863
GO_NEGATIVE_REGULATION_OF_CYCLIN_DEPENDENT_PROTEIN_KINASE_ACTIVITY	27	0.895	0.605	1	1.181	0.238	0.777	1.04	0.391	0.833
GO_NEGATIVE_REGULATION_OF_CYSTEINE_TYPE_ENDOPEPTIDASE_ACTIVITY	77	-0.893	0.665	0.945	1.32	0.096	0.68	1.361	0.115	0.798
GO_NEGATIVE_REGULATION_OF_CYTOKINE_PRODUCTION	242	0.674	0.927	1	0.936	0.538	0.843	0.886	0.635	0.853
GO_NEGATIVE_REGULATION_OF_CYTOKINE_PRODUCTION_INVOLVED_IN_IMMUNE_RESPONSE	21	-0.893	0.614	0.945	0.676	0.874	0.961	0.581	0.955	0.986
GO_NEGATIVE_REGULATION_OF_CYTOKINE_PRODUCTION_INVOLVED_IN_INFLAMMATORY_RESPONSE	16	1.438	0.075	0.978	1.197	0.236	0.786	-1.013	0.461	1
GO_NEGATIVE_REGULATION_OF_CYTOKINE_SECRETION	21	0.826	0.666	1	1.117	0.367	0.809	0.885	0.625	0.853
GO_NEGATIVE_REGULATION_OF_CYTOSKELETON_ORGANIZATION	132	-1.289	0.121	1	-1.162	0.197	1	0.677	0.945	0.956
GO_NEGATIVE_REGULATION_OF_DEFENSE_RESPONSE	186	0.883	0.636	1	0.758	0.845	0.923	-0.912	0.59	1
GO_NEGATIVE_REGULATION_OF_DEFENSE_RESPONSE_TO_VIRUS	24	-0.936	0.52	0.94	-1.066	0.373	1	-0.898	0.632	0.995
GO_NEGATIVE_REGULATION_OF_DENDRITE_DEVELOPMENT	25	0.784	0.824	1	-0.958	0.532	1	-1.031	0.397	1
GO_NEGATIVE_REGULATION_OF_DEPHOSPHORYLATION	89	1.194	0.198	1	1.225	0.167	0.769	0.897	0.633	0.856
GO_NEGATIVE_REGULATION_OF_DEVELOPMENTAL_GROWTH	88	0.717	0.924	1	-1.346	0.065	1	-1.371	0.066	1
GO_NEGATIVE_REGULATION_OF_DNA_BINDING	43	-1.29	0.119	1	0.903	0.613	0.857	1.309	0.088	0.793
GO_NEGATIVE_REGULATION_OF_DNA_BINDING_TRANSCRIPTION_FACTOR_ACTIVITY	141	0.913	0.62	1	0.804	0.813	0.898	-0.98	0.499	1
GO_NEGATIVE_REGULATION_OF_DNA_BIOSYNTHETIC_PROCESS	33	-0.737	0.811	0.975	-0.876	0.63	0.963	-0.642	0.926	0.987
GO_NEGATIVE_REGULATION_OF_DNA_DEPENDENT_DNA_REPLICATION	19	0.562	0.919	1	1.559	0.03	0.426	1.314	0.196	0.797
GO_NEGATIVE_REGULATION_OF_DNA_METABOLIC_PROCESS	103	0.826	0.754	1	1.357	0.095	0.616	1.199	0.223	0.826
GO_NEGATIVE_REGULATION_OF_DNA_RECOMBINATION	38	0.896	0.619	1	1.43	0.1	0.552	1.278	0.203	0.785
GO_NEGATIVE_REGULATION_OF_DNA_REPAIR	32	-0.667	0.921	0.987	1.506	0.031	0.483	1.578	0.024	1
GO_NEGATIVE_REGULATION_OF_DNA_REPLICATION	31	0.689	0.771	1	1.559	0.051	0.432	1.324	0.216	0.794
GO_NEGATIVE_REGULATION_OF_DOUBLE_STRAND_BREAK_REPAIR_VIA_HOMOLOGOUS_RECOMBINATION	18	0.9	0.595	1	1.463	0.056	0.51	1.308	0.18	0.794
GO_NEGATIVE_REGULATION_OF_EMBRYONIC_DEVELOPMENT	25	0.72	0.88	1	-0.788	0.788	0.94	-0.875	0.635	0.97
GO_NEGATIVE_REGULATION_OF_ENDOCYTOSIS	40	-1.078	0.305	0.956	-0.947	0.559	1	-0.823	0.775	0.94
GO_NEGATIVE_REGULATION_OF_ENDOPLASMIC_RETICULUM_STRESS_INDUCED_INTRINSIC_APOPTOTIC_SIGNALING_PATHWAY	18	-1.26	0.213	1	0.912	0.547	0.853	1.609	0.05	1
GO_NEGATIVE_REGULATION_OF_ENDOTHELIAL_CELL_APOPTOTIC_PROCESS	23	1.04	0.398	1	0.952	0.504	0.835	-0.873	0.643	0.967
GO_NEGATIVE_REGULATION_OF_ENDOTHELIAL_CELL_PROLIFERATION	34	-0.668	0.949	0.987	0.779	0.818	0.911	0.738	0.857	0.923
GO_NEGATIVE_REGULATION_OF_EPITHELIAL_CELL_APOPTOTIC_PROCESS	34	0.96	0.524	1	0.794	0.783	0.9	-0.94	0.529	1
GO_NEGATIVE_REGULATION_OF_EPITHELIAL_CELL_DIFFERENTIATION	35	-0.747	0.825	0.974	-1.16	0.272	1	-1.06	0.381	1
GO_NEGATIVE_REGULATION_OF_EPITHELIAL_CELL_MIGRATION	58	-0.852	0.692	0.948	-1.101	0.312	1	-1.134	0.263	1
GO_NEGATIVE_REGULATION_OF_EPITHELIAL_CELL_PROLIFERATION	112	0.994	0.455	1	-1.104	0.292	1	-1.37	0.081	1
GO_NEGATIVE_REGULATION_OF_EPITHELIAL_TO_MESENCHYMAL_TRANSITION	27	0.752	0.823	1	-0.891	0.609	0.965	-1.125	0.31	1
GO_NEGATIVE_REGULATION_OF_ERBB_SIGNALING_PATHWAY	49	-0.679	0.808	0.987	-0.801	0.7	0.951	-0.781	0.694	0.948
GO_NEGATIVE_REGULATION_OF_ERK1_AND_ERK2_CASCADE	61	-0.745	0.881	0.972	-0.822	0.711	0.955	-0.672	0.913	0.98
GO_NEGATIVE_REGULATION_OF_ESTABLISHMENT_OF_PROTEIN_LOCALIZATION	126	-1.107	0.273	0.971	-0.795	0.894	0.943	1.005	0.442	0.829
GO_NEGATIVE_REGULATION_OF_EXOCYTOSIS	28	-0.736	0.848	0.975	0.864	0.651	0.86	1.128	0.317	0.833
GO_NEGATIVE_REGULATION_OF_EXTRINSIC_APOPTOTIC_SIGNALING_PATHWAY	92	-0.961	0.532	0.94	0.89	0.667	0.852	0.99	0.455	0.841
GO_NEGATIVE_REGULATION_OF_EXTRINSIC_APOPTOTIC_SIGNALING_PATHWAY_VIA_DEATH_DOMAIN_RECEPTORS	36	-0.576	0.982	0.995	1.108	0.323	0.816	1.053	0.375	0.84
GO_NEGATIVE_REGULATION_OF_FAT_CELL_DIFFERENTIATION	41	0.845	0.745	1	-0.921	0.58	0.989	-0.825	0.76	0.939
GO_NEGATIVE_REGULATION_OF_FATTY_ACID_METABOLIC_PROCESS	25	1.114	0.284	1	1.061	0.363	0.815	0.754	0.857	0.915
GO_NEGATIVE_REGULATION_OF_FIBROBLAST_GROWTH_FACTOR_RECEPTOR_SIGNALING_PATHWAY	15	0.695	0.871	1	-0.999	0.48	1	-1.103	0.347	1
GO_NEGATIVE_REGULATION_OF_FIBROBLAST_PROLIFERATION	27	1.502	0.05	0.924	-0.914	0.564	0.985	-1.594	0.023	1
GO_NEGATIVE_REGULATION_OF_G_PROTEIN_COUPLED_RECEPTOR_SIGNALING_PATHWAY	39	-0.846	0.72	0.947	0.985	0.494	0.836	0.845	0.741	0.864
GO_NEGATIVE_REGULATION_OF_GENE_EXPRESSION_EPIGENETIC	97	0.703	0.742	1	1.141	0.369	0.805	1.149	0.375	0.839
GO_NEGATIVE_REGULATION_OF_GENE_SILENCING	27	-1.218	0.199	1	1.121	0.304	0.811	1.252	0.175	0.792
GO_NEGATIVE_REGULATION_OF_GLIAL_CELL_DIFFERENTIATION	16	-1.306	0.107	1	-0.96	0.544	1	-0.706	0.909	0.966
GO_NEGATIVE_REGULATION_OF_GLIOGENESIS	27	-1.173	0.206	0.976	-0.788	0.833	0.94	-0.665	0.946	0.98
GO_NEGATIVE_REGULATION_OF_GLUCOSE_TRANSMEMBRANE_TRANSPORT	15	0.823	0.691	1	1.556	0.026	0.429	1.481	0.041	0.849
GO_NEGATIVE_REGULATION_OF_GROWTH	209	-0.825	0.827	0.949	-1.381	0.036	1	-1.253	0.118	1
GO_NEGATIVE_REGULATION_OF_GTPASE_ACTIVITY	42	-1.122	0.283	0.957	-1.109	0.315	1	-0.911	0.564	1
GO_NEGATIVE_REGULATION_OF_HEART_CONTRACTION	16	-1.121	0.299	0.955	-1.637	0.016	1	-1.248	0.186	1
GO_NEGATIVE_REGULATION_OF_HEMOPOIESIS	131	1.004	0.471	1	1.303	0.086	0.696	0.957	0.507	0.843
GO_NEGATIVE_REGULATION_OF_HISTONE_ACETYLATION	15	-1.162	0.306	0.974	0.906	0.591	0.858	1.282	0.171	0.787
GO_NEGATIVE_REGULATION_OF_HISTONE_METHYLATION	18	1.166	0.282	1	0.899	0.55	0.856	0.584	0.883	0.987
GO_NEGATIVE_REGULATION_OF_HISTONE_MODIFICATION	39	0.903	0.593	1	1.205	0.21	0.79	0.671	0.878	0.96
GO_NEGATIVE_REGULATION_OF_HORMONE_SECRETION	42	-0.72	0.942	0.98	1.001	0.456	0.83	0.879	0.648	0.854
GO_NEGATIVE_REGULATION_OF_HYDROLASE_ACTIVITY	346	-0.943	0.563	0.943	1.025	0.414	0.816	1.067	0.324	0.848
GO_NEGATIVE_REGULATION_OF_I_KAPPAB_KINASE_NF_KAPPAB_SIGNALING	44	0.899	0.585	1	1.097	0.344	0.818	0.804	0.678	0.891
GO_NEGATIVE_REGULATION_OF_IMMUNE_EFFECTOR_PROCESS	113	-0.725	0.848	0.979	0.897	0.618	0.855	0.964	0.498	0.84
GO_NEGATIVE_REGULATION_OF_IMMUNE_RESPONSE	134	0.649	0.944	1	0.985	0.486	0.834	0.821	0.709	0.878
GO_NEGATIVE_REGULATION_OF_IMMUNE_SYSTEM_PROCESS	387	1.046	0.403	1	1.074	0.362	0.816	0.823	0.759	0.877
GO_NEGATIVE_REGULATION_OF_INFLAMMATORY_RESPONSE	119	0.994	0.473	1	0.749	0.874	0.926	-1.026	0.431	1
GO_NEGATIVE_REGULATION_OF_INNATE_IMMUNE_RESPONSE	55	0.608	0.939	1	0.657	0.87	0.969	-0.679	0.851	0.979
GO_NEGATIVE_REGULATION_OF_INTERFERON_GAMMA_PRODUCTION	32	-0.736	0.846	0.975	0.71	0.885	0.944	0.685	0.912	0.953
GO_NEGATIVE_REGULATION_OF_INTERLEUKIN_1_BETA_PRODUCTION	20	0.723	0.83	1	-0.731	0.813	0.953	-0.869	0.629	0.964
GO_NEGATIVE_REGULATION_OF_INTERLEUKIN_1_PRODUCTION	24	-0.858	0.673	0.95	-0.691	0.876	0.967	-0.795	0.724	0.951
GO_NEGATIVE_REGULATION_OF_INTERLEUKIN_10_PRODUCTION	17	0.914	0.577	1	0.844	0.68	0.879	-0.577	0.934	0.993
GO_NEGATIVE_REGULATION_OF_INTERLEUKIN_12_PRODUCTION	16	0.568	0.907	1	1.127	0.372	0.809	0.963	0.547	0.838
GO_NEGATIVE_REGULATION_OF_INTERLEUKIN_2_PRODUCTION	21	-1.077	0.321	0.953	0.763	0.789	0.92	0.971	0.497	0.843
GO_NEGATIVE_REGULATION_OF_INTERLEUKIN_6_PRODUCTION	35	-0.8	0.714	0.95	0.812	0.683	0.891	0.926	0.575	0.848
GO_NEGATIVE_REGULATION_OF_INTERLEUKIN_8_PRODUCTION	17	-0.906	0.583	0.947	1.065	0.402	0.818	1.019	0.447	0.823
GO_NEGATIVE_REGULATION_OF_INTRACELLULAR_PROTEIN_TRANSPORT	40	-1.188	0.228	0.982	-1.009	0.444	1	0.824	0.729	0.876
GO_NEGATIVE_REGULATION_OF_INTRACELLULAR_SIGNAL_TRANSDUCTION	448	1.014	0.428	1	0.956	0.523	0.835	-0.778	0.852	0.943
GO_NEGATIVE_REGULATION_OF_INTRACELLULAR_STEROID_HORMONE_RECEPTOR_SIGNALING_PATHWAY	30	1.472	0.109	0.93	-1.069	0.389	1	-1.415	0.106	1
GO_NEGATIVE_REGULATION_OF_INTRACELLULAR_TRANSPORT	51	-1.117	0.297	0.955	-0.915	0.556	0.985	0.835	0.707	0.867
GO_NEGATIVE_REGULATION_OF_INTRINSIC_APOPTOTIC_SIGNALING_PATHWAY	88	0.925	0.57	1	1.439	0.059	0.542	1.221	0.2	0.817
GO_NEGATIVE_REGULATION_OF_INTRINSIC_APOPTOTIC_SIGNALING_PATHWAY_BY_P53_CLASS_MEDIATOR	20	1.279	0.157	1	1.049	0.381	0.81	0.884	0.607	0.853
GO_NEGATIVE_REGULATION_OF_INTRINSIC_APOPTOTIC_SIGNALING_PATHWAY_IN_RESPONSE_TO_DNA_DAMAGE	29	1.09	0.334	1	1.177	0.238	0.781	1.004	0.444	0.83
GO_NEGATIVE_REGULATION_OF_ION_TRANSMEMBRANE_TRANSPORT	69	-1.261	0.134	1	-0.929	0.584	0.99	0.868	0.7	0.852
GO_NEGATIVE_REGULATION_OF_ION_TRANSPORT	106	-1.202	0.16	0.979	-0.885	0.693	0.961	0.888	0.669	0.855
GO_NEGATIVE_REGULATION_OF_JNK_CASCADE	33	0.868	0.64	1	-0.614	0.957	0.979	-0.987	0.47	1
GO_NEGATIVE_REGULATION_OF_KINASE_ACTIVITY	224	0.924	0.594	1	1.05	0.346	0.811	0.873	0.69	0.855
GO_NEGATIVE_REGULATION_OF_LEUKOCYTE_APOPTOTIC_PROCESS	44	0.947	0.559	1	1.027	0.42	0.818	-0.814	0.785	0.941
GO_NEGATIVE_REGULATION_OF_LEUKOCYTE_CELL_CELL_ADHESION	115	1.049	0.374	1	0.975	0.494	0.839	-0.738	0.865	0.954
GO_NEGATIVE_REGULATION_OF_LEUKOCYTE_DIFFERENTIATION	86	1.059	0.381	1	1.395	0.057	0.585	1.038	0.413	0.829
GO_NEGATIVE_REGULATION_OF_LEUKOCYTE_MEDIATED_CYTOTOXICITY	20	0.468	0.97	0.997	1.194	0.314	0.786	1.261	0.219	0.784
GO_NEGATIVE_REGULATION_OF_LEUKOCYTE_MEDIATED_IMMUNITY	48	0.591	0.974	1	0.877	0.645	0.858	0.78	0.764	0.903
GO_NEGATIVE_REGULATION_OF_LEUKOCYTE_MIGRATION	34	0.982	0.506	1	-0.864	0.684	0.956	-0.986	0.483	1
GO_NEGATIVE_REGULATION_OF_LEUKOCYTE_PROLIFERATION	79	0.977	0.509	1	1.092	0.335	0.815	0.901	0.575	0.852
GO_NEGATIVE_REGULATION_OF_LIPID_BIOSYNTHETIC_PROCESS	41	0.49	1	0.998	0.962	0.509	0.841	1.235	0.187	0.803
GO_NEGATIVE_REGULATION_OF_LIPID_CATABOLIC_PROCESS	20	1.216	0.234	1	1.498	0.022	0.499	1.132	0.31	0.841
GO_NEGATIVE_REGULATION_OF_LIPID_LOCALIZATION	38	0.798	0.752	1	1.034	0.429	0.817	0.876	0.643	0.854
GO_NEGATIVE_REGULATION_OF_LIPID_METABOLIC_PROCESS	72	1.021	0.413	1	1.19	0.188	0.779	0.972	0.481	0.842
GO_NEGATIVE_REGULATION_OF_LIPID_STORAGE	20	0.799	0.708	1	0.739	0.755	0.93	0.608	0.916	0.98
GO_NEGATIVE_REGULATION_OF_LIPID_TRANSPORT	22	0.736	0.838	1	1.1	0.33	0.818	0.844	0.678	0.862
GO_NEGATIVE_REGULATION_OF_LYMPHOCYTE_ACTIVATION	137	1.112	0.332	1	1.135	0.291	0.812	0.783	0.784	0.901
GO_NEGATIVE_REGULATION_OF_LYMPHOCYTE_APOPTOTIC_PROCESS	27	1.023	0.412	1	1.384	0.073	0.599	1.052	0.379	0.84
GO_NEGATIVE_REGULATION_OF_LYMPHOCYTE_DIFFERENTIATION	47	1.042	0.417	1	1.395	0.061	0.586	0.967	0.495	0.84
GO_NEGATIVE_REGULATION_OF_LYMPHOCYTE_MEDIATED_IMMUNITY	39	0.534	0.99	0.998	0.857	0.665	0.867	-0.763	0.793	0.946
GO_NEGATIVE_REGULATION_OF_MACROAUTOPHAGY	31	-0.645	0.878	0.993	1.018	0.434	0.819	1.307	0.191	0.794
GO_NEGATIVE_REGULATION_OF_MACROPHAGE_ACTIVATION	16	-0.82	0.736	0.948	-0.746	0.857	0.946	-0.766	0.818	0.948
GO_NEGATIVE_REGULATION_OF_MAP_KINASE_ACTIVITY	65	1.09	0.34	1	1.095	0.308	0.813	0.762	0.835	0.912
GO_NEGATIVE_REGULATION_OF_MAPK_CASCADE	146	1.06	0.343	1	0.981	0.474	0.837	-0.771	0.851	0.946
GO_NEGATIVE_REGULATION_OF_MEGAKARYOCYTE_DIFFERENTIATION	16	-0.682	0.796	0.987	-0.432	0.954	0.999	0.834	0.674	0.866
GO_NEGATIVE_REGULATION_OF_METAPHASE_ANAPHASE_TRANSITION_OF_CELL_CYCLE	35	0.952	0.549	1	1.616	0.02	0.435	1.5	0.061	0.906
GO_NEGATIVE_REGULATION_OF_MICROTUBULE_POLYMERIZATION_OR_DEPOLYMERIZATION	34	-1.134	0.32	0.958	-0.968	0.528	1	0.605	0.949	0.981
GO_NEGATIVE_REGULATION_OF_MITOCHONDRION_ORGANIZATION	55	-0.992	0.442	0.943	0.801	0.767	0.897	0.974	0.482	0.842
GO_NEGATIVE_REGULATION_OF_MITOTIC_CELL_CYCLE	295	1.13	0.293	1	1.466	0.073	0.504	1.302	0.141	0.796
GO_NEGATIVE_REGULATION_OF_MORPHOGENESIS_OF_AN_EPITHELIUM	15	1.49	0.051	0.881	-0.932	0.544	0.99	-1.55	0.025	1
GO_NEGATIVE_REGULATION_OF_MRNA_METABOLIC_PROCESS	71	1.052	0.378	1	1.148	0.282	0.803	0.592	0.938	0.985
GO_NEGATIVE_REGULATION_OF_MRNA_PROCESSING	30	1.718	0.014	0.555	1.395	0.109	0.583	-0.889	0.64	0.988
GO_NEGATIVE_REGULATION_OF_MRNA_SPLICING_VIA_SPLICEOSOME	21	1.617	0.032	0.758	1.362	0.142	0.617	-0.747	0.803	0.951
GO_NEGATIVE_REGULATION_OF_MULTI_ORGANISM_PROCESS	18	-1.449	0.04	0.968	-0.894	0.599	0.965	1.144	0.247	0.833
GO_NEGATIVE_REGULATION_OF_MUSCLE_CELL_APOPTOTIC_PROCESS	27	-0.995	0.431	0.946	-1.058	0.39	1	-1.183	0.224	1
GO_NEGATIVE_REGULATION_OF_MUSCLE_CELL_DIFFERENTIATION	44	-1.278	0.153	1	-0.771	0.86	0.937	0.995	0.458	0.843
GO_NEGATIVE_REGULATION_OF_MUSCLE_CONTRACTION	22	-1.099	0.336	0.969	0.712	0.894	0.942	0.92	0.552	0.849
GO_NEGATIVE_REGULATION_OF_MUSCLE_HYPERTROPHY	21	-0.606	0.93	0.992	-1.12	0.315	1	-0.854	0.63	0.944
GO_NEGATIVE_REGULATION_OF_MUSCLE_TISSUE_DEVELOPMENT	43	-1.213	0.168	0.989	-1.165	0.22	1	-0.925	0.604	1
GO_NEGATIVE_REGULATION_OF_MYELOID_CELL_DIFFERENTIATION	79	0.976	0.484	1	1.189	0.198	0.781	0.993	0.46	0.841
GO_NEGATIVE_REGULATION_OF_MYELOID_LEUKOCYTE_DIFFERENTIATION	38	1.28	0.16	1	1.455	0.041	0.508	1.008	0.432	0.827
GO_NEGATIVE_REGULATION_OF_MYOBLAST_DIFFERENTIATION	17	0.753	0.89	1	-1.103	0.315	1	-1.173	0.205	1
GO_NEGATIVE_REGULATION_OF_NATURAL_KILLER_CELL_MEDIATED_IMMUNITY	17	0.454	0.988	0.997	1.122	0.385	0.809	1.248	0.223	0.797
GO_NEGATIVE_REGULATION_OF_NERVOUS_SYSTEM_DEVELOPMENT	239	0.816	0.829	1	-1.084	0.316	1	-1.238	0.11	1
GO_NEGATIVE_REGULATION_OF_NERVOUS_SYSTEM_PROCESS	19	0.865	0.689	1	-0.738	0.887	0.949	-0.992	0.468	1
GO_NEGATIVE_REGULATION_OF_NEURAL_PRECURSOR_CELL_PROLIFERATION	15	1.048	0.412	1	-0.906	0.594	0.982	-1.296	0.16	1
GO_NEGATIVE_REGULATION_OF_NEURON_APOPTOTIC_PROCESS	107	1.318	0.079	1	0.844	0.766	0.879	-1.059	0.317	1
GO_NEGATIVE_REGULATION_OF_NEURON_DEATH	160	1.092	0.286	1	1.019	0.414	0.82	-0.818	0.819	0.944
GO_NEGATIVE_REGULATION_OF_NEURON_DIFFERENTIATION	173	0.908	0.587	1	-1.145	0.227	1	-1.479	0.016	1
GO_NEGATIVE_REGULATION_OF_NEURON_PROJECTION_DEVELOPMENT	128	0.695	0.966	1	-1.27	0.111	1	-1.466	0.02	1
GO_NEGATIVE_REGULATION_OF_NF_KAPPAB_TRANSCRIPTION_FACTOR_ACTIVITY	77	0.941	0.545	1	1.013	0.441	0.823	-0.578	0.982	0.994
GO_NEGATIVE_REGULATION_OF_NIK_NF_KAPPAB_SIGNALING	21	0.782	0.742	1	0.938	0.568	0.841	-0.832	0.613	0.94
GO_NEGATIVE_REGULATION_OF_NOTCH_SIGNALING_PATHWAY	33	-0.776	0.849	0.958	-0.798	0.827	0.949	-0.982	0.46	1
GO_NEGATIVE_REGULATION_OF_NUCLEAR_DIVISION	53	0.828	0.66	1	1.551	0.046	0.432	1.418	0.111	0.793
GO_NEGATIVE_REGULATION_OF_NUCLEOCYTOPLASMIC_TRANSPORT	20	-1.074	0.377	0.95	-1.384	0.109	1	-1.225	0.229	1
GO_NEGATIVE_REGULATION_OF_NUCLEOTIDE_METABOLIC_PROCESS	17	-1.244	0.198	1	-0.959	0.512	1	0.815	0.717	0.881
GO_NEGATIVE_REGULATION_OF_ORGAN_GROWTH	27	0.519	0.986	0.998	-0.921	0.575	0.988	-1.161	0.264	1
GO_NEGATIVE_REGULATION_OF_ORGANELLE_ASSEMBLY	34	-0.8	0.726	0.949	1.444	0.085	0.534	1.499	0.072	0.899
GO_NEGATIVE_REGULATION_OF_ORGANELLE_ORGANIZATION	352	-0.979	0.482	0.946	1.382	0.047	0.603	1.272	0.114	0.786
GO_NEGATIVE_REGULATION_OF_ORGANIC_ACID_TRANSPORT	17	0.759	0.846	1	0.983	0.481	0.835	-0.763	0.873	0.945
GO_NEGATIVE_REGULATION_OF_OSSIFICATION	54	0.937	0.553	1	-0.835	0.731	0.958	-0.952	0.531	1
GO_NEGATIVE_REGULATION_OF_OSTEOBLAST_DIFFERENTIATION	34	1.232	0.187	1	0.899	0.583	0.856	-0.921	0.561	1
GO_NEGATIVE_REGULATION_OF_OSTEOCLAST_DIFFERENTIATION	23	0.764	0.776	1	0.971	0.495	0.84	0.92	0.552	0.848
GO_NEGATIVE_REGULATION_OF_OXIDATIVE_STRESS_INDUCED_INTRINSIC_APOPTOTIC_SIGNALING_PATHWAY	18	0.7	0.863	1	0.986	0.484	0.835	0.872	0.591	0.854
GO_NEGATIVE_REGULATION_OF_OXIDATIVE_STRESS_INDUCED_NEURON_DEATH	20	-0.764	0.787	0.966	-0.738	0.817	0.948	-0.53	0.98	0.997
GO_NEGATIVE_REGULATION_OF_OXIDOREDUCTASE_ACTIVITY	24	-0.952	0.554	0.939	-0.615	0.96	0.979	0.77	0.769	0.909
GO_NEGATIVE_REGULATION_OF_PEPTIDASE_ACTIVITY	184	-1.03	0.375	0.94	0.88	0.703	0.858	1.098	0.287	0.846
GO_NEGATIVE_REGULATION_OF_PEPTIDE_HORMONE_SECRETION	31	-1.057	0.367	0.946	-0.64	0.981	0.971	0.84	0.74	0.866
GO_NEGATIVE_REGULATION_OF_PEPTIDE_SECRETION	76	-0.831	0.769	0.947	0.812	0.789	0.891	0.893	0.641	0.854
GO_NEGATIVE_REGULATION_OF_PEPTIDYL_LYSINE_ACETYLATION	18	-1.085	0.358	0.952	0.792	0.75	0.9	1.066	0.376	0.846
GO_NEGATIVE_REGULATION_OF_PEPTIDYL_SERINE_PHOSPHORYLATION	26	-1	0.438	0.949	-1.097	0.314	1	-0.642	0.953	0.986
GO_NEGATIVE_REGULATION_OF_PEPTIDYL_THREONINE_PHOSPHORYLATION	16	-1.204	0.224	0.989	-1.707	0.014	1	-1.528	0.053	1
GO_NEGATIVE_REGULATION_OF_PEPTIDYL_TYROSINE_PHOSPHORYLATION	47	1.156	0.213	1	0.971	0.507	0.84	-1.051	0.366	1
GO_NEGATIVE_REGULATION_OF_PHAGOCYTOSIS	18	-1.14	0.395	0.957	0.738	0.743	0.93	0.926	0.6	0.848
GO_NEGATIVE_REGULATION_OF_PHOSPHORUS_METABOLIC_PROCESS	486	0.982	0.484	1	1.043	0.368	0.81	0.839	0.78	0.865
GO_NEGATIVE_REGULATION_OF_PHOSPHORYLATION	394	0.93	0.596	1	0.935	0.601	0.844	-0.782	0.914	0.948
GO_NEGATIVE_REGULATION_OF_PLASMA_MEMBRANE_BOUNDED_CELL_PROJECTION_ASSEMBLY	25	-1.206	0.204	0.996	-1.244	0.145	1	-0.612	0.971	0.991
GO_NEGATIVE_REGULATION_OF_PLATELET_ACTIVATION	17	1.052	0.392	1	-0.727	0.869	0.951	-1.091	0.315	1
GO_NEGATIVE_REGULATION_OF_POSTTRANSCRIPTIONAL_GENE_SILENCING	16	-0.818	0.717	0.944	1	0.466	0.83	0.787	0.724	0.898
GO_NEGATIVE_REGULATION_OF_POTASSIUM_ION_TRANSPORT	18	-1.312	0.125	1	-1.231	0.212	1	-0.755	0.81	0.947
GO_NEGATIVE_REGULATION_OF_PRODUCTION_OF_MOLECULAR_MEDIATOR_OF_IMMUNE_RESPONSE	31	-0.707	0.82	0.986	0.837	0.677	0.883	0.702	0.841	0.946
GO_NEGATIVE_REGULATION_OF_PROTEASOMAL_PROTEIN_CATABOLIC_PROCESS	52	-1.25	0.193	1	-0.776	0.762	0.939	0.81	0.7	0.885
GO_NEGATIVE_REGULATION_OF_PROTEASOMAL_UBIQUITIN_DEPENDENT_PROTEIN_CATABOLIC_PROCESS	34	-0.928	0.535	0.942	-0.636	0.903	0.973	0.709	0.804	0.941
GO_NEGATIVE_REGULATION_OF_PROTEIN_ACETYLATION	20	-1.07	0.361	0.951	0.801	0.739	0.897	1.061	0.388	0.842
GO_NEGATIVE_REGULATION_OF_PROTEIN_BINDING	90	-1.514	0.014	0.882	-1.018	0.422	1	1.085	0.298	0.85
GO_NEGATIVE_REGULATION_OF_PROTEIN_CATABOLIC_PROCESS	117	-1.01	0.434	0.951	-0.966	0.502	1	-0.901	0.642	0.996
GO_NEGATIVE_REGULATION_OF_PROTEIN_CONTAINING_COMPLEX_ASSEMBLY	121	-1.203	0.181	0.986	-1.457	0.038	1	-1.061	0.326	1
GO_NEGATIVE_REGULATION_OF_PROTEIN_CONTAINING_COMPLEX_DISASSEMBLY	70	-1.292	0.129	1	-1.068	0.313	1	0.647	0.96	0.968
GO_NEGATIVE_REGULATION_OF_PROTEIN_DEPHOSPHORYLATION	50	1.071	0.347	1	0.88	0.629	0.858	-0.625	0.942	0.987
GO_NEGATIVE_REGULATION_OF_PROTEIN_KINASE_B_SIGNALING	41	1.044	0.391	1	-0.608	0.976	0.98	-0.867	0.651	0.958
GO_NEGATIVE_REGULATION_OF_PROTEIN_LOCALIZATION_TO_CELL_PERIPHERY	21	-1.394	0.097	1	0.738	0.846	0.929	1.628	0.01	1
GO_NEGATIVE_REGULATION_OF_PROTEIN_LOCALIZATION_TO_MEMBRANE	25	-1.43	0.086	1	0.715	0.852	0.942	1.529	0.04	1
GO_NEGATIVE_REGULATION_OF_PROTEIN_LOCALIZATION_TO_NUCLEUS	27	-1.064	0.367	0.947	-1.174	0.214	1	-0.971	0.493	1
GO_NEGATIVE_REGULATION_OF_PROTEIN_MATURATION	27	0.911	0.59	1	1.161	0.25	0.794	1.054	0.368	0.841
GO_NEGATIVE_REGULATION_OF_PROTEIN_MODIFICATION_BY_SMALL_PROTEIN_CONJUGATION_OR_REMOVAL	80	-1.407	0.07	0.997	0.57	0.977	0.984	1.139	0.265	0.838
GO_NEGATIVE_REGULATION_OF_PROTEIN_POLYMERIZATION	66	-1.378	0.106	1	-1.364	0.092	1	-0.672	0.937	0.98
GO_NEGATIVE_REGULATION_OF_PROTEIN_SERINE_THREONINE_KINASE_ACTIVITY	121	1.009	0.434	1	1.2	0.15	0.789	0.926	0.578	0.85
GO_NEGATIVE_REGULATION_OF_PROTEIN_TYROSINE_KINASE_ACTIVITY	26	0.814	0.736	1	-1.26	0.192	1	-1.382	0.115	1
GO_NEGATIVE_REGULATION_OF_PROTEOLYSIS	267	-1.054	0.343	0.946	0.823	0.821	0.891	1.051	0.364	0.842
GO_NEGATIVE_REGULATION_OF_REACTIVE_OXYGEN_SPECIES_BIOSYNTHETIC_PROCESS	27	-1.463	0.066	0.946	0.768	0.809	0.918	0.99	0.464	0.841
GO_NEGATIVE_REGULATION_OF_REACTIVE_OXYGEN_SPECIES_METABOLIC_PROCESS	51	-1.425	0.055	1	0.959	0.493	0.835	1.174	0.231	0.832
GO_NEGATIVE_REGULATION_OF_RECEPTOR_MEDIATED_ENDOCYTOSIS	21	-1.339	0.111	1	-0.819	0.74	0.954	0.983	0.474	0.839
GO_NEGATIVE_REGULATION_OF_RECEPTOR_SIGNALING_PATHWAY_VIA_JAK_STAT	17	0.898	0.6	1	1.432	0.101	0.556	1.478	0.06	0.824
GO_NEGATIVE_REGULATION_OF_RECEPTOR_SIGNALING_PATHWAY_VIA_STAT	18	-0.786	0.762	0.957	1.478	0.089	0.498	1.527	0.031	1
GO_NEGATIVE_REGULATION_OF_REGULATED_SECRETORY_PATHWAY	21	0.922	0.555	1	1.108	0.359	0.817	0.878	0.629	0.854
GO_NEGATIVE_REGULATION_OF_RELEASE_OF_CYTOCHROME_C_FROM_MITOCHONDRIA	18	0.695	0.9	1	-0.778	0.743	0.939	-1.002	0.449	1
GO_NEGATIVE_REGULATION_OF_REPRODUCTIVE_PROCESS	41	-1.151	0.212	0.951	-0.973	0.51	1	1.088	0.298	0.845
GO_NEGATIVE_REGULATION_OF_RESPONSE_TO_BIOTIC_STIMULUS	88	-0.594	0.958	0.994	0.629	0.952	0.978	0.786	0.736	0.898
GO_NEGATIVE_REGULATION_OF_RESPONSE_TO_CYTOKINE_STIMULUS	52	0.801	0.812	1	0.838	0.736	0.881	-0.649	0.97	0.987
GO_NEGATIVE_REGULATION_OF_RESPONSE_TO_DNA_DAMAGE_STIMULUS	74	0.789	0.788	1	1.388	0.074	0.593	1.417	0.05	0.791
GO_NEGATIVE_REGULATION_OF_RESPONSE_TO_ENDOPLASMIC_RETICULUM_STRESS	48	-1.205	0.235	0.991	-0.727	0.775	0.951	1.125	0.343	0.835
GO_NEGATIVE_REGULATION_OF_RESPONSE_TO_EXTERNAL_STIMULUS	309	0.895	0.662	1	-0.83	0.785	0.954	-1.006	0.421	1
GO_NEGATIVE_REGULATION_OF_RESPONSE_TO_OXIDATIVE_STRESS	45	-0.806	0.739	0.947	0.822	0.741	0.89	0.901	0.6	0.852
GO_NEGATIVE_REGULATION_OF_RESPONSE_TO_REACTIVE_OXYGEN_SPECIES	16	-0.858	0.645	0.951	1.08	0.36	0.812	1.057	0.421	0.84
GO_NEGATIVE_REGULATION_OF_RESPONSE_TO_WOUNDING	75	0.878	0.684	1	-0.98	0.481	1	-1.044	0.379	1
GO_NEGATIVE_REGULATION_OF_RHO_PROTEIN_SIGNAL_TRANSDUCTION	21	1.624	0.016	0.758	1.539	0.041	0.429	0.549	0.996	0.991
GO_NEGATIVE_REGULATION_OF_RNA_CATABOLIC_PROCESS	52	-0.885	0.638	0.95	0.897	0.639	0.856	0.938	0.542	0.845
GO_NEGATIVE_REGULATION_OF_RNA_SPLICING	25	1.146	0.278	1	1.272	0.196	0.716	-0.817	0.715	0.943
GO_NEGATIVE_REGULATION_OF_SECRETION	137	0.849	0.775	1	1.071	0.31	0.815	1	0.455	0.837
GO_NEGATIVE_REGULATION_OF_SIGNAL_TRANSDUCTION_BY_P53_CLASS_MEDIATOR	29	0.975	0.475	1	1.321	0.135	0.678	1.241	0.2	0.797
GO_NEGATIVE_REGULATION_OF_SIGNAL_TRANSDUCTION_IN_ABSENCE_OF_LIGAND	29	-1.409	0.04	1	-1.044	0.408	1	1.163	0.219	0.837
GO_NEGATIVE_REGULATION_OF_SIGNALING_RECEPTOR_ACTIVITY	32	-0.91	0.598	0.95	-1.435	0.064	1	-1.067	0.363	1
GO_NEGATIVE_REGULATION_OF_SINGLE_STRANDED_VIRAL_RNA_REPLICATION_VIA_DOUBLE_STRANDED_DNA_INTERMEDIATE	16	1.469	0.082	0.935	1.486	0.065	0.497	0.82	0.686	0.878
GO_NEGATIVE_REGULATION_OF_SMALL_GTPASE_MEDIATED_SIGNAL_TRANSDUCTION	55	0.81	0.764	1	-0.91	0.604	0.989	-0.886	0.61	0.983
GO_NEGATIVE_REGULATION_OF_SMALL_MOLECULE_METABOLIC_PROCESS	74	-0.646	0.992	0.994	0.931	0.595	0.844	0.876	0.665	0.854
GO_NEGATIVE_REGULATION_OF_SMOOTH_MUSCLE_CELL_MIGRATION	19	1.019	0.423	1	-1.457	0.063	1	-1.67	0.017	1
GO_NEGATIVE_REGULATION_OF_SMOOTH_MUSCLE_CELL_PROLIFERATION	39	0.829	0.773	1	-1.168	0.206	1	-1.268	0.112	1
GO_NEGATIVE_REGULATION_OF_SMOOTHENED_SIGNALING_PATHWAY	28	-1.389	0.065	1	-0.916	0.599	0.988	0.921	0.577	0.848
GO_NEGATIVE_REGULATION_OF_SODIUM_ION_TRANSPORT	16	1.088	0.37	1	-1.018	0.444	1	-1.25	0.177	1
GO_NEGATIVE_REGULATION_OF_SPROUTING_ANGIOGENESIS	24	-0.753	0.81	0.971	-0.946	0.524	1	-0.858	0.679	0.942
GO_NEGATIVE_REGULATION_OF_STEM_CELL_DIFFERENTIATION	17	-0.578	0.887	0.996	0.472	0.98	0.997	-0.59	0.932	0.993
GO_NEGATIVE_REGULATION_OF_STEROID_METABOLIC_PROCESS	18	0.874	0.652	1	-0.8	0.762	0.951	-1.022	0.414	1
GO_NEGATIVE_REGULATION_OF_STRESS_ACTIVATED_PROTEIN_KINASE_SIGNALING_CASCADE	42	1.227	0.186	1	1.218	0.162	0.775	-0.841	0.703	0.936
GO_NEGATIVE_REGULATION_OF_STRIATED_MUSCLE_CELL_APOPTOTIC_PROCESS	17	-1.118	0.312	0.956	-0.91	0.582	0.989	-1.082	0.356	1
GO_NEGATIVE_REGULATION_OF_STRIATED_MUSCLE_CELL_DIFFERENTIATION	29	-1.612	0.012	0.766	-0.859	0.743	0.955	1.29	0.129	0.791
GO_NEGATIVE_REGULATION_OF_SUPRAMOLECULAR_FIBER_ORGANIZATION	124	-1.193	0.194	0.983	-1.232	0.139	1	-0.74	0.897	0.956
GO_NEGATIVE_REGULATION_OF_SYNAPSE_ORGANIZATION	19	-0.841	0.723	0.947	0.691	0.938	0.953	0.966	0.518	0.839
GO_NEGATIVE_REGULATION_OF_SYNAPTIC_TRANSMISSION	50	0.772	0.901	1	0.91	0.638	0.854	0.816	0.811	0.881
GO_NEGATIVE_REGULATION_OF_T_CELL_APOPTOTIC_PROCESS	17	-1.076	0.347	0.949	0.738	0.874	0.93	0.845	0.74	0.863
GO_NEGATIVE_REGULATION_OF_T_CELL_DIFFERENTIATION	40	1.156	0.263	1	1.276	0.157	0.719	0.739	0.851	0.922
GO_NEGATIVE_REGULATION_OF_T_CELL_MEDIATED_IMMUNITY	16	-0.5	0.99	0.999	-0.982	0.49	1	-1.201	0.246	1
GO_NEGATIVE_REGULATION_OF_T_CELL_PROLIFERATION	61	0.969	0.483	1	0.991	0.458	0.836	-0.752	0.867	0.948
GO_NEGATIVE_REGULATION_OF_T_CELL_RECEPTOR_SIGNALING_PATHWAY	22	1.084	0.376	1	-0.855	0.666	0.957	-1.254	0.205	1
GO_NEGATIVE_REGULATION_OF_T_HELPER_CELL_DIFFERENTIATION	16	0.839	0.667	1	0.78	0.753	0.91	-0.633	0.896	0.985
GO_NEGATIVE_REGULATION_OF_TELOMERE_MAINTENANCE	30	0.838	0.631	1	1.403	0.158	0.571	1.076	0.389	0.851
GO_NEGATIVE_REGULATION_OF_TELOMERE_MAINTENANCE_VIA_TELOMERASE	19	-0.72	0.79	0.98	1.233	0.266	0.756	1.032	0.436	0.828
GO_NEGATIVE_REGULATION_OF_TELOMERE_MAINTENANCE_VIA_TELOMERE_LENGTHENING	23	0.64	0.894	1	1.346	0.19	0.628	1.042	0.438	0.833
GO_NEGATIVE_REGULATION_OF_TISSUE_REMODELING	16	1.306	0.185	1	1.548	0.033	0.434	-0.605	0.927	0.991
GO_NEGATIVE_REGULATION_OF_TOLL_LIKE_RECEPTOR_SIGNALING_PATHWAY	34	-0.714	0.889	0.983	1.019	0.445	0.822	1.062	0.394	0.843
GO_NEGATIVE_REGULATION_OF_TOR_SIGNALING	41	0.8	0.789	1	-1.364	0.066	1	-1.573	0.014	1
GO_NEGATIVE_REGULATION_OF_TRANSCRIPTION_REGULATORY_REGION_DNA_BINDING	15	-1.631	0.028	0.765	-0.607	0.89	0.98	1.738	0.006	1
GO_NEGATIVE_REGULATION_OF_TRANSFERASE_ACTIVITY	250	0.86	0.778	1	1.118	0.24	0.809	0.969	0.527	0.842
GO_NEGATIVE_REGULATION_OF_TRANSLATIONAL_INITIATION	16	-0.919	0.552	0.951	-1.191	0.288	1	-0.916	0.545	1
GO_NEGATIVE_REGULATION_OF_TRANSMEMBRANE_RECEPTOR_PROTEIN_SERINE_THREONINE_KINASE_SIGNALING_PATHWAY	92	-0.996	0.485	0.945	0.603	0.97	0.982	0.89	0.613	0.854
GO_NEGATIVE_REGULATION_OF_TRANSMEMBRANE_TRANSPORT	87	-1.145	0.25	0.958	0.906	0.607	0.858	1.028	0.43	0.828
GO_NEGATIVE_REGULATION_OF_TRANSPORT	358	-0.956	0.563	0.94	0.908	0.643	0.857	0.971	0.503	0.843
GO_NEGATIVE_REGULATION_OF_TRANSPORTER_ACTIVITY	53	-1.255	0.105	1	-0.902	0.619	0.979	-0.934	0.563	1
GO_NEGATIVE_REGULATION_OF_TUMOR_NECROSIS_FACTOR_SUPERFAMILY_CYTOKINE_PRODUCTION	52	0.744	0.793	1	0.95	0.538	0.836	0.827	0.672	0.873
GO_NEGATIVE_REGULATION_OF_TYPE_I_INTERFERON_PRODUCTION	45	0.629	0.88	1	0.513	0.951	0.993	0.583	0.925	0.987
GO_NEGATIVE_REGULATION_OF_UBIQUITIN_DEPENDENT_PROTEIN_CATABOLIC_PROCESS	46	-0.899	0.564	0.94	0.744	0.782	0.928	0.85	0.634	0.866
GO_NEGATIVE_REGULATION_OF_UBIQUITIN_PROTEIN_TRANSFERASE_ACTIVITY	16	-0.906	0.586	0.946	1.055	0.396	0.813	1.37	0.137	0.804
GO_NEGATIVE_REGULATION_OF_VASCULATURE_DEVELOPMENT	108	-0.621	0.998	0.991	-1.411	0.032	1	-1.274	0.114	1
GO_NEGATIVE_REGULATION_OF_VIRAL_ENTRY_INTO_HOST_CELL	15	-0.929	0.547	0.942	-0.61	0.904	0.98	1.05	0.425	0.84
GO_NEGATIVE_REGULATION_OF_VIRAL_GENOME_REPLICATION	54	-0.549	0.918	0.995	1.043	0.464	0.81	1.142	0.34	0.835
GO_NEGATIVE_REGULATION_OF_VIRAL_LIFE_CYCLE	73	-0.646	0.863	0.994	0.874	0.616	0.857	1.055	0.405	0.841
GO_NEGATIVE_REGULATION_OF_VIRAL_PROCESS	87	0.638	0.871	0.999	0.747	0.732	0.928	0.811	0.66	0.884
GO_NEGATIVE_REGULATION_OF_VIRAL_TRANSCRIPTION	24	0.926	0.592	1	-1.032	0.431	1	-1.301	0.174	1
GO_NEGATIVE_REGULATION_OF_WNT_SIGNALING_PATHWAY	177	-0.821	0.788	0.949	-0.947	0.553	1	-1.196	0.187	1
GO_NEGATIVE_REGULATION_OF_WOUND_HEALING	62	0.89	0.63	1	-0.88	0.651	0.965	-0.936	0.548	1
GO_NEPHRON_DEVELOPMENT	107	0.798	0.846	1	-1.025	0.407	1	-1.08	0.337	1
GO_NEPHRON_EPITHELIUM_DEVELOPMENT	77	-0.857	0.729	0.949	-0.927	0.587	0.99	-0.891	0.662	0.991
GO_NEPHRON_MORPHOGENESIS	55	0.806	0.781	1	-1.083	0.343	1	-1.169	0.246	1
GO_NERVE_DEVELOPMENT	55	-0.778	0.867	0.958	-0.754	0.907	0.945	-0.785	0.839	0.949
GO_NEURAL_CREST_CELL_DIFFERENTIATION	73	0.87	0.664	1	-1.035	0.404	1	-1.217	0.189	1
GO_NEURAL_CREST_CELL_MIGRATION	45	-0.857	0.696	0.948	-1.307	0.116	1	-1.204	0.213	1
GO_NEURAL_NUCLEUS_DEVELOPMENT	47	0.444	0.998	0.997	1.146	0.265	0.805	1.076	0.345	0.85
GO_NEURAL_PRECURSOR_CELL_PROLIFERATION	107	-1.143	0.191	0.954	-0.853	0.778	0.957	1.034	0.377	0.827
GO_NEURAL_RETINA_DEVELOPMENT	45	0.943	0.55	1	1.343	0.079	0.633	1.056	0.377	0.841
GO_NEURAL_TUBE_DEVELOPMENT	140	-0.963	0.516	0.941	-1.252	0.183	1	-1.051	0.401	1
GO_NEURAL_TUBE_FORMATION	96	-0.783	0.79	0.956	-1.212	0.235	1	-1.132	0.319	1
GO_NEURAL_TUBE_PATTERNING	32	-1.169	0.278	0.979	-1.3	0.176	1	-0.815	0.692	0.943
GO_NEUROBLAST_PROLIFERATION	42	-1.348	0.095	1	-1.048	0.353	1	0.782	0.789	0.901
GO_NEUROEPITHELIAL_CELL_DIFFERENTIATION	38	-0.674	0.936	0.988	-0.758	0.83	0.944	-0.892	0.627	0.99
GO_NEUROINFLAMMATORY_RESPONSE	57	0.692	0.889	1	0.841	0.682	0.88	0.89	0.607	0.854
GO_NEUROMUSCULAR_JUNCTION_DEVELOPMENT	42	-1.413	0.088	1	-1.169	0.286	1	0.755	0.767	0.915
GO_NEUROMUSCULAR_PROCESS	68	-1.167	0.193	0.973	0.896	0.631	0.853	1.122	0.259	0.838
GO_NEUROMUSCULAR_PROCESS_CONTROLLING_BALANCE	32	1.05	0.367	1	0.993	0.464	0.837	-0.922	0.572	1
GO_NEUROMUSCULAR_SYNAPTIC_TRANSMISSION	15	-1.373	0.071	1	1.302	0.166	0.692	1.514	0.034	0.977
GO_NEURON_APOPTOTIC_PROCESS	188	1.311	0.06	1	0.843	0.801	0.879	-1.055	0.36	1
GO_NEURON_CELLULAR_HOMEOSTASIS	27	-0.836	0.746	0.947	1.275	0.132	0.721	1.441	0.036	0.785
GO_NEURON_DEATH	288	1.18	0.173	1	0.995	0.451	0.835	-0.927	0.581	1
GO_NEURON_DEATH_IN_RESPONSE_TO_OXIDATIVE_STRESS	28	0.748	0.826	1	1.045	0.406	0.811	0.84	0.691	0.866
GO_NEURON_FATE_COMMITMENT	30	-1.123	0.278	0.955	-1.353	0.085	1	-1.03	0.416	1
GO_NEURON_MATURATION	36	0.848	0.708	1	0.965	0.5	0.841	1.022	0.419	0.823
GO_NEURON_MIGRATION	123	0.904	0.61	1	0.906	0.62	0.858	0.814	0.814	0.881
GO_NEURON_PROJECTION_ARBORIZATION	24	0.937	0.526	1	-0.797	0.791	0.947	-0.902	0.571	0.997
GO_NEURON_PROJECTION_EXTENSION	137	-1.115	0.267	0.958	-1.166	0.22	1	-1.044	0.374	1
GO_NEURON_PROJECTION_EXTENSION_INVOLVED_IN_NEURON_PROJECTION_GUIDANCE	32	-1.134	0.27	0.957	-1.336	0.087	1	-1.115	0.31	1
GO_NEURON_PROJECTION_GUIDANCE	222	-0.862	0.721	0.948	-1.149	0.225	1	-1.221	0.156	1
GO_NEURON_PROJECTION_ORGANIZATION	80	-0.842	0.774	0.946	-1.337	0.083	1	-0.89	0.659	0.989
GO_NEURON_PROJECTION_REGENERATION	46	-1.029	0.41	0.938	-1.651	0.006	1	-1.377	0.062	1
GO_NEURON_RECOGNITION	38	-0.818	0.75	0.944	-1.239	0.155	1	-1.137	0.264	1
GO_NEURONAL_ACTION_POTENTIAL	19	1.007	0.436	1	1.163	0.235	0.79	1.246	0.166	0.795
GO_NEURONAL_STEM_CELL_POPULATION_MAINTENANCE	20	0.912	0.603	1	0.878	0.634	0.86	-0.862	0.666	0.95
GO_NEUROPEPTIDE_SIGNALING_PATHWAY	24	-1.395	0.024	1	-0.824	0.798	0.955	1.032	0.395	0.827
GO_NEUROTRANSMITTER_METABOLIC_PROCESS	18	-0.717	0.896	0.981	-0.71	0.902	0.959	0.847	0.706	0.866
GO_NEUROTRANSMITTER_RECEPTOR_INTERNALIZATION	16	0.649	0.951	1	-0.811	0.719	0.95	-0.793	0.727	0.949
GO_NEUROTRANSMITTER_RECEPTOR_TRANSPORT	36	1.031	0.375	1	-0.671	0.963	0.97	-1.001	0.45	1
GO_NEUROTRANSMITTER_REUPTAKE	21	-1.305	0.099	1	-0.993	0.469	1	0.741	0.862	0.921
GO_NEUROTRANSMITTER_SECRETION	126	-1.163	0.153	0.977	0.974	0.503	0.841	1.328	0.067	0.796
GO_NEUROTRANSMITTER_TRANSPORT	157	-1.139	0.177	0.959	0.865	0.752	0.858	1.212	0.141	0.82
GO_NEUROTRANSMITTER_UPTAKE	28	-1.469	0.04	0.939	-1.114	0.273	1	0.715	0.908	0.94
GO_NEUROTROPHIN_SIGNALING_PATHWAY	31	-0.925	0.55	0.946	-0.74	0.832	0.949	-0.634	0.938	0.987
GO_NEUROTROPHIN_TRK_RECEPTOR_SIGNALING_PATHWAY	26	-0.901	0.584	0.94	-0.777	0.791	0.938	-0.64	0.938	0.985
GO_NEUTRAL_AMINO_ACID_TRANSPORT	32	-1.317	0.113	1	1.059	0.392	0.814	1.473	0.049	0.813
GO_NEUTRAL_LIPID_BIOSYNTHETIC_PROCESS	36	-1.162	0.239	0.974	-0.63	0.984	0.974	0.797	0.781	0.894
GO_NEUTRAL_LIPID_CATABOLIC_PROCESS	32	-0.965	0.489	0.94	1.306	0.099	0.69	1.396	0.043	0.815
GO_NEUTRAL_LIPID_METABOLIC_PROCESS	96	-1.17	0.198	0.979	0.981	0.466	0.837	1.347	0.071	0.791
GO_NEUTROPHIL_CHEMOTAXIS	82	0.723	0.821	1	0.93	0.551	0.844	0.855	0.629	0.861
GO_NEUTROPHIL_HOMEOSTASIS	16	0.908	0.595	1	1.014	0.454	0.824	0.796	0.731	0.895
GO_NEUTROPHIL_MIGRATION	97	0.726	0.835	1	0.965	0.509	0.84	0.928	0.553	0.851
GO_NIK_NF_KAPPAB_SIGNALING	154	1.235	0.226	1	0.958	0.494	0.836	-0.905	0.562	0.998
GO_NITRIC_OXIDE_MEDIATED_SIGNAL_TRANSDUCTION	21	0.848	0.693	1	0.778	0.807	0.912	0.844	0.7	0.863
GO_NITRIC_OXIDE_SYNTHASE_BIOSYNTHETIC_PROCESS	19	-0.698	0.862	0.985	1.704	0.004	0.522	1.625	0.01	1
GO_NLRP3_INFLAMMASOME_COMPLEX_ASSEMBLY	15	-0.771	0.726	0.962	1.248	0.238	0.737	1.366	0.135	0.804
GO_NLS_BEARING_PROTEIN_IMPORT_INTO_NUCLEUS	18	0.866	0.653	1	1.217	0.23	0.773	1.319	0.16	0.801
GO_NON_CANONICAL_WNT_SIGNALING_PATHWAY	137	-0.899	0.635	0.94	-0.969	0.498	1	-0.932	0.549	1
GO_NON_MOTILE_CILIUM_ASSEMBLY	52	-1.194	0.243	0.983	-0.922	0.548	0.992	0.819	0.669	0.878
GO_NON_RECOMBINATIONAL_REPAIR	92	1.06	0.4	1	1.352	0.174	0.62	1.133	0.372	0.839
GO_NONRIBOSOMAL_PEPTIDE_BIOSYNTHETIC_PROCESS	18	-1.012	0.431	0.95	-1.375	0.087	1	-0.906	0.594	1
GO_NOTCH_SIGNALING_PATHWAY	149	-1.031	0.393	0.942	-0.893	0.617	0.964	0.937	0.58	0.845
GO_NUCLEAR_CHROMOSOME_SEGREGATION	224	0.867	0.598	1	1.577	0.047	0.407	1.49	0.099	0.874
GO_NUCLEAR_ENVELOPE_ORGANIZATION	50	-0.886	0.605	0.95	1.149	0.298	0.802	1.548	0.063	1
GO_NUCLEAR_ENVELOPE_REASSEMBLY	18	-0.858	0.628	0.95	-1.066	0.348	1	-0.702	0.84	0.968
GO_NUCLEAR_EXPORT	191	0.952	0.481	1	1.36	0.184	0.614	1.211	0.282	0.82
GO_NUCLEAR_MIGRATION	22	-1.316	0.156	1	-1.252	0.193	1	-0.936	0.539	1
GO_NUCLEAR_TRANSCRIBED_MRNA_CATABOLIC_PROCESS	200	-1.215	0.28	1	0.737	0.678	0.93	1.02	0.431	0.823
GO_NUCLEAR_TRANSCRIBED_MRNA_CATABOLIC_PROCESS_DEADENYLATION_DEPENDENT_DECAY	72	1.09	0.348	1	1.609	0.04	0.427	1.373	0.109	0.804
GO_NUCLEAR_TRANSCRIBED_MRNA_CATABOLIC_PROCESS_EXONUCLEOLYTIC	35	0.707	0.757	1	1.403	0.165	0.57	1.067	0.408	0.85
GO_NUCLEAR_TRANSCRIBED_MRNA_CATABOLIC_PROCESS_NONSENSE_MEDIATED_DECAY	117	-1.5	0.127	0.89	-1.062	0.432	1	0.75	0.671	0.917
GO_NUCLEAR_TRANSCRIBED_MRNA_POLY_A_TAIL_SHORTENING	33	-0.871	0.6	0.947	0.954	0.528	0.835	0.945	0.488	0.85
GO_NUCLEAR_TRANSPORT	325	1.127	0.277	1	1.454	0.076	0.508	1.148	0.263	0.834
GO_NUCLEIC_ACID_PHOSPHODIESTER_BOND_HYDROLYSIS	268	1.024	0.431	1	1.264	0.164	0.724	1.063	0.355	0.843
GO_NUCLEOBASE_BIOSYNTHETIC_PROCESS	18	-0.579	0.892	0.996	1.056	0.446	0.813	1.148	0.354	0.834
GO_NUCLEOBASE_CONTAINING_COMPOUND_TRANSPORT	230	0.791	0.784	1	1.204	0.254	0.787	1.064	0.372	0.845
GO_NUCLEOBASE_CONTAINING_SMALL_MOLECULE_BIOSYNTHETIC_PROCESS	96	-0.904	0.599	0.946	0.846	0.709	0.877	1.053	0.382	0.84
GO_NUCLEOBASE_CONTAINING_SMALL_MOLECULE_CATABOLIC_PROCESS	44	-0.763	0.853	0.965	1.055	0.355	0.813	1.132	0.252	0.836
GO_NUCLEOBASE_CONTAINING_SMALL_MOLECULE_INTERCONVERSION	25	-0.871	0.647	0.948	1.685	0.006	0.457	1.384	0.094	0.811
GO_NUCLEOBASE_METABOLIC_PROCESS	32	-0.946	0.541	0.946	1.348	0.13	0.625	1.431	0.1	0.799
GO_NUCLEOLAR_LARGE_RRNA_TRANSCRIPTION_BY_RNA_POLYMERASE_I	17	1.035	0.411	1	0.908	0.569	0.857	0.609	0.906	0.981
GO_NUCLEOSIDE_BISPHOSPHATE_BIOSYNTHETIC_PROCESS	59	-1.334	0.127	1	1.063	0.384	0.815	1.392	0.096	0.809
GO_NUCLEOSIDE_BISPHOSPHATE_METABOLIC_PROCESS	113	-1.127	0.245	0.956	0.849	0.734	0.874	1.12	0.261	0.833
GO_NUCLEOSIDE_CATABOLIC_PROCESS	27	0.799	0.745	1	0.894	0.618	0.852	0.933	0.521	0.848
GO_NUCLEOSIDE_DIPHOSPHATE_METABOLIC_PROCESS	137	-1.577	0.018	0.82	-0.661	0.985	0.969	1.129	0.261	0.833
GO_NUCLEOSIDE_METABOLIC_PROCESS	95	-0.975	0.489	0.949	1.159	0.23	0.798	1.303	0.094	0.796
GO_NUCLEOSIDE_MONOPHOSPHATE_BIOSYNTHETIC_PROCESS	41	0.77	0.77	1	1.34	0.121	0.639	1.293	0.176	0.79
GO_NUCLEOSIDE_MONOPHOSPHATE_METABOLIC_PROCESS	67	-1.221	0.187	1	1.301	0.089	0.692	1.421	0.06	0.788
GO_NUCLEOSIDE_PHOSPHATE_BIOSYNTHETIC_PROCESS	227	-0.871	0.699	0.948	1.342	0.056	0.635	1.176	0.187	0.834
GO_NUCLEOSIDE_PHOSPHATE_CATABOLIC_PROCESS	64	-0.973	0.483	0.948	-0.92	0.579	0.987	0.796	0.777	0.894
GO_NUCLEOSIDE_SALVAGE	15	1.045	0.392	1	1.377	0.109	0.605	1.142	0.319	0.836
GO_NUCLEOSIDE_TRIPHOSPHATE_BIOSYNTHETIC_PROCESS	72	-0.677	0.906	0.987	1.261	0.186	0.727	1.145	0.292	0.835
GO_NUCLEOSIDE_TRIPHOSPHATE_METABOLIC_PROCESS	99	-0.876	0.627	0.949	1.2	0.243	0.788	1.316	0.127	0.805
GO_NUCLEOSOME_ASSEMBLY	111	-0.617	0.873	0.989	1.367	0.166	0.609	1.34	0.212	0.797
GO_NUCLEOSOME_ORGANIZATION	144	-0.684	0.792	0.988	1.428	0.131	0.554	1.409	0.161	0.807
GO_NUCLEOTIDE_BINDING_DOMAIN_LEUCINE_RICH_REPEAT_CONTAINING_RECEPTOR_SIGNALING_PATHWAY	37	-1.061	0.391	0.949	1.046	0.419	0.813	1.05	0.41	0.84
GO_NUCLEOTIDE_EXCISION_REPAIR	96	0.916	0.553	1	1.393	0.169	0.587	1.132	0.36	0.838
GO_NUCLEOTIDE_EXCISION_REPAIR_DNA_DAMAGE_RECOGNITION	23	-0.591	0.971	0.994	-0.8	0.731	0.951	-0.903	0.543	0.996
GO_NUCLEOTIDE_EXCISION_REPAIR_DNA_DUPLEX_UNWINDING	19	0.946	0.479	1	1.372	0.142	0.6	1.164	0.281	0.838
GO_NUCLEOTIDE_EXCISION_REPAIR_DNA_GAP_FILLING	23	0.734	0.756	1	1.223	0.285	0.771	1.139	0.367	0.833
GO_NUCLEOTIDE_EXCISION_REPAIR_DNA_INCISION	33	1.044	0.389	1	1.415	0.127	0.565	1.048	0.389	0.834
GO_NUCLEOTIDE_EXCISION_REPAIR_PREINCISION_COMPLEX_ASSEMBLY	25	1.339	0.161	1	1.63	0.038	0.486	1.359	0.153	0.788
GO_NUCLEOTIDE_EXCISION_REPAIR_PREINCISION_COMPLEX_STABILIZATION	15	1.532	0.065	0.839	1.632	0.022	0.501	1.016	0.445	0.82
GO_NUCLEOTIDE_PHOSPHORYLATION	118	-1.633	0.012	0.805	-0.651	0.979	0.97	1.217	0.172	0.817
GO_NUCLEOTIDE_SUGAR_BIOSYNTHETIC_PROCESS	23	1.11	0.345	1	0.877	0.595	0.859	0.697	0.857	0.948
GO_NUCLEOTIDE_SUGAR_METABOLIC_PROCESS	38	-1.323	0.157	1	-0.652	0.87	0.971	0.961	0.511	0.838
GO_NUCLEOTIDE_TRANSPORT	30	-1.016	0.429	0.945	-0.51	0.998	0.992	0.773	0.823	0.909
GO_NUCLEUS_LOCALIZATION	25	-1.208	0.235	0.999	-1.162	0.27	1	-0.905	0.576	0.998
GO_NUCLEUS_ORGANIZATION	116	-0.867	0.678	0.948	1.718	0.01	0.559	1.762	0.01	1
GO_O_GLYCAN_PROCESSING	48	-1.284	0.17	1	-0.979	0.495	1	0.872	0.64	0.854
GO_ODONTOGENESIS	96	0.794	0.845	1	-1.036	0.402	1	-1.121	0.282	1
GO_ODONTOGENESIS_OF_DENTIN_CONTAINING_TOOTH	66	0.782	0.848	1	-1.102	0.303	1	-1.144	0.282	1
GO_OLFACTORY_LOBE_DEVELOPMENT	24	-0.969	0.499	0.947	-1.23	0.172	1	-0.839	0.709	0.938
GO_OLIGODENDROCYTE_DEVELOPMENT	30	-0.983	0.478	0.943	-0.529	0.998	0.99	0.678	0.922	0.956
GO_OLIGODENDROCYTE_DIFFERENTIATION	72	-0.853	0.729	0.949	-0.794	0.836	0.942	-0.87	0.67	0.963
GO_OLIGOSACCHARIDE_LIPID_INTERMEDIATE_BIOSYNTHETIC_PROCESS	20	-0.916	0.551	0.949	0.608	0.841	0.983	0.853	0.633	0.863
GO_OLIGOSACCHARIDE_METABOLIC_PROCESS	40	-1.207	0.213	0.997	-0.996	0.462	1	0.812	0.762	0.883
GO_ONE_CARBON_METABOLIC_PROCESS	32	-1.067	0.363	0.954	-0.844	0.726	0.962	1.005	0.439	0.83
GO_OOCYTE_DIFFERENTIATION	38	-1.507	0.022	0.855	-0.665	0.969	0.969	1.242	0.146	0.797
GO_OOCYTE_MATURATION	22	-1.349	0.103	1	1.466	0.058	0.506	1.816	0	1
GO_OOGENESIS	60	-1.311	0.093	1	0.779	0.873	0.911	1.218	0.152	0.818
GO_ORGAN_GROWTH	131	-1.231	0.138	1	-1.13	0.236	1	-1.038	0.386	1
GO_ORGAN_INDUCTION	15	-0.954	0.539	0.939	-0.908	0.598	0.985	0.868	0.651	0.852
GO_ORGAN_OR_TISSUE_SPECIFIC_IMMUNE_RESPONSE	29	-0.936	0.553	0.941	1.348	0.106	0.626	1.464	0.023	0.798
GO_ORGANELLE_DISASSEMBLY	107	-1.325	0.138	1	-0.831	0.708	0.957	0.926	0.581	0.85
GO_ORGANELLE_FISSION	387	0.821	0.694	1	1.589	0.029	0.413	1.508	0.045	0.993
GO_ORGANELLE_FUSION	120	1.019	0.398	1	1.184	0.175	0.783	0.994	0.44	0.84
GO_ORGANELLE_MEMBRANE_FUSION	90	0.902	0.606	1	1.272	0.129	0.715	1.085	0.333	0.85
GO_ORGANELLE_TRANSPORT_ALONG_MICROTUBULE	76	-0.829	0.736	0.948	1.353	0.064	0.618	1.44	0.061	0.777
GO_ORGANIC_ACID_BIOSYNTHETIC_PROCESS	272	-0.953	0.543	0.939	-0.874	0.797	0.958	0.865	0.802	0.853
GO_ORGANIC_ACID_CATABOLIC_PROCESS	235	-0.9	0.631	0.939	0.79	0.922	0.902	0.947	0.552	0.848
GO_ORGANIC_ACID_TRANSMEMBRANE_TRANSPORT	104	-1.241	0.165	1	0.961	0.5	0.836	1.285	0.15	0.789
GO_ORGANIC_ACID_TRANSPORT	241	-1.031	0.372	0.941	1.143	0.212	0.807	1.223	0.126	0.816
GO_ORGANIC_ANION_TRANSPORT	366	-1.16	0.179	0.972	1.019	0.408	0.821	1.202	0.152	0.826
GO_ORGANIC_CATION_TRANSPORT	34	-1.221	0.197	1	0.89	0.625	0.852	1.229	0.196	0.808
GO_ORGANIC_HYDROXY_COMPOUND_BIOSYNTHETIC_PROCESS	192	-0.957	0.516	0.941	-0.832	0.798	0.958	0.87	0.731	0.853
GO_ORGANIC_HYDROXY_COMPOUND_CATABOLIC_PROCESS	58	0.893	0.644	1	0.583	0.998	0.984	-1.055	0.345	1
GO_ORGANIC_HYDROXY_COMPOUND_METABOLIC_PROCESS	434	-1.065	0.316	0.95	-0.98	0.482	1	-0.885	0.694	0.984
GO_ORGANIC_HYDROXY_COMPOUND_TRANSPORT	177	-1.126	0.222	0.957	0.97	0.492	0.839	1.234	0.112	0.802
GO_ORGANISM_EMERGENCE_FROM_PROTECTIVE_STRUCTURE	22	-1.224	0.198	1	1.158	0.252	0.795	1.3	0.14	0.795
GO_ORGANOPHOSPHATE_CATABOLIC_PROCESS	124	-1.054	0.325	0.945	-0.766	0.927	0.938	1.013	0.418	0.821
GO_ORGANOPHOSPHATE_ESTER_TRANSPORT	105	1.11	0.262	1	-0.842	0.757	0.961	-0.904	0.64	0.995
GO_OSSIFICATION	323	-0.941	0.579	0.944	-0.913	0.59	0.985	0.851	0.769	0.865
GO_OSTEOBLAST_DEVELOPMENT	15	-0.8	0.753	0.949	0.822	0.698	0.891	1.292	0.171	0.791
GO_OSTEOBLAST_DIFFERENTIATION	182	-0.909	0.631	0.951	-0.939	0.545	1	0.863	0.712	0.853
GO_OSTEOBLAST_PROLIFERATION	25	-1.039	0.414	0.943	-0.778	0.819	0.939	0.94	0.575	0.845
GO_OSTEOCLAST_DEVELOPMENT	17	0.749	0.786	1	1.439	0.072	0.54	1.384	0.135	0.809
GO_OSTEOCLAST_DIFFERENTIATION	83	0.82	0.7	1	1.154	0.293	0.794	1.018	0.448	0.822
GO_OUTER_DYNEIN_ARM_ASSEMBLY	16	-0.77	0.738	0.963	0.727	0.773	0.936	0.886	0.636	0.853
GO_OUTFLOW_TRACT_MORPHOGENESIS	59	-1.116	0.322	0.957	-0.994	0.478	1	-0.9	0.621	0.997
GO_OUTFLOW_TRACT_SEPTUM_MORPHOGENESIS	24	-0.79	0.767	0.954	-0.905	0.603	0.981	-1.006	0.481	1
GO_OVARIAN_FOLLICLE_DEVELOPMENT	42	-1.214	0.202	0.995	0.89	0.633	0.852	1.279	0.154	0.785
GO_OVULATION	19	-1.062	0.372	0.949	0.777	0.796	0.913	1.234	0.21	0.801
GO_OVULATION_CYCLE	52	-1.168	0.23	0.978	0.795	0.79	0.899	0.987	0.503	0.84
GO_OVULATION_CYCLE_PROCESS	35	-1.432	0.064	1	-0.725	0.863	0.95	1.269	0.177	0.786
GO_OXIDATIVE_PHOSPHORYLATION	131	0.664	0.792	1	0.462	0.954	0.996	0.533	0.925	0.992
GO_P_BODY_ASSEMBLY	20	0.945	0.525	1	1.249	0.229	0.736	0.644	0.888	0.97
GO_P38MAPK_CASCADE	40	0.819	0.657	1	0.91	0.581	0.855	0.708	0.772	0.942
GO_PALLIUM_DEVELOPMENT	127	1.172	0.2	1	1.329	0.065	0.662	1.166	0.189	0.836
GO_PANCREAS_DEVELOPMENT	55	1.21	0.174	1	-0.797	0.83	0.948	-1.164	0.237	1
GO_PATHWAY_RESTRICTED_SMAD_PROTEIN_PHOSPHORYLATION	44	1.025	0.41	1	-1.032	0.413	1	-1.323	0.103	1
GO_PATTERN_RECOGNITION_RECEPTOR_SIGNALING_PATHWAY	182	-0.844	0.676	0.945	1.123	0.344	0.812	1.327	0.164	0.794
GO_PATTERN_SPECIFICATION_PROCESS	301	-1.024	0.426	0.938	-0.898	0.615	0.971	0.846	0.706	0.865
GO_PEPTIDE_CATABOLIC_PROCESS	21	-0.96	0.505	0.941	-0.959	0.504	1	-0.769	0.807	0.947
GO_PEPTIDE_CROSS_LINKING	30	-1.045	0.44	0.945	-1.423	0.071	1	-1.251	0.204	1
GO_PEPTIDE_HORMONE_SECRETION	189	-0.959	0.525	0.941	1.103	0.25	0.818	1.055	0.352	0.84
GO_PEPTIDE_SECRETION	413	-0.858	0.766	0.949	1.084	0.298	0.817	1.105	0.269	0.841
GO_PEPTIDYL_ARGININE_MODIFICATION	18	-0.929	0.57	0.941	-1.145	0.285	1	0.879	0.648	0.854
GO_PEPTIDYL_ASPARAGINE_MODIFICATION	30	-1.449	0.098	0.977	0.674	0.865	0.962	1.386	0.121	0.815
GO_PEPTIDYL_CYSTEINE_MODIFICATION	43	0.832	0.721	1	-0.945	0.523	1	-0.795	0.831	0.953
GO_PEPTIDYL_GLUTAMIC_ACID_MODIFICATION	22	-0.918	0.579	0.95	-0.607	0.943	0.979	0.726	0.837	0.933
GO_PEPTIDYL_L_CYSTEINE_S_PALMITOYLATION	21	-0.967	0.491	0.947	-1.034	0.392	1	-0.786	0.797	0.949
GO_PEPTIDYL_LYSINE_ACETYLATION	154	0.955	0.519	1	-0.928	0.59	0.988	-0.871	0.666	0.965
GO_PEPTIDYL_LYSINE_DIMETHYLATION	20	-0.622	0.869	0.992	0.38	0.994	0.999	0.626	0.875	0.974
GO_PEPTIDYL_LYSINE_METHYLATION	116	0.915	0.561	1	0.827	0.72	0.888	-0.673	0.916	0.98
GO_PEPTIDYL_LYSINE_MODIFICATION	365	0.924	0.592	1	1.045	0.372	0.812	0.834	0.757	0.866
GO_PEPTIDYL_LYSINE_TRIMETHYLATION	47	1.391	0.135	1	1.16	0.299	0.796	0.5	0.975	0.994
GO_PEPTIDYL_PROLINE_MODIFICATION	48	-1.481	0.078	0.928	0.722	0.816	0.937	1.39	0.132	0.807
GO_PEPTIDYL_SERINE_DEPHOSPHORYLATION	19	1.457	0.107	0.926	1.071	0.419	0.815	-0.739	0.752	0.954
GO_PEPTIDYL_SERINE_MODIFICATION	270	0.826	0.797	1	1.106	0.29	0.816	1.057	0.325	0.842
GO_PEPTIDYL_THREONINE_DEPHOSPHORYLATION	20	1.275	0.23	1	0.971	0.534	0.841	-0.872	0.636	0.967
GO_PEPTIDYL_THREONINE_MODIFICATION	110	0.758	0.861	1	0.962	0.536	0.838	0.885	0.659	0.853
GO_PEPTIDYL_TYROSINE_AUTOPHOSPHORYLATION	39	0.678	0.925	1	0.793	0.77	0.9	0.799	0.798	0.892
GO_PEPTIDYL_TYROSINE_DEPHOSPHORYLATION	87	0.81	0.805	1	1.398	0.035	0.578	1.236	0.135	0.802
GO_PEPTIDYL_TYROSINE_MODIFICATION	309	0.869	0.729	1	1.015	0.393	0.823	0.961	0.538	0.839
GO_PERICARDIUM_DEVELOPMENT	15	0.805	0.724	1	-1.07	0.401	1	-1.056	0.41	1
GO_PERIPHERAL_NERVOUS_SYSTEM_DEVELOPMENT	55	1.144	0.237	1	0.873	0.669	0.858	-0.755	0.893	0.946
GO_PERK_MEDIATED_UNFOLDED_PROTEIN_RESPONSE	20	1.015	0.458	1	0.885	0.61	0.855	-0.47	0.98	0.999
GO_PEROXISOMAL_MEMBRANE_TRANSPORT	19	0.83	0.703	1	-1.035	0.416	1	-1.599	0.033	1
GO_PEROXISOMAL_TRANSPORT	65	0.766	0.807	1	-0.999	0.443	1	-1.069	0.362	1
GO_PEROXISOME_ORGANIZATION	73	0.591	0.967	1	-1.186	0.245	1	-1.161	0.251	1
GO_PEROXISOME_PROLIFERATOR_ACTIVATED_RECEPTOR_SIGNALING_PATHWAY	17	-0.478	0.988	0.998	-0.682	0.901	0.969	-0.779	0.762	0.944
GO_PH_REDUCTION	45	-0.966	0.489	0.942	-0.654	0.948	0.971	0.884	0.618	0.854
GO_PHAGOCYTOSIS	241	0.613	0.882	0.999	1.046	0.406	0.814	1.025	0.456	0.822
GO_PHAGOSOME_ACIDIFICATION	24	-0.56	0.972	0.997	-0.418	1	0.999	0.634	0.913	0.972
GO_PHAGOSOME_MATURATION	41	-0.89	0.606	0.947	0.469	0.994	0.996	0.753	0.808	0.916
GO_PHARYNGEAL_SYSTEM_DEVELOPMENT	20	-1.009	0.46	0.948	-1.359	0.126	1	-1.157	0.285	1
GO_PHENOL_CONTAINING_COMPOUND_BIOSYNTHETIC_PROCESS	25	-0.985	0.472	0.942	-0.738	0.895	0.95	-0.806	0.808	0.949
GO_PHENOL_CONTAINING_COMPOUND_METABOLIC_PROCESS	74	-0.791	0.912	0.955	-0.712	0.983	0.958	-0.851	0.773	0.941
GO_PHOSPHATE_ION_TRANSPORT	21	-1.634	0.013	0.821	0.752	0.842	0.925	1.342	0.108	0.796
GO_PHOSPHATIDIC_ACID_METABOLIC_PROCESS	39	-1.22	0.163	1	-0.823	0.764	0.955	0.919	0.574	0.848
GO_PHOSPHATIDYLCHOLINE_ACYL_CHAIN_REMODELING	22	-0.764	0.825	0.967	0.869	0.679	0.857	0.871	0.665	0.854
GO_PHOSPHATIDYLCHOLINE_BIOSYNTHETIC_PROCESS	36	-0.95	0.534	0.942	-0.643	0.955	0.972	0.945	0.528	0.849
GO_PHOSPHATIDYLCHOLINE_METABOLIC_PROCESS	74	-0.761	0.917	0.967	0.721	0.935	0.937	-0.825	0.792	0.94
GO_PHOSPHATIDYLETHANOLAMINE_ACYL_CHAIN_REMODELING	20	0.915	0.596	1	-0.729	0.91	0.952	-0.914	0.599	1
GO_PHOSPHATIDYLETHANOLAMINE_METABOLIC_PROCESS	25	1.079	0.322	1	0.772	0.846	0.917	-1.175	0.206	1
GO_PHOSPHATIDYLGLYCEROL_METABOLIC_PROCESS	28	-0.963	0.514	0.939	-1.015	0.445	1	0.94	0.549	0.846
GO_PHOSPHATIDYLINOSITOL_3_KINASE_SIGNALING	130	0.861	0.728	1	0.967	0.493	0.838	0.939	0.563	0.845
GO_PHOSPHATIDYLINOSITOL_BIOSYNTHETIC_PROCESS	108	-0.863	0.718	0.95	-0.79	0.854	0.941	0.837	0.773	0.866
GO_PHOSPHATIDYLINOSITOL_DEPHOSPHORYLATION	29	-0.707	0.857	0.984	0.95	0.523	0.837	0.922	0.565	0.848
GO_PHOSPHATIDYLINOSITOL_METABOLIC_PROCESS	158	-1.026	0.38	0.938	0.769	0.93	0.918	1.121	0.266	0.836
GO_PHOSPHATIDYLINOSITOL_PHOSPHORYLATION	43	0.747	0.802	1	1.128	0.34	0.807	1.097	0.361	0.845
GO_PHOSPHATIDYLSERINE_ACYL_CHAIN_REMODELING	16	-1.35	0.11	1	-0.905	0.588	0.98	0.923	0.573	0.849
GO_PHOSPHATIDYLSERINE_METABOLIC_PROCESS	26	-1.53	0.042	0.869	-1.004	0.455	1	1.034	0.418	0.828
GO_PHOSPHOLIPASE_C_ACTIVATING_G_PROTEIN_COUPLED_RECEPTOR_SIGNALING_PATHWAY	51	-1.275	0.1	1	1.031	0.4	0.818	1.267	0.124	0.787
GO_PHOSPHOLIPID_BIOSYNTHETIC_PROCESS	237	-0.956	0.548	0.939	-0.779	0.939	0.939	0.882	0.72	0.853
GO_PHOSPHOLIPID_CATABOLIC_PROCESS	40	-0.927	0.559	0.942	0.84	0.713	0.88	0.967	0.514	0.84
GO_PHOSPHOLIPID_DEPHOSPHORYLATION	39	-1.264	0.143	1	-0.594	0.978	0.982	1.026	0.398	0.823
GO_PHOSPHOLIPID_METABOLIC_PROCESS	380	-1.028	0.368	0.938	-0.723	0.989	0.95	0.985	0.468	0.838
GO_PHOSPHOLIPID_TRANSPORT	71	1.254	0.107	1	-0.83	0.792	0.952	-1.029	0.402	1
GO_PHOSPHORYLATED_CARBOHYDRATE_DEPHOSPHORYLATION	16	0.522	0.984	0.999	0.688	0.863	0.953	0.621	0.927	0.976
GO_PHOTOPERIODISM	25	-0.79	0.748	0.954	-1.541	0.045	1	-1.544	0.047	1
GO_PHOTORECEPTOR_CELL_DEVELOPMENT	31	0.944	0.529	1	0.932	0.531	0.844	-0.712	0.923	0.969
GO_PHOTORECEPTOR_CELL_DIFFERENTIATION	41	0.884	0.654	1	1.052	0.363	0.813	0.881	0.669	0.854
GO_PHOTORECEPTOR_CELL_MAINTENANCE	29	-1.167	0.264	0.973	-0.665	0.949	0.969	0.954	0.533	0.845
GO_PHOTOTRANSDUCTION	30	-0.883	0.695	0.948	0.872	0.696	0.856	0.865	0.722	0.853
GO_PHOTOTRANSDUCTION_VISIBLE_LIGHT	20	-0.907	0.604	0.948	-1.035	0.413	1	-1.139	0.277	1
GO_PHYSIOLOGICAL_CARDIAC_MUSCLE_HYPERTROPHY	20	0.769	0.788	1	-0.959	0.564	1	-1.254	0.18	1
GO_PIGMENT_BIOSYNTHETIC_PROCESS	47	-1.569	0.019	0.813	-1.097	0.324	1	0.818	0.748	0.879
GO_PIGMENT_CELL_DIFFERENTIATION	28	-0.782	0.774	0.955	0.512	0.996	0.993	0.759	0.84	0.912
GO_PIGMENT_GRANULE_LOCALIZATION	23	-0.876	0.65	0.949	-0.611	0.933	0.98	0.505	0.975	0.994
GO_PIGMENT_GRANULE_ORGANIZATION	24	-0.645	0.903	0.992	-0.972	0.492	1	-0.883	0.606	0.98
GO_PIGMENT_METABOLIC_PROCESS	55	-1.62	0.008	0.774	-1.471	0.03	1	-0.883	0.665	0.98
GO_PIGMENTATION	84	-0.982	0.489	0.944	-0.942	0.581	1	-0.831	0.74	0.94
GO_PINOCYTOSIS	21	-0.855	0.646	0.949	-1.346	0.131	1	-1.247	0.208	1
GO_PITUITARY_GLAND_DEVELOPMENT	24	-1.1	0.301	0.969	-1.237	0.141	1	-1.069	0.345	1
GO_PLACENTA_BLOOD_VESSEL_DEVELOPMENT	28	-0.627	0.906	0.993	-0.662	0.874	0.969	0.772	0.747	0.91
GO_PLACENTA_DEVELOPMENT	129	-1.182	0.218	0.967	-0.813	0.762	0.951	0.94	0.549	0.845
GO_PLASMA_LIPOPROTEIN_PARTICLE_CLEARANCE	43	-1.5	0.026	0.881	0.875	0.675	0.857	1.552	0.01	1
GO_PLASMA_MEMBRANE_ORGANIZATION	92	-0.886	0.71	0.949	-1.248	0.145	1	-1.255	0.116	1
GO_PLASMA_MEMBRANE_TUBULATION	17	0.82	0.705	1	-1.112	0.363	1	-1.269	0.179	1
GO_PLASMINOGEN_ACTIVATION	17	1.086	0.379	1	1.23	0.2	0.759	0.89	0.633	0.854
GO_PLATELET_ACTIVATION	139	-1.206	0.196	0.997	-1.036	0.397	1	-0.732	0.904	0.961
GO_PLATELET_AGGREGATION	57	-1.395	0.073	1	-1.032	0.403	1	-0.714	0.909	0.967
GO_PLATELET_DEGRANULATION	111	-1.146	0.251	0.957	-0.924	0.586	0.99	0.763	0.851	0.912
GO_PLATELET_DERIVED_GROWTH_FACTOR_RECEPTOR_SIGNALING_PATHWAY	52	0.827	0.746	1	-1.256	0.172	1	-1.193	0.216	1
GO_PLATELET_MORPHOGENESIS	21	-1.54	0.039	0.865	-0.909	0.544	0.987	1.214	0.256	0.818
GO_PODOSOME_ASSEMBLY	18	1.231	0.243	1	1.296	0.173	0.698	0.837	0.676	0.867
GO_POLARIZED_EPITHELIAL_CELL_DIFFERENTIATION	20	1.113	0.384	1	-1.006	0.472	1	-1.272	0.21	1
GO_POLYOL_BIOSYNTHETIC_PROCESS	51	0.814	0.821	1	0.882	0.628	0.857	0.846	0.756	0.865
GO_POLYOL_CATABOLIC_PROCESS	23	-0.895	0.582	0.944	0.714	0.853	0.941	0.8	0.697	0.891
GO_POLYOL_METABOLIC_PROCESS	108	-0.967	0.521	0.947	-0.868	0.73	0.959	-0.818	0.845	0.945
GO_POLYSACCHARIDE_BIOSYNTHETIC_PROCESS	63	-0.819	0.765	0.946	-1.222	0.21	1	-1.319	0.104	1
GO_POLYSACCHARIDE_CATABOLIC_PROCESS	22	0.848	0.636	1	1.128	0.349	0.807	0.797	0.716	0.893
GO_POLYSACCHARIDE_METABOLIC_PROCESS	88	-0.741	0.951	0.972	-0.946	0.526	1	-0.98	0.466	1
GO_PORE_COMPLEX_ASSEMBLY	20	0.754	0.76	1	1.183	0.277	0.779	0.936	0.52	0.847
GO_PORPHYRIN_CONTAINING_COMPOUND_METABOLIC_PROCESS	33	-1.79	0.002	0.465	-1.522	0.079	1	1.038	0.451	0.831
GO_POSITIVE_CHEMOTAXIS	44	1.425	0.018	0.995	0.826	0.853	0.888	-1.291	0.089	1
GO_POSITIVE_REGULATION_BY_HOST_OF_VIRAL_TRANSCRIPTION	16	-0.796	0.663	0.951	-0.668	0.867	0.969	-0.438	0.994	0.998
GO_POSITIVE_REGULATION_OF_ACTIN_CYTOSKELETON_REORGANIZATION	17	0.674	0.927	1	1.18	0.252	0.775	1.073	0.371	0.849
GO_POSITIVE_REGULATION_OF_ACTIN_FILAMENT_BUNDLE_ASSEMBLY	55	0.747	0.827	1	-1.168	0.238	1	-1.324	0.11	1
GO_POSITIVE_REGULATION_OF_ACTIN_FILAMENT_POLYMERIZATION	89	1.153	0.23	1	0.963	0.518	0.841	-0.743	0.916	0.955
GO_POSITIVE_REGULATION_OF_ACTIN_NUCLEATION	15	1.578	0.03	0.83	-0.863	0.655	0.956	-1.187	0.273	1
GO_POSITIVE_REGULATION_OF_ACTIVATED_T_CELL_PROLIFERATION	19	1.335	0.119	1	-1.135	0.261	1	-1.582	0.018	1
GO_POSITIVE_REGULATION_OF_ACUTE_INFLAMMATORY_RESPONSE	24	1.04	0.435	1	1.492	0.033	0.507	1.315	0.186	0.797
GO_POSITIVE_REGULATION_OF_ADAPTIVE_IMMUNE_RESPONSE	103	0.99	0.48	1	1.176	0.275	0.78	0.782	0.729	0.901
GO_POSITIVE_REGULATION_OF_ALCOHOL_BIOSYNTHETIC_PROCESS	18	-1.128	0.308	0.955	0.984	0.498	0.834	1.423	0.052	0.79
GO_POSITIVE_REGULATION_OF_ALPHA_BETA_T_CELL_ACTIVATION	62	1.023	0.459	1	1.058	0.417	0.812	0.711	0.821	0.941
GO_POSITIVE_REGULATION_OF_ALPHA_BETA_T_CELL_DIFFERENTIATION	46	1.12	0.352	1	1.284	0.175	0.708	0.972	0.495	0.843
GO_POSITIVE_REGULATION_OF_ALPHA_BETA_T_CELL_PROLIFERATION	21	0.562	0.933	1	0.494	0.974	0.995	-0.455	0.99	0.999
GO_POSITIVE_REGULATION_OF_AMINE_TRANSPORT	19	-1.382	0.065	1	-0.965	0.505	1	-0.844	0.706	0.937
GO_POSITIVE_REGULATION_OF_AMYLOID_BETA_FORMATION	18	0.801	0.709	1	-0.728	0.831	0.951	-0.869	0.641	0.963
GO_POSITIVE_REGULATION_OF_AMYLOID_PRECURSOR_PROTEIN_CATABOLIC_PROCESS	21	0.746	0.793	1	-0.626	0.955	0.974	-0.785	0.754	0.948
GO_POSITIVE_REGULATION_OF_ANIMAL_ORGAN_MORPHOGENESIS	64	0.793	0.804	1	0.878	0.629	0.86	-0.868	0.631	0.96
GO_POSITIVE_REGULATION_OF_ANION_TRANSPORT	40	1.121	0.276	1	1.303	0.128	0.695	0.925	0.568	0.848
GO_POSITIVE_REGULATION_OF_ANTIGEN_RECEPTOR_MEDIATED_SIGNALING_PATHWAY	23	0.617	0.83	0.999	0.681	0.783	0.958	0.49	0.906	0.994
GO_POSITIVE_REGULATION_OF_APOPTOTIC_SIGNALING_PATHWAY	163	0.915	0.634	1	0.87	0.713	0.857	0.776	0.873	0.906
GO_POSITIVE_REGULATION_OF_ATP_METABOLIC_PROCESS	40	-1.081	0.35	0.952	-0.75	0.86	0.946	0.805	0.784	0.89
GO_POSITIVE_REGULATION_OF_ATPASE_ACTIVITY	50	-1.056	0.346	0.949	1.036	0.383	0.814	0.933	0.579	0.848
GO_POSITIVE_REGULATION_OF_AUTOPHAGY	124	-0.797	0.781	0.952	-1.073	0.371	1	-0.781	0.776	0.947
GO_POSITIVE_REGULATION_OF_AUTOPHAGY_OF_MITOCHONDRION	21	-1.543	0.057	0.876	-1.252	0.211	1	0.843	0.677	0.863
GO_POSITIVE_REGULATION_OF_AXON_EXTENSION	37	0.956	0.51	1	-1.381	0.093	1	-1.682	0.008	1
GO_POSITIVE_REGULATION_OF_AXONOGENESIS	70	-1.071	0.367	0.951	-1.135	0.266	1	-1.088	0.332	1
[truncated: 1,778 more rows]

## Sheet: CustomGeneSets
CUSTOM GENE SETS - INTENTION-TO-TREAT
		Net-En_vs_COC			CCVR_vs_COC			CCVR_vs_Net-En
NAME	SIZE	NES	Nom.p.val	FDR.q.val	NES	Nom.p.val	FDR.q.val	NES	Nom.p.val	FDR.q.val
CSG_CHRONIC_INFECTION_SET	32	1.274	0.104	0.895	1.047	0.347	0.643	-1.06	0.325	0.381
CSG_IMMUNE_ACTIVATION_SET	70	0.939	0.565	0.667	1.52	0.047	0.246	1.411	0.112	0.731
CSG_INFLAMMATION_AND_IMMUNE_ACTIVATION_SET	33	0.69	0.868	0.824	1.21	0.261	0.48	1.309	0.141	0.726
CSG_INFLAMMATORY_GENES	25	1.055	0.465	0.985	1.383	0.13	0.421	1.106	0.388	0.775
CSG_INTEGRINS	19	-1.078	0.356	1	-0.854	0.641	0.633	0.989	0.463	0.857
CSG_ISG_SET	29	-1.036	0.474	1	0.681	0.778	1	1.245	0.299	0.629
CSG_NFKB_TARGET_GENES_SET	89	1.012	0.471	0.743	1.305	0.191	0.424	0.91	0.575	0.839
CSG_RESTRICTION_FACTORS_SET	32	-0.799	0.668	0.868	0.488	0.931	1	0.855	0.639	0.798
CSG_RESTRICTION_FACTORS_SET_3	34	-0.796	0.69	0.698	0.458	0.961	0.976	0.838	0.635	0.722
CSG_SERPINS	15	-0.891	0.605	0.96	-0.891	0.597	1	0.824	0.696	0.659
